# Supplementary material for: Transcriptomic and Lipidomic Analysis of Lipids in Forsythia suspensa
Source: Front Genet. 2021 Oct 26;12:758326. doi: 10.3389/fgene.2021.758326 (PMC8575889; doi:10.3389/fgene.2021.758326)
Supplement: Supplementary file 1 [file DataSheet1.ZIP]

Archive with 6 entries (5 files):
- ╘¡╩╝╩2╛▌╔╧┤1⁄2/lipidomics-A_vs_B.all-neg.xls
- ╘¡╩╝╩2╛▌╔╧┤1⁄2/lipidomics-A_vs_B.all-pos.xls
- ╘¡╩╝╩2╛▌╔╧┤1⁄2/transcriptomics-A1_A2_vs_B1_B2.annotation.xls
- ╘¡╩╝╩2╛▌╔╧┤1⁄2/transcriptomics-All_Database_annotation.xls
- ╘¡╩╝╩2╛▌╔╧┤1⁄2/transcriptomics-All_gene_expression.xls
- ╘¡╩╝╩2╛▌╔╧┤1⁄2/
