# Supplementary material for: Transcriptomic and Lipidomic Analysis of Lipids in Forsythia suspensa
Source: Front Genet. 2021 Oct 26;12:758326. doi: 10.3389/fgene.2021.758326 (PMC8575889; doi:10.3389/fgene.2021.758326)
Supplement: Supplementary file 1 [file DataSheet1.ZIP › ╘¡╩╝╩2╛▌╔╧┤1⁄2/lipidomics-A_vs_B.all-neg.xls]

#ID	name	A1	A2	B1	B2	A_Mean	B_Mean	Fold_change	log2FC	Pvalue	VIP	regulated
neg_1	1(3)-glyceryl-6-keto-PGF1alpha	0	0	0	0	0	0	1	0		0	unchanged
neg_2	Cer(t18:1(6OH)/27:0(2OH))	7.02215914417119e-06	0.000422909543062139	0.000329744380799279	0.00067069612553066	0.000214965851103155	0.000500220253164969	2.32697542701762	1.21845597588851	0.403551687407716	1.0339239236278	unchanged
neg_3	ascr#18	0	0	4.63361218422846e-07	6.29066506297565e-08	0	2.63133934526301e-07	Inf	Inf	0.414096692495812	1.1728896555082	unchanged
neg_4	21-hydroxy-heneicosanoic acid	0	0	0	0	0	0	1	0		0	unchanged
neg_5	CerP(d18:1/26:0)	9.261805247766e-06	0.000136913177293674	0.000405797016086879	0.000594950887038819	7.308749127072e-05	0.000500373951562849	6.8462324108162	2.77531026871946	0.0786271610681774	1.6118977313924	unchanged
neg_6	Cer(d14:2(4E,6E)/18:1(9Z))	0.00025431471962333	0.000177907376067687	0.000206709994487074	0.000325361879339113	0.000216111047845508	0.000266035936913094	1.23101497848122	0.299848316045859	0.563231371490158	0.770916662122335	unchanged
neg_7	Muricatacin	1.6118924174067e-06	8.28674311089935e-06	1.59001137891354e-05	8.77422144818537e-06	4.94931776415302e-06	1.23371676186604e-05	2.49270065220224	1.31770964034497	0.269884113288019	1.25887012771203	unchanged
neg_8	5-(3,4-dimethyl-5-pentylfuran-2-yl)-pentanoic acid	0	0	1.50558185247492e-09	5.70194381211463e-08	0	2.92625099868106e-08	Inf	Inf	0.483194143144748	1.0297864336797	unchanged
neg_9	PG(19:0/22:0)	0.000395013948893442	0.000760681746268159	0.000173899673593211	0.00128424081977014	0.000577847847580801	0.000729070246681676	1.26169933786892	0.335368157987497	0.832760950142098	0.310065385742844	unchanged
neg_10	Pseudobaptigenin 7-O-laminaribioside	1.51348806887563e-06	5.75755650504572e-07	6.83117398835512e-08	3.44004799594819e-06	1.0446218596901e-06	1.75417986791587e-06	1.6792486694049	0.747815885756259	0.747435914461841	0.474899258132213	unchanged
neg_11	2-hydroxy-eicosanoic acid	0.000391437223854779	0	0.000139296860119444	8.23925292417535e-05	0.00019571861192739	0.000110844694680599	0.566347234884956	-0.820241235391299	0.739623091200239	0.500316821257139	unchanged
neg_12	Villosone	1.70078091850404e-07	2.49562777032122e-07	1.18621930323765e-07	1.92158948527885e-07	2.09820434441263e-07	1.55390439425825e-07	0.740587730835744	-0.433257446011155	0.42115363422224	0.998293674035291	unchanged
neg_13	TG(12:0/12:0/18:3(6Z,9Z,12Z))[iso3]	2.80041479916283e-05	0.00102123381378636	0.000421720628400513	0.00112083245942678	0.000524618980888994	0.000771276543913647	1.47016515225331	0.555978230540233	0.727857682965401	0.475610570615214	unchanged
neg_14	7-hexadecenal	7.37900789015987e-05	4.95568995664199e-05	3.54158968657073e-05	0.000114197544846473	6.16734892340093e-05	7.48067208560902e-05	1.21294776386413	0.278517421491504	0.796868814561293	0.37875811612186	unchanged
neg_15	32,35-anhydrobacteriohopaneterol	4.18435001620954e-05	0.000571609015049574	0.000462004063939402	0.000536873287424657	0.000306726257605835	0.000499438675682029	1.62828797110629	0.703355870210526	0.598787178083554	0.782057795084811	unchanged
neg_16	Cer(d18:1/26:0(26OH))	1.13744232464726e-05	0.000824563082406762	0.000334210356823615	0.000765458602414379	0.000417968752826617	0.000549834479618997	1.3154918301921	0.395602288733418	0.808632403014238	0.34213101229683	unchanged
neg_17	Cer(d18:0/h24:0)	3.9772026779406e-05	0.00140403012781661	0.00105752238161069	0.00256102498984707	0.000721901077298008	0.00180927368572888	2.50626262049751	1.32553759639881	0.39710118558607	1.04034068845349	unchanged
neg_18	BBT(OH)2	4.59388578174032e-07	1.12750531672272e-05	1.03818072507798e-05	1.00081111680674e-05	5.86722087270062e-06	1.01949592094236e-05	1.73761299099193	0.797106794379206	0.570268200284012	0.848184647568074	unchanged
neg_19	9Z-hexadecenenitrile	1.73405924498084e-05	3.31542895246216e-05	1.01719249835126e-05	1.36460771152849e-05	2.5247440987215e-05	1.19090010493987e-05	0.471691410445491	-1.08408476542228	0.330894236854247	1.30744306057882	unchanged
neg_20	2-hydroxy-nonadecanoic acid	4.81445285127403e-05	0	6.97183648387499e-05	0	2.40722642563701e-05	3.48591824193749e-05	1.44810567249195	0.53416688392491	0.825397445405028	0.305318426156214	unchanged
neg_21	3,5,6,7,2',3',4'-Heptahydroxyflavone	4.84224279690697e-07	3.8384161579936e-06	2.93489164898078e-06	6.31635372391937e-06	2.16132021884215e-06	4.62562268645007e-06	2.14018387748581	1.09773475351457	0.409493180674691	1.01745704860486	unchanged
neg_22	PS(O-16:0/21:0)	0	5.67061567122001e-06	1.56537548977772e-05	0	2.83530783561001e-06	7.8268774488886e-06	2.76050358644908	1.46493147548194	0.638620529946489	0.672584282510249	unchanged
neg_23	4alpha-methyl-cholest-7-en-3beta-ol	1.39573042404092e-05	0.0002640760926772	0	0.000176984408021863	0.000139016698458805	8.84922040109315e-05	0.636558089725852	-0.651635920218059	0.775918775112969	0.391301625452675	unchanged
neg_24	(E)-3,7-Dimethyl-2,6-octadienyl decanoate	4.10332521586354e-05	1.93951777389142e-06	2.92670151750714e-05	9.34695119710792e-06	2.14863849662634e-05	1.93069831860897e-05	0.898568242931712	-0.154300019643561	0.932574309222435	0.120736947325463	unchanged
neg_25	Methyl 8-hydroxy-11E,17-Octadecadien-9-ynoate	5.28558863205133e-07	0	6.57989110087165e-07	1.4089994206386e-06	2.64279431602567e-07	1.03349426536288e-06	3.9106118062078	1.96739433150555	0.249747532565106	1.3165783015527	unchanged
neg_26	agavoside A	0.00015118742358086	0.00019621633585665	8.90601052305469e-05	0.000104676657150095	0.000173701879718755	9.68683811903209e-05	0.557670310460445	-0.842515628806864	0.151857974521225	1.57789435878439	unchanged
neg_27	DG(12:0/12:0/0:0)[iso2]	7.83153051396371e-05	1.69405460089741e-05	4.91515589261666e-05	6.18393342792631e-05	4.76279255743056e-05	5.54954466027148e-05	1.16518714459094	0.220561689549007	0.840852115059294	0.301178778801351	unchanged
neg_28	1a,1b-dihomo-PGJ2	2.92974126041097e-05	3.64109717001438e-06	1.99708472123494e-05	2.53480661562066e-06	1.6469254887062e-05	1.1252826913985e-05	0.683262660706348	-0.549487807070409	0.772403198289904	0.398640899182935	unchanged
neg_29	DG(15:1(9Z)/18:3(9Z,12Z,15Z)/0:0)[iso2]	8.60513952096226e-06	9.22551856875903e-05	0.000420922383995501	1.89910977497069e-06	5.04301626042763e-05	0.000211410746885236	4.19214882458676	2.06768993459532	0.581230328083084	0.810195068925566	unchanged
neg_30	N,N,N-trimethyl-sphingosine	0.00204760181382161	0.00255035019877351	0.000814651536498187	0.00061304291015893	0.00229897600629756	0.000713847223328559	0.31050660005721	-1.68730416052016	0.0672712353361285	1.67480705926655	unchanged
neg_31	PG(18:1(9Z)/22:4(7Z,10Z,13Z,16Z))	1.6956693066523e-05	0.000350771609903282	0.000667062636853027	0.000625496297436772	0.000183864151484903	0.000646279467144899	3.51498354587064	1.81351793585645	0.215995848489901	1.53217768483533	unchanged
neg_32	PC(16:0/18:1(9Z))	6.51889013951497e-07	0	0.000415485609187633	2.52248779505384e-07	3.25944506975749e-07	0.000207868928983569	637.743310701154	9.3168320512326	0.500112747285754	0.994541494833303	unchanged
neg_33	Margaric acid	3.01378900575729e-05	0	5.81457411691486e-05	0.000153825443950905	1.50689450287865e-05	0.000105985592560027	7.0333784055593	2.81421783839751	0.288502995332466	1.35846547684493	unchanged
neg_34	12-oxo-14,18-dihydroxy-9Z,13E,15Z-octadecatrienoic acid	6.89817075622911e-05	2.58556965795779e-05	0.000142908348996413	0.000226482116931596	4.74187020709345e-05	0.000184695232964004	3.89498710208718	1.96161855093504	0.13878820184997	1.55064448041723	unchanged
neg_35	13,16-Epoxy-7,12-dihydroxy-9Z-octadecenoic acid	1.35149024096212e-05	3.18230552680655e-06	2.18706399699675e-05	1.21633245012837e-05	8.34860396821387e-06	1.70169822356256e-05	2.03830272706854	1.02736833531461	0.346334217011576	1.12697750653652	unchanged
neg_36	Xestoaminol B	0	1.35721762531576e-05	1.23112783528795e-06	4.43690687242834e-06	6.7860881265788e-06	2.83401735385814e-06	0.417621654920493	-1.25973157302647	0.663915752797627	0.640977258296753	unchanged
neg_37	beta-Dolabrin	7.34802451635629e-06	8.0560766241287e-07	7.65659691003378e-06	9.38376003111663e-07	4.07681608938458e-06	4.29748645657272e-06	1.05412811428083	0.0760502166956672	0.966741985279941	0.0573083329514351	unchanged
neg_38	PS(22:0/20:0)	7.51301966055233e-05	0.00320939516998151	0.00162646610283665	0.00365304941774625	0.00164226268329352	0.00263975776029145	1.60739069769124	0.684720637857962	0.654184033534595	0.60916095551898	unchanged
neg_39	5-oxo-heneicosanoic acid	7.33851539951011e-05	1.23601920293815e-05	4.20041395041865e-05	3.91100288725168e-05	4.28726730122413e-05	4.05570841883517e-05	0.945989166030574	-0.0801044337365032	0.951791439949355	0.092224172455319	unchanged
neg_40	28:7(n-6)	5.75817999970779e-06	6.01812462832432e-06	4.30275691850709e-06	7.43013462850225e-06	5.88815231401605e-06	5.86644577350467e-06	0.996313522586752	-0.0053282900383697	0.991170347711077	0.0168537337265096	unchanged
neg_41	delta9-12-IsoF	5.2077103977658e-06	3.40829720287858e-06	7.72266161172669e-06	4.87715631176383e-06	4.30800380032219e-06	6.29990896174526e-06	1.46237312076514	0.548311458211565	0.376710599134997	1.10567548788014	unchanged
neg_42	17beta,21beta-epoxy-16alpha-ethoxyhopan-3beta-ol	0.000298418797644653	0.000356240823647145	0.000124571302905842	0.000169786484016882	0.000327329810645899	0.000147178893461362	0.449634859626574	-1.15317420465591	0.0437092026939906	1.65566055456576	down
neg_43	PE(15:1(9Z)/22:4(7Z,10Z,13Z,16Z))	0	0	0	2.73091888883567e-08	0	1.36545944441784e-08	Inf	Inf	0.5	0	unchanged
neg_44	3-Deoxy-25-hydroxyvitamin D3	1.71179503144388e-05	2.86653196599714e-05	9.88088535005257e-06	5.82079437817841e-06	2.28916349872051e-05	7.85083986411549e-06	0.342956711851451	-1.54390160460709	0.204842461601358	1.49339367386545	unchanged
neg_45	N-[9,10-Dihydrojasmonoyl]isoleucine	0	0	0	3.47663192224602e-08	0	1.73831596112301e-08	Inf	Inf	0.5	0.994777758451672	unchanged
neg_46	Asparacemosone B	4.28701672999889e-06	1.78027745790455e-07	1.14465596160923e-08	0	2.23252223789467e-06	5.72327980804615e-09	0.00256359363902388	-8.60761668940859	0.47439152893713	1.04810712429086	unchanged
neg_47	7-hydroxy-10E,16-heptadecadien-8-ynoic acid	5.55461091084442e-06	3.25540955340284e-06	8.61606002084181e-06	6.13060433458948e-06	4.40501023212363e-06	7.37333217771565e-06	1.67385131683588	0.743171383330219	0.222386078564061	1.34113664780953	unchanged
neg_48	dihydroxy-fumaric acid	0	4.42782739986789e-06	5.12857313695786e-06	4.11663196599449e-06	2.21391369993394e-06	4.62260255147617e-06	2.08797775252671	1.06210634002543	0.467794499855643	1.03378537499734	unchanged
neg_49	29-Oxotriacontanoic acid	2.44959088423501e-05	3.83539367721172e-05	0.000719558433554515	5.01387455267415e-05	3.14249228072337e-05	0.000384848589540628	12.2466041333295	3.614309853977	0.482640921169494	1.03069163858556	unchanged
neg_50	PG(17:2(9Z,12Z)/0:0)	0	2.33578661040496e-07	0	0	1.16789330520248e-07	0	0	-Inf	0.5	0.994777758451594	unchanged
neg_51	2-mercapto-octadecanoic acid	0.000135988256921105	1.85143025930169e-05	0.000308170322900542	6.99558372299864e-05	7.7251279757061e-05	0.000189063080065264	2.44737796784504	1.29123692537586	0.515252170207675	0.881401776555108	unchanged
neg_52	1-Tetradecene	3.89670119782354e-10	2.12973128680804e-05	0	0	1.06488512691001e-05	0	0	-Inf	0.499988351971703	0.994802026625431	unchanged
neg_53	19-Nor-5-androstenediol	2.32835589985314e-05	1.12087417466428e-05	1.92734797564704e-05	1.71886810178344e-05	1.72461503725871e-05	1.82310803871524e-05	1.05711013723566	0.0801256947584795	0.897383219988277	0.194607653254105	unchanged
neg_54	2-methyl-7R,8S-Epoxy-17-octadecene	8.08246843820472e-05	4.88403144950196e-05	0.000113693143722017	6.59146695272392e-05	6.48324994385334e-05	8.98039066246281e-05	1.38516804692637	0.470061012924585	0.487828000175857	0.901777647890277	unchanged
neg_55	18:2 Campesterol ester	2.4877354087515e-05	1.85485920116993e-06	0.000101998574061947	0.000154197208927306	1.33661066443425e-05	0.000128097891494626	9.58378493477359	3.26059553364663	0.101267556310797	1.62545654193416	unchanged
neg_56	Bacillamidin D	1.26771333034963e-05	4.1447212754113e-06	4.74770523888989e-05	1.26116819039093e-05	8.4109272894538e-06	3.00443671464041e-05	3.57206359209356	1.83675776444048	0.42406036892358	1.11768672235778	unchanged
neg_57	Cer(t18:0/22:0)	3.53685829666712e-05	0.000801073883467834	0.00069106741734332	0.00245204679849968	0.000418221233217253	0.0015715571079215	3.75771716761479	1.9098564834064	0.397695298934121	1.11544613465277	unchanged
neg_58	(7Z,10Z)-hexadecadienoylcarnitine	0	8.30599288285453e-05	4.48983723140947e-06	7.53676780597706e-05	4.15299644142727e-05	3.992875764559e-05	0.961444542723173	-0.0567244513062683	0.97932416569434	0.0357248064678103	unchanged
neg_59	Dokdolipid B	0	0	0	0	0	0	1	0		0	unchanged
neg_60	5beta-Cholestane-3alpha,7alpha,12alpha,22,26-pentol	1.0026189174244e-05	1.340258995662e-05	5.88995150888001e-06	3.3726565441684e-05	1.1714389565432e-05	1.9808258475282e-05	1.69093390352445	0.757820267718821	0.664459828350748	0.651182163219574	unchanged
neg_61	Cer(t18:1(6OH)/28:0(2OH))	0	0	0	7.02811292115101e-05	0	3.51405646057551e-05	Inf	Inf	0.5	0.994777758451672	unchanged
neg_62	PA(O-20:0/21:0)	0	9.02007638163402e-05	7.73649700820922e-05	0.000124540909399852	4.51003819081701e-05	0.000100952939740972	2.23840542961531	1.16247136711029	0.417056761174287	1.05628406420566	unchanged
neg_63	PG(O-16:0/19:1(9Z))	1.92453359402939e-07	1.64218264990583e-07	6.50537524341006e-08	0	1.78335812196761e-07	3.25268762170503e-08	0.182391163145419	-2.45489226228776	0.0995621592543876	1.62934078519321	unchanged
neg_64	TG(18:1(9Z)/18:3(9Z,12Z,15Z)/22:0)[iso6]	0.000580193081354684	1.22160357312846e-06	0.000835791293126201	0	0.000290707342463906	0.000417895646563101	1.43751321525354	0.523575219008737	0.82830695425359	0.300156744878772	unchanged
neg_65	16alpha,17alpha-epoxy-sinusta-5-en-3beta–ol-20beta-yl sulfate	4.2366272356984e-05	0	8.32737561937674e-05	0	2.1183136178492e-05	4.16368780968837e-05	1.96556722036084	0.974945703280161	0.716726803003193	0.509572884620723	unchanged
neg_66	24-(dimethoxyphosphoryl)-25,26,27-trinorvitamin D3 / 24-(dimethoxyphosphoryl)-25,26,27-trinorcholecalciferol	0	2.34112810128283e-05	6.41806208586131e-05	5.06844930554284e-05	1.17056405064141e-05	5.74325569570207e-05	4.906400203009	2.29466491578472	0.104459008345515	1.58978518960774	unchanged
neg_67	6,19-epidioxy-26,26,26,27,27,27-hexafluoro-25-hydroxy-6,19-dihydrovitamin D3 / 6,19-epidioxy-26,26,26,27,27,27-hexafluoro-25-hydroxy-6,19-dihydrocholecalciferol	3.41288603948627e-06	3.28713972166321e-05	2.01430954721989e-06	9.38864670863091e-06	1.81421416280592e-05	5.7014781279254e-06	0.314267093974579	-1.6699368753915	0.550319686040998	0.863750608765069	unchanged
neg_68	3beta,5alpha,6beta-Trihydroxy-cholanoyl-glycine	5.92401860913797e-09	0.000447609880072165	0.000166801670193418	4.07120491682139e-07	0.000223807902045387	8.36043953425501e-05	0.373554260499683	-1.4206102784641	0.644122176206267	0.660723984759784	unchanged
neg_69	PS(O-16:0/14:0)	5.55447530603986e-08	2.0321738248102e-08	9.88527658711108e-07	5.16323176164205e-06	3.79332456542503e-08	3.07587971017658e-06	81.0866472701087	6.34139245688568	0.383238289479298	1.23568963544749	unchanged
neg_70	Suberonone	0	0	1.89140734181796e-07	0	0	9.4570367090898e-08	Inf	Inf	0.5	0.994777758451398	unchanged
neg_71	GlcCer(d18:2(4E,8Z)/22:0(2OH[R]))	3.19488762565478e-10	0.000153275436878319	4.6785795309684e-06	0.0001350267043762	7.66378781835408e-05	6.98526419535842e-05	0.911463673175991	-0.133742936783369	0.952502611427922	0.0820790245848753	unchanged
neg_72	Cer(t18:1(6OH)/30:0(30OH))	2.57849298332982e-08	0.000297540573847943	2.66403495019095e-05	6.35582112897443e-05	0.000148783179388888	4.50992803958269e-05	0.303120827106045	-1.7220351133348	0.611941211535274	0.757028062702272	unchanged
neg_73	Avocadyne	0	4.18873375705235e-06	2.18881229868252e-05	0.000252757238958513	2.09436687852617e-06	0.000137322680972669	65.5676340094264	6.03491193142305	0.449786254673146	1.09903124795335	unchanged
neg_74	PA(18:2(9Z,12Z)/19:0)	6.88294477724682e-06	3.54791806269985e-06	0.00094323739743515	3.278418580669e-05	5.21543141997334e-06	0.00048801079162092	93.5705509906628	6.54798264366264	0.481293338274291	1.03373676001467	unchanged
neg_75	PI(22:2(13Z,16Z)/22:6(4Z,7Z,10Z,13Z,16Z,19Z))	0	6.40524193750123e-09	0.000392804165828492	1.26727877296581e-07	3.20262096875062e-09	0.000196465446852894	61345.2071818346	15.904663012026	0.499799800315183	0.995194865863268	unchanged
neg_76	19-hydroxy-nonadecanoic acid	0	0	0	0	0	0	1	0		0	unchanged
neg_77	3-O-(beta-D-glucopyranosyl)-3beta,14beta-dihydroxy-16beta-acetoxy-19-oxo-5alpha-bufa-20,22-dienolide	0.000168685487935866	0.000273135311956784	0.000138841261103628	0.00116151785504573	0.000220910399946325	0.000650179558074679	2.94318220524092	1.55737685877869	0.554713436010555	0.87614302081357	unchanged
neg_78	PG(20:2(11Z,14Z)/0:0)	0.00024683238085577	0.00041747974894583	4.06008465281185e-05	0	0.0003321560649008	2.03004232640593e-05	0.0611171235729869	-4.0322795440555	0.154219905994109	1.60102100030098	unchanged
neg_79	PC(O-17:0/22:0)	4.56387984313174e-06	8.70843771377313e-06	7.87624788680038e-07	0.000160299418819056	6.63615877845244e-06	8.0543521803868e-05	12.1370697255455	3.60134824607664	0.524158366042149	0.944111996388737	unchanged
neg_80	Cer(t18:1(6OH)/23:0)	4.58737732668325e-05	0.00124901697526278	0.000579144585319501	0.00116769484255405	0.000647445374264806	0.000873419713936775	1.34902456431721	0.431916618483344	0.778093283328982	0.39988323992104	unchanged
neg_81	2-methyl-5-(8Z.11,14-pentadecatrienyl) resorcinol	0	0	0	0	0	0	1	0		0	unchanged
neg_82	1-(2E,6E-phytadienyl)-2-(2E,6E-phytadienyl)-sn-glycero-3-phosphocholine	6.03419760174527e-05	1.206831309e-06	1.92950837790046e-05	1.61281449578086e-06	3.07744036632264e-05	1.04539491373927e-05	0.339696237554868	-1.55768285574294	0.615313570354024	0.727257544071846	unchanged
neg_83	Cer(t18:0/25:0)	1.33192150773593e-05	0.000548799022884081	0.000417017232066059	0.00106958447226512	0.00028105911898072	0.00074330085216559	2.64464236158293	1.40307263800798	0.391408364650815	1.05495549943231	unchanged
neg_84	L-Oleandrosyl-oleandolide	8.33141275053167e-05	5.29860855003527e-05	0.000121220595923593	0.000310861004978576	6.81501065028347e-05	0.000216040800451085	3.17007282214736	1.66451598198744	0.357920929735944	1.26912206131245	unchanged
neg_85	24-Nor-5beta-cholane-3alpha,12alpha,22,23-tetrol	0.000495493442909958	0.000292552354743194	0.000440457329860712	0.000478072244743972	0.000394022898826576	0.000459264787302342	1.16557892617424	0.221046698628001	0.635523192688037	0.703173726140091	unchanged
neg_86	9-hexadecen-1-ol	0.000462584471766314	0.000105411160395864	0.000519520302893087	0.000113781192250075	0.000283997816081089	0.000316650747571581	1.11497599503078	0.157012649856028	0.91503914014758	0.146658428016871	unchanged
neg_87	PA(16:1(9Z)/17:0)	0	0	2.62442939066555e-06	4.86879180966704e-05	0	2.5656173743668e-05	Inf	Inf	0.465717402532799	1.06615466710977	unchanged
neg_88	6,9,12-octadecatriynoic acid	1.31836098356641e-05	3.02905222927136e-05	2.24648890220672e-06	1.70056115327003e-05	2.17370660641889e-05	9.62605021745351e-06	0.442840362587485	-1.17514137265272	0.397940425209865	1.04087777692192	unchanged
neg_89	L-Olivosyl-oleandolide	0.000349172724123686	8.59274278344332e-05	0.000289543822693723	0.000575469786240121	0.00021755007597906	0.000432506804466922	1.98807930781212	0.991375309568746	0.384570387562219	1.06153638316779	unchanged
neg_90	TG(12:0/14:1(9Z)/18:2(9Z,12Z))[iso6]	2.01914319563049e-05	0.00102516452857172	0.000593688447765275	0.000928775256614018	0.000522677980264012	0.000761231852189647	1.45640696745085	0.542413547764571	0.719389824617388	0.522837380085529	unchanged
neg_91	PA(17:1(9Z)/20:0)	1.07177537946515e-06	0.000176427782553206	0.000430309405274257	0.000585097651320742	8.87497789663356e-05	0.000507703528297499	5.72061738305941	2.51617085459342	0.0714456204338494	1.60264219346864	unchanged
neg_92	GlcCer(d18:2(4E,8Z)/24:0(2OH[R]))	2.07200729444697e-05	0.000596647698464302	0.000405957937419053	0.000965093498620176	0.000308683885704386	0.000685525718019614	2.22080176441771	1.15108061924444	0.44695423638595	0.953029092707117	unchanged
neg_93	Garcinia acid	0	8.5600346530545e-07	5.26010408536113e-06	1.45261289887062e-06	4.28001732652725e-07	3.35635849211587e-06	7.84192734761469	2.97120827591195	0.357800179403662	1.25396493610014	unchanged
neg_94	16:4(2E,4E,8E,10E)(7Me[R],9Me,14Me[R])	0	0	1.06236101246345e-07	9.79275775940246e-08	0	1.02081839420185e-07	Inf	Inf	0.0258932118939127	1.72015919175889	up
neg_95	N-ornithinyl-35-aminobacteriohopane-32,33,34-triol	0	2.98478520783279e-06	0	0.000390458872241366	1.4923926039164e-06	0.000195229436120683	130.816405554647	7.03139966889946	0.502436506534549	0.989669386340583	unchanged
neg_96	ent-12-F2c-IsoP	4.02695053293289e-05	1.26726342208281e-05	4.30061667996982e-05	3.13624936619012e-05	2.64710697750785e-05	3.71843302307997e-05	1.40471581038282	0.4902782867293	0.57794159123097	0.777709169392958	unchanged
neg_97	30-hydroxy-triacontanoic acid	6.41502486045199e-05	0.000315290193476185	0.000748022560987585	0.00106811026432585	0.000189720221040352	0.000908066412656718	4.78634490133541	2.25892436041963	0.0775957687346995	1.59950295743274	unchanged
neg_98	DAT(16:0/24:0(2Me[S],4Me[S]))	0.000140974722426674	0.000131296883400644	8.23943534683169e-05	7.53809306874146e-05	0.000136135802913659	7.88876420778657e-05	0.579477553953227	-0.787175315325213	0.0143572872653389	1.70453203332693	down
neg_99	Cer(d15:2(4E,6E)/22:0)	1.90177045779673e-06	0.000117516904529351	0.00027615550204914	4.46303596437112e-06	5.97093374935739e-05	0.000140309269006756	2.34987147566084	1.23258185189777	0.661504543095556	0.620517102075531	unchanged
neg_100	Bufalin	6.34719300427861e-05	8.04387743552699e-05	4.16634250017877e-05	6.23349183088534e-05	7.1955352199028e-05	5.19991716553205e-05	0.722658844216219	-0.46861336045679	0.278607346335232	1.25068744742918	unchanged
neg_101	PGA2 1,15-lactone	2.08407631316805e-05	4.34529475732198e-05	1.06545095520668e-05	2.78810808331571e-05	3.21468553524502e-05	1.92677951926119e-05	0.5993679624761	-0.73848612416921	0.466240392633381	0.929544936730581	unchanged
neg_102	PE-Cer(d15:1(4E)/20:0(2OH))	1.09814052878504e-07	4.57107359488979e-08	3.82199705997982e-07	5.35768816119981e-07	7.7762394413701e-08	4.58984261058981e-07	5.90239362508767	2.56130013595559	0.0891610614880763	1.64636099984187	unchanged
neg_103	6k-PGF1alpha-d4	1.32561137234621e-06	1.10624644988173e-07	7.35945463560278e-06	1.70578001923575e-06	7.18118008667191e-07	4.53261732741927e-06	6.31180011183912	2.6580515174197	0.398887220612172	1.17532151348155	unchanged
neg_104	SM(d18:1/18:0)	2.60732071601712e-05	1.40498938990997e-05	5.05568724151278e-05	7.09476422325526e-05	2.00615505296355e-05	6.07522573238402e-05	3.02829321363248	1.59850490062535	0.100280416412505	1.59345521635661	unchanged
neg_105	mLPA(O-16:0)	0.00350573569040775	0.00183145289374291	0.00929018706083958	0.00584348649042642	0.00266859429207533	0.007566836775633	2.83551411246869	1.50361033667183	0.170628243721407	1.50770797003968	unchanged
neg_106	Palmitoyl-EA(d4)	9.10100298052029e-06	0	4.92738502484649e-06	0	4.55050149026014e-06	2.46369251242325e-06	0.541411208785782	-0.885203339044371	0.735663849010226	0.47249626427698	unchanged
neg_107	Cer(d18:0/h26:0)	6.14023169643375e-07	0.000293876968265208	0.000174777288992514	0.000550714425743036	0.000147245495717426	0.000362745857367775	2.46354467822846	1.30073563624281	0.466239869309002	0.927962487848545	unchanged
neg_108	Erosnin	0	5.99437886651409e-06	3.56110182494755e-06	6.88155522859947e-06	2.99718943325704e-06	5.22132852677351e-06	1.74207491486432	0.800806665830768	0.598557951353933	0.718774022768009	unchanged
neg_109	PG(P-18:0/20:0)	2.3668286878847e-05	0.000831950545378019	0.000781799978882188	8.25680811243732e-05	0.000427809416128433	0.000432184030003281	1.01022561381289	0.0146775262248233	0.994225074173328	0.00997365685585463	unchanged
neg_110	2-(1,2-tetra-decadienyl)-cyclopropanecarboxylic acid	3.15482409067955e-06	6.60571652395205e-07	1.12769574181762e-05	1.03917400957044e-05	1.90769787153738e-06	1.08343487569403e-05	5.67927915556623	2.50570782679235	0.0621384077469825	1.68634364820481	unchanged
neg_111	16-L1-PhytoP	7.73734386807776e-05	2.81957741228667e-05	6.4010873132813e-05	1.69955719943373e-05	5.27846064018221e-05	4.05032225635752e-05	0.767330199551833	-0.382080559214864	0.752710035768048	0.426188266377994	unchanged
neg_112	16:2-Glc-Campesterol	1.81651033810905e-06	3.6689134698681e-05	1.96366928512456e-06	4.58208743040033e-05	1.9252822518395e-05	2.38922717945639e-05	1.2409750192075	0.311474074349665	0.884377095467339	0.200390378467593	unchanged
neg_113	(+)-12-hydroxy-9Z-hexadecenoic acid	5.94485074183134e-06	4.54567071039477e-06	1.24894226013048e-05	1.32522487521478e-05	5.24526072611306e-06	1.28708356767263e-05	2.4538028419922	1.29501933608034	0.0232411466920313	1.70449564808217	up
neg_114	TMC-1A	0.000268806062912047	2.40085191953649e-05	0.000324807994284911	0.0002289975342353	0.000146407291053706	0.000276902764260105	1.89131813222697	0.919392054553313	0.469795307818683	0.989996945260612	unchanged
neg_115	24,24-difluoro-1alpha,25-dihydroxy-24a-homovitamin D3 / 24,24-difluoro-1alpha,25-dihydroxy-24a-homocholecalciferol	3.78231967586128e-05	2.71725455713696e-05	5.88396994170076e-05	7.87665684569887e-05	3.24978711649912e-05	6.88031339369981e-05	2.11715818515267	1.0821290654766	0.118957755808891	1.57705310892763	unchanged
neg_116	Dehydrophytosphingosine	5.00778456447102e-05	9.21511742046057e-06	4.00149152602887e-05	2.57301235745258e-05	2.96464815325854e-05	3.28725194174073e-05	1.10881688881954	0.149021137002118	0.902017032457539	0.180596224484399	unchanged
neg_117	GlcCer(d14:1(4E)/24:0(2OH))	0	0	7.46688704164422e-05	0	0	3.73344352082211e-05	Inf	Inf	0.5	0.994777758451398	unchanged
neg_118	TG(18:3(9Z,12Z,15Z)/20:0/21:0)[iso6]	6.83895025626543e-06	0	1.88576181963113e-05	0	3.41947512813271e-06	9.42880909815565e-06	2.7573849040699	1.46330066757802	0.638820057474397	0.672143168682327	unchanged
neg_119	TG(17:1(9Z)/19:1(9Z)/20:1(11Z))[iso6]	0.000105651206839585	0	5.30171292546757e-05	0	5.28256034197925e-05	2.65085646273378e-05	0.501812812561375	-0.994778787984887	0.712755597143568	0.517450756009637	unchanged
neg_120	Oleamide	5.50461617618004e-06	0	1.97407943348177e-05	0	2.75230808809002e-06	9.87039716740885e-06	3.58622539755659	1.84246616576289	0.600414785512094	0.759638601590156	unchanged
neg_121	Arapaimol-B	5.11642229058492e-06	2.52213580113517e-06	0.000108874510336785	2.07439413120368e-05	3.81927904586005e-06	6.48092258244109e-05	16.968968500655	4.08482696476388	0.398155195995852	1.20489330736589	unchanged
neg_122	DG(16:0/20:1(11Z)/0:0)[iso2]	1.69442771415455e-06	0	5.82469609099091e-06	0	8.47213857077275e-07	2.91234804549546e-06	3.43755950303091	1.78138468632019	0.605644011044427	0.747425639199561	unchanged
neg_123	3-(but-3-en-1-yn-1-yl)-6-methyl-1,2-dithiine	0	2.3286200265664e-06	2.31898179417505e-06	1.34535977788225e-06	1.1643100132832e-06	1.83217078602865e-06	1.57361077816566	0.65407874424465	0.670951161285157	0.603872066782483	unchanged
neg_124	24-ethyl-5alpha-cholest-25-en-3alpha,12alpha,16alpha-triol	5.78082391959722e-05	4.05169901674058e-05	1.1231254012717e-06	0.000678153234117546	4.9162614681689e-05	0.000339638179759409	6.90846453058791	2.78836509407753	0.548479813194651	0.893576665133689	unchanged
neg_125	1-(10-methyl-hexadecanoyl-2-(8-[3]-ladderane-octanyl)-sn-glycerol	4.78803885041885e-06	2.1067247016847e-06	1.42683971035034e-05	2.05326577485857e-05	3.44738177605178e-06	1.74005274260445e-05	5.04746168437807	2.335558054003	0.101087783011031	1.62863869285461	unchanged
neg_126	glas#3	0.00280562723991498	0.0052624039669346	0.00124555997317197	0.00288337379936396	0.00403401560342479	0.00206446688626796	0.511764725083185	-0.966447386160692	0.32995898000843	1.18232495578144	unchanged
neg_127	18-hydroxy stearic acid	3.00594613643993e-05	6.32578566891669e-06	2.5623339103631e-05	1.94168420867413e-05	1.8192623516658e-05	2.25200905951861e-05	1.2378693251452	0.307859025444471	0.778436644996183	0.417057610327186	unchanged
neg_128	PC(O-18:0/22:4(7Z,10Z,13Z,16Z))	0	9.85055429213785e-06	3.4048132220317e-06	1.49338763370062e-05	4.92527714606892e-06	9.16934477951895e-06	1.86169113078995	0.896613738288656	0.633176507999254	0.634106198303073	unchanged
neg_129	ascr#34	0	1.48940634000455e-05	2.58536269296435e-06	1.98418875902736e-05	7.44703170002275e-06	1.1213625141619e-05	1.50578453178663	0.590515344271119	0.773042543238379	0.392068588540678	unchanged
neg_130	Cer(t20:0/26:0(2OH))	0	0.000153697763776905	4.2032642116455e-05	0.000120683715610299	7.68488818884525e-05	8.1358178863377e-05	1.05867745716157	0.0822631164015495	0.964464024296111	0.0635976143609745	unchanged
neg_131	15S-HETE-d8	3.32629605168383e-07	0.00021133499544039	7.91191527012387e-06	0.00034150097754432	0.000105833812522779	0.000174706446407222	1.65076209807351	0.723132219185039	0.765703493492192	0.412785453276378	unchanged
neg_132	10-methylene-octadecanoic acid	5.32025253877057e-05	1.07304629428589e-05	3.79490306593802e-05	2.62828301334086e-05	3.19664941652823e-05	3.21159303963944e-05	1.00467477698178	0.00672856252928004	0.995567530773785	0.0082671227056252	unchanged
neg_133	Stoloniferone O	5.68260329372903e-09	3.85749208359709e-09	8.36768985506289e-08	2.81332476162864e-07	4.77004768866306e-09	1.82504687356746e-07	38.2605582310014	5.25778601800218	0.323044675387657	1.3543831863852	unchanged
neg_134	DG(18:0/22:0/0:0)[iso2]	0	3.28040634487755e-05	1.88902137432368e-05	0.000101915759552124	1.64020317243878e-05	6.04029866476804e-05	3.68265271416765	1.88074535293366	0.471771833724699	0.985281077796632	unchanged
neg_135	omega-hydroxy hendecanoic acid	1.83392474339846e-05	2.75889822537626e-05	4.96561703376647e-05	7.33593700766506e-05	2.29641148438736e-05	6.15077702071576e-05	2.67842982955499	1.42138750032147	0.154834600451758	1.56128699079566	unchanged
neg_136	Ophidiacerebroside A	9.57483206456811e-06	0.000964064965757215	0.000645679244561895	0.00137944926208266	0.000486819898910892	0.00101256425332228	2.07995658268607	1.05655341365615	0.479743254971869	0.905343649500953	unchanged
neg_137	PE-Cer(d16:2(4E,6E)/24:0(2OH))	6.08352980968532e-06	0	0.000282404056484087	0	3.04176490484266e-06	0.000141202028242043	46.4210853433288	5.53670834874454	0.506884664570836	0.980183067014061	unchanged
neg_138	5-((3Z,6Z,9Z,12Z,15Z,18Z)-henicosa-3,6,9,12,15,18-hexaen-1-yl)resorcinol	6.36123891497505e-07	6.04067495598903e-07	1.18980361868132e-07	3.3826887152793e-07	6.20095693548204e-07	2.28624616698031e-07	0.368692476139989	-1.43951011904766	0.167467120532425	1.59960142273596	unchanged
neg_139	N-tryptophanyl-35-aminobacteriohopane-32,33,34-triol	4.20758810627219e-06	4.92426752878496e-06	1.34148673466632e-06	5.53608927324314e-06	4.56592781752858e-06	3.43878800395473e-06	0.753141122983425	-0.409007873612749	0.685907335463609	0.604404627870342	unchanged
neg_140	MGDG(18:1(9Z)/18:1(9Z))	7.10364368099086e-07	0.000610860478560347	0.000130093511687187	0.00369605676352352	0.000305785421464223	0.00191307513760535	6.25626666060397	2.64530200588889	0.530818287213535	0.916649494139272	unchanged
neg_141	Cer(t18:1(6OH)/25:0)	4.62299742447251e-05	0.000991227578075437	0.000856587022109748	0.00136364432318988	0.000518728776160081	0.00111011567264981	2.14006957714493	1.09765770175268	0.413524217799371	1.05958048886536	unchanged
neg_142	PI-Cer(d20:0/26:0)	3.27972201630089e-08	0.000216646198815111	0.000133407201894204	0.000246119191361809	0.000108339498017637	0.000189763196628006	1.75156060439854	0.808640906582795	0.592290148404565	0.734908806340123	unchanged
neg_143	PS(O-20:0/20:2(11Z,14Z))	0	2.98258571056928e-05	1.3424513102992e-05	4.68707149774266e-05	1.49129285528464e-05	3.01476140402093e-05	2.02157570415337	1.01548023079813	0.567495506715296	0.746575842075324	unchanged
neg_144	sufac#1	0	1.26058069302189e-09	0	0	6.30290346510945e-10	0	0	-Inf	0.5	0	unchanged
neg_145	MGMG(16:3(7Z,10Z,13Z)/0:0)	1.62701799401124e-05	1.39130084546205e-05	1.08185842702859e-05	2.65326696473713e-05	1.50915941973664e-05	1.86756269588286e-05	1.23748536533586	0.307411463792473	0.727627578159974	0.523613992199532	unchanged
neg_146	SQDG(16:0/16:1(9Z))	7.05252103050954e-06	6.73999731102926e-06	2.31905777555766e-06	4.4218863345835e-06	6.8962591707694e-06	3.37047205507058e-06	0.488739180417801	-1.0328633301254	0.177930198303143	1.58495806659428	unchanged
neg_147	Distemonanthin	1.27111948535713e-07	1.17039216219865e-05	1.2220995930945e-05	9.08402181144206e-06	5.91551678526111e-06	1.06525088711935e-05	1.80077400806891	0.848617138548024	0.560264800224891	0.840177139383064	unchanged
neg_148	N-(2R-hydroxy-3E-heneicosenoyl)-1-beta-glucosyl-9-methyl-heptadecasphing-4E,8E-dienine	0	6.78518052823885e-05	3.81649515731148e-05	0.0001014163230221	3.39259026411942e-05	6.97906372976074e-05	2.05714901783821	1.04064630504868	0.520592051127357	0.826615498825081	unchanged
neg_149	Cer(t18:1(6OH)/29:0(2OH))	6.02820871593101e-09	0.000118710378155193	1.62893250701668e-05	7.8205393456654e-05	5.93582031819545e-05	4.72473592634104e-05	0.795970173129737	-0.329213724274269	0.877734905169577	0.218640048802966	unchanged
neg_150	2-methyl-32,35-anhydrobacteriohopanetetrol	2.59555069597641e-05	8.46210510293501e-05	0.000429565416299224	0.000101162598772683	5.52882789945571e-05	0.000265364007535953	4.79964311354451	2.26292713552934	0.417619576110496	1.14590258607446	unchanged
neg_151	N-myristoyl lysine	0	0	0	1.82032842164652e-05	0	9.1016421082326e-06	Inf	Inf	0.5	0.994777758451672	unchanged
neg_152	SM(d18:0/23:0)	2.84891000790928e-05	5.60253797102736e-05	7.87757716332733e-05	0.000214381065353305	4.22572398946832e-05	0.000146578418493289	3.46871728628286	1.79440226025568	0.359230197917713	1.25673659717995	unchanged
neg_153	GlcCer(d18:0/14:0)	2.50491319147434e-05	1.37992643302401e-06	6.58124903656056e-05	3.72178131017474e-05	1.32145291738837e-05	5.15151517336765e-05	3.89837209149211	1.96287179940306	0.179545578684564	1.42128156512156	unchanged
neg_154	Nebrosteroid M	0	0	3.16139651449636e-05	0	0	1.58069825724818e-05	Inf	Inf	0.5	0.994777758451398	unchanged
neg_155	1beta,3beta,5alpha,6beta-tetrahydroxyandrostan-17-one	1.94692592777844e-05	3.20088414148275e-06	2.15856380434762e-05	1.13401766196934e-05	1.13350717096336e-05	1.64629073315848e-05	1.45238669443909	0.538425618537274	0.655603835155615	0.608088722133582	unchanged
neg_156	2-methylbacteriohopane-32,33,34,35-tetrol	0	1.1842667297194e-05	8.00535491514844e-07	2.08899791401108e-05	5.921333648597e-06	1.08452573158128e-05	1.8315565309147	0.873070230454969	0.722113947551938	0.492984349297562	unchanged
neg_157	35-aminobacteriohopane-31,32,33,34-tetrol	5.05266051618257e-05	0	2.64682769302483e-06	0	2.52633025809128e-05	1.32341384651242e-06	0.0523848314080793	-4.25470706542343	0.516863854173318	0.958209696151751	unchanged
neg_158	Cucurbitacin E	1.16427312379844e-06	3.15509601723582e-06	1.29690344068262e-06	1.08780420199629e-06	2.15968457051713e-06	1.19235382133946e-06	0.552096281844505	-0.857008209719394	0.508058371547899	0.972168088041818	unchanged
neg_159	Galaxaurol A	0.000370735938149246	0.000266267131149357	0.000403495589596171	0.000343156288888415	0.000318501534649302	0.000373325939242293	1.17213230904321	0.229135428827438	0.479157437385825	0.93153841315483	unchanged
neg_160	Cer(t18:1(6OH)/28:0(28OH))	4.78488166727144e-06	0.00062799065574128	0.000228430770498169	0.000478250741789829	0.000316387768704276	0.000353340756143999	1.11679651078504	0.159366339245281	0.926741844398975	0.133705696697807	unchanged
neg_161	12-HETE-GABA	9.89925647168044e-07	1.2379948855907e-05	5.19718787556985e-07	3.27389403387707e-05	6.68493725153752e-06	1.66293295631638e-05	2.48758199777255	1.31474408176888	0.648146451369741	0.655721374919928	unchanged
neg_162	Proansamycin X	0.00142588666297664	0.00292921117504682	0.000380383260887622	0.00125195824606332	0.00217754891901173	0.000816170753475471	0.37481167304654	-1.41576221023575	0.286416882371669	1.27906152098447	unchanged
neg_163	alpha-N-(3-(3-hydroxy)-octadecanoyloxy-octadecanoyl)-L-ornithine	0.000127415015764287	2.7297031156195e-05	0.000167870544745225	0.000128705577492693	7.7356023460241e-05	0.000148288061118959	1.91695558388126	0.938816909955156	0.372786070089231	1.17547700912228	unchanged
neg_164	13,14-dihydro-PGF2alpha	8.30430909810005e-05	4.06973308020718e-05	9.77477699017251e-05	7.81201532466423e-05	6.18702108915361e-05	8.79339615741837e-05	1.42126494005879	0.507175514525044	0.418853658141728	1.06786982705722	unchanged
neg_165	7a-Hydroxydehydroepiandrosterone	0.000533793053052507	0.00018900830955257	0.000462101492309149	0.00024887895045539	0.000361400681302538	0.000355490221382269	0.983645686834439	-0.0237893503572283	0.979841306828141	0.0355188207474759	unchanged
neg_166	20-ethyl-PGE2	3.01768355563718e-06	3.16637391232793e-06	5.06958209152367e-08	5.06209162758895e-07	3.09202873398255e-06	2.78452491837066e-07	0.0900549496118094	-3.47305061787225	0.0339509940277887	1.71064640030344	down
neg_167	PA(20:0/22:2(13Z,16Z))	4.57592275247665e-05	3.2858615162501e-05	4.71714525138541e-05	6.87502951123582e-05	3.93089213436337e-05	5.79608738131061e-05	1.47449667484944	0.560222568968906	0.301715977066765	1.24723810829714	unchanged
neg_168	15:0 Cholesterol ester	0	2.0572379737545e-05	0	3.86720427804593e-05	1.02861898687725e-05	1.93360213902297e-05	1.87980405154014	0.910582284985554	0.730145815825009	0.483219679664801	unchanged
neg_169	DG(16:0/19:0/0:0)[iso2]	0	0	5.99225195061263e-05	0.000190596001870307	0	0.000125259260688217	Inf	Inf	0.306078761711998	1.3865667640612	unchanged
neg_170	Cer(t18:0/27:0(2OH))	2.8724006980196e-08	0.000205335113655006	4.81692723158355e-05	0.000237441223515643	0.000102681918830993	0.000142805247915739	1.39075359655857	0.475866836478105	0.801021720967474	0.343111877031893	unchanged
neg_171	Cassic acid	1.74672924686338e-07	6.99789914616112e-06	4.72238083210612e-06	1.12589481099737e-05	3.58628603542373e-06	7.99066447103991e-06	2.22811688529908	1.15582491733601	0.449780439616363	0.948298963105892	unchanged
neg_172	Hemsleyin imine A	0	4.55647073694824e-05	7.72200104598456e-05	8.94159905471706e-05	2.27823536847412e-05	8.33180005035081e-05	3.65712874343231	1.87071141537001	0.210680595895787	1.50910671762581	unchanged
neg_173	5-n-nonadecylresorcinol	2.02375203048192e-06	4.26589863017209e-05	0.000177953612905442	0.000709651687820657	2.23413691661014e-05	0.00044380265036305	19.8646129099568	4.31212877563647	0.357024530653166	1.28410529246586	unchanged
neg_174	octane-1,2-diol	1.5266585050843e-05	1.61910322864903e-05	9.69578743708658e-06	2.86217936314166e-05	1.57288086686666e-05	1.91587905342516e-05	1.21807003555316	0.284597086479398	0.778645816228241	0.427300692333642	unchanged
neg_175	PI(19:0/17:2(9Z,12Z))	0	8.52347106112231e-06	9.31457721231687e-05	0.00207361144002922	4.26173553056116e-06	0.00108337860607619	254.210660963643	7.98988072443256	0.472669978656391	1.05168308035632	unchanged
neg_176	8Z,11Z,14Z,17Z-octadecatetraenoic acid	2.27440187198191e-05	1.70721884562289e-05	2.14270067217391e-05	2.06482328541305e-05	1.9908103588024e-05	2.10376197879348e-05	1.05673650405307	0.0796156873296293	0.758851322806097	0.463058754492552	unchanged
neg_177	DG(19:1(9Z)/22:3(10Z,13Z,16Z)/0:0)[iso2]	2.569547034224e-05	2.98453452698812e-06	2.29849290401223e-05	3.58108040774493e-06	1.43400024346141e-05	1.32830047239336e-05	0.926290269789003	-0.110463735998433	0.950159063290638	0.086114875422593	unchanged
neg_178	PI-Cer(t18:0/16:0(2OH))	0	0	0	0	0	0	1	0		0	unchanged
neg_179	N-(2-fluoro-ethyl) 2-methyl-arachidonoyl amine	1.55874584236117e-05	1.27145862512374e-05	0.0002149921002312	5.88671152025813e-05	1.41510223374246e-05	0.000136929607716891	9.67630496595001	3.27445623913288	0.360463413998336	1.28114092948751	unchanged
neg_180	Cer(d18:0/18:0(2OH))	3.99754344318427e-07	0.000131346538478675	0.000539979929684949	8.86639779524925e-05	6.58731464114967e-05	0.000314321953818721	4.77162502387867	2.25448067391195	0.461526830302115	1.03175941860894	unchanged
neg_181	17:1 Cholesterol ester	2.5731643033011e-05	5.4974309483784e-07	2.88495132604006e-05	2.72342274633695e-06	1.31406930639244e-05	1.57864680033688e-05	1.20134211541002	0.264647056888823	0.897444300739781	0.176731660730084	unchanged
neg_182	25-hydroxy-23,23,24,24-tetradehydrovitamin D3 / 25-hydroxy-23,23,24,24-tetradehydrocholecalciferol	0.000123679629785217	0.000113059656895121	0.000120206077397769	0.000131268357778251	0.000118369643340169	0.00012573721758801	1.06224209214408	0.0871126035551939	0.438143496132841	0.968330704094177	unchanged
neg_183	4,4-dimethylcholesta-8,11,24-trienol	8.17958103459662e-05	3.09108984700505e-05	5.46297689095486e-05	4.63690294095116e-05	5.63533544080084e-05	5.04993991595301e-05	0.896120553781154	-0.158235265904764	0.856376650375865	0.273202110031108	unchanged
neg_184	3-Deoxyvitamin D3	0	7.95612432898927e-05	8.21704019542696e-06	6.55107231909344e-05	3.97806216449464e-05	3.68638816931807e-05	0.926679377265684	-0.109857829219416	0.958440399675242	0.072426233976959	unchanged
neg_185	Arachidonic Acid (d8)	2.3838343950599e-05	7.39874092963839e-06	1.46770584133007e-05	7.92614098014155e-06	1.56185424401187e-05	1.13015996967211e-05	0.723601433363665	-0.466732829127485	0.695086042422098	0.55978925324516	unchanged
neg_186	Graminoxin B2	9.63891793588739e-06	8.45559994634474e-07	4.15028661990415e-06	1.06140442828552e-06	5.24223896526093e-06	2.60584552409483e-06	0.49708636736386	-1.00843155709919	0.656583130949618	0.639964715826465	unchanged
neg_187	13-Cyclohexyltridecanoic acid	0.000109797117810627	3.05210350330521e-05	7.14905437483702e-05	9.00396346381892e-06	7.01590764218395e-05	4.02472536060946e-05	0.573657118347786	-0.801739416289478	0.616347431181281	0.665946972935828	unchanged
neg_188	1-(10-methyl-hexadecanyl-2-(8-[3]-ladderane-octanyl)-sn-glycerol	0.00113489565036619	3.29099925999066e-06	3.01646487783194e-05	9.4734775510616e-07	0.00056909332481309	1.55559982667128e-05	0.0273347052029154	-5.19312237321237	0.50690832704512	0.980024307442903	unchanged
neg_189	GlcCer(d14:2(4E,6E)/22:0)	5.54824131686803e-07	1.93076756602705e-05	5.55383753235129e-05	0.000211997610043839	9.93124989597865e-06	0.000133767992683676	13.4694015440938	3.75161384705741	0.355724074090097	1.28084317803272	unchanged
neg_190	22Z-Hentriacontenoic acid	1.17060587626133e-06	0	4.61271291948455e-05	1.01458446388048e-05	5.85302938130665e-07	2.81364869168252e-05	48.0716652588268	5.58711487587594	0.368050845822125	1.26551608999245	unchanged
neg_191	14-O-(beta-D-glucopyranosyl)-7S,14R-dihydroxy-7,9,13,17-tetramethyl-2E,4E,8E,10E,12E,16E-octadecahexaenoic acid	0.000270975181877911	5.30174277442257e-05	0.000314580282293575	0.000241473815651651	0.000161996304811068	0.000278027048972613	1.71625549914159	0.779264342992384	0.471388930406287	1.00100797606047	unchanged
neg_192	27-Norcholestanehexol	1.02348284546704e-05	2.09180095303439e-05	0.000368444236772843	2.2713737953914e-05	1.55764189925072e-05	0.000195578987363378	12.5560944051042	3.65031587610573	0.487015951774221	1.02128344981082	unchanged
neg_193	Allantoside	0	0	6.6135036589739e-08	1.0656015579603e-09	0	3.36003190738496e-08	Inf	Inf	0.48974334392643	1.01614580783456	unchanged
neg_194	Cer(t18:0/23:0)	2.04737903554318e-05	0.000798238493279319	0.000508942877390318	0.00127248349428355	0.000409356141817375	0.000890713185836934	2.17588816887546	1.12160441028552	0.470282724260392	0.912752890370863	unchanged
neg_195	Trillfurostanoside H	2.71006198732113e-05	0.000771955811913914	1.91925272136718e-05	3.91126891392311e-05	0.000399528215893563	2.91526081764514e-05	0.0729675828057609	-3.77660052732496	0.501684160820099	0.990876612751025	unchanged
neg_196	PI(20:3(8Z,11Z,14Z)/22:6(4Z,7Z,10Z,13Z,16Z,19Z))	0	1.71133405152186e-05	2.55686596373079e-06	0	8.5566702576093e-06	1.27843298186539e-06	0.149407765331205	-2.74267296206354	0.549841079043687	0.880872598876819	unchanged
neg_197	FAHFA(18:0/5-O-18:0)	0.000171307729561968	2.19776193849018e-05	0.000215389889935304	0.000216342801826982	9.66426744734349e-05	0.000215866345881143	2.23365451191523	1.15940605578902	0.356183249314118	1.28984110957885	unchanged
neg_198	Ophiobolin A	2.02810787775941e-05	1.91686187910718e-05	2.53712132023033e-05	4.62767113624805e-05	1.97248487843329e-05	3.58239622823919e-05	1.81618438113686	0.860910674131427	0.366024969920397	1.26832137215085	unchanged
neg_199	18:0-Glc-Sitosterol	0.000252659770104935	0.000538459223529965	8.25715912757994e-05	0.000532020459856993	0.00039555949681745	0.000307296025566396	0.776864234176667	-0.364265601523595	0.77671897235118	0.393145806487082	unchanged
neg_200	Cortenuamide C	6.54663082766616e-07	0.000307753642423342	0.000150113836664123	0.000498926786923086	0.000154204152753054	0.000324520311793604	2.10448490523662	1.07346716174912	0.540911110705034	0.792840586843803	unchanged
neg_201	Solasodine	0	2.70772735764154e-05	7.95927387440268e-06	3.59351913317332e-05	1.35386367882077e-05	2.19472326030679e-05	1.62108142395726	0.696956556610639	0.707929974082968	0.503306464908638	unchanged
neg_202	PIM1(19:1(9Z)/16:2(9Z,12Z))	6.90007385409589e-09	2.04518972385979e-09	8.50673304239898e-09	0	4.47263178897784e-09	4.25336652119949e-09	0.950976230970164	-0.0725188125712538	0.969257420416936	0	unchanged
neg_203	N-palmitoyl valine	7.63232989697638e-06	1.10837462323046e-05	5.05314757740632e-05	1.84114781758953e-05	9.35803806464049e-06	3.44714769749793e-05	3.6836222226142	1.88112511205153	0.359847785509953	1.27460219160452	unchanged
neg_204	16:1-Glc-Campesterol	0	8.2082667280851e-06	0	2.37546857156576e-05	4.10413336404255e-06	1.18773428578288e-05	2.89399534671302	1.53306260214626	0.630581769048296	0.69047346284775	unchanged
neg_205	1alpha-hydroxy-2beta-(5-hydroxypentoxy)vitamin D3 / 1alpha-hydroxy-2beta-(5-hydroxypentoxy)cholecalciferol	1.52263357479232e-05	6.56941390308841e-06	2.22213258806833e-05	4.59074618727018e-06	1.08978748255058e-05	1.34060360339767e-05	1.23015140553833	0.29883589164304	0.829797967555178	0.306209403612622	unchanged
neg_206	(3R)-3-isopropenyl-6-oxoheptanoic acid	1.24515285821761e-06	4.16143418485061e-08	1.74323486093457e-06	7.1673095741396e-06	6.43383600033058e-07	4.45527221753708e-06	6.9247525384672	2.79176251622967	0.385688231058966	1.19982929431326	unchanged
neg_207	2-Hydroxy-24-keto-octacosanolide	6.04084510730712e-05	1.6063807656558e-06	7.18601790571374e-05	8.16591719952286e-06	3.10074159193635e-05	4.00130481283301e-05	1.29043478606493	0.367857234653105	0.854750613153666	0.250451999910344	unchanged
neg_208	N-palmitoyl serine	5.42048452667119e-06	1.93834487570808e-06	3.3854190981679e-06	0	3.67941470118964e-06	1.69270954908395e-06	0.460048591026355	-1.12014184604275	0.499300073216266	0.862810274107286	unchanged
neg_209	1alpha-fluoro-25-hydrovitamin D3 / 1alpha-fluoro-25-hydrocholecalciferol	2.20357678077712e-05	0.00116553224363176	0.000735217192195268	0.00154804547461939	0.000593784005719766	0.00114163133340733	1.92263739408656	0.943086698673298	0.524101056198057	0.832947151670147	unchanged
neg_210	Cucurbitacin P	4.06303031452874e-05	4.30214945920961e-05	2.83822090567851e-05	0.000107457096228133	4.18258988686917e-05	6.7919652642459e-05	1.62386594142749	0.699432535465915	0.628594774698612	0.728369155185759	unchanged
neg_211	Nebraskanic acid	1.47827117914289e-05	5.5349547475315e-05	3.22591353667814e-05	4.10658155992024e-05	3.5066129633372e-05	3.66624754829919e-05	1.04552386779808	0.0642259969450765	0.950299252620428	0.0935656196567762	unchanged
neg_212	2-hydroxy palmitic acid	0	0	0	0	0	0	1	0		0	unchanged
neg_213	24-methylcholesta-5,23E-dien-3beta-ol	0.000267284953712768	3.28289845081372e-05	1.99892441030691e-05	9.39840908869385e-06	0.000150056969110453	1.46938265958815e-05	0.0979216539090948	-3.35222826423703	0.454089976665227	1.08905761170415	unchanged
neg_214	19-hydroxytelocinobufagin	1.33592297545875e-05	1.69127711079174e-05	3.52255384492407e-06	6.75059054004669e-06	1.51360004312525e-05	5.13657219248538e-06	0.33936126097615	-1.55910620822539	0.0539189871779411	1.63154883970351	unchanged
neg_215	1alpha,25-dihydroxy-19-norprevitamin D3 / 1alpha,25-dihydroxy-19-norprecholecalciferol	0.000591955999584184	0.000453990399782361	0.000535739877084541	0.000705388696531003	0.000522973199683272	0.000620564286807772	1.18660819939455	0.246843656884905	0.469601577614883	0.919640404990291	unchanged
neg_216	Linoleamide	0.000140629522777314	0	0.000170181630813305	0	7.0314761388657e-05	8.50908154066525e-05	1.21014156524435	0.275175827276355	0.906151146921258	0.162363152675453	unchanged
neg_217	1,17-Heptadecanediol	0.000325479833453641	1.95566344851311e-06	5.83220437482782e-06	1.61050610626525e-06	0.000163717748451077	3.72135524054654e-06	0.0227303104016152	-5.45923880426334	0.503475930488541	0.987442795008827	unchanged
neg_218	Cer(d18:1/27:0(27OH))	0	0	0	4.13726572015451e-05	0	2.06863286007725e-05	Inf	Inf	0.5	0.994777758451672	unchanged
neg_219	PI(21:0/22:6(4Z,7Z,10Z,13Z,16Z,19Z))	6.76950316565986e-07	0.000871675076886177	0.000185624051690414	6.00511577028683e-06	0.000436176013601372	9.58145837303504e-05	0.21966953877	-2.18659326751261	0.575795716660596	0.820145164629091	unchanged
neg_220	3beta-Allotetrahydrocortisol	1.09739232606177e-05	6.61589056568219e-06	6.42071032932898e-07	1.25987712487479e-05	8.79490691314995e-06	6.6204211408404e-06	0.752756249294884	-0.409745314801157	0.780725123917196	0.404704254974049	unchanged
neg_221	11-beta-hydroxyandrosterone-3-glucuronide	7.74399000862666e-06	2.06490907761865e-05	1.24613012602823e-06	2.39394629449851e-06	1.41965403924066e-05	1.82003821026337e-06	0.128202939586385	-2.96349875275849	0.303986654325683	1.38487985872042	unchanged
neg_222	36-methyl-15Z,29Z-heptatriacontadien-37-olide	0	0	5.83099505023429e-06	4.00769653621814e-05	0	2.29539802062078e-05	Inf	Inf	0.408020461886714	1.18533960608232	unchanged
neg_223	alpha-N-(3-octadecanoyloxy-octadecanoyl)-L-ornithine	0.000142433369950473	5.29006368762311e-05	0.000152924780980089	0.000100914620685757	9.76670034133521e-05	0.000126919700832923	1.29951464053592	0.377972887530461	0.640825023024455	0.63927319715526	unchanged
neg_224	(22E,24E,26E)-1alpha,26b-dihydroxy-22,23,24,25,26,26a-hexadehydro-26a,26b-dihomo-27-norvitamin D3 / (22E,24E,26E)-1alpha,26b-dihydroxy-22,23,24,25,26,26a-hexadehydro-26a,26b-dihomo-27-norcholecalciferol	0.000124437544991893	8.21679317990146e-05	3.75986565036978e-05	9.11276038730539e-05	0.000103302738395454	6.43631301883758e-05	0.623053475523437	-0.682572102486233	0.377163663672853	1.08238332705519	unchanged
neg_225	TG(12:0/22:2(13Z,16Z)/22:4(7Z,10Z,13Z,16Z))[iso6]	6.55027890478439e-10	0	0.000255745252700161	0.000193178068942728	3.27513945239219e-10	0.000224461660821445	685349.934206604	19.386481279206	0.0881589889853451	1.69048170631861	unchanged
neg_226	40:6(22Z,25Z,28Z,28Z,31Z,37Z)	0.00011400325338979	0.000837702465538057	0.00259896746999175	0.000312542850367804	0.000475852859463923	0.00145575516017978	3.05925483314269	1.61318028708522	0.54464635782266	0.862051358037321	unchanged
neg_227	(-)-Pellynol D	0.000138785014215578	0.000100664181003561	9.15652136074795e-05	0.000155778554533477	0.00011972459760957	0.000123671884070478	1.03296972000508	0.046797964330004	0.927354861178359	0.128442112270431	unchanged
neg_228	Exodeconolide F	3.34447638098289e-07	1.38919927584263e-08	8.62177746701847e-08	8.29955718348613e-08	1.74169815428358e-07	8.4606673252523e-08	0.48577115985591	-1.04165125490936	0.675593785184319	0.633148497619087	unchanged
neg_229	15-ketocholestene	0.00032114834548705	0.000299782355671222	0.000520727153077874	0.00101093501666953	0.000310465350579136	0.000765831084873702	2.46671998483933	1.30259395422257	0.313885571019634	1.37051435612786	unchanged
neg_230	1a,1b-dihomo-15-deoxy-delta-12,14-PGD2	2.22592268204727e-06	3.34901598405861e-06	1.07852192663925e-05	1.10732414345368e-05	2.78746933305294e-06	1.09292303504647e-05	3.92084326125825	1.97116397015719	0.0330017296852493	1.71433605681639	up
neg_231	(25S)-24S,26-cyclo-5alpha-cholestan-3beta-ol	0	1.11436028290331e-05	3.39532264274786e-05	7.32628018915944e-05	5.57180141451655e-06	5.36080141595365e-05	9.6213073961804	3.26623294865522	0.227544640355256	1.47651988071208	unchanged
neg_232	34:4(19Z,22Z,25Z,28Z)	0.000838084980105815	0.00196424817710035	0.0112137595256158	0.00108191570681208	0.00140116657860308	0.00614783761621394	4.38765647860594	2.13345057769828	0.5196304168889	0.94759030988475	unchanged
neg_233	Cer(t17:0(16Me)/23:0(2OH[R]))	1.68058387093948e-06	0.000493164019694532	0.000143612760019937	0.000481971155013071	0.000247422301782736	0.000312791957516504	1.26420276289875	0.338227872983774	0.849149033397676	0.263800889037164	unchanged
neg_234	Spongioside A	0	1.2782129266843e-05	1.41179070676494e-05	2.97323128806715e-05	6.3910646334215e-06	2.19251099741605e-05	3.43058805249834	1.77845589642917	0.268197420437979	1.26893298406276	unchanged
neg_235	Dehydroconicasterol	0.0001115464022935	9.8404084556882e-05	2.6597288553304e-05	2.80662868635211e-05	0.000104975243425191	2.73317877084125e-05	0.26036412792784	-1.94139740224244	0.0511056920734228	1.71064443486981	unchanged
neg_236	Pandaroside B	0.000291812079655099	0.000373155988484257	0.000268797471940162	0.000299867613986047	0.000332484034069678	0.000284332542963104	0.855176531284258	-0.225705833344861	0.43387089586201	1.06142169199408	unchanged
neg_237	(5'-(but-3-en-1-yn-1-yl)-[2,2'-bithiophen]-5-yl)methyl acetate	8.44001653489664e-09	6.09941410593169e-06	6.96017026180926e-06	2.15673076747559e-06	3.05392706123329e-06	4.55845051464242e-06	1.49265205856015	0.577877908345222	0.737260113648364	0.455772288805829	unchanged
neg_238	GlcCer(d18:1(8E)/21:0(2OH[R]))	0.000346164171262962	1.43837088164775e-06	0.000217864164741999	0.000152711017750552	0.000173801271072305	0.000185287591246275	1.06608881570948	0.0923276338250971	0.957825939205266	0.079693407450187	unchanged
neg_239	4-Androstenediol	2.26022019332566e-06	1.93787438044451e-06	1.38339885136518e-06	1.9904668819373e-06	2.09904728688508e-06	1.68693286665124e-06	0.803665966551231	-0.315332106587238	0.384373688485152	1.11432207697698	unchanged
neg_240	Bufotalin	0.00020561520038303	0.000299062087859545	0.000258109999078015	0.000456071781692302	0.000252338644121288	0.000357090890385159	1.41512566031512	0.500930167166095	0.472375901148099	0.965668795861189	unchanged
neg_241	Drophiobiolin A	0.00184129873213721	0.000784638507709788	0.00157290816216832	0.00105900835137702	0.0013129686199235	0.00131595825677267	1.00227700556114	0.00328129028913046	0.996549992289429	0.00619982788480528	unchanged
neg_242	11-acetoxy-3beta,6alpha-dihydroxy-9,11-seco-5alpha-cholest-7-en-9-one.	0.000245516597626083	0.000250516906631751	0.00013546951362955	0.000346229233525028	0.000248016752128917	0.000240849373577289	0.97110123211394	-0.0423063981551679	0.956769784093071	0.0827467276912462	unchanged
neg_243	Myristamide	1.55704594037709e-05	0	2.37504330192319e-05	9.77939958635612e-05	7.78522970188545e-06	6.07722144413966e-05	7.80609137668456	2.96460035080122	0.380786742733978	1.21244456487501	unchanged
neg_244	33-methyl-26Z-tetratriaconten-34-olactone	3.76420610809268e-06	0	0.000154338947444281	0.000459723131012162	1.88210305404634e-06	0.000307031039228222	163.131895763165	7.34989507703917	0.295324049700117	1.40643102706641	unchanged
neg_245	Medicagol	0	2.56467992182362e-06	6.04836385187285e-06	6.33436965859554e-06	1.28233996091181e-06	6.19136675523419e-06	4.82817891039737	2.27147913681388	0.15888381568242	1.61503955521546	unchanged
neg_246	Renieroside A3	0	1.03027092624656e-05	4.2410836572631e-05	5.24028863431208e-05	5.1513546312328e-06	4.74068614578759e-05	9.20279515808266	3.20207211641302	0.02771091321024	1.67536356316338	up
neg_247	1-(8-[1]-ladderane-octanyl)-2-(8-[3]-ladderane-octanyl)-sn-glycerol	0.000173619336047545	0.000339236666150057	0.000120412515375284	0.000885763407071842	0.000256428001098801	0.000503087961223563	1.96190727638096	0.972256858546717	0.634668518404897	0.701122810802676	unchanged
neg_248	1alpha,25-Dihydroxy-2alpha-(3-hydroxypropyl)vitamin D3	0.000102761214838643	0.00012230856956684	5.4578560246328e-05	0.000118025638904533	0.000112534892202742	8.63020995754305e-05	0.76689192024061	-0.382904825007761	0.556518559726138	0.840492736723899	unchanged
neg_249	Cer(t18:1(6OH)/26:0(2OH))	1.26432192782238e-06	9.99277617938575e-05	5.68842429769598e-05	0.000191218904239394	5.05960418608399e-05	0.000124051573608177	2.45180391678405	1.29384360398997	0.478125357993167	0.911363803067338	unchanged
neg_250	N-(5,8,11,14-eicosatetraynoyl)-ethanolamine	0	1.27238435017965e-06	1.4333589643664e-05	0	6.36192175089825e-07	7.166794821832e-06	11.2651414186603	3.49379351966526	0.528893463116712	0.930657354341592	unchanged
neg_251	Chamaeflavone A	2.79859892623526e-06	3.99191975459331e-06	7.4279447587662e-07	3.45616019337203e-06	3.39525934041429e-06	2.09947733462432e-06	0.61835551400564	-0.693491562869136	0.50799336589371	0.90603369876887	unchanged
neg_252	(4E,8E,9Me-d19:2)sphingosine	5.99202546886949e-05	1.38968508023619e-06	1.54181332882116e-05	1.29578538029943e-06	3.06549698844655e-05	8.35695933425552e-06	0.272613522888842	-1.87507096663718	0.58340661938337	0.799396591773268	unchanged
neg_253	(5Z,9Z)-2R-methoxy-25-methyl-hexacosadienoic acid	2.95087752783905e-05	2.78318409048303e-06	3.37850700246425e-05	0	1.61459796844368e-05	1.68925350123212e-05	1.04623784635404	0.065210863772902	0.975645142351306	0.0422163606754097	unchanged
neg_254	24-Nor-5beta-cholane-3alpha,7alpha,12alpha-triol	0.00104101710431355	0.00064995021426318	0.000982348474243501	0.00102507246919835	0.000845483659288365	0.00100371047172093	1.18714354877744	0.247494395458165	0.566181079549315	0.851892670611297	unchanged
neg_255	5,6-undecadien-8,10-diyn-1-ol	3.39643091957786e-06	3.08347353524754e-05	2.64414820466518e-06	3.52754377076839e-05	1.71155831360266e-05	1.89597929561745e-05	1.1077503352057	0.147632763384029	0.939144668775824	0.105206941129673	unchanged
neg_256	(5'-(but-3-en-1-yn-1-yl)-[2,2'-bithiophen]-5-yl)methanol	4.95736596332445e-07	1.74585151948662e-05	7.10181095885005e-06	1.85164778318456e-05	8.97712589559932e-06	1.28091443953478e-05	1.42686473870518	0.512848579348877	0.748219596383595	0.441450164314074	unchanged
neg_257	antioside	6.34341964836408e-05	0.000150035053079011	3.30932421457646e-05	2.77825019532705e-05	0.000106734624781326	3.04378720495175e-05	0.285173364424877	-1.8100888564669	0.327742453223645	1.34274417491654	unchanged
neg_258	(1S)-1-hydroxy-23-oxo-24,25,26,27-tetranorcalciol	1.13945482192572e-07	0	8.88363373324442e-07	0	5.6972741096286e-08	4.44181686662221e-07	7.79638960869967	2.96280618814507	0.542384869023137	0.898771848016829	unchanged
neg_259	Octadecyl fumarate	7.72677987111489e-05	7.92143211820264e-05	5.07479386724548e-05	0.000116044220295299	7.82410599465877e-05	8.33960794838769e-05	1.0658863714373	0.0920536481331806	0.90031186982499	0.191100974625939	unchanged
neg_260	N6-myristoyl lysine	1.49013371582752e-05	0.000354148009569554	1.93298841573238e-06	1.3306047291085e-05	0.000184524673363915	7.61951785340869e-06	0.0412926776376495	-4.59797021617935	0.486495488628483	1.02227066562929	unchanged
neg_261	FAHFA(18:1(9Z)/12-O-18:0)	1.1394120275117e-06	1.98094450429428e-05	0.000243863837432969	7.50330562314193e-05	1.04744285352272e-05	0.000159448446832194	15.2226392395482	3.92814660403856	0.325387136789547	1.34134736684331	unchanged
neg_262	(-)-Pellynol A	0.000737211192848106	7.20476329411138e-05	5.2151845141766e-05	7.46931779521e-05	0.00040462941289461	6.3422511546933e-05	0.156742217757294	-2.67353427981331	0.491723780452397	1.01137454868053	unchanged
neg_263	PE(26:2(5Z,9Z)/26:2(5Z,9Z))	0.000916326753368366	0.00132652050656887	0.000398441894468824	0.000638194304484123	0.00112142362996862	0.000518318099476474	0.462196520231144	-1.11342169675246	0.155575099708765	1.50522039414084	unchanged
neg_264	PA(17:0/18:3(9Z,12Z,15Z))	8.53706490458308e-07	1.06175848825078e-07	9.89027346929975e-06	1.06661496530242e-05	4.79941169641693e-07	1.0278211561162e-05	21.4155655136552	4.42058786938336	0.00302784533992045	1.71782100715064	up
neg_265	Dinorcholic acid	7.12955708820362e-07	1.16442076749072e-06	1.13869850281356e-08	5.39608462541546e-06	9.38688238155541e-07	2.7037358052218e-06	2.88033416774717	1.52623619853723	0.630370358290489	0.722562025051091	unchanged
neg_266	5-Hydroxy-6,7,3',4',5'-pentamethoxyflavanone 5-O-rhamnoside	3.54801615787487e-06	0	7.89114071118137e-07	1.67962276822787e-07	1.77400807893744e-06	4.78538173970462e-07	0.269749715151855	-1.89030665861883	0.597308416470337	0.781135155964	unchanged
neg_267	PE-Cer(d14:2(4E,6E)/23:0)	0.00135216969287107	0.000882757866080897	0.000924290236900035	0.000935207174486275	0.00111746377947598	0.000929748705693155	0.832016860653099	-0.265315330302074	0.570495719024902	0.84800559880773	unchanged
neg_268	3-O-(alpha-L-rhamnopyranosyl-(1-2)-alpha-L-rhamnopyranosyl)-3-hydroxydecanoic acid	0	0	0	0	0	0	1	0		0	unchanged
neg_269	DG(21:0/22:4(7Z,10Z,13Z,16Z)/0:0)[iso2]	0	0	6.54020245995655e-06	6.2989365736528e-05	0	3.47647840982423e-05	Inf	Inf	0.43413561306016	1.13162943941372	unchanged
neg_270	TG(12:0/13:0/18:0)[iso6]	6.79308087589646e-08	0.000119866270087901	8.06361894872066e-05	0.000321118696787652	5.996710044833e-05	0.000200877443137429	3.34979416439374	1.74407244866539	0.436424907711584	1.02645369584121	unchanged
neg_271	OHOHA-PE	0.000327447489008732	0.000255026802112535	0.000124651729597673	0.000156577006871697	0.000291237145560633	0.000140614368234685	0.482817423457442	-1.05045035524413	0.10880209639128	1.6151239783418	unchanged
neg_272	Scillirosidin	0.00266201073292495	0.00810654939618904	0.00150128988004209	0.00320346679365303	0.005384280064557	0.00235237833684756	0.436897469790347	-1.19463334417845	0.456860926267682	1.03526175192678	unchanged
neg_273	PE-Cer(d14:2(4E,6E)/25:0)	0.00250118082829748	0.0013365097040858	0.00233547411765492	0.00187795186008709	0.00191884526619164	0.002106712988871	1.09790665562744	0.134755401166461	0.804836200120672	0.357859521311376	unchanged
neg_274	MGDG(16:0/18:3(9Z,12Z,15Z))	9.70676575341313e-05	0.000161065309409275	6.73444483315412e-05	6.86662760426565e-05	0.000129066483471703	6.80053621870989e-05	0.526901797878521	-0.924393992446798	0.307188299866592	1.38418256336932	unchanged
neg_275	Kaempferol 7,4'-dimethyl ether 3-O-sulfate	0	4.65567886039993e-06	7.54719577503644e-06	4.27801829140974e-06	2.32783943019997e-06	5.91260703322309e-06	2.53995484246746	1.34480284773469	0.346902946563358	1.14632900155016	unchanged
neg_276	7-dehydrocholesterol	2.25188060100535e-08	7.85810594638952e-05	4.4909371118523e-05	0.000100108150335541	3.93017891349526e-05	7.2508760727032e-05	1.84492264405712	0.883560326651625	0.567659210705945	0.757053398606183	unchanged
neg_277	GlcCer(d18:0/20:0)	0	0	1.10775402817975e-05	8.57185688371569e-05	0	4.83980545594772e-05	Inf	Inf	0.418182127347368	1.16450143796116	unchanged
neg_278	Cer(t18:1(6OH)/24:0(2OH))	8.05536108415011e-07	0.000194324013869084	5.12101179234714e-05	0.00027004269880945	9.75647749887495e-05	0.000160626408366461	1.64635657064738	0.71927683089527	0.708568953577123	0.503092535305731	unchanged
neg_279	Galalpha1-3(GlcNAcbeta1-6)Galbeta1-4Glcbeta-Cer(d18:1/22:0)	0	0	0	0.0004210806837477	0	0.00021054034187385	Inf	Inf	0.5	0.994777758451672	unchanged
neg_280	MGTS(14:0/0:0)	1.60406655491935e-05	1.34245502530608e-05	1.53676695295045e-06	5.47232843235611e-05	1.47326079011272e-05	2.81300256382558e-05	1.90937177090715	0.933098035075297	0.702891783947314	0.577580364019184	unchanged
neg_281	PA(16:1(9Z)/19:1(9Z))	4.5548836382906e-05	1.44969304304926e-05	5.75028604373169e-05	5.29129669064293e-05	3.00228834066993e-05	5.52079136718731e-05	1.83886114214979	0.878812541688169	0.347169006964985	1.29264940466004	unchanged
neg_282	GlcCer(t16:0(15Me)/23:0(2OH[R]))	0.00121010647748171	0.000343003359732434	0.000560046251080955	0.00026241416513543	0.000776554918607072	0.000411230208108193	0.529557148187056	-0.917141711033932	0.550142312593034	0.845927216957634	unchanged
neg_283	Sutinasterol	4.91450887581902e-05	0	2.11820058450234e-05	0	2.45725443790951e-05	1.05910029225117e-05	0.43100961622525	-1.21420803734627	0.673675462027599	0.597157622903552	unchanged
neg_284	PGF2alpha-1,11-lactone	9.90371641607766e-05	0.000111114199177032	0.000124274195757158	0.000112837464557363	0.000105075681668904	0.00011855583015726	1.12828989804541	0.174137795341477	0.246848150593862	1.2983100664274	unchanged
neg_285	bhas#42	1.19059826177164e-05	0.000133112686257725	5.80019609822164e-06	2.75177305292912e-05	7.25093344377207e-05	1.66589633137564e-05	0.229749223916336	-2.12186810673081	0.523513136549296	0.930268346180674	unchanged
neg_286	Acacic acid	0.000107214101383303	0.000233911420029738	2.77026631033107e-05	6.51886410435114e-06	0.000170562760706521	1.71107636038309e-05	0.100319457383037	-3.31732664499321	0.241641168174255	1.48272071270008	unchanged
neg_287	(10Z)-19-fluoro-1alpha,25-dihydroxyvitamin D3 / (10Z)-19-fluoro-1alpha,25-dihydroxycholecalciferol	2.74268680731567e-05	1.85313217520905e-05	2.47107381208126e-05	4.28342836727786e-05	2.29790949126236e-05	3.37725108967956e-05	1.46970587941837	0.555527468830183	0.430546787491822	1.03913211069437	unchanged
neg_288	Stelleracin D	2.89151313059584e-05	2.16713777688454e-05	1.62878701365894e-06	2.70079762163183e-05	2.52932545374019e-05	1.43183816149886e-05	0.566094869041688	-0.820884247436394	0.542054332812456	0.873418323110973	unchanged
neg_289	3-O(beta-D-glucopyranosyl)-3beta,5beta,14beta,16beta-tetrahydroxy-19-oxo-bufa-20,22-dienolide	0.0003104650897736	2.8178545030827e-05	0.000151396300155405	0.000136798978115592	0.000169321817402214	0.000144097639135498	0.851028186126797	-0.232721180000863	0.887444499498365	0.215733448397026	unchanged
neg_290	Dehydroergosterol	0.00139130291491949	0.00137266164872448	0.00118835088908003	0.00112791022464233	0.00138198228182198	0.00115813055686118	0.838021277186215	-0.2549412207702	0.0646067795947526	1.6896124548409	unchanged
neg_291	Trillenogenin	0.00475558873894721	0.00128787403669735	0.00430059419286359	0.00178427240857344	0.00302173138782228	0.00304243330071851	1.00685101031139	0.00985021503528821	0.993240723730285	0.0117734058530958	unchanged
neg_292	20-hydroxyecdysone 22-phosphate	0.00242699810800252	0.00665565270098015	0.00109589297422582	0.00206758355996254	0.00454132540449134	0.00158173826709418	0.348298817241736	-1.52160252107952	0.386481820012633	1.19623464340033	unchanged
neg_293	Petromylidene C	1.67444039740355e-05	0.000108985833045974	1.4071549290264e-06	1.35982789665358e-05	6.28651185100047e-05	7.5027169477811e-06	0.119346262690765	-3.06677470552608	0.439738062618375	1.1093668144946	unchanged
neg_294	14,15-LTD4	8.80085970008117e-05	0.000221341806237154	4.82465831485849e-05	4.8480552347452e-05	0.000154675201618983	4.83635677480185e-05	0.312678226643947	-1.67724933423162	0.3565690599743	1.28910381161679	unchanged
neg_295	Luteolin 3'-methyl ether 7-sulfate	0	6.00937495282542e-06	3.63040964544972e-07	1.5457599726173e-06	3.00468747641271e-06	9.54400468581136e-07	0.317637183924563	-1.65454828466251	0.617776395527376	0.737260983047046	unchanged
neg_296	Cer(t18:0/24:0(2OH))	0.000104419106481652	0.0011234851753571	0.000262324302984328	0.000932113826405851	0.000613952140919376	0.00059721906469509	0.972745308454778	-0.0398659777826248	0.980938519310002	0.0334290200575457	unchanged
neg_297	3alpha,4beta,12alpha-Trihydroxy-5beta-cholan-24-oic Acid	0.000782841394137853	0.000548762519111542	0.000723064432458174	0.000769028933562994	0.000665801956624698	0.000746046683010584	1.12052341629137	0.164172798080295	0.616343388413004	0.74018450767115	unchanged
neg_298	19-norandrosterone	3.46991533989116e-06	6.19353963792851e-06	5.1255351828551e-06	5.88427992649383e-06	4.83172748890983e-06	5.50490755467446e-06	1.13932492412078	0.188179247983335	0.708338930348747	0.549836913133016	unchanged
neg_299	6-dehydrotestosterone 17-glucosiduronic acid	1.14630289135459e-05	5.87724539069198e-05	2.05173134397294e-08	8.67290314403538e-06	3.51177414102329e-05	4.34671022873756e-06	0.123775335604897	-3.01420423385338	0.41215699278767	1.15603229698874	unchanged
neg_300	Cer(t18:0/34:0(2OH))	0.000332043972513457	2.63506050016301e-07	8.28655602248825e-07	1.46917590954998e-06	0.000166153739281737	1.1489157558994e-06	0.00691477520076305	-7.17610193451785	0.501703075103029	0.991227432089213	unchanged
neg_301	PE-Cer(d14:1(4E)/24:1(15Z))	0.00155538400591499	0.0010984956145081	0.00197161831665371	0.00182600356504004	0.00132693981021155	0.00189881094084687	1.43096991003997	0.516993335871346	0.217848556017158	1.48206713428454	unchanged
neg_302	Undecaprenyl phosphate mannose	9.56014318115791e-06	2.38017881931764e-06	1.96143261299195e-06	1.64624749060321e-05	5.97016100023777e-06	9.21195375951203e-06	1.54299921880585	0.625737331496973	0.73937272373593	0.469686871374554	unchanged
neg_303	TG(14:1(9Z)/22:2(13Z,16Z)/22:4(7Z,10Z,13Z,16Z))[iso6]	0	0	1.65446249145353e-06	1.41465630834107e-05	0	7.90051278743212e-06	Inf	Inf	0.425883022318487	1.1486554429588	unchanged
neg_304	PA(14:1(9Z)/15:0)	0	0	3.95951988754187e-07	2.92368149134807e-06	0	1.65981674005113e-06	Inf	Inf	0.414304440605604	1.17246343246605	unchanged
neg_305	24-methylene-5alpha-cholestan-3alpha,12alpha,16alpha-triol	2.27220603277992e-08	0	4.67514061486725e-06	8.85195390565127e-07	1.13610301638996e-08	2.78016800271619e-06	244.710907603287	7.93493459848444	0.382079151885622	1.23805418610398	unchanged
neg_306	12beta, 20S,-trihydroxydammar-23-en-3,25-dione	9.36566465455977e-06	9.08487841713497e-06	7.48978060296983e-06	1.16230121968776e-05	9.22527153584737e-06	9.55639639992372e-06	1.03589323769926	0.0508753221569669	0.898903053954828	0.19352940625593	unchanged
neg_307	4,4-difluoro-1alpha-hydroxyvitamin D3 / 4,4-difluoro-1alpha-hydroxycholecalciferol	0.000452997601246922	0.000409235076532944	0.000324682361660559	0.000459951944089748	0.000431116338889933	0.000392317152875153	0.910002979440115	-0.136056826041476	0.668810031746229	0.620380195163783	unchanged
neg_308	3Z,6Z,9Z,11E-Nonadecatetraene	2.72452278205211e-05	7.97326241612735e-07	1.915965547127e-05	0	1.40212770310669e-05	9.579827735635e-06	0.683235037322848	-0.549546134455007	0.813297855698362	0.32541802429788	unchanged
neg_309	1alpha,25-dihydroxy-14-epiprevitamin D3 / 1alpha,25-dihydroxy-14-epiprecholecalciferol	1.28905363930427e-05	2.19994732089566e-05	0	2.68953104906289e-05	1.74450048009996e-05	1.34476552453145e-05	0.770859933758451	-0.375459350479111	0.818334949575386	0.336416414921336	unchanged
neg_310	Ventosic acid	0	0	0	0	0	0	1	0		0	unchanged
neg_311	PI(18:4(6Z,9Z,12Z,15Z)/22:4(7Z,10Z,13Z,16Z))	6.97380326757934e-07	3.1042412720363e-07	1.21500212467397e-07	3.25253370599875e-08	5.03902226980782e-07	7.70127747636923e-08	0.152832773185242	-2.70997414940665	0.25786370197129	1.43956607329685	unchanged
neg_312	15-methoxy-tricosanoic acid	1.3440712892332e-07	2.36523734211872e-05	5.81149507527092e-06	2.14342346802503e-05	1.18933902750553e-05	1.36228648777606e-05	1.14541476927169	0.195870111175308	0.915157090297521	0.148702540394689	unchanged
neg_313	GlcCer(d18:2(4E,8Z)/20:0(2OH[R]))	0	7.87202033270174e-05	1.52317154791298e-05	4.09827906892451e-05	3.93601016635087e-05	2.81072530841875e-05	0.714105195267981	-0.485791480699349	0.824775833541524	0.325110046585887	unchanged
neg_314	Globoside I/Cytolipin K(d18:1/26:1(17Z))	0	0	0.000186557775589021	0	0	9.32788877945105e-05	Inf	Inf	0.5	0.994777758451398	unchanged
neg_315	PG(15:0/20:5(5Z,8Z,11Z,14Z,17Z))	0	0	0	0	0	0	1	0		0	unchanged
neg_316	PE-Cer(d16:1(4E)/22:0(2OH))	0.00163495205777255	0.000923638808831572	0.00160467019167069	0.00140466550937202	0.00127929543330206	0.00150466785052136	1.17616917199303	0.234095582319142	0.639700727209345	0.682440048167003	unchanged
neg_317	Methylprotodioscin	5.88585907510594e-05	0.000547466688208022	5.28757939458917e-06	1.92121246971885e-05	0.000303162639479541	1.22498520458888e-05	0.0404068656577175	-4.62925574311462	0.444581874787406	1.109512291069	unchanged
neg_318	LMGP06020085	0.000132299492828259	1.59691534425964e-08	1.38310320299959e-06	0.000916986834567345	6.61577309908508e-05	0.000459184968885172	6.94076054314309	2.79509375670893	0.546976419018787	0.887369022121111	unchanged
neg_319	PS(O-20:0/16:0)	5.26479484779281e-09	0.000129922381600533	5.96675391728469e-05	0.000158854026214542	6.49638231976904e-05	0.000109260782693694	1.68187119100433	0.750067218544767	0.645400644866452	0.616630710722734	unchanged
neg_320	GlcCer(d18:0/18:0)	7.98001017489158e-09	5.06287221447605e-05	2.19238769518924e-05	7.9391590972025e-05	2.53183510774677e-05	5.06577339619587e-05	2.00083069418537	1.00059909478334	0.577121523737164	0.730247409029155	unchanged
neg_321	5,8,11,14-Docosatetraynoic acid	5.41661853638302e-05	3.80889750057603e-05	8.67496056983641e-05	0.000142589834746177	4.61275801847952e-05	0.000114669720222271	2.4859253349706	1.31378296554354	0.2259942102869	1.4778103824426	unchanged
neg_322	PA(20:2(11Z,14Z)/14:1(9Z))	0	6.35203375350875e-08	6.41000178058333e-10	1.67791779932036e-09	3.17601687675438e-08	1.15945898868935e-09	0.0365067011191142	-4.77569488238568	0.511809164583904	0.970033331273061	unchanged
neg_323	Palmitoyl Serotonin	1.7735405121599e-05	1.40901847375015e-05	9.59429014666862e-06	3.87511397748592e-05	1.59127949295503e-05	2.41727149607639e-05	1.51907412040325	0.603192265185196	0.671640660481188	0.636513307394124	unchanged
neg_324	Furanoid acid - F6	0.0357879351863377	0.0172302146123687	0.0283955128492971	0.0225727937531994	0.0265090748993532	0.0254841533012483	0.961336953401948	-0.0568859034324302	0.930931276771042	0.128048802025265	unchanged
neg_325	Cer(t17:0(16Me)/21:0(2OH[R]))	0	3.67067307177301e-05	9.13729399968571e-06	6.50184867018611e-05	1.83533653588651e-05	3.70778903507734e-05	2.02022297414049	1.01451453353835	0.639398619452767	0.634471796595621	unchanged
neg_326	LacCer(d18:1/20:0)	0	5.1318988685108e-05	6.18590922202511e-06	7.54253452239561e-05	2.5659494342554e-05	4.08056272229906e-05	1.59027402014381	0.669275377736783	0.761285059847091	0.415585089634395	unchanged
neg_327	TG(12:0/14:0/20:3(8Z,11Z,14Z))[iso6]	4.35544651599523e-08	0.000234727759399744	0.000131738018893921	0.000228804708980737	0.000117385656932452	0.000180271363937329	1.53571883182512	0.618914103388019	0.689709936730167	0.569456868601347	unchanged
neg_328	20:2(5Z,9Z)(11Me,15Me,19Me)	2.7102765566633e-07	0.000234204477978823	5.30420950096429e-05	0.000232590872686948	0.000117237752817245	0.000142816483848295	1.2181782780409	0.284725284331404	0.879182903611256	0.209783465798023	unchanged
neg_329	TG(12:0/12:0/17:0)[iso3]	1.54887392065692e-06	0.000442290943534581	0.00017942738964603	0.000514396209378405	0.000221919908727619	0.000346911799512217	1.56322973229956	0.644529812435054	0.698590168640589	0.524101818571452	unchanged
neg_330	Fucoxanthinol 3-(7Z,10Z,13Z,16Z,19Z-docosapentaenoate)	0.000118127807306289	1.71448687341295e-05	2.93353602600826e-05	3.61986806622304e-06	6.76363380202092e-05	1.64776141631528e-05	0.243620731776304	-2.03729118513165	0.49039262685121	0.982650861344465	unchanged
neg_331	1-(O-alpha-D-glucopyranosyl)-(1,3R,29S,31R)-dotriacontanetetrol	0.000117643492982164	4.5794585726876e-05	0.000121668393827076	0.000150448702958519	8.171903935452e-05	0.000136058548392797	1.66495530867094	0.735483452477233	0.350872653149686	1.21398812613107	unchanged
neg_332	PC(15:1(9Z)/20:4(5Z,8Z,11Z,14Z))	0	8.42956599529877e-05	2.4737781665923e-05	0.000267591406274479	4.21478299764939e-05	0.000146164593970201	3.46790318865095	1.79406362427985	0.544664758455083	0.855754603356724	unchanged
neg_333	Fucoxanthinol 3-(13Z,16Z-docosadienoate)	3.30533884635926e-05	7.32028200152568e-05	8.17947617542658e-06	1.84453900891032e-05	5.31281042394247e-05	1.33124331322649e-05	0.250572334978709	-1.99670095553581	0.282662630800159	1.38769092076405	unchanged
neg_334	Clavepictine B	0.000169449469575853	1.35663998002281e-05	0.00018948426349266	1.63135555749208e-05	9.15079346880406e-05	0.00010289890953379	1.12448073366078	0.169258942849685	0.931111870699826	0.118843823478057	unchanged
neg_335	6-((Z)-14-hydroxypentadec-8-en-1-yl)salicylic acid	1.45709807291183e-05	1.69928977315704e-05	5.90430517797481e-06	1.0209032093904e-05	1.57819392303444e-05	8.05666863593941e-06	0.510499281384168	-0.970019164625082	0.119098681308688	1.57001011943068	unchanged
neg_336	N-oleoyl glutamine	0.000747076522471334	8.82699994937255e-05	0.00032187135446392	0.000124148907184633	0.00041767326098253	0.000223010130824277	0.533934421130216	-0.905265536720037	0.660110669913811	0.640229593678411	unchanged
neg_337	26,27-dinor-3alpha,6alpha,12alpha-trihydroxy-5beta-cholestan-24-one	0.000688571811745637	0.000901601323602675	0.000656486625607954	0.000833745152960155	0.000795086567674156	0.000745115889284054	0.93715064444331	-0.0936471190173747	0.753909206205975	0.425745551337298	unchanged
neg_338	Moronic acid	0.000134094055663975	0.000143139433861327	6.98754664138535e-05	0.000196548961484794	0.000138616744762651	0.000133212213949324	0.96101098159114	-0.0573751779397854	0.945839090861045	0.10351049979131	unchanged
neg_339	1alpha-hydroxy-2beta-(4-hydroxybutoxy)vitamin D3 / 1alpha-hydroxy-2beta-(4-hydroxybutoxy)cholecalciferol	2.91476260944397e-05	5.70274395730131e-05	5.60209829946529e-05	0.000493898730525232	4.30875328337264e-05	0.000274959856759942	6.38142494305731	2.67387860717894	0.481267127926912	1.03147405992449	unchanged
neg_340	PE-Cer(d14:1(4E)/24:0)	0	3.7054461159655e-05	1.69278585494685e-05	0.000103909918609943	1.85272305798275e-05	6.04188885797057e-05	3.26108580121467	1.70535239979796	0.504913285152796	0.914885299952173	unchanged
neg_341	Cer(d18:2/21:0)	2.59381626274049e-05	1.72067332556204e-06	3.14902855733741e-05	0	1.38294179764835e-05	1.57451427866871e-05	1.13852533877139	0.187166400137721	0.932468033736577	0.117234788116042	unchanged
neg_342	5alpha,8alpha-epidioxy-24-methyl-27-nor-cholest-6,22Z-dien-3beta-ol	4.1558715168468e-05	1.2202857081116e-05	6.37103631117421e-05	3.19964117027815e-05	2.6880786124792e-05	4.78533874072618e-05	1.78020788473619	0.832045722520867	0.434647749728296	0.975002215413527	unchanged
neg_343	Rubraflavone B	0.00058652404128748	0.000489685913802146	0.000458770758535593	0.000557031915679166	0.000538104977544813	0.00050790133710738	0.943870356718791	-0.0833393799646966	0.704244760443698	0.509601763166064	unchanged
neg_344	Termitomycesphin B	0.000102856970077274	0.000144248979215238	0.000114807528480972	9.60053580181384e-05	0.000123552974646256	0.000105406443249555	0.853127523245344	-0.229166686986514	0.537831849596325	0.84699166332825	unchanged
neg_345	Catacerebroside A	0.000956317852558474	0.00104679189326147	0.000571331109067985	0.000875001604343829	0.00100155487290997	0.000723166356705907	0.722043670562732	-0.469841998219558	0.300228954393251	1.34227393101391	unchanged
neg_346	3-O-alpha-L-rhamnopyranosyl-3-hydroxy-7Z-dodecenoyl-3-hydroxydecanoic acid	0	0	0	0	0	0	1	0		0	unchanged
neg_347	PE(P-18:1(9Z)/20:4(5Z,8Z,11Z,13E)(15OH[S]))	0	8.27719498344292e-06	2.5032177259893e-05	3.85359832740151e-05	4.13859749172146e-06	3.17840802669541e-05	7.67991580010681	2.9410904938326	0.0950109687029154	1.59693719418451	unchanged
neg_348	36:4(21Z,24Z,27Z,30Z)	0.0002642383438244	0.000738748109939355	0.00256425703046537	0.000717787475696378	0.000501493226881878	0.00164102225308087	3.27227201708031	1.71029268146459	0.425196585027339	1.11230818822695	unchanged
neg_349	2,4,6-Octatriynoic acid	1.39379647763224e-06	1.51065828468825e-05	9.50171892206291e-06	7.28770511341124e-06	8.25018966225737e-06	8.39471201773708e-06	1.01751745855503	0.025053548451891	0.986626090336195	0.0253498802995019	unchanged
neg_350	28-octacosanolactone	8.7990981449487e-07	0	0.000291426207802147	9.98067556236897e-06	4.39954907247435e-07	0.000150703441682258	342.542927012974	8.4201409857546	0.479133107417279	1.03823652169468	unchanged
neg_351	16alpha-hydroxygypsogenic acidid	3.42856911532197e-05	4.54462595023896e-06	2.66176732788782e-05	1.12583596553015e-05	1.94151585517293e-05	1.89380164670898e-05	0.975424249904105	-0.0358982554011058	0.980580044205218	0.0347269776533137	unchanged
neg_352	cholacalcioic acid / 25,26,27-trinorvitamin D3 24-carboxylic acid / 25,26,27-trinorcholecalciferol 24-carboxylic acid	0.000285069560562457	0.000340690996414036	0.000305029946778784	0.000375721052028953	0.000312880278488247	0.000340375499403868	1.08787776924922	0.121516468716708	0.606192837416198	0.683685788664438	unchanged
neg_353	Sarcoehrendin E	0.000121367923607469	0.000130160825607859	6.85416369877877e-05	0.000120917965541176	0.000125764374607664	9.47298012644819e-05	0.753232396376176	-0.408833043572848	0.442479887121773	1.09759758560792	unchanged
neg_354	Colocynthenin E	0.000272807001406125	0.000504576799761319	5.83694103681785e-05	7.27498173867983e-06	0.000388691900583722	3.28221960534292e-05	0.0844427064318503	-3.56588337123607	0.186829463115402	1.55841152984318	unchanged
neg_355	N-palmitoyl histidine	3.80162056441732e-05	0.000229954991163052	4.1502722950309e-05	7.59041245276415e-05	0.000133985598403613	5.87034237389753e-05	0.438132339881332	-1.19056138658476	0.574995525271457	0.825679882827797	unchanged
neg_356	Cer(t18:0/22:0(2OH))	1.1536660478017e-05	0.000867723853548003	0.000117604299109026	0.000544276217165489	0.00043963025701301	0.000330940258137257	0.752769521337709	-0.409719878490813	0.847811562450264	0.273350804727816	unchanged
neg_357	bhas#36	0	1.85343488823813e-05	6.29443121406504e-06	1.98721345395032e-05	9.26717444119065e-06	1.30832828767841e-05	1.41178769859254	0.49752315573666	0.77383960131559	0.393998186406447	unchanged
neg_358	Ricinolein	2.98637772168591e-05	1.9850126963067e-05	4.01385222779383e-05	0.00015755989210374	2.4856952089963e-05	9.88492071908391e-05	3.97672276283436	1.99157998818647	0.425874268669543	1.14401508709226	unchanged
neg_359	PE(O-20:0/17:2(9Z,12Z))	5.41888751128602e-06	1.00824015587983e-05	9.90257187983844e-05	1.23847637910704e-05	7.75064453504216e-06	5.57052412947274e-05	7.1871753430148	2.84542488341726	0.467336454720763	1.06106719815408	unchanged
neg_360	Phomallenic acid A	8.47053726188925e-06	3.79576308515446e-05	7.78524136847162e-07	1.14549949750654e-05	2.32140840567169e-05	6.11675955595628e-06	0.263493469783763	-1.92416088720826	0.441535440405566	1.05206168991954	unchanged
neg_361	MGDG(18:2(9Z,12Z)/18:3(9Z,12Z,15Z))	0.000245090052908508	0.000357773510874638	8.24573888617636e-05	0.000284122946142085	0.000301431781891573	0.000183290167501924	0.608065169345199	-0.717702142184472	0.438128431446957	1.00973845499322	unchanged
neg_362	(22S)-22-hydroxyvitamin D3 / (22S)-22-hydroxycholecalciferol	5.61481110771436e-05	1.2725544585355e-05	5.02728778754998e-05	0.00019147690112482	3.44368278312493e-05	0.00012087488950016	3.51004715336972	1.81149041157705	0.425393672962387	1.09844064657981	unchanged
neg_363	20-Eicosanolide	2.38075679137954e-05	0	6.63225793922792e-06	8.7468574104454e-06	1.19037839568977e-05	7.68955767483666e-06	0.645975910070252	-0.630447730386445	0.783461592174575	0.416869284055152	unchanged
neg_364	Cer(t15:0(14Me)/22:0(2OH[R]))	2.41375853072438e-05	0.00152656351563143	8.88807145742057e-05	0.00126133562664617	0.000775350550469337	0.000675108170610188	0.87071347302395	-0.199730047767334	0.926316137021943	0.127816175060019	unchanged
neg_365	SM(d18:0/22:0)	0.000434553822828137	0.000614042984557229	0.000215309198332245	0.000388396616545559	0.000524298403692683	0.000301852907438902	0.575727305887112	-0.79654245613698	0.21648805550027	1.35028098982548	unchanged
neg_366	DG(14:1(9Z)/21:0/0:0)[iso2]	0.000102131082084697	0.000334425757934185	6.25165765715213e-05	0.000132480624644757	0.000218278420009441	9.74986006081392e-05	0.446670818873997	-1.16271608882673	0.480313839856626	0.991921892272413	unchanged
neg_367	1beta-hydroxytelocinobufagin-3-(14-hydroxymyristate)	5.16803210891846e-07	1.92890722095183e-06	4.58296326152225e-06	7.88724298420275e-06	1.22285521592184e-06	6.2351031228625e-06	5.09880731723602	2.35015981988049	0.163521323092826	1.5368148981105	unchanged
neg_368	Volicitin	2.64213825636369e-05	3.81829874840905e-05	5.27361087966772e-05	7.40871287997582e-05	3.23021850238637e-05	6.34116187982177e-05	1.96307521461386	0.973115450273054	0.159717270288165	1.50713140979689	unchanged
neg_369	Acaulesterone	0.000158007860962098	6.97734322733661e-06	8.96561751742508e-05	8.1798054263452e-05	8.24926020947173e-05	8.57271147188514e-05	1.03920972962424	0.0554868432261203	0.972756972314003	0.052090702856931	unchanged
neg_370	ZK 159222	0.000517470542221057	0.00140391031761774	0.00051631530507511	0.00180153945224417	0.000960690429919399	0.00115892737865964	1.20634841627065	0.270646645073994	0.825868707124226	0.304520197371446	unchanged
neg_371	PI(20:1(11Z)/22:2(13Z,16Z))	7.20012130804561e-06	0.00124887514057878	0.000497299682265147	2.00885389692608e-05	0.000628037630943413	0.000258694110617204	0.411908614820746	-1.27960379526726	0.659551488000786	0.629753576076059	unchanged
neg_372	6-Methoxyluteolin 7-sulfate	5.49630917251112e-08	5.18451691976678e-06	1.03934259845572e-05	9.90522609607434e-06	2.61974000574595e-06	1.01493260403158e-05	3.8741730164272	1.95388838459883	0.206288979416571	1.55096453580442	unchanged
neg_373	PI(18:4(6Z,9Z,12Z,15Z)/22:0)	0	0	0	0	0	0	1	0		0	unchanged
neg_374	DAT(19:0/23:0(2Me[S],3OH[S],4Me[S],6Me[S]))	0.000122483511070271	9.58694168451186e-05	4.12331771004837e-05	0.000164449707784347	0.000109176463957695	0.000102841442442415	0.941974476131282	-0.086240125981047	0.935145568894375	0.12214768711826	unchanged
neg_375	PG(14:0/12:0)	1.14506825760175e-05	4.58800508059358e-08	1.49764618796804e-06	1.37531993065696e-06	5.74828131341172e-06	1.4364830593125e-06	0.249897835716728	-2.00058968811766	0.587835319327839	0.812370400310673	unchanged
neg_376	DG(13:0/17:0/0:0)[iso2]	2.66981606073718e-06	2.72585735891854e-06	1.26984721215639e-05	1.03221962470589e-05	2.69783670982786e-06	1.15103341843114e-05	4.26650513812818	2.09305478544631	0.085167839660018	1.69249796952854	unchanged
neg_377	Caesalpinin N	0.003759255646242	0.0061421180406832	0.0025415146065037	0.00302809432958358	0.0049506868434626	0.00278480446804364	0.562508709618946	-0.83005266037674	0.310978952287283	1.34938241074662	unchanged
neg_378	Cer(t18:0/26:0(2OH))	0.000123282404692957	0.00332469012269959	0.00127685476560863	0.00339989777997278	0.00172398626369627	0.00233837627279071	1.35637755475914	0.439758816056933	0.783364487447864	0.380121218944051	unchanged
neg_379	14-F4-NeuroP	6.92847583122859e-06	8.15703476789504e-06	4.94472807888969e-06	1.11547305961789e-05	7.54275529956181e-06	8.0497293375343e-06	1.0672133746672	0.0938486520747326	0.897416113032037	0.193905925443582	unchanged
neg_380	13,14-dihydro-19R-hydroxyPGE1	0.000102550317306227	8.25198243406273e-05	9.11165738427909e-05	0.000121246252911059	9.25350708234272e-05	0.000106181413376925	1.14747211443256	0.198459094067246	0.539367394907675	0.810912945056233	unchanged
neg_381	DG(19:1(9Z)/22:0/0:0)[iso2]	1.94730841989456e-05	5.28355465076355e-06	0.000171259885160064	7.59031391281999e-05	1.23783194248546e-05	0.000123581512144132	9.98370682663037	3.3195755698195	0.251865614660952	1.46896002409274	unchanged
neg_382	Linoleyl linoleate	0.000693839158887554	5.44536154787605e-06	1.14247268907227e-05	2.88479311655656e-06	0.000349642260217715	7.15476000363963e-06	0.0204630870398347	-5.61083238481335	0.501568684586282	0.991424941631058	unchanged
neg_383	7,7-dimethyl-5Z,8Z-eicosadienoic acid	8.1055754565463e-08	0.000127925000152357	9.76479054181926e-06	9.95233446242296e-05	6.40030279534612e-05	5.46440675830244e-05	0.853773162462844	-0.22807528131832	0.916673562422116	0.145470524546596	unchanged
neg_384	GlcCer(d15:1/22:0)	0	1.99490563682845e-05	2.72948960101254e-05	4.95501539543234e-05	9.97452818414225e-06	3.84225249822244e-05	3.85206440574397	1.94563182495464	0.198772977784083	1.38311258975031	unchanged
neg_385	TG(20:5(5Z,8Z,11Z,14Z,17Z)/21:0/22:2(13Z,16Z))[iso6]	0.000611846980080965	0.000633924868860389	0.000443592509348349	0.000873440583961755	0.000622885924470677	0.000658516546655052	1.05720248408993	0.0802517199710575	0.895437656924664	0.200346640537099	unchanged
neg_386	1,2-nonadecanediol	0.0116731300163112	0.00959789472967626	0.00794643883047217	0.00771180511925137	0.0106355123729937	0.00782912197486177	0.736130211718046	-0.441967112322051	0.221729792166667	1.52478292158139	unchanged
neg_387	24,24-difluoro-1alpha,25-dihydroxy-26,27-dimethylvitamin D3 / 24,24-difluoro-1alpha,25-dihydroxy-26,27-dimethylcholecalciferol	0.000117858428679339	0.000123338738894425	0.000119391761317985	0.000175177675606166	0.000120598583786882	0.000147284718462075	1.22128066381237	0.288394785714376	0.513183233421766	0.962277460470792	unchanged
neg_388	Tintinnadiol	6.87044108086733e-05	2.62677640568175e-05	5.46426165388912e-05	5.13200264556547e-05	4.74860874327454e-05	5.29813214972729e-05	1.11572303303174	0.157978937146305	0.838743381873097	0.309456585619377	unchanged
neg_389	PG(P-16:0/15:1(9Z))	0.000132271570299075	0.000101030722999654	0.000625145665905991	0.000184091255663458	0.000116651146649365	0.000404618460784724	3.46861966133043	1.79436165590395	0.415224964860524	1.16728701460444	unchanged
neg_390	3,5,7-Trimethyl-2E,4E,6E,8E-undecatetraene	7.71636597611318e-05	2.3496897509523e-05	2.02926769013407e-05	4.12262082622726e-05	5.03302786353274e-05	3.07594425818066e-05	0.611151843697846	-0.710397225589949	0.597562872692876	0.746188525175908	unchanged
neg_391	Cer(d18:1(4E)/17:0(3OH))	7.59452521119134e-05	8.0382603433182e-06	0.000198081225866861	0.000188154391889742	4.19917562276158e-05	0.000193117808878301	4.59894575095904	2.20130317982614	0.134391762980016	1.64050354197237	unchanged
neg_392	5-(but-3-en-1-yn-1-yl)-5'-methyl-2,2'-bithiophene	2.13720414001508e-06	1.86647034232314e-05	1.70264391405555e-05	2.9131346165843e-05	1.04009537816232e-05	2.30788926531992e-05	2.21892079685767	1.14985817225779	0.350979938637874	1.13474450210651	unchanged
neg_393	Carduusyne A	0	0	0	0	0	0	1	0		0	unchanged
neg_394	Lauryl linolenate	0	0	3.70549059365115e-05	8.62965791952905e-05	0	6.1675742565901e-05	Inf	Inf	0.24179764734969	1.50041258259901	unchanged
neg_395	OH-Chlorobactene glucoside laurate	0	0	9.03985341518841e-08	0	0	4.51992670759421e-08	Inf	Inf	0.5	0.994777758451398	unchanged
neg_396	Anacardic acid	6.71827538884735e-06	6.40393754944621e-05	6.8691801829101e-06	2.27720284325958e-05	3.53788254416547e-05	1.4820604307753e-05	0.418911711249275	-1.25528187760802	0.602087316983396	0.756584431210507	unchanged
neg_397	PIM1(17:0/14:0)	0.000412734665646188	0.000975708516998699	0.000123970626638007	0.000223303337171417	0.000694221591322444	0.000173636981904712	0.25011751877948	-1.9993219843052	0.308433883732566	1.36090342692245	unchanged
neg_398	Gallicynoic acid C	0.000140317494554021	0.000115402458706688	5.59703189013001e-05	0.000207159842260305	0.000127859976630354	0.000131565080580803	1.02897782439895	0.0412118909059326	0.968926071974815	0.0588854811563225	unchanged
neg_399	Montbretin A	0	0	0	0	0	0	1	0		0	unchanged
neg_400	Persin	0.000359553550318266	0.000214429952127838	0.000187808109570659	0.000285205588036154	0.000286991751223052	0.000236506848803407	0.824089360741214	-0.27912730928935	0.629039280457832	0.651578090173277	unchanged
neg_401	Theonellasterol B	2.55601537655772e-05	1.97473167583632e-05	4.62871248775434e-05	4.32529410023084e-05	2.26537352619702e-05	4.47700329399259e-05	1.97627598372633	0.982784431007013	0.0418535895284965	1.68634598203615	up
neg_402	Aethioside B	0	9.87211431034855e-05	6.71322042356985e-05	9.70099124335074e-05	4.93605715517428e-05	8.2071058334603e-05	1.66268452237371	0.733514457751371	0.626421326340599	0.70509700813732	unchanged
neg_403	beta-hydroarchaetidylglycerol	0	0	4.18492011465021e-05	9.04506582226251e-05	0	6.61499296845636e-05	Inf	Inf	0.224124767975018	1.52897785885434	unchanged
neg_404	20-fluoro-9Z-eicosenoic acid	3.09725643857047e-05	0	5.23863654627351e-05	3.60022444753946e-05	1.54862821928524e-05	4.41943049690649e-05	2.85377112587181	1.51286963445968	0.28006353329022	1.30439008710332	unchanged
neg_405	25-hydroxy-1alpha-hydroxymethyl-26,27-dimethyl-24a-homo-22,23,24,24a-tetradehydrovitamin D3 / 25-hydroxy-1alpha-hydroxymethyl-26,27-dimethyl-24a-homo-22,23,24,24a-tetradehydrocholecalciferol	3.10035329591879e-09	7.60490436728056e-07	4.63195703095349e-07	1.98423455947548e-09	3.81795395011987e-07	2.32589968827412e-07	0.6092005609971	-0.715010824520854	0.774311959798301	0.398856877182609	unchanged
neg_406	delta-nonyl-valeralactone	2.75395198811178e-08	5.35024662857978e-08	6.02112950789031e-10	0	4.05209930834578e-08	3.01056475394515e-10	0.00742964208143798	-7.0724915731946	0.198591497555212	1.56736461759483	unchanged
neg_407	PGF2alpha-11-acetate	2.92477150840016e-06	2.08310731065005e-06	7.2689552561319e-07	3.31263354711768e-06	2.5039394095251e-06	2.01976453636544e-06	0.806634748701248	-0.310012538512344	0.77385407029036	0.420728355766662	unchanged
neg_408	Monensin A	4.58553131517787e-06	1.91876679048673e-06	1.35233920345915e-05	1.24563595313851e-05	3.2521490528323e-06	1.29898757829883e-05	3.99424367455588	1.99792234914388	0.0558072269647466	1.68670778793859	unchanged
neg_409	15-(2?-O-beta-D-glucopyranosyl-beta-D-glucopyranosyloxy)hexadecanoic acid 1?,4?-lactone 6?,6?-diacetate	0.000152261671832299	0.000485376467350291	0.000231469498324096	0.000357201803636395	0.000318819069591295	0.000294335650980245	0.923205915372516	-0.115275626914308	0.909043183850635	0.166768741138671	unchanged
neg_410	(6S)-dehydrovomifoliol	3.15520474558693e-06	4.03879645801802e-05	8.60533067929346e-06	0	2.17715846628836e-05	4.30266533964673e-06	0.197627568515119	-2.33914388184227	0.51635979956019	0.935435205694112	unchanged
neg_411	LBPA(20:4(5Z,8Z,11Z,14Z)/20:4(5Z,8Z,11Z,14Z))	2.60960763461496e-07	6.56511892992511e-07	4.36052458594898e-08	8.19381366812955e-06	4.58736328227003e-07	4.11870945699452e-06	8.97838083352404	3.16645529195227	0.533940376046523	0.922929546248043	unchanged
neg_412	ent-3alpha,14alpha,16beta,17-tetrahydroxyatisane	4.93132169137428e-05	8.61404525950694e-05	9.36022876314756e-06	2.05146701261666e-05	6.77268347544061e-05	1.49374494446571e-05	0.220554371082362	-2.18079374195505	0.190430323313922	1.53153642113446	unchanged
neg_413	Benzyl 26-methylheptacosanoate	0.000475112365627287	4.32012771982026e-07	1.67079535595628e-05	2.36329799375625e-06	0.000237772189199635	9.53562577665952e-06	0.0401040416406873	-4.64010855256702	0.512358104438032	0.968545774313529	unchanged
neg_414	CerP(d18:1/24:0)	5.63227167702885e-08	5.28618183290549e-05	2.35017566430683e-05	1.5327693535817e-05	2.64590705229126e-05	1.94147250894427e-05	0.733764440917537	-0.446611103294854	0.834334228802562	0.315792429796338	unchanged
neg_415	4-([2,2'-bithiophen]-5-yl)but-3-yn-1-ol	0	8.17100148233131e-06	8.98341557917179e-06	5.90769178603076e-06	4.08550074116566e-06	7.44555368260128e-06	1.82243356550633	0.865866223901189	0.558253899663034	0.823678620303638	unchanged
neg_416	PG(O-16:0/20:5(5Z,8Z,11Z,14Z,17Z))	0	0.0002470744989071	0.000174493659432843	0.000182493525142443	0.00012353724945355	0.000178493592287643	1.44485645485216	0.530926169431984	0.733532417769417	0.51676827527662	unchanged
neg_417	5alpha-Dermophol	7.02686046843353e-05	0	0	0	3.51343023421677e-05	0	0	-Inf	0.5	0.994777758451476	unchanged
neg_418	Ganodecalone A	0	0	4.74725900116497e-07	4.38199622403974e-07	0	4.56462761260236e-07	Inf	Inf	0.0254576675296347	1.72025401847648	up
neg_419	DG(12:0/17:0/0:0)[iso2]	0	2.23462270683576e-06	1.23825359903316e-05	1.20088252342324e-05	1.11731135341788e-06	1.2195680612282e-05	10.9152033360935	3.44826710100547	0.0577646115673774	1.70526716180177	unchanged
neg_420	7-Ethyl-3,11-dimethyldodeca-1,3,6,10-tetraene	0.000117295480783815	7.01815403755113e-05	0.000358744560366154	0.000322996745649844	9.37385105796632e-05	0.000340870653007999	3.63639928669778	1.86251062013481	0.0172010725584324	1.69885459798907	up
neg_421	3alpha,7beta,12alpha-Trihydroxy-6-oxo-5alpha-cholan-24-oic Acid	0.000265567014372703	0.000732636278521985	0.000251109509116617	0.000372210782787597	0.000499101646447344	0.000311660145952107	0.624442231698764	-0.679359983256944	0.566655697976909	0.829627581054268	unchanged
neg_422	1alpha,25-dihydroxy-11alpha-(2-hydroxyethyl)vitamin D3 / 1alpha,25-dihydroxy-11alpha-(2-hydroxyethyl)cholecalciferol	0.000866228233183504	0.00155592145314785	0.000325789003017096	0.000162034446142592	0.00121107484316568	0.000243911724579844	0.20140103310401	-2.31185701109476	0.202819416718891	1.52976591908544	unchanged
neg_423	(+)-2-Sterpurene-6-ol	9.95849194142798e-05	7.61142339251047e-05	0.000127929309333021	0.000156156893449237	8.78495766696923e-05	0.000142043101391129	1.6168899928249	0.693221526551358	0.101984377973963	1.55393913512279	unchanged
neg_424	24R,25,30-trihydroxy-9,19-cycloartane-3-one	3.48046704058976e-05	3.06147564786709e-05	1.68156103651579e-05	0.000121065882397187	3.27097134422842e-05	6.89407463811724e-05	2.1076536333104	1.07563779744807	0.613245233392203	0.759517623664309	unchanged
neg_425	Lumequeic acid	0.00532265798464155	3.42074993220553e-05	0.000435771877093586	0.00859698714071451	0.0026784327419818	0.00451637950890405	1.68620232201998	0.753777651026597	0.747026914212017	0.444904940340124	unchanged
neg_426	Lacceroic acid	1.58920343954164e-05	2.69055918724612e-05	0.000287225599448234	3.48619932321646e-06	2.13988131339388e-05	0.000145355899385725	6.79270847761126	2.76398693943147	0.542717581764228	0.905124487967846	unchanged
neg_427	TG(16:1(9Z)/17:1(9Z)/17:2(9Z,12Z))[iso6]	0.000614778578385802	1.13345740069277e-05	2.47274020577123e-06	0.00116798785482205	0.000313056576196365	0.000585230297513911	1.86940745543331	0.902581052692659	0.729898857087282	0.484889355683602	unchanged
neg_428	FAHFA(14:1(7Z)1/3-O-12:0)	8.23200481915317e-05	0.000160626621876358	1.19861008657945e-05	1.14729475428179e-05	0.000121473335033945	1.17295242043062e-05	0.096560485484559	-3.37242326011505	0.218152257737428	1.53828724411088	unchanged
neg_429	(+)-Dysideapalaunic acid	2.73443103230506e-05	1.65157793977715e-05	1.68067382230575e-05	1.10424790439301e-05	2.1930044860411e-05	1.39246086334938e-05	0.634955775153522	-0.655271983614518	0.354519532772256	1.16856023675834	unchanged
neg_430	PS-PS	3.76254923604332e-06	4.45638392109814e-05	0	0	2.41631942235124e-05	0	0	-Inf	0.44637702172574	1.10630212653903	unchanged
neg_431	oscr#29	0.000609520675010495	0.000294179671111427	0.000544955465408711	0.000362305884454258	0.000451850173060961	0.000453630674931485	1.00394046959961	0.00567372470730337	0.993278717910506	0.0119051092078242	unchanged
neg_432	PG(22:6(4Z,7Z,10Z,13Z,16Z,19Z)/22:0)	1.1624526738628e-05	1.36415217962821e-05	2.92408976606024e-05	4.10893480119333e-05	1.2633024267455e-05	3.51651228362678e-05	2.78358705657358	1.47694520413889	0.15514834887941	1.61214225543148	unchanged
neg_433	Tetranor-PGE1	0.000294783314682962	0.000239907220705301	0.000136251164393833	0.000613679465855693	0.000267345267694132	0.000374965315124763	1.4025507852032	0.488053010573325	0.730395329836829	0.520212948031389	unchanged
neg_434	Topsentolide C2	4.03438543068107e-05	5.25510978119491e-05	6.90420335858696e-06	1.16305738858637e-05	4.64474760593799e-05	9.26738862222533e-06	0.199524051864037	-2.32536542656786	0.0718965826905622	1.67197069392044	unchanged
neg_435	TG(17:2(9Z,12Z)/18:3(9Z,12Z,15Z)/20:5(5Z,8Z,11Z,14Z,17Z))[iso6]	7.31630097148247e-06	0.000546870819101044	0.00025762525984136	0.000439448001726173	0.000277093560036263	0.000348536630783767	1.25783013772732	0.330937108223104	0.83736224983566	0.301049031425763	unchanged
neg_436	Cer(d18:2/25:0)	0	1.02511454047064e-05	0	3.22220716311628e-05	5.1255727023532e-06	1.61110358155814e-05	3.14326549464115	1.6522641339329	0.617817544430651	0.719351004478293	unchanged
neg_437	TG(16:0/16:1(9Z)/18:4(6Z,9Z,12Z,15Z))[iso6]	2.79386465371296e-05	0.00116446548576714	0.00122073335512282	0.00229924471795009	0.000596202066152135	0.00175998903653646	2.95200090112964	1.56169316179637	0.276040427381148	1.24794519135872	unchanged
neg_438	PE(16:0/18:1(9Z))-15-isoLG pyrrole	0	1.1044961491643e-05	7.59326140841206e-06	3.86080254104065e-05	5.5224807458215e-06	2.31006434094093e-05	4.183019275692	2.06454464605299	0.449484166901801	1.03826778937189	unchanged
neg_439	DAT(16:0/21:0(2Me[S],3OH[S],4Me[S],6Me[S]))	0.000248005594965187	4.25981065628268e-05	8.70189143444706e-05	0	0.000145301850764007	4.35094571722353e-05	0.299441864941566	-1.73965215631921	0.494977944319234	0.934242671928211	unchanged
neg_440	PE(O-20:0/22:0)	0.000437266410002006	0.000560866727586962	0.000168127406816659	0.000424058734822105	0.000499066568794484	0.000296093070819382	0.593293739419587	-0.753181535679495	0.331615679866712	1.22437671744657	unchanged
neg_441	PI(14:1(9Z)/19:1(9Z))	0	0	0	0	0	0	1	0		0	unchanged
neg_442	Fucoxanthinol 3-stearidonate- 3'-(9E-hexadecenoate)	0	0	0	0	0	0	1	0		0	unchanged
neg_443	26,26,26-trifluoro-25-hydroxy-27-norvitamin D3	0	0	0	2.85824374954203e-05	0	1.42912187477102e-05	Inf	Inf	0.5	0.994777758451672	unchanged
neg_444	17:1(4)(16Me)	8.29380152478513e-06	0	2.8176020225406e-06	0	4.14690076239257e-06	1.4088010112703e-06	0.339723830395567	-1.55756567329179	0.627827596012865	0.696655347052175	unchanged
neg_445	ELV-N32	0	4.41275839511467e-05	1.93847824623213e-05	6.12155068155361e-05	2.20637919755734e-05	4.03001446389287e-05	1.82652848991437	0.869104256813874	0.609670017037104	0.672802767610442	unchanged
neg_446	Kaempferol 3-sulfate-7-alpha-arabinopyranoside	0	1.90004595299339e-06	5.79522973502422e-06	3.60211290215726e-06	9.50022976496695e-07	4.69867131859074e-06	4.94585018976863	2.3062185410317	0.125289753768121	1.51141341816739	unchanged
neg_447	22-keto-26-Hexacosanolide	6.35202763206506e-05	8.46415278621387e-05	0	0.000345921980674876	7.40809020913946e-05	0.000172960990337438	2.33475815567221	1.2232731170945	0.669318017401393	0.644718853616538	unchanged
neg_448	DGDG(16:0/18:3(9Z,12Z,15Z))	2.73501055849573e-05	2.21435512491819e-05	2.12689790267329e-05	0.000104509568164513	2.47468284170696e-05	6.2889273595623e-05	2.5413064064502	1.34557033226493	0.527405701912229	0.935716211852028	unchanged
neg_449	Mayolene-15	0.000180846413332188	0.00035714926079493	0.000155526878462619	0.000399278407844207	0.000268997837063559	0.000277402643153413	1.03124488353365	0.0443869615219008	0.960954517870636	0.0680255960166925	unchanged
neg_450	14,15-LTC4	0.000932221419758342	1.13970333692072e-06	0.000327090626281753	0	0.000466680561547631	0.000163545313140877	0.35044380806974	-1.51274496111705	0.632193603872542	0.686504246518294	unchanged
neg_451	DG(22:4(7Z,10Z,13Z,16Z)/22:6(4Z,7Z,10Z,13Z,16Z,19Z)/0:0)[iso2]	0.000297267046677182	8.70352435520405e-05	0.000285353069432307	0.000187445723353396	0.000192151145114611	0.000236399396392851	1.23027836369046	0.298984777743288	0.752201554140709	0.448862556179671	unchanged
neg_452	9-oxo-nonanoic acid	0	4.84783198981657e-05	0	3.34920717317556e-06	2.42391599490829e-05	1.67460358658778e-06	0.0690867006160889	-3.85544817528085	0.522345728101467	0.945780817581378	unchanged
neg_453	PGF1a alcohol	0.0123384180350522	0.00495641431972725	0.0107448656714334	0.00673323416784729	0.00864741617738972	0.00873904991964035	1.01059666151957	0.0152073191699072	0.985076572715156	0.0265731222749995	unchanged
neg_454	Cer(t18:0/25:0(2OH))	0.00025665325521575	0.00750084391881323	0.00361196324477644	0.00967697216994931	0.00387874858701449	0.00664446770736288	1.71304418378846	0.776562362694786	0.619092739922386	0.65905980396178	unchanged
neg_455	DG(14:0/22:5(7Z,10Z,13Z,16Z,19Z)/0:0)[iso2]	0.000122973137382582	7.81440044210427e-05	0.000142612275178014	0.00024010232578383	0.000100558570901812	0.000191357300480922	1.9029437149397	0.92823289036745	0.282026073046794	1.32215049482591	unchanged
neg_456	N-(9,12-octadecadienoyl)-glutamic acid	0	8.45725550629e-07	0	0.000106545595154385	4.228627753145e-07	5.32727975771925e-05	125.981289172525	6.97706566935313	0.502530153475936	0.989471781941192	unchanged
neg_457	Xymarginatin	0	0	4.24866008273489e-05	0	0	2.12433004136744e-05	Inf	Inf	0.5	0.994777758451398	unchanged
neg_458	TG(19:0/22:4(7Z,10Z,13Z,16Z)/22:6(4Z,7Z,10Z,13Z,16Z,19Z))[iso6]	5.91414497040609e-08	0.000200469436895214	0.000140695745169355	0.000190171486339834	0.000100264289172459	0.000165433615754594	1.64997545108051	0.722444559702678	0.631953843526618	0.702438092096314	unchanged
neg_459	Pantheric Acid A	0.000408579490600364	0.000347114782785187	0.000231703394926881	0.000256262105254481	0.000377847136692776	0.000243982750090681	0.645718139420655	-0.631023539252242	0.107563790835801	1.62646084687834	unchanged
neg_460	3,7,11,15,19-Pentamethyleicosa-2E,6E,10E,14E,18-pentaen-1-ol	0.00114017316292126	0.000374824707945313	0.00063682582423029	0.000449579478670703	0.000757498935433286	0.000543202651450496	0.717100217625767	-0.479753339463427	0.674862437213183	0.618548191945203	unchanged
neg_461	Leucettamol A	0.000109739040094509	3.17879427671074e-06	0.00019654996314259	6.13407585586243e-05	5.64589171856099e-05	0.000128945360850607	2.28387945214565	1.19148650429911	0.492513764374846	0.881539461939704	unchanged
neg_462	PI(18:2(9Z,12Z)/22:1(11Z))	0.000165487731309336	0.00015737623477103	0.00012059626803972	0.00019097192293372	0.000161431983040183	0.00015578409548672	0.965013825345519	-0.0513784834760313	0.898820269373513	0.193044065338808	unchanged
neg_463	GlcCer(d16:2(4E,6E)/24:0(2OH))	1.00920936384287e-06	0.000606593146526423	0.000144989811297455	0.000519672635291335	0.000303801177945133	0.000332331223294395	1.09391025256135	0.12949438027315	0.944686232872697	0.0974660131470918	unchanged
neg_464	methyl 9,12-dihydroxy-13-oxo-10-octadecenoate	0.000889617159263567	0.00077005115426435	0.000773696498417043	0.0013034477599421	0.000829834156763958	0.00103857212917957	1.25154179388037	0.323706469066345	0.572914892989513	0.822864925865868	unchanged
neg_465	1-hexadecanoyl-3-O-(6'-O-alpha-D-galactosyl-beta-D-galactosyl)-sn-glycerol	0.000146941220949125	0.000639160956871083	5.02241801310532e-05	0.000147183437397662	0.000393051088910104	9.87038087643576e-05	0.251122084505743	-1.99353918533058	0.438288980709582	1.10023806428825	unchanged
neg_466	19-hydroxy-Resolvin E1	0	0	4.76505625067081e-07	0	0	2.38252812533541e-07	Inf	Inf	0.5	0.994777758451398	unchanged
neg_467	15-HETE-G	5.63167717087251e-08	3.81724405892359e-07	0	0	2.19020588800542e-07	0	0	-Inf	0.406750535688133	1.18793751163855	unchanged
neg_468	PE(O-18:0/17:2(9Z,12Z))	0	5.87866118523237e-08	0	2.37262405949177e-07	2.93933059261619e-08	1.18631202974589e-07	4.03599388488654	2.01292398855464	0.587380415495562	0.790444881954538	unchanged
neg_469	1-O-[(6'-O-hexadecanoyl)-a-D-glucopyranosyl]-(2-hexadecanoyloxy)-eicosan-1-ol	4.50771943041135e-05	0	1.22643531826126e-05	0	2.25385971520567e-05	6.1321765913063e-06	0.272074457426766	-1.87792657333631	0.597521480328796	0.766433500104396	unchanged
neg_470	1-O-(2R-hydroxy-pentadecyl)-sn-glycerol	5.95320961579803e-05	3.70071172771456e-06	4.67041962470131e-05	2.53713481107195e-05	3.16164039428474e-05	3.60377721788663e-05	1.13984412155194	0.188836543302053	0.90215080205854	0.179277066499463	unchanged
neg_471	2-amino-octadecanoic acid	0	0	0	0	0	0	1	0		0	unchanged
neg_472	6,10,13-Trimethyltetradecan-1-ol	0.00206673382976497	0.00127788699778777	0.00187992429995693	0.00174574746682853	0.00167231041377637	0.00181283588339273	1.08403073284644	0.116405658441452	0.782448883388216	0.415310895151247	unchanged
neg_473	N-(6-aminohexanoyl)-6-aminohexanoic acid	8.35400236054589e-05	5.30978655563307e-05	1.87836163970986e-05	6.56148369788206e-05	6.83189445808948e-05	4.21992266879596e-05	0.617679721881425	-0.69506912638046	0.461990693605418	0.950428769629065	unchanged
neg_474	14-deoxy-25-hydroxydacryhainansterone	6.81987797438148e-06	0.000107181362155382	1.61501285649339e-06	0	5.70006200648817e-05	8.07506428246695e-07	0.0141666253336813	-6.14136005849119	0.464021745049885	1.06952376431277	unchanged
neg_475	10E,12E,14E-Hexadecatrienal	2.48723735209598e-05	2.41387242323812e-05	2.1893860736307e-05	3.08485026976126e-05	2.45055488766705e-05	2.63711817169598e-05	1.07613103667575	0.105853760470828	0.748690604853353	0.485473080063802	unchanged
neg_476	PC(19:0/22:1(11Z))	5.24254698282774e-09	0.000219180921232412	9.0974966024481e-05	0.000214377857277566	0.000109593081889697	0.000152676411651023	1.39312088882297	0.478320454018204	0.772063820083169	0.405642009558627	unchanged
neg_477	PC(18:0/0:0)	1.16743721133794e-05	2.84947402948628e-05	0	3.4479886988744e-05	2.00845562041211e-05	1.7239943494372e-05	0.858368157063614	-0.220331537547021	0.90005040419227	0.179691526980587	unchanged
neg_478	1-(2-methoxy-tetradecanyl)-sn-glycero-3-phosphoethanolamine	1.93581289923093e-07	0	3.59747402276697e-06	3.02358064685694e-07	9.67906449615465e-08	1.94991604372633e-06	20.145707723107	4.33240058345563	0.462207044740319	1.07137948385944	unchanged
neg_479	Withaperuvin	0.000622083170384304	0.00117895433755079	0.00191437007013106	0.00136149654053441	0.000900518753967547	0.00163793330533274	1.81887750601112	0.86304838662827	0.200951614429747	1.37677620047981	unchanged
neg_480	(3beta,5alpha,6beta,24R)-Stigmastane-3,5,6-triol	0.000105085223029316	0	0.000178817486912696	0	5.2542611514658e-05	8.9408743456348e-05	1.70164255028331	0.76692801405486	0.763106390103156	0.420045442421509	unchanged
neg_481	6,7-methylene-pentadecanoic acid	1.05527383728323e-06	0	5.55241519431017e-06	4.94625685026381e-05	5.27636918641615e-07	2.75074918484741e-05	52.1333721667758	5.70413527634322	0.434769798867343	1.1299503982351	unchanged
neg_482	TG(18:3(9Z,12Z,15Z)/20:0/20:4(5Z,8Z,11Z,14Z))[iso6]	6.01959859982743e-05	9.18466865757361e-05	5.17715012723986e-05	5.93169343141299e-05	7.60213362870052e-05	5.55442177932643e-05	0.73063985068043	-0.45276765132824	0.410905502154629	1.1455120211655	unchanged
neg_483	1-(O-alpha-D-glucopyranosyl)-3-keto-(1,25R)-hexacosanediol	0	0	8.88141776033032e-07	6.25434199731801e-06	0	3.57124188667552e-06	Inf	Inf	0.410197838453829	1.18088193704046	unchanged
neg_484	hentriacontanoic acid	3.94424094772502e-05	7.88723713991777e-05	0.000651670695657409	4.56564523070338e-05	5.91573904382139e-05	0.000348663573982221	5.8938295181627	2.55920533042147	0.514104945715644	0.963165064658967	unchanged
neg_485	1-O-(2R-hydroxy-nonadecyl)-sn-glycerol	0.000355245818010067	0.000374943438507567	0.000227411536721428	0.000574976489326136	0.000365094628258817	0.000401194013023782	1.0988767896617	0.136029634777625	0.869647646008892	0.250004986301128	unchanged
neg_486	10-methoxy-octadecanoic acid	5.17818037133459e-05	3.43309208900022e-06	4.52577272838437e-05	3.3043606361693e-05	2.76074479011731e-05	3.91506668227684e-05	1.4181197393876	0.503979352131376	0.71687090210889	0.536048234637562	unchanged
neg_487	Teasterone	4.09926897525371e-05	4.69189312142826e-05	0.000104946158470642	4.61561069326229e-05	4.39558104834098e-05	7.55511327016324e-05	1.71879739835869	0.781399498504535	0.47584765433047	1.03925141277906	unchanged
neg_488	Lupeol	3.67281505924529e-05	5.35484457857706e-05	4.70474649850693e-05	0.000113970519096608	4.51382981891117e-05	8.05089920408387e-05	1.78360716444243	0.834797899833311	0.47646970599073	1.01126190405016	unchanged
neg_489	PI-Cer(d18:0/16:0)	6.09002665770754e-06	1.96407099747923e-08	1.09318998272628e-06	3.18907291660372e-07	3.05483368384117e-06	7.06048637193326e-07	0.231125066129799	-2.11325436247209	0.579906420780435	0.82196182660393	unchanged
neg_490	Behenyl linoleate	0	2.47082322257943e-05	1.78262695144746e-05	3.36868846476399e-05	1.23541161128972e-05	2.57565770810573e-05	2.08485794092291	1.05994908395373	0.471611909466515	0.934487900205508	unchanged
neg_491	LacCer(d18:1/22:0)	0	0.000105897356845202	8.16927053929847e-05	0.000139096097921845	5.2948678422601e-05	0.000110394401657415	2.08493214460086	1.06000043103644	0.465374624289639	0.963432346663428	unchanged
neg_492	1-O-(2R-hydroxy-4Z-octadecenyl)-sn-glycerol	0.000184624125749976	0.000126295448871972	0.000216485787129028	0.000381611359462099	0.000155459787310974	0.000299048573295563	1.92363940841731	0.943838387234892	0.310662808987254	1.30480370858926	unchanged
neg_493	PC(O-20:0/0:0)	2.09962959467305e-05	3.72387826798701e-05	1.99346003358123e-05	5.79703461632401e-05	2.91175393133003e-05	3.89524732495262e-05	1.33776665776608	0.419826493377245	0.69975777636601	0.549213259874103	unchanged
neg_494	18:2-Glc-cholesterol	0.00114805821723065	0.00120759011549746	0.000743207662888265	0.00101429950477306	0.00117782416636405	0.000878753583830662	0.746082147850113	-0.422593606804716	0.258889893786102	1.44052966284542	unchanged
neg_495	PC(O-20:0/22:2(13Z,16Z))	0.000317062464355336	2.86840125343809e-05	0.000145359237305703	2.24974761147377e-05	0.000172873238444858	8.39283567102203e-05	0.485490741454416	-1.04248431187969	0.650120872033316	0.641680432933614	unchanged
neg_496	1-Hydroxyvitamin D3 cellobioside	4.79792259642046e-06	1.24550114639796e-05	6.22350947585511e-06	1.10855109416671e-05	8.62646703020003e-06	8.6545102087611e-06	1.0032508300864	0.00468234979947418	0.995715429015796	0.00753362240697307	unchanged
neg_497	cucujolide XI	0.000106255958282871	8.29103261858699e-05	0.000146978336832809	0.000138821612883623	9.45831422343705e-05	0.000142899974858216	1.51083979113445	0.595350685790625	0.121065985854936	1.62016482466005	unchanged
neg_498	TG(17:2(9Z,12Z)/18:4(6Z,9Z,12Z,15Z)/22:2(13Z,16Z))[iso6]	5.30808446634573e-05	2.02738502894704e-06	0.0001669424039209	9.45124487208119e-06	2.75541148462022e-05	8.81968243964906e-05	3.20085856100897	1.67845892873004	0.579554828187377	0.792518098762406	unchanged
neg_499	22:6 Cholesterol ester	0.0201028157411184	0.00891848307898133	0.0175406885651965	0.0119342005204111	0.0145106494100499	0.0147374445428038	1.01562956462837	0.022374297067257	0.975367508682577	0.0441575581759328	unchanged
neg_500	Cer(t26:1(20E)/16:0(2OH[R]))	0.00205897531211844	0.0534883651353719	0.0251650921455416	0.0445624801090852	0.0277736702237452	0.0348637861273134	1.25528192156277	0.328011412912357	0.831712667341488	0.30921023426303	unchanged
neg_501	PE(O-18:0/20:1(11Z))	2.06653951597065e-05	5.04010516278663e-05	1.45709373230144e-05	8.27153961729812e-05	3.55332233937864e-05	4.86431667479978e-05	1.36894889070221	0.45306858501299	0.770997730643036	0.416892055442666	unchanged
neg_502	13,14-dihydroxy-docosanoic acid	4.82805574667269e-05	9.08893383815847e-05	4.11458107367951e-05	0.000191160789707808	6.95849479241558e-05	0.000116153300222302	1.66923025291192	0.739182973168107	0.645725785189435	0.670309688859202	unchanged
neg_503	Mactraxanthin 3-(5Z,8Z,11Z,14Z,17Z-eicosapentaenoate) 3'-palmitate	0.0003704438630752	0.00164189808802149	0	0.00013638366010943	0.00100617097554835	6.8191830054715e-05	0.0677736008212239	-3.88313276568987	0.376997364905316	1.24047320382116	unchanged
neg_504	LMGP06030051	0	0	0	0	0	0	1	0		0	unchanged
neg_505	PA(O-18:0/18:1(9Z))	0.000169436139491379	0.000104448406806402	0.000287613429054052	0.000292847097392892	0.000136942273148891	0.000290230263223472	2.11936209725334	1.08363009610224	0.131028916713875	1.64999706779045	unchanged
neg_506	GlcCer(d18:1/22:0)	0	2.46020064173588e-05	8.39168500499351e-05	0.000124069975368079	1.23010032086794e-05	0.000103993412709007	8.45405947342822	3.07964426161382	0.0804389062331986	1.61952194474414	unchanged
neg_507	Cer(t18:0/29:0(29OH))	0	2.57835098080718e-05	1.02657552204377e-06	1.09090836074154e-06	1.28917549040359e-05	1.05874194139265e-06	0.0821255096201995	-3.60602577183743	0.527243575750546	0.938035547624682	unchanged
neg_508	1-(O-alpha-D-glucopyranosyl)-(1,3R,25R)-hexacosanetriol	5.27018590038609e-07	0	0.000122257912330774	0	2.63509295019305e-07	6.1128956165387e-05	231.980265291624	7.85785826936506	0.501373158275177	0.991906629275234	unchanged
neg_509	Verazine	0.000162218794887073	0.000278765840939379	7.135396616902e-05	0.000107612990406257	0.000220492317913226	8.94834782876385e-05	0.405834902252034	-1.30103515108248	0.244464236432657	1.43883620599542	unchanged
neg_510	Fulvyne I	9.78748723562038e-05	0.000260596562169158	0.000163945332644259	0.000180057907616838	0.000179235717262681	0.000172001620130548	0.959639198912958	-0.0594360054903732	0.943606398663212	0.107590397823382	unchanged
neg_511	Annosquacin A	0	0	0.000109580577275729	0.000219925616841402	0	0.000164753097058566	Inf	Inf	0.205718537028385	1.55720100687763	unchanged
neg_512	N-hexadecanoyl-35-aminobacteriohopane-32,33,34-triol	0.000357325843031275	0	0.000470271490974679	0.000494992665522651	0.000178662921515638	0.000482632078248665	2.70135557033541	1.43368354943489	0.337200994397523	1.32372698297541	unchanged
neg_513	PG(17:2(9Z,12Z)/18:0)	0	0	1.02815118197542e-05	1.43861688613318e-05	0	1.2333840340543e-05	Inf	Inf	0.104970598601283	1.67719261709254	unchanged
neg_514	2-hydroxy behenic	0.000176035754356743	0	0	0	8.80178771783715e-05	0	0	-Inf	0.5	0.994777758451476	unchanged
neg_515	(4E,8E,d18:2) sphingosine	4.45964757632814e-05	0	1.91496328306337e-05	0	2.22982378816407e-05	9.57481641531685e-06	0.429397895301866	-1.21961297505771	0.672818898432686	0.598953224757674	unchanged
neg_516	N-(7Z-tetradecenoyl)-homoserine lactone	0	0	0	0	0	0	1	0		0	unchanged
neg_517	Hesperuside C	0.00144192360317415	0.0013862487608047	0.0013197297117563	0.000619118574063735	0.00141408618198942	0.000969424142910017	0.685548133669032	-0.544670130899318	0.423789564901033	1.14889974114861	unchanged
neg_518	Ansamitocin P3	3.05896770696711e-07	3.75818951248236e-06	1.42181029732328e-06	3.63396562901741e-06	2.03204314158954e-06	2.52788796317034e-06	1.24401294019424	0.315001492427492	0.83482927380254	0.290454580170309	unchanged
neg_519	3alpha,7alpha,12alpha-Trihydroxy-5beta-cholest-23-en-26-oic acid	0.000306723973797288	0.000345814719092722	0.000409200094421842	0.000569750624381347	0.000326269346445005	0.000489475359401594	1.50021865288561	0.585172785017605	0.277316174850121	1.40098148620572	unchanged
neg_520	Adonixanthin 3-glucoside	2.22015932900286e-06	0	4.01735940865171e-05	2.63536627175394e-06	1.11007966450143e-06	2.14044801791355e-05	19.281931615916	4.26917767929311	0.474728773265356	1.0453696814759	unchanged
neg_521	FAHFA(16:1(9Z)/9-O-16:0)	8.09413333452198e-06	8.36172547314365e-06	5.49267111535362e-05	9.18305934180298e-06	8.22792940383282e-06	3.20548852476696e-05	3.89586294125682	1.96194292345535	0.486977105953048	1.02188829768901	unchanged
neg_522	TG(17:0/18:3(9Z,12Z,15Z)/20:2(11Z,14Z))[iso6]	4.63761307091879e-05	2.23664254117024e-05	3.57001564590089e-05	0.000118166226186536	3.43712780604452e-05	7.69331913227725e-05	2.23829882576604	1.16240265725771	0.483088751211585	0.988834249553184	unchanged
neg_523	PE(15:0/22:2(13Z,16Z))	1.15795632760423e-06	0	3.93342789643188e-06	2.92251295755938e-06	5.78978163802115e-07	3.42797042699563e-06	5.9207248931192	2.56577382039567	0.0675196239904222	1.60982767683843	unchanged
neg_524	Cer(t18:1(8E)/26:0(2OH[R])(3OH))	2.41866718775891e-08	0.000116794229130674	0.000104747788419292	0.000453167070351483	5.84092079012758e-05	0.000278957429385387	4.77591529501454	2.25577724938619	0.412957322242632	1.11498058095517	unchanged
neg_525	corynomycolic acid	1.14405557998932e-05	0.000316642842406496	0.00058309729797389	0.000776920691101783	0.000164041699103195	0.000680008994537836	4.14534230171598	2.05149123720915	0.125156982340576	1.54388362145595	unchanged
neg_526	20:2-Glc-Campesterol	0.000238804543550792	0.000247377468478404	0.000161214118061177	0.000222114339023488	0.000243091006014598	0.000191664228542332	0.788446399908447	-0.342915413701237	0.336035991226195	1.31566479785895	unchanged
neg_527	Thermozeaxanthin-17/ Zeaxanthin glucoside ester	2.00705682021879e-06	1.98167825794991e-07	1.77555063694776e-05	7.06814939331648e-07	1.10261232300689e-06	9.23116065440462e-06	8.37208188389432	3.06558642207028	0.514103305662847	0.959557193167113	unchanged
neg_528	1alpha,25-dihydroxy-22-oxavitamin D3 3-hemiglutarate/ 1alpha,25-dihydroxy-22-oxacholecalciferol 3-hemiglutarate	0.000245301365690232	0.000205791854602606	0.000214230669394033	0.000383173501230384	0.000225546610146419	0.000298702085312208	1.32434748240419	0.405281706260337	0.542482398069698	0.882441305203546	unchanged
neg_529	PGE2 1,15-lactone	5.44199703088662e-05	7.4974064396595e-05	9.65905277382234e-05	9.10666200736469e-05	6.46970173527306e-05	9.38285739059352e-05	1.45027665486306	0.536328135086864	0.196954638707171	1.53079813178213	unchanged
neg_530	Fumonisin C2	8.07257422194374e-05	0.000315863779499703	6.20412165162235e-05	8.04375378632098e-05	0.00019829476085957	7.12393771897166e-05	0.359260007076876	-1.47689975181892	0.474586529076067	1.04415410877676	unchanged
neg_531	DG(14:1(9Z)/22:1(11Z)/0:0)[iso2]	1.63465470636926e-06	2.31270712846648e-05	8.24418831608345e-07	1.35920325497648e-05	1.2380862995517e-05	7.20822569068657e-06	0.582207047545602	-0.780395791672728	0.727017060450183	0.483899691574093	unchanged
neg_532	LMGP06020032	0	0	2.6235777155354e-08	0	0	1.3117888577677e-08	Inf	Inf	0.5	0	unchanged
neg_533	Artabotryside B	1.92746524159779e-05	8.53136371085949e-06	2.58842605804655e-05	3.58196118499094e-05	1.39030080634187e-05	3.08519362151875e-05	2.21908353030194	1.1499639741975	0.147250613104079	1.47061344090521	unchanged
neg_534	Hydroxyphthioceranic acid (C31)	4.08398607235877e-06	2.71154308591117e-06	0.000161539571156441	8.99329241533831e-06	3.39776457913497e-06	8.52664317858897e-05	25.094861577372	4.64932008313702	0.477474047318343	1.04164870293474	unchanged
neg_535	(3'-sulfo)Galbeta-Cer(d18:1/24:0(2OH))	0	0.000155728770667288	3.33569760222973e-05	0.00012350775882586	7.7864385333644e-05	7.84323674240787e-05	1.00729450425892	0.0104855480084768	0.995657871610492	0.00769135543731644	unchanged
neg_536	GalNAcbeta1-4(NeuGcalpha2-3)Galbeta1-3GalNAcbeta1-4Galbeta1-4Glcbeta-Cer(d18:1/26:0)	0	0.00108624195453328	0.00033573112856113	0.000493854965320337	0.00054312097726664	0.000414793046940733	0.763721278136335	-0.388881875496997	0.852564561043198	0.281052186636107	unchanged
neg_537	TG(17:2(9Z,12Z)/20:3(8Z,11Z,14Z)/20:4(5Z,8Z,11Z,14Z))[iso6]	8.29991012272032e-05	0.000259796111760999	7.63504153564689e-05	4.75868159027755e-05	0.000171397606494101	6.19686156296222e-05	0.361548897310622	-1.46773731870125	0.428784040812674	1.12644118934603	unchanged
neg_538	1alpha,25-dihydroxy-2beta-(5-hydroxypentyl)vitamin D3 / 1alpha,25-dihydroxy-2beta-(5-hydroxypentyl)cholecalciferol	8.06882286560845e-05	5.56356302747906e-05	7.22889834975407e-05	2.76669921638956e-05	6.81619294654375e-05	4.99779878307182e-05	0.733224370593268	-0.447673356541289	0.567698332345633	0.773656915484652	unchanged
neg_539	30:5(15Z,18Z,21Z,24Z,27Z)	2.25357338287214e-05	0	5.38713534039678e-05	0	1.12678669143607e-05	2.69356767019839e-05	2.39048587516195	1.2573038811535	0.666977557959917	0.611258913818258	unchanged
neg_540	ascr#36	3.50789104571489e-05	4.48231640219893e-05	5.3380778024302e-05	7.01528346134351e-05	3.99510372395691e-05	6.17668063188685e-05	1.54606264534459	0.628598777410837	0.183696729994145	1.4586649124934	unchanged
neg_541	6-hydroxy-2,4-hexadienal	1.01040428658847e-05	7.00695696889098e-05	6.68059252938635e-07	1.79553006493548e-05	4.00868062773972e-05	9.31167995114672e-06	0.232287897586819	-2.10601410452159	0.485060455448547	0.985603846994342	unchanged
neg_542	methyl 4-[2-(2-formyl-vinyl)-3-hydroxy-5-oxo-cyclopentyl]-butanoate	4.34642301263567e-05	0.000257428663509465	1.34990465824362e-05	6.21437184205759e-05	0.000150446446817911	3.78213825015061e-05	0.251394322042595	-1.99197602927173	0.47865809945526	1.0121529030501	unchanged
neg_543	7beta,12alpha-Dihydroxy-3-oxo-5beta-cholestan-26-oic acid	0.000209456633203021	0.00023308554068796	0.000359072650480276	0.000352866517396486	0.000221271086945491	0.000355969583938381	1.60874874730503	0.685939025053579	0.0427436921155661	1.70900836910603	up
neg_544	Tetracosanoic acid, 15,16-dihydroxy-, methyl ester	8.77231078465396e-05	0.000106125145757995	0.000313459353853038	0.000432661428994007	9.69241268022673e-05	0.000373060391423523	3.84899409188998	1.94448145664951	0.128379672638568	1.64627196194352	unchanged
neg_545	TG(17:0/18:2(9Z,12Z)/18:3(9Z,12Z,15Z))[iso6]	1.9351462252029e-05	1.38949527902635e-05	2.97017585421967e-05	0.000123444444621814	1.66232075211462e-05	7.65731015820054e-05	4.60639750087926	2.20363891130513	0.421894456057479	1.1546656462269	unchanged
neg_546	beta-hydroarchaetidylethanolamine	0.000430116205852726	0.000512017545152463	0.000210668785803219	0.000776108764807788	0.000471066875502594	0.000493388775305503	1.04738584044801	0.0667930063162497	0.949964138123238	0.0950551777575532	unchanged
neg_547	cis-9,10-Epoxy-1,3Z,6Z-eicosatriene	0.00019298518014941	0.000190929777908159	0.000127216829917905	0.000165968456236776	0.000191957479028784	0.00014659264307734	0.763672474857614	-0.388974069468688	0.256182613488727	1.47428488645741	unchanged
neg_548	12alpha-Hydroxy-5beta-chol-3-en-24-oic Acid	0.00129606758128916	0.00146027669197458	0.0014879885057761	0.00136566397555929	0.00137817213663187	0.00142682624066769	1.03530335779007	0.0500535586946675	0.684812577487604	0.548829935356363	unchanged
neg_549	Fucoxanthinol 3-myristate 3'-palmitate	0.000129111206815729	3.48117943021948e-05	0.000189351432630173	8.5815024524441e-05	8.19615005589619e-05	0.000137583228577307	1.67863237787273	0.747286313246293	0.510900217777819	0.843798347261987	unchanged
neg_550	1alpha,25-dihydroxy-2beta-pentylvitamin D3 / 1alpha,25-dihydroxy-2beta-pentylcholecalciferol	2.75106206510184e-05	0	4.74532884360699e-05	1.1992866027245e-05	1.37553103255092e-05	2.97230772316575e-05	2.16084381437299	1.1115947980777	0.554465256170308	0.774430961150575	unchanged
neg_551	TG(17:2(9Z,12Z)/20:3(8Z,11Z,14Z)/20:3(8Z,11Z,14Z))[iso3]	0.000415894032355053	0.000457343741912646	0.0004480148265344	0.000737690740682917	0.00043661888713385	0.000592852783608658	1.35782670213924	0.441299361822508	0.473577144840797	1.03824378389599	unchanged
neg_552	Petromyzonol	4.96322488287354e-06	0.0014918837677723	0.000325699930256381	1.79408352844936e-05	0.000748423496327587	0.000171820382770437	0.229576414441204	-2.12295366069834	0.57820527964069	0.815187044930171	unchanged
neg_553	DGCC(16:0/16:0)	1.13957093077767e-05	0.00069621888424762	0.000687288743296115	0.000458307606715936	0.000353807296777698	0.000572798175006026	1.61895523417066	0.695063094143946	0.637368491083818	0.679155659811994	unchanged
neg_554	PIM1(16:0/16:1(9Z))	7.77490128831585e-06	0.00216862760741266	0.0014547587140982	0.00203578936789657	0.00108820125435049	0.00174527404099738	1.60381550197632	0.681508188118782	0.651659862357081	0.660818849996939	unchanged
neg_555	GlcCer(d18:1(8Z)/25:0(2OH[R]))	0.0003323287525187	0.000412674108274863	0.000179079729093223	0.000347367419440085	0.000372501430396781	0.000263223574266654	0.706637754347073	-0.5009572630743	0.39996732492382	1.09942337452367	unchanged
neg_556	Grandiflorone	3.9417371269379e-08	0	4.10482881524471e-07	5.17695019567805e-07	1.97086856346895e-08	4.64088950546138e-07	23.5474327993384	4.55749787703758	0.0506015641043602	1.6952298974155	unchanged
neg_557	30-(-2-(O-2-hydroxy-ethane)-3-hydroxy-propane)-hopane	0.000313086955458167	9.66729038852693e-05	0.000701913488422085	0.000295913214615488	0.000204879929671718	0.000498913351518786	2.4351499549917	1.28401061528984	0.361668389009482	1.15532345685801	unchanged
neg_558	Sarcoehrendin J	1.86340475888092e-05	1.61545777220894e-05	8.90850772949323e-06	2.1810052847519e-05	1.73943126554493e-05	1.53592802885061e-05	0.883005876273838	-0.179505056059017	0.805967568305574	0.368703548265356	unchanged
neg_559	DG(15:1(9Z)/17:0/0:0)[iso2]	0.000123833653692042	0.000103561527137646	0.000179306827174169	0.000187864288370514	0.000113697590414844	0.000183585557772341	1.61468292425987	0.691250890300567	0.057758385681804	1.68182924753165	unchanged
neg_560	MGTS(20:0/0:0)	1.44966114194756e-05	2.97131649459689e-05	6.58076513610508e-06	4.2169215522669e-05	2.21048881827223e-05	2.4374990329387e-05	1.1026968391742	0.141036210025742	0.92159105486459	0.1424264181825	unchanged
neg_561	Montalicin H	9.36453129282176e-08	0	8.75912637688635e-06	1.77491057445495e-05	4.68226564641088e-08	1.32541160607179e-05	283.070570139002	8.14501795483767	0.208806573162544	1.55251579150772	unchanged
neg_562	PE(19:1(9Z)/0:0)	0	6.92309497744205e-05	3.64786177801709e-08	2.07113852125474e-06	3.46154748872103e-05	1.05380856951746e-06	0.0304432792833594	-5.03773241861315	0.509754254984171	0.973992754990602	unchanged
neg_563	20Z-nonacosenoic acid	0.000127297853828991	3.30055036870968e-05	0.000643589652601904	0.000317416103409712	8.01516787580439e-05	0.000480502878005808	5.9949197003885	2.58374042943147	0.225866939203556	1.4776721508183	unchanged
neg_564	2-Methoxyestrone 3-glucuronide	0	1.09361286969287e-07	0	2.88161696037143e-08	5.46806434846435e-08	1.44080848018572e-08	0.263495158134039	-1.92415164308252	0.593898281863197	0.774978572987448	unchanged
neg_565	Spiramycin II	0.000181965128723203	6.61650798581707e-05	0.000108434204003985	5.88699746038228e-05	0.000124065104290687	8.36520893039039e-05	0.674259613790398	-0.568623907912801	0.612400961230289	0.711926161135926	unchanged
neg_566	TG(15:0/21:0/22:4(7Z,10Z,13Z,16Z))[iso6]	0.000246644302080692	1.83426756026376e-06	0.000239543767477232	1.80977509485793e-05	0.000124239284820478	0.000128820759212906	1.03687621350242	0.0522436696323956	0.980398506803103	0.0338118755317387	unchanged
neg_567	PE(O-18:0/16:1(9Z))	0.000121979362351492	1.03131173608908e-05	0.000157216181746721	4.7901380965504e-05	6.61462398561914e-05	0.000102558781356113	1.5504854331718	0.632719971877959	0.687039235568083	0.539264660139582	unchanged
neg_568	PI(19:1(9Z)/22:6(4Z,7Z,10Z,13Z,16Z,19Z))	0	0.000138954564304309	1.81582053736282e-05	6.16878718486908e-05	6.94772821521545e-05	3.99230386111595e-05	0.57462003945014	-0.799319788213913	0.745499983251142	0.475367141858052	unchanged
neg_569	11-Hydroxycero­melissic acid	0.000356162184251797	0.000464419762191455	0.00564094323209785	0.000865134621650783	0.000410290973221626	0.00325303892687432	7.92861442047161	2.98706876714352	0.444705227865478	1.10944354252584	unchanged
neg_570	1-tetradecanyl-2-(8-[3]-ladderane-octanyl)-sn-glycerol	0.00200777848548093	5.14086545947119e-05	1.74089642023936e-05	5.20805466509835e-06	0.00102959357003782	1.1308509433746e-05	0.0109834693638681	-6.5085223573388	0.487210419215229	1.02139968508258	unchanged
neg_571	7b-Hydroxy-3-oxo-5b-cholan-24-oate	0	0	0	0	0	0	1	0		0	unchanged
neg_572	34:6(16Z,19Z,22Z,25Z,28Z,31Z)	0	0	1.8109482035326e-06	5.56420726411469e-06	0	3.68757773382365e-06	Inf	Inf	0.299686723036583	1.39847620225135	unchanged
neg_573	alpha-N-(3-hydroxyhexadecanoyl) L-ornithine	0.000274712754616708	0.000462047821252878	4.38605296775547e-05	5.59727723030625e-05	0.000368380287934793	4.99166509903086e-05	0.135503045698103	-2.88360281552839	0.180820673076825	1.5903793022184	unchanged
neg_574	13-(3-methyl-5-pentylfuran-2-yl)-tridecanoic acid	0.000968154657063088	0.00123946909386601	0.000223550201472897	0.000389787052103122	0.00110381187546455	0.000306668626788009	0.277826895691755	-1.8477418252913	0.0542607808305998	1.65821893209674	unchanged
neg_575	4R,12S-dihydroxy-9-oxo-5E,7Z,10Z,14Z-prostatetraenoic acid-cyclo[8,12]	1.98670126364422e-06	0	3.09066147632362e-06	0.000100996964115233	9.9335063182211e-07	5.20438127957783e-05	52.3921877417181	5.71127980080021	0.486603243545313	1.02245164288445	unchanged
neg_576	1alpha-hydroxy-24-methylvitamin D2 / 1alpha-hydroxy-24-methylergocalciferol	6.2714514301284e-05	7.4905357891662e-05	2.44689077785351e-05	8.247245180717e-05	6.8809936096473e-05	5.34706797928525e-05	0.777077887674325	-0.363868885533794	0.690220827547738	0.592198640558902	unchanged
neg_577	6-Hydroxytricetin 5-glucoside	0	3.9177989147419e-06	1.26260521629399e-05	0	1.95889945737095e-06	6.31302608146995e-06	3.22274124775281	1.68828835980003	0.614258727813433	0.727505322726748	unchanged
neg_578	Tetracosahexaenoylethanolamide	0	3.27388469781772e-05	2.10898232661197e-05	0.000104734832004495	1.63694234890886e-05	6.29123276353073e-05	3.84328303786892	1.94233922732279	0.454962719329765	1.01842782987589	unchanged
neg_579	PG(17:2(9Z,12Z)/16:0)	1.12053444508048e-07	3.45060481045508e-07	2.64217023103485e-07	6.61052190771889e-07	2.28556962776778e-07	4.62634606937687e-07	2.0241545097426	1.01731941944502	0.43694594978874	1.00616456963167	unchanged
neg_580	PS(O-16:0/22:6(4Z,7Z,10Z,13Z,16Z,19Z))	2.14025398798366e-06	5.97596558184726e-06	6.63677572567044e-07	1.98270417877376e-06	4.05810978491546e-06	1.3231908756704e-06	0.326060886915598	-1.61678670389982	0.373304693990448	1.18904369846246	unchanged
neg_581	7alpha,12alpha-Dihydroxy-5beta-cholan-24-oic Acid	0.00103071088441919	0.000820865568329797	0.000914486814303073	0.00120075871549641	0.000925788226374493	0.00105762276489974	1.14240247906536	0.192071015196927	0.540986039039974	0.801233289841201	unchanged
neg_582	3beta,6beta-Dihydroxychol-4-en-24-oic Acid	0.000368995497040198	0.000203611292076963	0.000440076834982655	0.000324226730082316	0.00028630339455858	0.000382151782532485	1.33477908329268	0.416600984001497	0.452486892094278	0.960329148422331	unchanged
neg_583	Triangulyne G	0.000170544356338017	0.000158435411553693	0.000246921410111632	0.000285197987876511	0.000164489883945855	0.000266059698994072	1.61748365681655	0.693751135186047	0.0941947906279368	1.6594121731622	unchanged
neg_584	PI(20:5(5Z,8Z,11Z,14Z,17Z)/18:2(9Z,12Z))	1.22891626595595e-05	0.000117542314623413	1.07759703701899e-05	4.02473420363956e-05	6.49157386414862e-05	2.55116562032928e-05	0.392996471074409	-1.34741173707602	0.588626744837322	0.782606814396709	unchanged
neg_585	DG(15:0/17:0/0:0)[iso2]	0.000235651429549562	0.000195020316487005	0.000333775387094164	0.000350094617741112	0.000215335873018283	0.000341935002417638	1.58791471957209	0.667133433290572	0.0682268039405164	1.67368065404782	unchanged
neg_586	LMGP06020037	2.75100871841301e-05	3.71532501901852e-05	0	0	3.23316686871576e-05	0	0	-Inf	0.0942437686942594	1.68591969926862	unchanged
neg_587	FAHFA(17:0/10-O-18:0)	1.65610140497902e-05	0	1.45679656638965e-05	0	8.2805070248951e-06	7.28398283194825e-06	0.879654205962168	-0.184991586347895	0.936353719571039	0.109866836658935	unchanged
neg_588	32:6(14Z,17Z,20Z,23Z,26Z,29Z)	0.000134352207292847	0.000255626069615228	0.000105226396415309	0.000128543131038232	0.000194989138454037	0.000116884763726771	0.599442433837526	-0.73830688070538	0.414806428226087	1.14866442089122	unchanged
neg_589	Cer(d18:0/26:0)	0.000310963725077667	3.34806087575074e-06	3.37374110280786e-08	1.37476357180458e-09	0.000157155892976709	1.75560872999416e-08	0.000111711288500925	-13.1279374010565	0.493181506265669	1.00898342793017	unchanged
neg_590	Dehydroneotenone	1.49073022905593e-07	4.03456191671562e-06	6.41943725489379e-06	6.56398397395136e-06	2.09181746981061e-06	6.49171061442258e-06	3.10338292327692	1.63384172053039	0.264320647274342	1.46119197868121	unchanged
neg_591	PE(P-19:1(12Z)/0:0)	0	4.27139389144519e-05	0	0.000247293231216731	2.13569694572259e-05	0.000123646615608365	5.78952064598897	2.53344390256973	0.558287306401387	0.860478557067837	unchanged
neg_592	GlcCer(d15:2(4E,6E)/18:0)	1.14234827509736e-05	1.37251087893987e-05	1.4876162456282e-06	1.46334859437442e-06	1.25742957701861e-05	1.47548242000131e-06	0.117341157466623	-3.09121896678606	0.0657479467658755	1.70477275274914	unchanged
neg_593	Lanosta-7,9(11)-dien-3eta-ol	1.18425833418258e-05	1.69467089371512e-05	1.05797252387456e-05	3.84414120907921e-05	1.43946461394885e-05	2.45105686647688e-05	1.70275590155215	0.767871632397013	0.598957310678873	0.776774073968614	unchanged
neg_594	DG(16:0/17:0/0:0)[iso2]	4.18168728263881e-05	0	2.96274076504546e-05	0	2.0908436413194e-05	1.48137038252273e-05	0.70850366485938	-0.497152779131819	0.83626904022488	0.285769655398559	unchanged
neg_595	PI(20:0/22:2(13Z,16Z))	0.000416517332939532	0.00184027993959094	0.000161838835167069	0.000293055209449233	0.00112839863626524	0.000227447022308151	0.201566197439721	-2.31067437507205	0.42437797609466	1.1463139398325	unchanged
neg_596	Castasterone	3.51492957733898e-05	2.27881332867897e-05	1.58507053423867e-05	1.81533344216103e-05	2.89687145300898e-05	1.70020198819985e-05	0.586909711314202	-0.768789514990014	0.295334881165142	1.38305058372688	unchanged
neg_597	N-oleoyl L-serine	0.00069373314170908	0.000571831659871649	0.000559523189084222	0.000665575154590278	0.000632782400790365	0.00061254917183725	0.968024981529444	-0.0468838157102271	0.826015528506024	0.300457410867932	unchanged
neg_598	8E-Heptadecenedioic acid	0.00173156033466926	0.000963537014170135	0.00176122003734432	0.00122035929869649	0.0013475486744197	0.00149078966802041	1.1062974542737	0.145739340462962	0.792045458811149	0.363218481406744	unchanged
neg_599	Dokdolipid C	7.81036790021035e-05	0.00010369983239019	1.37907592301302e-05	7.87992900550374e-06	9.09017556961467e-05	1.0835344117817e-05	0.119198403098349	-3.06856318675108	0.0873185359205519	1.67842716347942	unchanged
neg_600	18:2(5Z,9Z)(16Me)	0	3.0649491542738e-09	0	0	1.5324745771369e-09	0	0	-Inf	0.5	0	unchanged
neg_601	Cer(t18:1(6OH)/19:0)	0	0	0	0	0	0	1	0		0	unchanged
neg_602	1alpha,25-dihydroxy-11alpha-phenylvitamin D3 / 1alpha,25-dihydroxy-11alpha-phenylcholecalciferol	2.14924261491416e-05	1.56973655133579e-05	9.10583392890371e-07	2.29103497724271e-05	1.85948958312497e-05	1.19104665826587e-05	0.640523436686456	-0.642676735291981	0.651866916606228	0.66114193323406	unchanged
neg_603	DG(18:4(6Z,9Z,12Z,15Z)/18:2(9Z,12Z)/0:0)[iso2]	0	0	2.5954137661542e-06	1.38279452101335e-05	0	8.21167948814385e-06	Inf	Inf	0.381884906369709	1.2384710878335	unchanged
neg_604	12-amino-octadecanoic acid	5.31680670073424e-05	5.77459545129496e-05	3.47243595712845e-05	2.79374277657399e-05	5.5457010760146e-05	3.13308936685122e-05	0.564958212479567	-0.823783933338327	0.0371182907199117	1.67545254096025	down
neg_605	iso-1,2-heptadecanediol	2.53755291579006e-05	4.39710318729161e-06	3.09322264143701e-05	1.96938104518966e-06	1.48863161725961e-05	1.64508037297799e-05	1.10509568244048	0.144171287812391	0.938928177000684	0.106394463423994	unchanged
neg_606	3,1'-(OH)2-gamma-Carotene	4.83855605836781e-06	3.7504263019596e-08	6.00809255309945e-06	0	2.4380301606937e-06	3.00404627654972e-06	1.23216124434448	0.301191063820469	0.89705499441184	0.178370648918563	unchanged
neg_607	18:3-Glc-Sitosterol	1.9004019147058e-05	1.84833793201135e-05	1.13691441533209e-05	3.33483456145854e-05	1.87436992335857e-05	2.23587448839531e-05	1.19286724596444	0.254433494629379	0.797686698235313	0.390252923706837	unchanged
neg_608	1alpha-fluoro-25-hydroxy-16,17,23,23,24,24-hexadehydrovitamin D3 / 1alpha-fluoro-25-hydroxy-16,17,23,23,24,24-hexadehydrocholecalciferol	0.000125972388831374	6.27889426008491e-05	0.000237267710552521	8.45750439524667e-05	9.43806657161116e-05	0.000160921377252494	1.70502481659253	0.769792737791628	0.539136711411299	0.852628260956573	unchanged
neg_609	Stellerarin	6.92306704787061e-05	0.000151109888756275	5.71617591560349e-06	0.000238476174603036	0.000110170279617491	0.00012209617525932	1.10824966300563	0.148282923811382	0.936184094231291	0.117500060914157	unchanged
neg_610	tetracosatetraenoic acid n-6	0.00578987672407494	0.00375278542857569	0.00539835042003573	0.00454347327070802	0.00477133107632532	0.00497091184537187	1.04182915958963	0.0591187221269788	0.880049091738916	0.218358386553304	unchanged
neg_611	VD 2716	0.00027983008390693	0.000568640494364384	6.12952217714418e-05	1.77931277285816e-06	0.000424235289135657	3.153726727215e-05	0.0743390945538841	-3.74973507341493	0.212641581292684	1.52178979146735	unchanged
neg_612	Protegenin C	5.7230214201241e-06	1.08119544081868e-06	2.44630345351672e-06	1.00511680097201e-05	3.40210843047139e-06	6.24873573161841e-06	1.83672444877149	0.877135204996229	0.599835941557123	0.709467797756971	unchanged
neg_613	(-)-Petrosynoic acid D	0	7.66107044668419e-05	4.84976654252648e-05	4.17445799415168e-05	3.8305352233421e-05	4.51211226833908e-05	1.17793258781271	0.236256977189451	0.887981936088693	0.214270328128936	unchanged
neg_614	pregnan-21-al	3.7498275410789e-05	0	1.83070824039965e-05	0	1.87491377053945e-05	9.15354120199825e-06	0.488211316479082	-1.03442235847572	0.705044206474783	0.532857192108058	unchanged
neg_615	alpha-tocopherol	1.92547023175192e-06	1.90971354196033e-06	2.03029789186445e-05	4.49366446823218e-05	1.91759188685613e-06	3.26198118004832e-05	17.0108207195031	4.08838084314282	0.242880029285154	1.49861929760057	unchanged
neg_616	Onocerin	0.00111857105553175	0.000188431690540354	0.000750107183868315	0.000128099812282259	0.000653501373036052	0.000439103498075287	0.671924369546906	-0.573629239591784	0.743123780820481	0.450634987976661	unchanged
neg_617	Chenodeoxycholic acid sulfate	8.82102511637617e-05	0.000201380459883529	1.95051368196019e-05	1.2905139281602e-05	0.000144795355523645	1.6205138050602e-05	0.111917526580855	-3.15949211101907	0.262960861562579	1.46217545569598	unchanged
neg_618	3'-Hydroxyechinenone/ 3'-OH-Echinenone	5.41131229112043e-06	9.81259644637455e-06	1.30148684098189e-05	2.90907420757821e-05	7.61195436874749e-06	2.10528052428005e-05	2.76575557641771	1.46767366398249	0.32905598410182	1.29550156873132	unchanged
neg_619	24-hydroxyvitamin D2	0.000162409436610085	9.34845724120771e-05	3.0338705619481e-05	2.64666484610605e-05	0.000127947004511081	2.84026770402708e-05	0.221987823386759	-2.1714475517414	0.211224077752904	1.54701282332594	unchanged
neg_620	(24R)-24,25-dihydroxyvitamin D2 / (24R)-24,25-dihydroxyergocalciferol	9.01151679404649e-07	2.58502100969359e-05	1.08516184217703e-06	5.05229543217378e-05	1.33756808881703e-05	2.58040580819574e-05	1.92917716097571	0.947985635623953	0.710512141703328	0.521252739125448	unchanged
neg_621	PS(P-16:0/22:6(4Z,7Z,10Z,13Z,16Z,19Z))	1.54076234713876e-05	1.51821580171937e-05	6.64741594679907e-06	1.01385963504334e-05	1.52948907442907e-05	8.39300614861624e-06	0.548745740583287	-0.865790258532247	0.156417093228396	1.62196894992177	unchanged
neg_622	Oreacerebroside E	0.000493143747558697	0.000534949371063692	0.000288584533286806	0.000855156884799086	0.000514046559311195	0.000571870709042946	1.11248815634372	0.153789977090157	0.871877013547596	0.245484065533101	unchanged
neg_623	38:4(23Z,26Z,29Z,32Z)	0.0049677360385514	1.07532472883677e-05	0.000264528967189661	1.66463756536071e-05	0.00248924464291988	0.000140587671421634	0.0564780451859182	-4.1461660347596	0.516886131204906	0.958290327463302	unchanged
neg_624	Sphingofungin B	0	1.68822922809847e-05	6.80107386609915e-07	0	8.44114614049235e-06	3.40053693304958e-07	0.0402852512733683	-4.6336044356194	0.512929007343509	0.966981208354913	unchanged
neg_625	PE-Cer(d16:2(4E,6E)/24:1(15Z))	2.57614503080581e-05	2.55238224275441e-05	0.000294772707703668	8.75608543203267e-05	2.56426363678011e-05	0.000191166781011997	7.45503614644091	2.89821534756769	0.356038995027077	1.2901546643502	unchanged
neg_626	Sorbitan palmitate	9.43740071331522e-06	2.09325848309518e-05	1.26198433432663e-06	7.56424933824139e-06	1.51849927721335e-05	4.41311683628401e-06	0.290623571740032	-1.78277637383915	0.276089460617058	1.30599939941928	unchanged
neg_627	PE(0:0/20:1(11Z))	2.70070629961445e-05	0.00015814702186331	8.58836152860029e-06	4.9014827733669e-05	9.25770424297272e-05	2.88015946311346e-05	0.311109470287919	-1.68450578317333	0.502605830439606	0.946328858014973	unchanged
neg_628	Dehydroepiandrosterone	0.000332013591175762	0.0002351319347717	0.000416958121751872	0.000360734901874332	0.000283572762973731	0.000388846511813102	1.37124069228441	0.455481827927869	0.231085563853888	1.37683063886276	unchanged
neg_629	11-keto pentadecanoic acid	0.000173314953703885	0.000155876816169389	0.000187987700007823	0.000150420283928621	0.000164595884936637	0.000169203991968222	1.02799648990835	0.0398353384613071	0.851776816829391	0.267812617347664	unchanged
neg_630	prednisone	3.03707781422481e-05	0.000134733669567624	9.34482051208679e-06	3.14650656352647e-05	8.25522238549361e-05	2.04049430736757e-05	0.247176176737917	-2.01638839435671	0.438970165833019	1.09558168261734	unchanged
neg_631	Tetranor-PGD1	4.00716651470436e-05	1.82462317191283e-05	3.87723262373917e-05	1.50480690269669e-05	2.91589484330859e-05	2.69101976321793e-05	0.922879564533437	-0.115785705940614	0.901902252767745	0.169157954087815	unchanged
neg_632	neriifolin	3.26659489137358e-05	0.000251651198901583	7.67063341374594e-06	4.14641599615044e-05	0.000142158573907659	2.45673966876252e-05	0.172816848202087	-2.53268421978931	0.474642899694386	1.03426499995045	unchanged
neg_633	2alpha-(3-Hydroxypropyl)-1alpha,25-dihydroxy-19-norvitamin D3	0.00310731824643306	0.0029841601110792	0.00132148982251045	0.00348950637731278	0.00304573917875613	0.00240549809991161	0.789791232515849	-0.34045674237919	0.660304910782966	0.663094447973056	unchanged
neg_634	Cholesta-5,7-diene-1,3-diol	0	2.54521809773245e-08	0	2.76873250726045e-08	1.27260904886623e-08	1.38436625363023e-08	1.0878173896874	0.12143639380909	0.958046125533359	0.0723448651135964	unchanged
neg_635	Withanolide A	0.000484062424565784	0.00128240389596918	0.000160901926131538	0.000334034180619654	0.000883233160267482	0.000247468053375596	0.280184287126008	-1.83555204390455	0.347948441492554	1.27525381249432	unchanged
neg_636	CL(1'-[15:0/15:0],3'-[15:0/16:1(9Z)])[rac]	3.25869381009584e-05	0.000196742379745983	1.17660700311431e-05	1.8246193483981e-05	0.000114664658923471	1.5006131757562e-05	0.130869719567015	-2.93379676753581	0.43837191489876	1.12188695759157	unchanged
neg_637	Androsterone 3-glucuronide	1.02277725989822e-05	3.71539282112988e-05	4.63307280601103e-06	0.000102193030051908	2.36908504051405e-05	5.34130514289595e-05	2.25458565292235	1.17286231977762	0.651144532684381	0.660868579933976	unchanged
neg_638	PA(19:0/22:6(4Z,7Z,10Z,13Z,16Z,19Z))	0	0.000142546307306018	0.000259484069422531	0.000347166845162464	7.1273153653009e-05	0.000303325457292498	4.25581641538169	2.08943591814856	0.13322772656326	1.53493797883294	unchanged
neg_639	Fucoxanthinol 3-palmitoleate 3'-palmitate	0	4.1000043792103e-05	1.09553893249383e-05	0	2.05000218960515e-05	5.47769466246915e-06	0.267204332280455	-1.90398469594942	0.595458848516119	0.771293277767482	unchanged
neg_640	DG(18:3(9Z,12Z,15Z)/20:2(11Z,14Z)/0:0)[iso2]	0	7.86231301217324e-05	0	9.44609987345011e-05	3.93115650608662e-05	4.72304993672505e-05	1.20144032154719	0.264764988088072	0.909595243244306	0.156357948771965	unchanged
neg_641	Naringenin 7-O-beta-D-glucoside 6''-acetate	0.000645026711097494	0.00114986773032485	0.000644451766360209	0.000520860018402718	0.000897447220711172	0.000582655892381463	0.649236945566275	-0.623182994464454	0.422460063393961	1.12085664033967	unchanged
neg_642	18:1-Glc-cholesterol	0.000423643552524224	0.000469365205577651	0.000134535432563682	0.000387750561977833	0.000446504379050937	0.000261142997270758	0.584860999181749	-0.773834307147599	0.375648124899822	1.22962600324325	unchanged
neg_643	PI(20:2(11Z,14Z)/22:4(7Z,10Z,13Z,16Z))	2.31997467764924e-05	2.9194164289758e-05	2.36585887735046e-06	3.13549596867888e-05	2.61969555331252e-05	1.68604092820696e-05	0.643601859030916	-0.635759601624619	0.63489566402783	0.701875879780511	unchanged
neg_644	3-hydroxylinoleoylcarnitine	5.57272881461793e-06	2.52848707608403e-06	0	8.77223212338698e-06	4.05060794535098e-06	4.38611606169349e-06	1.08282907673837	0.114805533248284	0.952274989674461	0.0879297420495559	unchanged
neg_645	catechin 3-tetradecanoate	3.20045396806857e-05	3.39917052829561e-05	1.08309962182565e-05	3.52068938314409e-05	3.29981224818209e-05	2.30189450248487e-05	0.697583477288144	-0.519562225524752	0.562805777812467	0.861162747791603	unchanged
neg_646	Galaxaurol B	0.00109464675337433	0.00124662424565336	0.000557808951670737	0.00148374097452165	0.00117063549951384	0.00102077496309619	0.871983605076142	-0.197627084997205	0.801047458476272	0.379605731941507	unchanged
neg_647	N-palmitoyl-D-sphingosyl-1-(2-aminoethyl)phosphonate	0.000161108533854198	1.05341510681049e-05	0.000116671895473722	2.15945367334869e-05	8.58213424611514e-05	6.91332161036044e-05	0.805548062067414	-0.311957426703177	0.871381785202721	0.226367594885992	unchanged
neg_648	Ginsenoside Rb2	0	0	9.81514678421097e-09	0	0	4.90757339210548e-09	Inf	Inf	0.5	0	unchanged
neg_649	Cer(d18:0/18:1(9Z))	4.05308359701819e-05	0	5.18106330512352e-05	0	2.02654179850909e-05	2.59053165256176e-05	1.27830161434005	0.354228279300103	0.880433333163912	0.207398562151411	unchanged
neg_650	Pachyrrhizone	1.71578469036974e-07	4.64116784933917e-06	1.95487622802682e-06	9.33764333569214e-06	2.40637315918807e-06	5.64625978185948e-06	2.34637747695148	1.23043512773906	0.545234046277179	0.807948946224024	unchanged
neg_651	20-HEDE	3.91198774979331e-07	1.81904000566763e-06	1.48351639826583e-06	5.50948637740456e-08	1.10511939032348e-06	7.69305631019938e-07	0.696128977335882	-0.522573464497256	0.771100930657813	0.394394390816155	unchanged
neg_652	PG(8:0/8:0)	2.48527105189235e-05	0	0.000158182789833387	9.20456219716438e-06	1.24263552594618e-05	8.36936760152757e-05	6.7351748978486	2.75171540982754	0.511689916590133	0.956381409064494	unchanged
neg_653	AC2SGL(18:0/32:0(2Me[S],4Me[S],6Me[S],8Me[S],10Me[R],12Me[R],14Me[R],15OH))	0.000293430798036871	8.91205503533535e-05	0.000144171310986907	0.000116418397387967	0.000191275674195112	0.000130294854187437	0.681188837711421	-0.55387330037343	0.657088675407585	0.664853928049365	unchanged
neg_654	1alpha,25-dihydroxy-2beta-(4-hydroxybutyl)vitamin D3 / 1alpha,25-dihydroxy-2beta-(4-hydroxybutyl)cholecalciferol	3.06021639457899e-06	9.99281737304486e-06	4.33513664132208e-06	9.15859501804262e-06	6.52651688381193e-06	6.74686582968235e-06	1.03376210462536	0.0479042224371637	0.963626913756112	0.0635317984045902	unchanged
neg_655	EI-1511-3	5.14862634873014e-05	0.00026562982424703	1.52088080556026e-05	0.000259272686705902	0.000158558043867166	0.000137240747380752	0.865555250515879	-0.208302181591024	0.907728486702398	0.159293762917816	unchanged
neg_656	9-methoxy-pentadecanoic acid	0.000323668491142504	8.16165304624649e-05	0.000173524544684368	9.35193240635911e-05	0.000202642510802484	0.00013352193437398	0.658903868912892	-0.601860096966808	0.670157584992204	0.61687749098981	unchanged
neg_657	PG(20:5(5Z,8Z,11Z,14Z,17Z)/20:5(5Z,8Z,11Z,14Z,17Z))	0.000853343822761939	0.00185033698870344	0.000762319857619812	0.000753888912564054	0.00135184040573269	0.000758104385091933	0.560794293377438	-0.834456426276984	0.444618251512901	1.10990080178299	unchanged
neg_658	10-hydroxy-tetradecanoic acid	0.00165818634527146	0.00105840280161035	0.000898058468389967	0.00130571025266612	0.0013582945734409	0.00110188436052804	0.811226358459705	-0.301823565572116	0.561241054416339	0.770580431051156	unchanged
neg_659	Megalomicin C2	0.000109921342745684	0.000349946049292081	4.48278741105749e-05	0.00010522747926199	0.000229933696018883	7.50276766862824e-05	0.326301355500853	-1.61572311429088	0.410969908641299	1.14197301295418	unchanged
neg_660	PE(15:0/0:0)	0	3.90369172959968e-06	0	0	1.95184586479984e-06	0	0	-Inf	0.5	0.994777758451594	unchanged
neg_661	alpha-GlcADAG(18:1/16:0)	9.03493906736799e-07	1.58167674205071e-06	1.20140556347487e-09	7.12519790851165e-08	1.24258532439375e-06	3.62266923242957e-08	0.0291542895390064	-5.10014802362628	0.171189858412763	1.59997370591007	unchanged
neg_662	DG(15:0/16:1(9Z)/0:0)[iso2]	2.97454261499286e-05	4.30950009898534e-06	9.85548290390718e-06	6.59843931011628e-07	1.7027463124457e-05	5.2576634174594e-06	0.308775498677057	-1.69536981553103	0.51862752858474	0.903047819148205	unchanged
neg_663	20:1-Glc-cholesterol	0	5.43282257154239e-05	5.63314396322435e-05	0.00010536891887895	2.7164112857712e-05	8.08501792555967e-05	2.97636001142747	1.57354904099168	0.281258878475284	1.24050584802138	unchanged
neg_664	Stearic acid(d3)	4.4813534233476e-05	2.33108977016866e-08	3.18684866260998e-09	0	2.24184225655888e-05	1.59342433130499e-09	7.10765588722026e-05	-13.7802666385708	0.499691470718767	0.995420563318543	unchanged
neg_665	5,7,4'-Trihydroxyflavanone 7-sulfate	3.38128720600826e-06	1.06760169127637e-05	8.36370586341033e-06	2.58211335375589e-05	7.02865205938598e-06	1.70924197004846e-05	2.43182043385682	1.28203670380266	0.442254258942515	1.03576546968083	unchanged
neg_666	Pseudoprotodioscin	0	0	0	0	0	0	1	0		0	unchanged
neg_667	LacCer(d16:0/23:0)	0.000495350408416786	0.000544810092682786	0.000362159892262813	0.00051721199291569	0.000520080250549786	0.000439685942589252	0.845419417723422	-0.24226084609617	0.480756258067283	0.986738939149566	unchanged
neg_668	1-O-(2R-hydroxy-eicosanyl)-sn-glycerol	2.6622103966506e-06	3.03664347705159e-05	8.30394989813059e-06	3.81729593740519e-05	1.65143225835832e-05	2.32384546360912e-05	1.40716971698206	0.492796340715354	0.772846295583992	0.391656458238854	unchanged
neg_669	DG(15:0/22:2(13Z,16Z)/0:0)[iso2]	1.93469189736596e-05	0	1.91897529813168e-05	0	9.6734594868298e-06	9.5948764906584e-06	0.991876433009474	-0.0117676926101985	0.995921749819602	0.00702690113794553	unchanged
neg_670	Stoloniferone D	6.19639077201462e-05	1.19387644603544e-06	0	0	3.15788920830908e-05	0	0	-Inf	0.487735581081326	1.02032799392319	unchanged
neg_671	1alpha,3alpha,4beta-p-menthane-3,8-diol	6.11959118058927e-06	6.96769409847346e-06	6.10134737252109e-06	6.40011218775144e-06	6.54364263953137e-06	6.25072978013627e-06	0.955237033021095	-0.0660693262073599	0.614125785485218	0.720936829314106	unchanged
neg_672	alpha-kamlolenic acid	7.54647502012372e-05	7.98414315570664e-05	0.000144691874272068	0.000137945530144721	7.76530908791518e-05	0.000141318702208394	1.81987221124685	0.863837150054162	0.00734349159020426	1.71617404627558	up
neg_673	DG(20:1(11Z)/20:2(11Z,14Z)/0:0)[iso2]	1.72343460157376e-06	0	5.96420928628473e-05	0.000257967442502894	8.6171730078688e-07	0.000158804767682871	184.288707604985	7.52582386149532	0.356896801763703	1.28840323613963	unchanged
neg_674	Zoanthone A	0.000328662705016337	0.000483383762285854	5.30024427295457e-05	7.33441496304914e-06	0.000406023233651095	3.01684288462974e-05	0.0743022229910661	-3.75045081548177	0.107003135151889	1.64874504520391	unchanged
neg_675	Calvasterol A	9.63439512842251e-05	8.91161396572394e-05	5.45781157996398e-05	0.0001111398244954	9.27300454707323e-05	8.28589701475199e-05	0.893550409976582	-0.162378973150816	0.786386464367617	0.409719675073206	unchanged
neg_676	Nuciferoic Acid	0	0	1.16453638998775e-05	0	0	5.82268194993875e-06	Inf	Inf	0.5	0.994777758451398	unchanged
neg_677	N-[3-(13-methyl-tetradecanoyloxy)-13-methyl-hexadecanoyl] glycyl serine	1.23080384999069e-05	9.32479029049284e-07	8.11908912433855e-06	1.31391115954982e-05	6.62025876447809e-06	1.06291003599184e-05	1.60554152610322	0.683059979749712	0.609730965793369	0.714817864785356	unchanged
neg_678	Repenone	1.76302712311688e-07	1.23378201655306e-05	7.16680387690898e-06	8.2400859652789e-06	6.25706143892114e-06	7.70344492109394e-06	1.23116018538283	0.300018482068304	0.851429262842071	0.28470900997481	unchanged
neg_679	Benzyl 28-methylnonacosanoate	0.000457957154587107	0.000603160855959901	0.00381552140561127	0.000830862159200271	0.000530559005273504	0.00232319178240577	4.37876232297322	2.1305231431512	0.44161499113053	1.1146773400115	unchanged
neg_680	PC(14:0/22:6(4Z,7Z,10Z,13Z,16Z,19Z))	0	9.00007160155872e-05	4.7948839447589e-05	0.000168644555252341	4.50003580077936e-05	0.000108296697349965	2.40657412839269	1.26698086253712	0.495090160935584	0.8805408511827	unchanged
neg_681	Isoplatanin	0	7.81288039214753e-06	6.15511590423461e-06	4.2280457950401e-06	3.90644019607376e-06	5.19158084963735e-06	1.32897998921249	0.410319381753855	0.798618435840197	0.379588608162056	unchanged
neg_682	(+)-exo-5-hydroxycamphor	0.00290802010898417	0.00189161032293927	0.00137703166729172	0.00220630868657741	0.00239981521596172	0.00179167017693457	0.746586722601706	-0.421618243100121	0.455069264720231	0.944712849880991	unchanged
neg_683	1,2-Dihydroneurosporene	0.00040881482975382	0.000141912826075897	0.000791253991034531	0.000956534297086939	0.000275363827914859	0.000873894144060735	3.17359818345836	1.66611947680923	0.0823083034233792	1.61547667085523	unchanged
neg_684	(+/-)N-(2-fluoro-ethyl)-2,16-dimethyl-5Z,8Z,11Z,14Z-docosatetraenoyl amine	4.49338786800065e-06	0	9.71665802059975e-05	6.05842013032442e-05	2.24669393400033e-06	7.88753907546209e-05	35.1073146016735	5.13369974194579	0.144633249447496	1.63124094359092	unchanged
neg_685	cyasterone	0	0	0	2.81737485917919e-08	0	1.4086874295896e-08	Inf	Inf	0.5	0	unchanged
neg_686	PI-Cer(d18:0/24:0)	5.48843244003985e-06	0.000129121330096857	1.33956614950029e-05	0.00016198162096501	6.73048812684484e-05	8.76886412300064e-05	1.30285708224128	0.381678835210543	0.853065765219934	0.254149418836063	unchanged
neg_687	GlcCer(d18:2/20:0)	2.02671115271619e-06	9.76849545749957e-06	0.000954775388856445	0.000991309234122336	5.89760330510788e-06	0.000973042311489391	164.989447602663	7.36622994528738	0.0088012336689427	1.72236371825844	up
neg_688	5,3'-Dihydroxy-2'-methoxy-6,7-methylenedioxyisoflavone	0	5.96134426674139e-06	8.04804686382917e-06	3.35572280013392e-06	2.9806721333707e-06	5.70188483198155e-06	1.91295270893601	0.935801208536706	0.551156444090937	0.779468042299025	unchanged
neg_689	PS(P-16:0/0:0)	0	0	0	0	0	0	1	0		0	unchanged
neg_690	ascr#29	6.95942644816715e-07	1.56113102760495e-06	5.97048266715637e-06	7.11659653272029e-06	1.12853683621083e-06	6.54353959993833e-06	5.79825078808138	2.53561773472677	0.0208801259077782	1.69348862645414	up
neg_691	1-O-pentadecyl-2-O-hexadecanoyl-3-O-beta-D-(3'-sulfo)-galactopyranosyl-sn-glycerol	1.3977824046158e-08	5.8565171666538e-08	0	0	3.6271497856348e-08	0	0	-Inf	0.350847473125593	1.30040996332028	unchanged
neg_692	LMGP06030079	0.000543752135491323	2.8091347616817e-05	0.000184858467726746	0	0.00028592174155407	9.2429233863373e-05	0.323267595395133	-1.62919919709176	0.588009553645136	0.769971905589167	unchanged
neg_693	Scillarenin	0.00054651786225805	0.000262630427743581	0.00017462950439367	0.00030350877038163	0.000404574145000815	0.00023906913738765	0.590915510399628	-0.758976227498448	0.437992429465143	1.03445448450211	unchanged
neg_694	9-deoxy-9-methylene-PGE2	5.67337318255157e-06	1.16520575455668e-05	3.60738179005355e-06	7.38883504635293e-05	8.66271536405918e-06	3.87478661267914e-05	4.47294693388551	2.16122564260937	0.548728628735009	0.889951662351724	unchanged
neg_695	1(3)-glyceryl-PGD2	0.000151274634743873	0.000320740949850583	0.000431130706856169	0.000487805434967065	0.000236007792297228	0.000459468070911617	1.94683432457587	0.961130116065014	0.204211326912947	1.49983875513974	unchanged
neg_696	PI(14:0/22:2(13Z,16Z))	2.90297975603515e-06	1.37677505165277e-06	0.000335488832101794	8.05934952905952e-06	2.13987740384396e-06	0.000171774090815427	80.2728654019436	6.3268404915251	0.488693891114935	1.01831952873885	unchanged
neg_697	(+)-Villanovane-13alpha,19-diol	0.0194265151884061	0.00997744785724155	0.0161650338383072	0.0116956393671664	0.0147019815228238	0.0139303366027368	0.94751422324337	-0.0777804949823534	0.900738578528147	0.178909709603337	unchanged
neg_698	PG(12:0/15:0)	7.34628567990007e-06	2.34262093952718e-09	2.58179160023409e-06	1.60816815635432e-07	3.6743141504198e-06	1.37130420793476e-06	0.373213653431916	-1.42192632901332	0.643117941258736	0.668811903580522	unchanged
neg_699	Hydroxyphthioceranic acid (C37)	0	0	6.87644965200156e-05	0.000221227436410654	0	0.000144995966465335	Inf	Inf	0.308145554899655	1.38269248608792	unchanged
neg_700	PI-Cer(t20:0/24:0)	5.65766816836266e-05	0	0	0	2.82883408418133e-05	0	0	-Inf	0.5	0.994777758451476	unchanged
neg_701	Cer(d20:0/26:0(2OH))	0	4.90662991914637e-05	1.82019975850503e-05	2.74572236814512e-05	2.45331495957318e-05	2.28296106332508e-05	0.930561750506854	-0.103826206618939	0.956059581139132	0.0830373870285619	unchanged
neg_702	3-pentadecylphenol	0	0	7.95051373396567e-05	1.28520523124443e-05	0	4.61785948260505e-05	Inf	Inf	0.397972618853038	1.20585251329141	unchanged
neg_703	3-hydroxy-tetradecanedioic acid	2.2875732942863e-07	1.16754969158044e-06	0	3.82501500668057e-06	6.98153510504535e-07	1.91250750334029e-06	2.7393796272086	1.45384921067268	0.639044592434073	0.688675908981418	unchanged
neg_704	Isobutyl 2-furanpropionate	3.62544701180424e-06	2.12928419349922e-05	8.6452467111929e-07	4.0039402244943e-06	1.24591444733982e-05	2.4342324478068e-06	0.195377174813582	-2.35566616241581	0.456019714713174	1.06815767093142	unchanged
neg_705	Malonylmalvin	2.01016911564286e-06	3.44223270335631e-05	0	9.63313585664727e-06	1.8216248074603e-05	4.81656792832363e-06	0.264410536604345	-1.91914842634753	0.556644088226375	0.842357365976292	unchanged
neg_706	(25S)-5beta-spirostan-3beta-yl beta-D-glucoside	1.83715088949281e-06	0	1.48435525779167e-06	8.34951859983147e-07	9.18575444746405e-07	1.15965355888741e-06	1.26244781037834	0.336223748050844	0.839062111051196	0.296961268653916	unchanged
neg_707	PG(15:0/18:1(9Z))	7.47834354367426e-07	7.13999255794069e-07	1.46392133173932e-06	1.54701378255446e-06	7.30916805080748e-07	1.50546755714689e-06	2.05969755611321	1.0424325090932	0.0161214626880042	1.71725519921605	up
neg_708	PC(18:0/18:1(16Z))	5.62196827752221e-07	3.14778270228879e-06	0.000234958480088701	1.87455046843663e-05	1.85498976502051e-06	0.000126851992386534	68.3842006994208	6.09559114214071	0.45393157897922	1.09054848077855	unchanged
neg_709	SQMG(16:0/0:0)	9.88565589816166e-05	6.23332966708012e-05	2.24768973384327e-05	0.000262970676128659	8.05949278262089e-05	0.000142723786733546	1.7708780264846	0.824464846394828	0.696313279564323	0.5853432124116	unchanged
neg_710	3-Methoxy-6,7,3',4'-tetrahydroxyflavone	0	4.04679603130515e-06	3.10009661523348e-06	7.58685088667401e-06	2.02339801565258e-06	5.34347375095374e-06	2.64084164836467	1.40099779640535	0.387427401614452	1.05724074284824	unchanged
neg_711	PE(13:0/20:4(5Z,8Z,11Z,14Z))	6.30088333174843e-07	3.50916239444876e-05	8.96606496659912e-06	4.62501002123866e-05	1.78608561388312e-05	2.76080825894929e-05	1.54573119983147	0.628289458727972	0.738180791724619	0.45146301363638	unchanged
neg_712	Macamide	6.47405906758685e-06	2.59533280354276e-05	2.55074427059183e-06	2.89302034474126e-05	1.62136935515072e-05	1.57404738590022e-05	0.970813578596283	-0.0427338075391065	0.979794554798678	0.0351565024290484	unchanged
neg_713	alpha-N-(3-(3-hydroxy-11,12-methylene-octadecanoyloxy)-hexadecanoyl)-L-ornithine	0.000276836945170087	0.000670475883800528	8.17574080925489e-05	0.000221136869543547	0.000473656414485307	0.000151447138818048	0.319740500047098	-1.64502659970084	0.328934678752101	1.27027871348366	unchanged
neg_714	DG(13:0/13:0/0:0)	8.46260933740461e-05	6.46687107756267e-05	0.000132449414710694	0.000183405584700715	7.46474020748364e-05	0.000157927499705705	2.11564629600073	1.0810984508643	0.153728052090706	1.56256163314783	unchanged
neg_715	LMGP06030056	2.70947606184576e-06	0.000563228871636623	1.67094401050659e-06	0.000165312891359828	0.000282969173849234	8.34919176851673e-05	0.295056583547336	-1.7609364455817	0.604479497762945	0.749531444654129	unchanged
neg_716	1-dimethylarsinoyl-tricosane	0.00775744931187977	0.00603538772921494	0.00823157046991784	0.01424909679407	0.00689641852054735	0.0112403336319939	1.62987985698725	0.704765623280371	0.373072986285182	1.20691478288329	unchanged
neg_717	DAT(16:0/23:0(2Me[S],3OH[S],4Me[S],6Me[S]))	0.000614406599282583	0.00147301595376382	0.000354848707603321	0.000140288619684457	0.0010437112765232	0.000247568663643889	0.237200334242423	-2.07582205207956	0.301496650061655	1.35461821917925	unchanged
neg_718	zymosterol intermediate 1c	0.000110259570087462	4.93804174150674e-05	5.4886857647762e-05	0.000188812893637819	7.98199937512647e-05	0.000121849875642791	1.52655832099536	0.610282707660329	0.645976462846181	0.645462496784098	unchanged
neg_719	Cer(m18:0/18:0)	0.000164260927721473	0.000124301453266393	4.83686787565979e-05	0.000218270683751562	0.000144281190493933	0.00013331968125408	0.924026761892334	-0.113993458949228	0.918865575397785	0.15243204035028	unchanged
neg_720	Vitamin D6	0	0	2.62534528198135e-09	0	0	1.31267264099068e-09	Inf	Inf	0.5	0	unchanged
neg_721	Linolenyl arachidate	0	6.55208109544497e-05	0	6.33673439480424e-05	3.27604054772248e-05	3.16836719740212e-05	0.967133083747935	-0.0482136673854586	0.983298753566344	0.0287799944992459	unchanged
neg_722	DG(21:0/22:1(13Z)/0:0)[iso2]	0.000295570287800781	6.45972481786047e-05	2.17166633172104e-05	0.000107552142770962	0.000180083767989693	6.46344030440862e-05	0.358912986803928	-1.47829396872794	0.492218935299185	0.951707860281393	unchanged
neg_723	Mannosyl-1beta-phosphomycoketide C31	7.91729277792581e-06	2.10715970964035e-05	1.45555295373975e-05	5.46389973285666e-06	1.44944449371647e-05	1.00097146351271e-05	0.69058971754493	-0.534099241375726	0.63739089483302	0.635260056345293	unchanged
neg_724	(9R,13R)-1a,1b-dihomo-jasmonic acid	6.27823007163209e-06	1.4527314123902e-06	3.88089930984668e-06	4.18090830361266e-06	3.86548074201114e-06	4.03090380672967e-06	1.0427949524934	0.060455504834628	0.956439121435883	0.0832741125864495	unchanged
neg_725	Mesuein	0	6.00789256963945e-07	0	0	3.00394628481973e-07	0	0	-Inf	0.5	0.994777758451594	unchanged
neg_726	LPIM4(16:0/0:0)	5.45754650351963e-05	0.00092101659869879	0	3.8481467822444e-05	0.000487796031866993	1.9240733911222e-05	0.0394442198260201	-4.6640422872371	0.474826025791657	1.04605361115751	unchanged
neg_727	2E,4Z-Heptadien-1-ol	9.77723874868406e-06	3.98608552958614e-05	1.49614087687883e-05	7.162228514384e-05	2.48190470222727e-05	4.32918469563142e-05	1.74429932452539	0.802647630111728	0.638169536222668	0.649838988734522	unchanged
neg_728	TXB2-d4	2.95699046698515e-05	5.57960218453478e-05	4.81791892033708e-05	0.000130168004692602	4.26829632575996e-05	8.91735969479864e-05	2.08920820257504	1.06295627309196	0.450511620013492	1.04584557077952	unchanged
neg_729	SM(d18:0/18:1(9Z))	3.21318373690013e-05	1.22579688118355e-05	2.26991983080086e-05	0	2.21949030904184e-05	1.13495991540043e-05	0.51136060868425	-0.967587064234847	0.547955958324063	0.780822671047007	unchanged
neg_730	PG(22:0/20:0)	8.42744270118678e-05	6.84923152697892e-05	4.89720463192167e-05	8.41604731683645e-05	7.63833711408285e-05	6.65662597437906e-05	0.87147580356282	-0.198467486261626	0.679821463564694	0.583611816226836	unchanged
neg_731	Lupeol acetate	2.24083931446919e-05	0.000218978511993596	2.35639499070217e-06	0.000123552423332503	0.000120693452569144	6.29544091616026e-05	0.5216058354577	-0.938968085098295	0.675197026094327	0.574394867780659	unchanged
neg_732	GlcBeta1-6GlcBeta-Caldarchaeol	0	0	1.072486745077e-05	4.33005537698219e-05	0	2.70127106102959e-05	Inf	Inf	0.345429993630417	1.31105930276373	unchanged
neg_733	Cer(d18:0/18:0)	2.73387081079386e-07	0.000228513725479482	4.11207531520577e-05	4.14472586875642e-06	0.000114393556280281	2.26327395104071e-05	0.197849776214261	-2.33752266139256	0.567460143176213	0.843292605971078	unchanged
neg_734	Oreacerebroside G	1.0668819290389e-07	0.000150636747506704	6.64897730871663e-05	0.000157673470796539	7.53717178498039e-05	0.000112081621941853	1.48705144501552	0.572454558745358	0.724518763520185	0.487494629260728	unchanged
neg_735	PS(15:0/22:0)	7.65459239467906e-07	3.95485094815573e-07	1.41150938543218e-07	3.81792098628644e-07	5.8047216714174e-07	2.61471518585931e-07	0.45044626320918	-1.15057308746283	0.303893442599982	1.23163390845422	unchanged
neg_736	PGF2alpha dimethyl amide	6.28395954847861e-06	5.56285031056775e-06	2.87770154984009e-06	2.20824872262641e-05	5.92340492952318e-06	1.24800943880521e-05	2.10691224667916	1.07513022686654	0.61854915895093	0.74873126147141	unchanged
neg_737	LacCer(d18:1/12:0)	2.57761265177951e-06	2.64550896487192e-06	9.62476486649429e-07	7.11658467943158e-06	2.61156080832571e-06	4.0395305830405e-06	1.54678787113147	0.629275356935033	0.723392983511684	0.537185683375971	unchanged
neg_738	2-O-(beta-D-galactopyranosyl-(1->6)-beta-D-galactopyranosyl) 2S,3R-dihydroxytridecanoic acid	0.000272922173639389	0.000163772678131414	0.000198041412011238	0.00020027743535077	0.000218347425885401	0.000199159423681004	0.912121692634617	-0.132701777461991	0.784767830098271	0.415624245153644	unchanged
neg_739	4-oxo-2E,11Z-octadecadienoic acid	4.72249476249666e-06	0	3.62421767078975e-07	1.16492055216952e-05	2.36124738124833e-06	6.00581364438709e-06	2.54349192383729	1.34681051332443	0.636138630045597	0.66891614951373	unchanged
neg_740	C17 Sphinganine	1.18765611650305e-05	0	1.67433477839516e-05	4.51649936732783e-06	5.93828058251525e-06	1.06299235756397e-05	1.79006758403074	0.84001405749252	0.637300976525278	0.625003057096188	unchanged
neg_741	4,4'-Diapophytofluene	0.000172393749594678	0.00017926503605979	8.16388111822618e-05	0.000169733184632401	0.000175829392827234	0.000125685997907331	0.71481790323207	-0.484352326511502	0.458046801568885	1.07842813960328	unchanged
neg_742	4,5-(methanoxy-2-methylethano)isolongifol-4-ene	0.000183679464476638	5.41475999533205e-05	0.000165681727420592	6.63003057679994e-05	0.000118913532214979	0.000115991016594296	0.975423187199586	-0.0358998271883304	0.97488431585866	0.0436042359658221	unchanged
neg_743	Cer(t18:1(6OH)/25:0(2OH))	0.000412796293716131	0.0107614534194812	0.0072842228565641	0.0189773308935288	0.00558712485659867	0.0131307768750465	2.35018497206812	1.23277430903858	0.437161106941877	0.971990917995475	unchanged
neg_744	TG(18:1(9Z)/20:1(11Z)/22:6(4Z,7Z,10Z,13Z,16Z,19Z))[iso6]	0.000187534888416436	2.81263908987081e-06	0.000304448699892795	3.91425414991558e-05	9.51737637531534e-05	0.000171795620695975	1.80507330929511	0.85205743035832	0.68706342958598	0.547589497686245	unchanged
neg_745	14-hydroxy-12-tetradecenoic acid	1.18029597145208e-05	1.13946977758586e-05	7.34709943526243e-06	1.15878583589449e-05	1.15988287451897e-05	9.46747889710367e-06	0.816244390282083	-0.292926923254364	0.497402199648802	0.995141011492698	unchanged
neg_746	N-Oleoyl Dopamine	0.000238244630917685	0.000436041507144214	6.53340123637606e-05	0.000104192374821077	0.00033714306903095	8.47631935924188e-05	0.251416094170507	-1.99185108937401	0.22727404251847	1.50027110962189	unchanged
neg_747	Cer(d18:1/33:0)	0.000248401229272213	1.79869068086655e-06	9.19446561848643e-08	1.7943273609379e-07	0.00012509995997654	1.35688696139327e-07	0.00108464220264158	-9.84856507388636	0.495735664712933	1.00366216089697	unchanged
neg_748	17-hydroxy-heptadecanoic acid	0	0	2.42007304613419e-05	1.16612886034815e-05	0	1.79310095324117e-05	Inf	Inf	0.214139862691193	1.54449143285659	unchanged
neg_749	PG(17:0/0:0)	0	7.24633694373761e-09	0	0	3.6231684718688e-09	0	0	-Inf	0.5	0	unchanged
neg_750	(24R)-25-fluoro-1alpha,24-dihydroxyvitamin D3 / (24R)-25-fluoro-1alpha,24-dihydroxycholecalciferol	6.83708918829391e-05	7.43019053095064e-05	1.79354345586705e-05	2.01713752549869e-05	7.13363985962228e-05	1.90534049068287e-05	0.267092329887222	-1.90458954831364	0.0190636437286667	1.71670924396456	down
neg_751	Sphinganine	6.34028413598287e-05	0	6.35825758085998e-05	0	3.17014206799144e-05	3.17912879042999e-05	1.00283480116847	0.00408396770051267	0.998584609721782	0.00243872762570063	unchanged
neg_752	Megalomicin B	2.49058085777072e-05	2.44079498647796e-05	3.1295177966801e-05	3.24432003169217e-05	2.46568792212434e-05	3.18691891418614e-05	1.29250700609362	0.370172100756172	0.0252423213051186	1.71018377564541	up
neg_753	fucoxanthin	0.000619649108249085	0.00186438568107528	0.000949616588893705	0.00328053341505065	0.00124201739466218	0.00211507500197218	1.70293508856006	0.768023444295801	0.594231866043844	0.72938417511118	unchanged
neg_754	5beta-cholestan-3alpha,4alpha,11beta,12beta,21-pentol-3,21-disulfate	9.25116779587579e-05	0.00036342321520914	3.59444448593353e-05	0.000138875931406665	0.000227967446583949	8.74101881330002e-05	0.383432763944265	-1.38295447577296	0.479297440663773	0.97458645101727	unchanged
neg_755	12alpha-Hydroxy-5beta-cholan-24-oic Acid	0.00448551947212876	0.00238554952536063	0.00380130867604208	0.00319476125368171	0.00343553449874469	0.00349803496486189	1.01819235584449	0.026010139613764	0.962593207755615	0.0696173323716894	unchanged
neg_756	PG(22:1(11Z)/22:4(7Z,10Z,13Z,16Z))	0.000255368472248541	0.000354974789040102	0.000351897382800851	0.00039492623200077	0.000305171630644322	0.000373411807400811	1.22361245248259	0.291146694129929	0.382379354047594	1.14509414689678	unchanged
neg_757	Stearic acid	0.00475083630162958	0.00197341544664633	0.00447871651043264	0.00252325573090849	0.00336212587413796	0.00350098612067056	1.04130132295187	0.0583876039158332	0.943021291389125	0.0994470208106295	unchanged
neg_758	PG(22:6(4Z,7Z,10Z,13Z,16Z,19Z)/20:0)	0.000139958869216827	0.000209036549208126	0.000241244088845748	0.000259193851893262	0.000174497709212476	0.000250218970369505	1.43393842531667	0.519983074669139	0.256352661164644	1.43374465398476	unchanged
neg_759	DG(16:0/22:1(13Z)/0:0)[iso2]	0.000141966042304627	1.87982345323752e-05	0.000117543285057141	4.03269206828848e-06	8.03821384185011e-05	6.07879885627147e-05	0.756237514436709	-0.403088676467564	0.836907888385541	0.281228832871119	unchanged
neg_760	DG(16:1(9Z)/18:0/0:0)[iso2]	0.00103908989453708	0.000433538244581074	0.00127857677664149	0.000784776006543237	0.000736314069559077	0.00103167639159236	1.4011363278854	0.486597334066822	0.531308785112761	0.812305221945104	unchanged
neg_761	hellebrigenol-3-(14-hydroxymyristate)	0	0	0	0	0	0	1	0		0	unchanged
neg_762	PE-Cer(d14:1(4E)/18:0(2OH))	8.02880236522063e-05	4.97126175883135e-05	0.000132922735296574	0.00017609692486045	6.50003206202599e-05	0.000154509830078512	2.37706258375521	1.24917988732944	0.0892103547506726	1.58975095082586	unchanged
neg_763	GlcCer(d18:0/16:0(2OH[R]))	3.90987721041274e-06	1.75359668843912e-08	2.82391903771292e-06	5.18022127277704e-06	1.96370658864857e-06	4.00207015524498e-06	2.03801839764627	1.02716707509217	0.481720212499576	0.922129712529394	unchanged
neg_764	omegaacetyl-Carviolin	0	1.09724239650375e-05	1.38405373614095e-06	1.30723720143148e-05	5.48621198251875e-06	7.22821287522787e-06	1.31752343844165	0.397828627306705	0.84818446938628	0.261701458747412	unchanged
neg_765	Cer(d18:1/30:0(30OH))	0.00115621087794801	6.13617168987933e-06	8.9687377244808e-06	4.08589385972797e-07	0.000581173524818945	4.6886635552268e-06	0.00806757939754306	-6.95364841351442	0.499193861730992	0.99642668633618	unchanged
neg_766	Pregnanediol-3-glucuronide	0	1.9059843634369e-08	0	0	9.5299218171845e-09	0	0	-Inf	0.5	0	unchanged
neg_767	2-Prenyl-6a-hydroxyphaseollidin	0.00146481285670316	0.00105094988017389	0.00173443729116051	0.00276994981092285	0.00125788136843853	0.00225219355104168	1.79046578441451	0.840334949193392	0.277647521896161	1.35001014897351	unchanged
neg_768	Chenodeoxycholic acid 3-sulfate	0.000232121436368652	0.000262181681642226	0.000552640078699189	0.000329150391631429	0.000247151559005439	0.000440895235165309	1.78390634855597	0.835039878699743	0.329016657823588	1.33037519881675	unchanged
neg_769	N-(16,16-dimethy-5Z,8Z,11Z,14Z-docosatetraenoyl)-ethanolamine	6.53288384501106e-06	4.87566970307222e-05	7.46490469944023e-05	0.000358358451677193	2.76447904378666e-05	0.000216503749335798	7.83162924755763	2.96931246880134	0.406524888668293	1.17416881858376	unchanged
neg_770	Rifamycin	5.92269970434733e-06	2.82006461660309e-05	9.1829716599935e-07	6.39500548152696e-06	1.70616729351891e-05	3.65665132376315e-06	0.214319623735222	-2.22216414142294	0.434001878238564	1.09755990005182	unchanged
neg_771	DG(20:5(5Z,8Z,11Z,14Z,17Z)/22:4(7Z,10Z,13Z,16Z)/0:0)[iso2]	3.86648926195699e-06	5.01592719041339e-06	7.74882973474759e-06	1.57398430305837e-05	4.44120822618519e-06	1.17443363826656e-05	2.64440120447888	1.40294107692175	0.313892667372028	1.35749201077667	unchanged
neg_772	PG(O-16:0/20:2(11Z,14Z))	1.33463845679218e-06	9.57641753575548e-08	1.85500103228356e-08	0	7.15201316074867e-07	9.2750051614178e-09	0.0129683838004108	-6.26885749649357	0.4584845720332	1.08104771218157	unchanged
neg_773	Cer(t18:1(6OH)/22:0(2OH))	0.0016663634956631	0.0297799277635568	0.0102110449482028	0.0309871977767079	0.0157231456296099	0.0205991213624553	1.31011451828462	0.389692924541586	0.808445356405272	0.333453038443	unchanged
neg_774	1-hexadecanyl-2-(8-[3]-ladderane-octanyl)-sn-glycerol	3.85323565280245e-05	1.37418584515478e-05	0.000618719158611307	0.000523658952005174	2.61371074897861e-05	0.000571189055308241	21.8535679792207	4.44979693917591	0.0426169013539295	1.70918040012349	up
neg_775	Hydroxy-alpha-sanshool	5.41798542495819e-05	5.03073483310156e-05	5.20037709864448e-05	7.1677691844413e-05	5.22436012902987e-05	6.18407314154289e-05	1.1836996280521	0.243303033587502	0.504544034432714	0.9658162475287	unchanged
neg_776	Cer(d16:2(4E,6E)/18:1(9Z)(2OH))	1.8896575435991e-05	1.05384436297104e-05	1.53442121132163e-05	0	1.47175095328507e-05	7.67210605660815e-06	0.52129105399819	-0.939838993179393	0.525249922285563	0.853505039703338	unchanged
neg_777	Mactraxanthin 3-(4Z,7Z,10Z,13Z,16Z,19Z-docosahexaenoate) 3'-palmitate	9.53188501909289e-06	0.000535392515754609	0.000781019778734324	0.000792297855108117	0.000272462200386851	0.000786658816921221	2.88722184510107	1.52968196400993	0.300799746541	1.39608167502253	unchanged
neg_778	9-hydroxy-2Z,5E,7Z,11Z,14Z-Eicosapentaenoic acid	0	0	0	0	0	0	1	0		0	unchanged
neg_779	PGE2	4.24775743565652e-05	0.000258730151828353	5.77707621158919e-05	7.49549677371744e-05	0.000150603863092459	6.63628649265331e-05	0.440645170474754	-1.18231070180121	0.578298153861546	0.829391362793174	unchanged
neg_780	30:6(12Z,15Z,18Z,21Z,24Z,27Z)	0.000139869575077606	0.000168385598660657	0.000135405000070194	0.000140017523564984	0.000154127586869131	0.000137711261817589	0.893488729791887	-0.162478563243317	0.451967337681899	1.07937983865574	unchanged
neg_781	DG(19:1(9Z)/17:1(9Z)/0:0)[iso2]	9.09758350711911e-05	0.000459320169840175	0.00011351110548854	0.000855467806663082	0.000275148002455683	0.000484489456075811	1.76083217668951	0.81625741377137	0.678806254776777	0.579876559697791	unchanged
neg_782	Citraconic acid	1.00975338213602e-07	1.65879942022738e-05	1.82170212577081e-05	2.23990485852788e-05	8.3444847702437e-06	2.03080349214934e-05	2.43370747034156	1.28315576770225	0.373646221138387	1.21510799040096	unchanged
neg_783	6-methyl-5-octenoic acid	9.9892114846916e-06	3.08830952132112e-06	3.40607955362787e-06	1.30302218480902e-06	6.53876050300636e-06	2.35455086921844e-06	0.360091315186706	-1.47356529038323	0.428697109119322	1.09270895353776	unchanged
neg_784	Cer(d18:0/h17:0)	5.55594584331814e-05	0	1.33442041797449e-05	0	2.77797292165907e-05	6.67210208987245e-06	0.240178802242886	-2.05781926794281	0.584289361115621	0.79781852639591	unchanged
neg_785	PE(16:0/18:2(9Z,12Z))	1.83943723716761e-06	0	2.7365976869065e-06	3.05526472931131e-06	9.19718618583805e-07	2.8959312081089e-06	3.14871434544633	1.65476288065495	0.26964753969984	1.43276423965695	unchanged
neg_786	(6R)-25-hydroxyvitamin D3 6,19-sulfur dioxide adduct / (6R)-25-hydroxycholecalciferol 6,19-sulfur dioxide adduct	0	0	0	0	0	0	1	0		0	unchanged
neg_787	DAT(18:0/24:0(2Me[S],4Me[S]))	8.46571457049892e-05	8.47025587580963e-05	7.71903811711241e-05	0.000287155427787215	8.46798522315427e-05	0.00018217290447917	2.15131344326214	1.10521773865945	0.523537514306555	0.945752497026568	unchanged
neg_788	4Z,7Z,10Z,13Z,16Z,19Z,22Z,25Z-octacosaoctaenoic acid	0.000356791565419	0.000293213524187285	0.000239966194959785	0.000374963834634028	0.000325002544803143	0.000307465014796906	0.946038791736666	-0.080028753290238	0.843483821199917	0.282505140834125	unchanged
neg_789	TG(17:2(9Z,12Z)/20:2(11Z,14Z)/22:1(13Z))[iso6]	1.59227149571844e-05	6.00665334500909e-06	0.000115400025648301	0.00013547467775063	1.09646841510967e-05	0.000125437351699466	11.4401244915859	3.51603084651558	0.0246501952577624	1.70675905752567	up
neg_790	Cer(d18:1/18:0)	1.14774111874492e-05	0	2.88549557990939e-05	0	5.7387055937246e-06	1.44274778995469e-05	2.51406482941444	1.3300218525702	0.656336627039839	0.633955270513609	unchanged
neg_791	DG(17:2(9Z,12Z)/22:0/0:0)[iso2]	7.52237166101584e-05	1.70775969134487e-05	7.25235103676262e-05	8.00221753830548e-06	4.61506567618035e-05	4.02628639529658e-05	0.872422339746404	-0.196901381959702	0.904688838044514	0.164424950478463	unchanged
neg_792	10,14-Dimethylpentadecyl butyrate	1.95514194557332e-06	1.74864214564944e-06	9.28351523922136e-06	2.21761770373661e-05	1.85189204561138e-06	1.57298461382937e-05	8.49393255701399	3.08643265353489	0.276762941938031	1.44002716670251	unchanged
neg_793	tridecyl butyrate	2.05512367825309e-05	0	2.90456463138548e-05	1.78750238651806e-05	1.02756183912654e-05	2.34603350895177e-05	2.28310688429804	1.19099840132222	0.40475134328188	1.07400713179916	unchanged
neg_794	PG(O-16:0/0:0)	0	0	1.92586609243467e-09	0	0	9.62933046217335e-10	Inf	Inf	0.5	0	unchanged
neg_795	(+)-15-Beyeren-3-one	0.00024908300294467	8.10772271377184e-05	0.000258970387120355	9.29492530997341e-05	0.000165080115041194	0.000175959820110045	1.06590560629386	0.0920796825985115	0.934997286895593	0.112001849260768	unchanged
neg_796	Etnangien	1.52727935166581e-07	7.48946839764198e-05	8.6787582728627e-07	2.56845582164469e-06	3.75237059557932e-05	1.71816582446548e-06	0.0457888095192318	-4.44886113345571	0.513567108194924	0.966238936638821	unchanged
neg_797	(+)-Blennin D	5.282710456699e-05	4.3690128277512e-05	0	4.83761384135497e-05	4.8258616422251e-05	2.41880692067748e-05	0.501217627027166	-0.996490942044232	0.498314658593553	0.979926471255535	unchanged
neg_798	PG(22:2(13Z,16Z)/18:0)	0.000936239646358576	0.00178574365405386	0.000938397285513647	0.0010369933224359	0.00136099165020622	0.000987695303974774	0.725717386895884	-0.462520260030975	0.539995463390528	0.905061006317287	unchanged
neg_799	11alpha-Hemiglutaryloxy-1,25-dihydroxyvitamin D3	1.42690824092768e-05	1.26773568026824e-06	3.42272868215528e-05	7.36730559889794e-06	7.76840904477252e-06	2.07972962102254e-05	2.67716286441175	1.4207049075749	0.503405723436818	0.905225785420893	unchanged
neg_800	FAHFA(16:1/32-O-32:1)	0.000525562955897258	0.000573332503867486	0.000276012215956107	0.000668373912344537	0.000549447729882372	0.000472193064150322	0.859395786841109	-0.218605390522006	0.76129106562929	0.45904689879666	unchanged
neg_801	Oreacerebroside C	4.3001248705183e-07	0.000576857514767385	0.000372203771129211	0.000495334286263496	0.000288643763627218	0.000433769028696354	1.50278330370083	0.587636992477856	0.703123665928693	0.566580644664945	unchanged
neg_802	3beta-hydroxy-estra-5,7,9-trien-17-one	0.000779076659349597	0.000490913790696099	0.000507208917429043	0.000470483569659508	0.000634995225022848	0.000488846243544275	0.769842392951358	-0.377364976587781	0.493803822129597	0.998884041334711	unchanged
neg_803	(20S)-1alpha,25-dihydroxy-20-phenyl-16,17-didehydro-21-norvitamin D3 / (20S)-1alpha,25-dihydroxy-20-phenyl-16,17-didehydro-21-norcholecalciferol	0.000149017307330134	0.000370333453113532	6.916754818558e-05	7.83122644979263e-05	0.000259675380221833	7.37399063417532e-05	0.283969571080475	-1.81619174967593	0.341378232569889	1.31777013666045	unchanged
neg_804	DG(13:0/18:3(9Z,12Z,15Z)/0:0)[iso2]	0.000882958816654316	5.95803909675695e-06	0.000609482952300191	1.05798913943356e-05	0.000444458427875536	0.000310031421847263	0.69754875237529	-0.519634043032103	0.82651278942214	0.303612638950602	unchanged
neg_805	Cer(d14:2(4E,6E)/22:1(13Z)(2OH))	4.78756835789376e-06	0	0.000384535912040247	0	2.39378417894688e-06	0.000192267956020124	80.3196702990617	6.32768144212818	0.503971868939577	0.986418005480747	unchanged
neg_806	Oceanin	4.45345279479406e-06	2.38905570761937e-06	3.86510899779303e-06	3.76868942026367e-06	3.42125425120671e-06	3.81689920902835e-06	1.11564324916281	0.157875768255562	0.766993054329996	0.450277445991978	unchanged
neg_807	11-methoxy-nonadecanoic acid	0	0	0.000102002931936142	5.01617082423844e-05	0	7.60823200892632e-05	Inf	Inf	0.209039427152833	1.55223110290518	unchanged
neg_808	Sarcophytrol J	4.05161869579155e-05	9.45967665303686e-05	1.19562023308354e-05	2.47203255837808e-05	6.7556476744142e-05	1.83382639573081e-05	0.271450863649402	-1.88123702092723	0.307934644594639	1.34655028657295	unchanged
neg_809	23-methyl-5Z,9Z-tetracosadienoic acid	0.000310383978867425	3.24153879238605e-06	3.96824460135209e-06	5.66618854136309e-07	0.000156812758829906	2.2674317277442e-06	0.0144594849594074	-6.1118400247431	0.49797421534133	0.998930371657671	unchanged
neg_810	PE-Cer(d16:2(4E,6E)/24:1(15Z)(2OH))	4.65504848117652e-07	0.000570193532935995	0.000324888913341061	0.000336688364316268	0.000285329518892056	0.000330788638828664	1.15932147544049	0.213280675674908	0.89926071808066	0.193159316496513	unchanged
neg_811	(22S)-1alpha,25-dihydroxy-22-ethoxy-26,27-dimethyl-23,24-tetradehydro-24a-homo-20-epivitamin D3 / (22S)-1alpha,25-dihydroxy-22-ethoxy-26,27-dimethyl-23,24-tetradehydro-24a-homo-20-epicholecalciferol	0.000399856668194293	0.000632068746718018	0.000173648934218081	0.000301560956840304	0.000515962707456156	0.000237604945529193	0.460507982642105	-1.11870193006182	0.205720454469996	1.42913286500551	unchanged
neg_812	Squamone	0	2.71000239357595e-07	2.40136279996693e-09	2.17110165535747e-09	1.35500119678798e-07	2.2862322276622e-09	0.0168725476632914	-5.88917836056584	0.505416188629298	0.983493145545959	unchanged
neg_813	PA-PA	0.000522134072927781	0.00111481151525905	1.75704906704212e-05	0.000277359219511694	0.000818472794093415	0.000147464855091058	0.180170747464365	-2.47256330079423	0.229098455834088	1.42352187713504	unchanged
neg_814	1-(2-methoxy-octadecanyl)-sn-glycero-3-phosphoserine	4.16790921086971e-06	2.38348143801377e-06	5.45605976736534e-06	5.86850561279489e-06	3.27569532444174e-06	5.66228269008011e-06	1.7285742809567	0.789582600976807	0.213439445441562	1.51441009641531	unchanged
neg_815	9-chloro-10-hydroxy-octadecanoic acid	4.98512194334197e-05	0.00010777533490672	4.02557884143622e-05	2.64759260553621e-05	7.88132771700698e-05	3.33658572348621e-05	0.423353252560004	-1.24006612177065	0.350840294744305	1.26398747661723	unchanged
neg_816	Ecdysone 22-stearate	0.000235453597840436	5.34019677007503e-05	0.00110143905447514	0.000249064999986043	0.000144427782770593	0.000675252027230591	4.67536103010839	2.22507777382087	0.42445344472334	1.12443477151852	unchanged
neg_817	Zoanthusterone	3.31170841430829e-06	4.35034699562683e-06	9.72339080119396e-07	3.16206375869058e-06	3.83102770496756e-06	2.06720141940499e-06	0.539594484457661	-0.890052493239891	0.326823692854798	1.23577570884733	unchanged
neg_818	N-(3-hydroxy-decanoyl)-homoserine lactone	0.000264263151284414	0.000117192835299609	0.0003637686405369	0.000311700465939108	0.000190727993292012	0.000337734553238004	1.77076551484983	0.824373182750146	0.270631376212471	1.37811396397856	unchanged
neg_819	PIM1(17:0/16:0)	6.48077508532525e-05	6.23507940115848e-05	3.89974939026334e-05	9.36000577627064e-05	6.35792724324187e-05	6.62987758326699e-05	1.04277342750567	0.0604257249498199	0.936808091122297	0.120939054303022	unchanged
neg_820	PG(P-16:0/22:4(7Z,10Z,13Z,16Z))	0.000924746325536963	0.00157035839466749	0.000914656857198264	0.00150743377188633	0.00124755236010223	0.0012110453145423	0.97073706344723	-0.0428475187385553	0.941245290973012	0.101318612053015	unchanged
neg_821	Fluoxymesterone	1.80396990993515e-07	5.65915490466976e-06	1.96964040481957e-06	6.49563132095828e-06	2.91977594783164e-06	4.23263586288892e-06	1.44964406122746	0.535698711178564	0.748330447961955	0.43554201266452	unchanged
neg_822	1-Hydroxyvitamin D3 3-D-glucopyranoside	0	0	0	0	0	0	1	0		0	unchanged
neg_823	3-hydroxyeicosanoylcarnitine	0.000406300023712642	0.00183722410410302	8.94399322709364e-05	0.00120085405710677	0.00112176206390783	0.000645146994688853	0.575119283711008	-0.798066882881191	0.654132555730936	0.600760794234463	unchanged
neg_824	Avocadene	3.55448557247495e-05	0	0	0	1.77724278623748e-05	0	0	-Inf	0.5	0.994777758451476	unchanged
neg_825	22S-hydroxycampesterol	0	1.55167799964289e-05	5.70032869330447e-06	9.81970285338829e-05	7.75838999821445e-06	5.19486786135937e-05	6.69580655594129	2.743257848555	0.512089097510873	0.95541693393244	unchanged
neg_826	7-methyl-6E-hexadecenoic acid	0.000222789007912096	0.000403213577625761	0.00294433238844963	0.000305295210988465	0.000313001292768928	0.00162481379971905	5.19107696120143	2.37603387681095	0.50138533357213	0.989347143061832	unchanged
neg_827	PC(19:0/18:0)	0	0.000194883524275088	5.63825689216613e-05	0.000285510445779502	9.7441762137544e-05	0.000170946507350582	1.75434540181326	0.810932818720733	0.674460924865573	0.562787390387873	unchanged
neg_828	PI(20:0/22:4(7Z,10Z,13Z,16Z))	9.8735008963247e-07	2.3361937689566e-05	2.37257370522738e-08	7.80111367143513e-06	1.21746438895992e-05	3.9124197042437e-06	0.32135804050795	-1.63774652524871	0.593044007362388	0.762225381387706	unchanged
neg_829	DG(19:1(9Z)/16:0/0:0)[iso2]	0	0	1.33115021026313e-05	4.794966228036e-05	0	3.06305821914957e-05	Inf	Inf	0.327606621103123	1.34568964567329	unchanged
neg_830	DG(16:0/17:2(9Z,12Z)/0:0)[iso2]	0	1.51914352077484e-06	6.3831961446391e-07	7.34273122452704e-06	7.5957176038742e-07	3.99052541949547e-06	5.25365163320462	2.39332053931607	0.507693109352107	0.95377759199824	unchanged
neg_831	Certonardosterol J	1.81500514226155e-08	7.96332998192444e-08	0	7.95774323124237e-08	4.88916756209299e-08	3.97887161562118e-08	0.813813714725269	-0.297229501377424	0.873954008779488	0.218786107114053	unchanged
neg_832	N-(hexadecanoyl)-homoserine lactone	5.66330924358067e-05	1.38844242646776e-05	0.000404621361361268	6.79228662665318e-05	3.52587583502421e-05	0.0002362721138139	6.7010900232758	2.74439578859541	0.441599772151067	1.10634824648215	unchanged
neg_833	8,9-DiHETrE-EA	5.25856351279566e-05	3.30648377615877e-05	9.01828999980935e-06	2.37310443005525e-05	4.28252364447722e-05	1.63746671501809e-05	0.382360227509727	-1.38699563056097	0.172458195386047	1.44234884910023	unchanged
neg_834	TG(17:0/17:2(9Z,12Z)/20:4(5Z,8Z,11Z,14Z))[iso6]	3.72621429985618e-05	2.21420429627039e-05	0.000102553031545947	0	2.97020929806329e-05	5.12765157729735e-05	1.72636035468639	0.787733639288615	0.746601002529889	0.486498703624485	unchanged
neg_835	bayogenin	0.00015889467654498	0.000115393980953544	0.000331662538819918	0.000386251808696974	0.000137144328749262	0.000358957173758446	2.61736797308418	1.38811676566395	0.0268806801096363	1.68187035688611	up
neg_836	TG(12:0/16:0/18:0)	0.00748216709845789	0.00920215362140219	0.00453747236080095	0.00834082713335247	0.00834216035993004	0.00643914974707671	0.771880360632472	-0.373550843894066	0.491857476617005	0.933655905239109	unchanged
neg_837	6-Tridecen-2-one	5.6028955332124e-05	0.00011477662201264	3.00874159086379e-06	9.30400932253081e-06	8.5402788672382e-05	6.1563754566973e-06	0.0720863516566665	-3.79413005459641	0.22262376451142	1.52416337191967	unchanged
neg_838	PI(22:2(13Z,16Z)/16:0)	7.4746003751117e-05	4.19163601990564e-05	8.75571367078694e-05	4.28567081954396e-05	5.83311819750867e-05	6.52069224516545e-05	1.11787418399141	0.160757822934303	0.829119441093235	0.297549796422419	unchanged
neg_839	TG(12:0/12:0/17:1(9Z))[iso3]	1.21697598773356e-05	2.09379385876699e-06	3.72194334909085e-06	4.56424227427497e-05	7.1317768680513e-06	2.46821830459203e-05	3.46087426774255	1.79113652988844	0.553289391097207	0.859629547362216	unchanged
neg_840	Dracontioside B	0	0.00021336172817063	2.18505237561935e-05	0.000167829409952959	0.000106680864085315	9.48399668545763e-05	0.889006361803844	-0.169734351749058	0.936314808877122	0.111373389588292	unchanged
neg_841	1-(2-methoxy-18Z-pentacosenyl)-sn-glycero-3-phosphoserine	2.3812371729795e-08	3.07903114877123e-08	0	0	2.73013416087537e-08	0	0	-Inf	0.0809181026751931	1.69553742219161	unchanged
neg_842	SQDG(16:0/16:0)	0.000124134178225592	0.000107699832914976	9.80552716662714e-05	8.83558096866052e-05	0.000115917005570284	9.32055406764383e-05	0.804071328601781	-0.31460460734436	0.168970110876311	1.48127954019895	unchanged
neg_843	PA(O-16:0/22:6(4Z,7Z,10Z,13Z,16Z,19Z))	4.33202884854802e-07	1.27984388866287e-08	8.13807503744105e-08	3.2099842387223e-08	2.23000661870715e-07	5.67402963808168e-08	0.254440035759678	-1.97460240049335	0.573219712829145	0.836685109534219	unchanged
neg_844	TG(17:1(9Z)/20:2(11Z,14Z)/20:5(5Z,8Z,11Z,14Z,17Z))[iso6]	0.00450853480143056	0.00447773834581301	0.00336704163339984	0.00523457607411689	0.00449313657362179	0.00430080885375836	0.957195220596557	-0.0631149015617857	0.870687127123201	0.24829000518682	unchanged
neg_845	Mayolene-18	0.0025970793634778	0.015757352284228	0.0571666963988286	0.0107694627272591	0.0091772158238529	0.0339680795630438	3.70134910358716	1.88805121406602	0.47172851808866	1.01313956664536	unchanged
neg_846	PIM1(17:0/18:0)	0.000135920977145007	0.000663524033463566	5.31499259520418e-05	0.000222497032151989	0.000399722505304287	0.000137823479052015	0.344797896598537	-1.53617712143517	0.495426145342149	0.957488950450936	unchanged
neg_847	1-(8-[5]-ladderane-octanoyl)-2-(8-[3]-ladderane-octanyl)-sn-glycerol	6.96471520384773e-05	3.34306403885964e-06	0.000105994703165323	0	3.64951080386685e-05	5.29973515826615e-05	1.45217686508855	0.538217174302685	0.820585933965288	0.316163967897423	unchanged
neg_848	DG(18:1(9Z)/22:2(13Z,16Z)/0:0)[iso2]	2.80258696566708e-05	0	2.64246241360704e-05	1.79877437356441e-05	1.40129348283354e-05	2.22061839358573e-05	1.58469187275134	0.66420235022693	0.663156397481029	0.634227912197862	unchanged
neg_849	Exophilin A2	5.85960755962521e-06	2.79569003395152e-05	2.70808817631683e-06	4.12165701849804e-06	1.69082539495702e-05	3.41487259740743e-06	0.201964827804957	-2.30782402552186	0.436177330400087	1.12482234651938	unchanged
neg_850	TG(18:3(9Z,12Z,15Z)/20:1(11Z)/20:2(11Z,14Z))[iso6]	0.000104227740339303	0.000104807571070936	0.000134048297822182	0.000207066124058802	0.00010451765570512	0.000170557210940492	1.63185071258863	0.706509080557301	0.321488231594431	1.35737520116902	unchanged
neg_851	PI-Cer(t20:0/26:0(2OH))	3.61656285644632e-05	0.000811703359741468	0.000834425707024814	0.00123654815311028	0.000423934494152966	0.00103548693006755	2.44256351948072	1.28839608033011	0.332643990772995	1.21221884151433	unchanged
neg_852	17-hydroxy stearic acid	0.000187849286780074	0	3.86945848127993e-06	0	9.3924643390037e-05	1.93472924063996e-06	0.0205987392744809	-5.60130014839116	0.506581950854496	0.980835017490379	unchanged
neg_853	Luteolin 7-sulfate	5.14557272904028e-07	1.24866142764504e-05	7.82927294978399e-06	8.01742435466762e-06	6.50058577467721e-06	7.92334865222581e-06	1.21886687244262	0.285540559957127	0.85144716460459	0.285538560511381	unchanged
neg_854	OKOOA-PS	0	0	0	0	0	0	1	0		0	unchanged
neg_855	TG(14:1(9Z)/19:1(9Z)/22:4(7Z,10Z,13Z,16Z))[iso6]	0.000949780595502414	0.000984735518807468	0.00108894332633804	0.0026876334205868	0.000967258057154941	0.00188828837346242	1.95220743781299	0.965106359050201	0.454979612259567	1.08816809750745	unchanged
neg_856	TG(18:3(9Z,12Z,15Z)/20:0/20:0)[iso3]	0.000293438450270447	5.0034290177739e-06	0.000355262738399488	6.47165116625078e-06	0.00014922093964411	0.000180867194782869	1.21207650356736	0.277480761380147	0.901995532415962	0.169548187830256	unchanged
neg_857	Ophiobolin S	0.000121659154796987	0.000197426499263634	6.98771280193379e-05	0	0.00015954282703031	3.49385640096689e-05	0.218991757009741	-2.19105152800602	0.137626749216279	1.48727695163145	unchanged
neg_858	Myrrhanone B	0.000158304267256427	0.000117319202638214	0.00013660538227796	0.000103793312344633	0.000137811734947321	0.000120199347311297	0.872199652353579	-0.197269679505527	0.574238139950264	0.738528513059184	unchanged
neg_859	11-epi-11-J4-NeuroP	0.00201543418677584	0.00281409141219807	0.00129200563686927	0.00760874622806483	0.00241476279948695	0.00445037593246705	1.84298678669913	0.882045727598046	0.635126923098622	0.7098541227143	unchanged
neg_860	5-(2-hydroxyethyl)isolongifol-4-ene	9.36813243418785e-05	9.6867991931443e-05	9.62122705196342e-05	0.000147019868559514	9.52746581366607e-05	0.000121616069539574	1.27647867668157	0.352169438017111	0.488024783847933	1.01750610161928	unchanged
neg_861	Osirisyne G	3.10034029890806e-06	1.05417777419629e-05	3.27889497536784e-07	7.59631744493001e-07	6.82105902043548e-06	5.43760621014893e-07	0.0797179176115935	-3.64895216513043	0.339867395232079	1.31954058660024	unchanged
neg_862	3-O-alpha-L-rhamnopyranosyl-3-hydroxydodecanoyl-3-hydroxydecanoic acid	9.30869629361141e-05	1.58265815342128e-06	6.42778798768918e-05	2.23269465964723e-06	4.73348105447677e-05	3.32552872682695e-05	0.702554565773909	-0.509317814444512	0.825582143285257	0.305404407478048	unchanged
neg_863	Semiplenamide C	1.62085087658629e-05	1.96805950882064e-06	2.22593442185426e-05	0	9.08828413734177e-06	1.11296721092713e-05	1.22461753407796	0.292331244864739	0.893550288871033	0.187128270409328	unchanged
neg_864	32-methyl-17Z,25Z-tritriacontadien-33-olide	3.60541698824975e-05	1.45432223333809e-05	7.9369038337056e-05	9.49865520742457e-05	2.52986961079392e-05	8.71777952056508e-05	3.44594025058441	1.78489768678257	0.0512561936036072	1.64862233576112	unchanged
neg_865	Margaroyl-EA	0.000139923391640613	0.000403878779287009	0.000243736175493496	3.47861231342671e-05	0.000271901085463811	0.000139261149313882	0.512175775526342	-0.96528907575613	0.516994924064035	0.838657400566578	unchanged
neg_866	PIM2(16:0/16:2(9Z,12Z))	0.000110825989120827	0.000115600755144868	0.0012288545208542	0.00243570419140881	0.000113213372132848	0.0018322793561315	16.1843015680291	4.01652320241267	0.214906845595332	1.54330692178208	unchanged
neg_867	PKOHA-PG	0	0	0	0	0	0	1	0		0	unchanged
neg_868	1-(O-alpha-D-glucopyranosyl)-25-keto-(1,3R,27R)-octacosanetriol	0	0	0	1.27884158037342e-06	0	6.3942079018671e-07	Inf	Inf	0.5	0.994777758451672	unchanged
neg_869	PE-Cer(d14:1(4E)/20:1(11Z)(2OH))	0	0	1.27952109884603e-06	3.25754058129053e-06	0	2.26853084006828e-06	Inf	Inf	0.261730248412709	1.46664623594952	unchanged
neg_870	TG(17:2(9Z,12Z)/20:1(11Z)/20:5(5Z,8Z,11Z,14Z,17Z))[iso6]	1.5865621871024e-06	0	7.60479426479746e-06	2.68041527820625e-06	7.932810935512e-07	5.14260477150186e-06	6.4827017980228	2.69659521098608	0.30874610458362	1.31858286544569	unchanged
neg_871	N-oleoyl asparagine	0.000672864407888858	0.00051214323716359	0.000453404629924683	0.00057971096556118	0.000592503822526224	0.000516557797742932	0.871821882161897	-0.19789468003433	0.538596442264901	0.801421381244139	unchanged
neg_872	Uvaricin	0.00271752839818995	0.000686666486115236	0.00294652633985418	0.0014192742871696	0.00170209744215259	0.00218290031351189	1.28247670165771	0.358932617093002	0.743955437355941	0.445389005724411	unchanged
neg_873	(-)-menthyl beta-D-glucoside	0	0	0	0	0	0	1	0		0	unchanged
neg_874	LPIM1(18:1(9Z)/0:0)	0.000147613281608263	4.52765019077645e-05	9.30463703271819e-07	1.08700699371507e-05	9.64448917580137e-05	5.90026682021126e-06	0.0611775980319974	-4.03085272516944	0.325274108408089	1.34350045667255	unchanged
neg_875	Artonin O	0.00130977311826348	0.00235554813787115	0.000489403502405715	0.00139422398975441	0.00183266062806732	0.000941813746080062	0.513905156064426	-0.960425967960754	0.328796672788414	1.16037381500658	unchanged
neg_876	PG(20:1(11Z)/22:4(7Z,10Z,13Z,16Z))	0.000378262937821725	0.00055359236864536	0.000488698572152107	0.000688853599680668	0.000465927653233542	0.000588776085916388	1.26366418011525	0.337613116954171	0.454739891043291	0.94197830484177	unchanged
neg_877	Cer(t18:1(6OH)/23:0(2OH))	0.000701946204874939	0.0202010760539172	0.00745190436038541	0.0248303493419408	0.0104515111293961	0.0161411268511631	1.54438211387101	0.627029751040287	0.706086056287684	0.507262882175311	unchanged
neg_878	Chrysogeside A	2.47294115791342e-06	2.56903622662046e-06	2.41846828349221e-07	7.89391217518145e-06	2.52098869226694e-06	4.06787950176534e-06	1.61360481871396	0.690287297395411	0.755402836111138	0.473577643960084	unchanged
neg_879	Hexatriacontylic acid	0.000219483499230035	0.00218091081404295	0.00505101182431632	0.00108304380370313	0.00120019715663649	0.00306702781400973	2.55543666059413	1.35356983294282	0.514468178129718	0.882623669776898	unchanged
neg_880	bhas#22	0.000557826857658721	0.000814187877645006	0.000531325378829511	0.000391388791308833	0.000686007367651864	0.000461357085069172	0.672524971048565	-0.572340258535421	0.297399502421705	1.26845093213465	unchanged
neg_881	PG(18:3(9Z,12Z,15Z)/19:0)	2.84605481109139e-06	1.49769351185438e-05	3.1137820466275e-08	4.87876335130322e-07	8.9114949648176e-06	2.59507077798298e-07	0.0291204875077445	-5.10182168179587	0.388979505723914	1.22315193729377	unchanged
neg_882	ascr#24	1.92672519949088e-08	2.76094011105278e-07	3.45655499846874e-08	5.65091809422845e-07	1.47680631550093e-07	2.99828679703766e-07	2.03025052477558	1.02165776117935	0.673585807321955	0.590848939718262	unchanged
neg_883	Laricitrin	3.41511892925752e-06	1.49845139652598e-05	1.0091474143442e-05	1.24567964521975e-05	9.19981644725866e-06	1.12741352978197e-05	1.22547393879572	0.293339803853913	0.781349437226013	0.415404473163595	unchanged
neg_884	PE(16:0/22:0)	0	2.18463814592019e-05	1.27262206995325e-05	3.86479839857475e-05	1.09231907296009e-05	2.568710234264e-05	2.35161162873684	1.23364981716406	0.477836644267482	0.903583245570412	unchanged
neg_885	2-arachidonoyl glycerol-d5	0	2.86189787606831e-06	2.10521884436377e-05	3.45811653800436e-05	1.43094893803415e-06	2.78166769118407e-05	19.4393218181883	4.28090598324446	0.147007979283515	1.61563390422354	unchanged
neg_886	Cer(d18:0/26:1(17Z))	0	1.71403650972972e-06	1.98029441872652e-06	2.44461425172212e-05	8.5701825486486e-07	1.32132184679739e-05	15.4176628011937	3.94651217527073	0.468981585225856	1.05594278975572	unchanged
neg_887	Spisulosine	0.000138435860994909	0	7.95666719643855e-06	0	6.92179304974545e-05	3.97833359821927e-06	0.057475477374545	-4.12090964617744	0.518528157316972	0.954460848445744	unchanged
neg_888	PI(19:0/22:4(7Z,10Z,13Z,16Z))	3.16499935115007e-07	6.21522170441488e-07	2.3944046206429e-07	1.30185327669381e-06	4.69011052778248e-07	7.7064686937905e-07	1.64313157400881	0.7164480089367	0.671271320758348	0.620359071347165	unchanged
neg_889	19-oxo-eicosanoic acid	0	0	6.07877132643082e-06	3.04194724699709e-05	0	1.82491218982009e-05	Inf	Inf	0.374437181025622	1.25346372084974	unchanged
neg_890	Heptadecyl acetate	2.04880918736473e-05	1.89046486913045e-06	1.76909706595752e-05	0	1.11892783713889e-05	8.8454853297876e-06	0.790532243116376	-0.339103788489104	0.871965721163094	0.220667822821264	unchanged
neg_891	36-methyl-19Z,29Z-heptatriacontadien-37-olide	3.99887150209208e-05	1.2275840669093e-06	5.30323958223141e-05	9.2552513148558e-07	2.0608149543915e-05	2.69789604768998e-05	1.3091403679602	0.388619793465801	0.863895898320371	0.236769927448104	unchanged
neg_892	Cimimanol A	7.7249350610753e-06	2.58695681988073e-05	0	7.17783776173479e-06	1.67972516299413e-05	3.5889188808674e-06	0.213661077415195	-2.22660397834726	0.363624893805431	1.19147982596655	unchanged
neg_893	iso-1,2-nonadecanediol	3.97093902708437e-05	4.2688602442302e-05	1.86125033402553e-05	5.32140788343751e-05	4.11989963565728e-05	3.59132910873152e-05	0.871703057435903	-0.198091325163171	0.8113195793719	0.362552710470613	unchanged
neg_894	10S-HpOME	3.40885555454359e-06	8.47076846138943e-07	1.4693892639417e-05	6.71986087980814e-05	2.12796620034127e-06	4.09462507187492e-05	19.2419647982109	4.26618421519643	0.378088155842037	1.24447408214715	unchanged
neg_895	AC2SGL(16:0/30:0(2Me[S],4Me[S],6Me[S],8Me[R],10Me[R],12Me[R],13OH))	1.56574186974382e-05	2.55669394630794e-06	4.46193786895286e-05	0	9.10705632187307e-06	2.23096893447643e-05	2.44971465600597	1.29261371317085	0.65965204243664	0.641988194295143	unchanged
neg_896	Mayolene-16	0.00118324747542921	0.00335887980886969	0.0236686765526672	0.00267945226673352	0.00227106364214945	0.0131740644097004	5.80083453638127	2.53626046832456	0.486671925067925	1.01654658142284	unchanged
neg_897	3-Oxo-5beta-chol-6-en-24-oic Acid	0	1.40116268182262e-06	0.000123091167100955	1.37384177896883e-05	7.0058134091131e-07	6.84147924453217e-05	97.6543171365773	6.60961191958168	0.432412423105344	1.13508267055767	unchanged
neg_898	GlcCer(d21:1(8E)(9Me)/15:0(2OH[R]))	0	0	0	0	0	0	1	0		0	unchanged
neg_899	1alpha-(2-fluoroethyl)-25-hydroxy-26,27-dimethyl-24a-homo-22-oxavitamin D3 / 1alpha-(2-fluoroethyl)-25-hydroxy-26,27-dimethyl-24a-homo-22-oxacholecalciferol	2.35327271032121e-05	4.40106037049438e-05	6.43781997430588e-06	3.72940995335785e-05	3.37716654040779e-05	2.18659597539422e-05	0.64746465690442	-0.627126652204576	0.594617519906818	0.713123980434148	unchanged
neg_900	PC(18:1(11E)/22:0)	1.65302437132072e-06	8.86371659196383e-07	7.154233629658e-08	0.00012156755782265	1.26969801525855e-06	6.08195500794733e-05	47.9007995197098	5.58197783129754	0.506336432404529	0.981554755875811	unchanged
neg_901	Solacetal D	1.07560381127169e-08	1.45643946453545e-08	5.72734107662879e-08	4.38949543430254e-08	1.26602163790357e-08	5.05841825546567e-08	3.99552274939155	1.9983842687646	0.091026154681825	1.66782477561287	unchanged
neg_902	TG(15:1(9Z)/18:4(6Z,9Z,12Z,15Z)/22:2(13Z,16Z))[iso6]	6.14810595644953e-06	0	2.13520699795735e-05	4.61465310022701e-06	3.07405297822477e-06	1.29833615399003e-05	4.22353213554505	2.07845002808804	0.434255424868351	1.06469321306658	unchanged
neg_903	TG(18:4(6Z,9Z,12Z,15Z)/19:1(9Z)/22:5(7Z,10Z,13Z,16Z,19Z))[iso6]	0.000272280449734711	1.03461841207188e-05	0.000268264566484697	1.71705792506702e-05	0.000141313316927715	0.000142717572867684	1.00993718051843	0.0142655581522084	0.994528033320067	0.00943014221782892	unchanged
neg_904	cholesta-4,6,8(14)-trien-3beta-ol	0.000245445107140704	0.000620945233690477	8.24874731171756e-05	9.5489493461012e-05	0.000433195170415591	8.89884832890938e-05	0.205423535086325	-2.28332661621457	0.317603571017849	1.36396363383084	unchanged
neg_905	Mannosyl-1beta-phosphomycoketide C34	4.04321030920082e-05	9.54372426769688e-06	3.61494268062683e-05	1.26665099957518e-05	2.49879136798525e-05	2.440796840101e-05	0.976790968374839	-0.0338782339775551	0.979037460975318	0.0364120941730976	unchanged
neg_906	9-pentadecen-1-ol	7.74054462088399e-07	9.0629075828122e-08	7.17299458838627e-07	1.39778715825609e-06	4.32341768958261e-07	1.05754330854736e-06	2.44608174476303	1.29047261759942	0.324234384447631	1.16435146820224	unchanged
neg_907	7-O-Methyllicoricidin	7.76862813897986e-06	1.63843389294746e-05	2.90305547603123e-05	0.000162743260147934	1.20764835342272e-05	9.58869074541232e-05	7.93996921225951	2.98913341323641	0.42801361839237	1.14159814953277	unchanged
neg_908	Dotriacontanol	0.000529985641494418	2.80287049656074e-07	5.3200745961736e-05	0.00095802549863183	0.000265132964272037	0.000505613122296783	1.90701719676775	0.931317853393555	0.700664398793184	0.531618988948565	unchanged
neg_909	DL-7-hydroxy stearic acid	2.73725848288857e-05	0	3.39765509722471e-07	0	1.36862924144428e-05	1.69882754861235e-07	0.0124126205780875	-6.33204845739357	0.503959836073479	0.986443582588987	unchanged
neg_910	Geddyl alcohol	0.0019329256597462	6.42051124031221e-06	8.23063744994587e-05	3.94712475125304e-06	0.000969673085493256	4.31267496253559e-05	0.0444755560101145	-4.49084354835152	0.51220398591323	0.968472961916244	unchanged
neg_911	GM4(d18:1/20:0)	0	2.89394919879111e-05	1.80321715613395e-05	0.000112123651842309	1.44697459939555e-05	6.50779117018243e-05	4.49751583262134	2.16912836021029	0.468722046638055	1.01321053354366	unchanged
neg_912	(6-(but-3-en-1-yn-1-yl)-1,2-dithiin-3-yl)methanol	2.50539191870965e-06	3.22215511196831e-05	3.35414957476233e-05	4.25129077028527e-05	1.73634715191964e-05	3.8027201725238e-05	2.19006905866702	1.13097636253221	0.383975182571444	1.18105823518088	unchanged
neg_913	Cer(d14:1(4E)/20:1(11Z)(2OH))	2.621609185399e-07	7.4026631747234e-09	0	2.30104471354103e-07	1.34781790857312e-07	1.15052235677051e-07	0.853618541089522	-0.228336582212137	0.919085654805268	0.139580498807724	unchanged
neg_914	alpha-GlcADAG(18:0(10Me)/16:0)	0.000150100568906227	0.000129193417446273	2.29067493201058e-05	9.48165318924786e-05	0.00013964699317625	5.88616406062922e-05	0.42150310055013	-1.24638485130756	0.246885264512804	1.44102221039903	unchanged
neg_915	22:3-Glc-Sitosterol	1.06840057893376e-05	2.02854521575537e-06	3.58729423308187e-05	1.30433320044277e-05	6.35627550254648e-06	2.44581371676232e-05	3.84787241487954	1.94406096400605	0.337052210385025	1.24685498040661	unchanged
neg_916	Cer(t18:0/30:0(30OH))	0.00132629736092683	1.03939077988991e-05	9.17792098597792e-06	1.07968873545468e-05	0.000668345634362865	9.98740417026236e-06	0.0149434718456467	-6.06434081858209	0.499803238573279	0.995186866996323	unchanged
neg_917	18-hydroxy-18-oxo-dinorleukotriene B4	0.000212607061663171	9.11534697259432e-05	0.000125839338783176	0.000107141619474482	0.000151880265694557	0.000116490479128829	0.766988907980319	-0.382722380936857	0.663777421779082	0.649914197979152	unchanged
neg_918	3alpha,12alpha,22-Trihydroxy-5beta-cholestan-26-oic acid	3.33706753483732e-05	3.8436529470635e-05	2.76633018978117e-06	1.57514968394221e-05	3.59036024095041e-05	9.25891351460164e-06	0.257882577046104	-1.95521378922157	0.117006061020325	1.61599327701067	unchanged
neg_919	Cer(d16:1/23:0)	8.74732908424278e-06	0	1.08433913497293e-05	1.73708912335272e-06	4.37366454212139e-06	6.29024023654101e-06	1.43820820640488	0.524272546851045	0.790166394542001	0.361615076595394	unchanged
neg_920	1,3Z,6Z,9Z-Heneicosatetraene	1.13391564922028e-05	0	6.20743268771909e-06	4.25115545699612e-05	5.6695782461014e-06	2.43594936288401e-05	4.29652657948421	2.10317081991896	0.483338627258828	0.983277229801771	unchanged
neg_921	30:4(15Z,18Z,21Z,24Z)	0.000188480524475375	2.20063493053228e-05	0.000170580903356195	0.000301912504191191	0.000105243436890349	0.000236246703773693	2.2447642414019	1.16656393244044	0.347758178069032	1.13367178448796	unchanged
neg_922	16:3-Glc-Stigmasterol	0	0.000211099019187005	1.81053462526499e-05	0	0.000105549509593503	9.05267312632495e-06	0.0857670789868096	-3.54343220284933	0.527887953264497	0.93299743778742	unchanged
neg_923	15alpha-hydroxycholestane	0	7.10988175416748e-06	2.53020744407245e-05	7.1326279045258e-05	3.55494087708374e-06	4.83141767429912e-05	13.5907117483836	3.76454910720865	0.296547157725594	1.387862098283	unchanged
neg_924	PG(O-18:0/19:1(9Z))	0	2.13511580683631e-08	1.1090339584627e-05	6.87354661927748e-06	1.06755790341816e-08	8.98194310195224e-06	841.354185397668	9.71656945035927	0.146941523508011	1.63505961118438	unchanged
neg_925	GlcCer(t17:0(16Me)/21:0(2OH[R]))	1.94683672956851e-06	0	0	3.53640107140283e-05	9.73418364784255e-07	1.76820053570141e-05	18.1648569584293	4.18307809999241	0.517734947235443	0.956250330563595	unchanged
neg_926	TG(18:2(9Z,12Z)/18:3(9Z,12Z,15Z)/22:2(13Z,16Z))[iso6]	0.000471121020946736	1.81730396031159e-05	0.000337091327419201	2.06445200463435e-05	0.000244647030274926	0.000178867923732772	0.731126486725658	-0.451807077237651	0.836262870376879	0.28605957400987	unchanged
neg_927	PA(16:0/22:1(11Z))	1.35010298432497e-06	1.89405409973934e-06	1.28003726966713e-06	3.65421105190234e-06	1.62207854203216e-06	2.46712416078473e-06	1.5209646739386	0.604986645287624	0.604675956530243	0.758961396519149	unchanged
neg_928	MGDG(18:2(9Z,12Z)/18:2(9Z,12Z))	0.000295380549972312	0.000335624387858119	0.000157429881554579	0.00029539355382667	0.000315502468915216	0.000226411717690624	0.71762264957574	-0.478702669631684	0.408576115151106	1.1358530974662	unchanged
neg_929	Lc3Cer(d18:1/24:0)	0.000141351784155495	0.000111485530975801	0.0024641790741323	0.000896966898006137	0.000126418657565648	0.00168057298606922	13.2937101091784	3.73267189394294	0.297209340448468	1.40280239389132	unchanged
neg_930	Micropine	3.08924782943625e-05	4.07043335497495e-05	2.20852194641142e-05	6.67080239501752e-05	3.5798405922056e-05	4.43966217071447e-05	1.24018432004513	0.310554554364828	0.766426076028015	0.443138634735654	unchanged
neg_931	PA(18:1(9Z)/0:0)	0.000356027185548279	0.000128798977835029	0.000318908370152222	8.93258622997019e-05	0.000242413081691654	0.000204117116225962	0.842021869453382	-0.248070390642949	0.834645722116847	0.284909927395263	unchanged
neg_932	PA(12:0/12:0)	1.74616868779996e-07	2.65961253374728e-06	1.69041964070794e-07	6.21431163094497e-07	1.41711470126364e-06	3.95236563582645e-07	0.278902309904917	-1.84216821188518	0.559997424500666	0.855661380301932	unchanged
neg_933	1-(14-methyl-pentadecanoyl)-2-(8-[1]-ladderane-octanyl)-sn-glycerol	0	0	8.07331162844254e-05	0.000219829985014823	0	0.000150281550649624	Inf	Inf	0.275934591540029	1.44168434773737	unchanged
neg_934	Amphotericin B	2.172442842492e-07	5.58145264894453e-07	4.22053163691255e-07	4.36737539541022e-07	3.87694774571826e-07	4.29395351616138e-07	1.10756032781295	0.147385283219276	0.84727360836646	0.293441486244552	unchanged
neg_935	TG(21:0/22:6(4Z,7Z,10Z,13Z,16Z,19Z)/22:6(4Z,7Z,10Z,13Z,16Z,19Z))[iso3]	0.000110347804898742	0.000384680512388877	2.82524298620449e-05	0.000164769668302514	0.00024751415864381	9.65110490822794e-05	0.389921326566072	-1.35874503045783	0.458774848371692	0.985148309857616	unchanged
neg_936	TG(17:2(9Z,12Z)/22:3(10Z,13Z,16Z)/22:4(7Z,10Z,13Z,16Z))[iso6]	0	0.000185708705146352	0.000112319459414149	0.00013788906664025	9.2854352573176e-05	0.000125104263027199	1.3473171645735	0.430089507738503	0.787398088859667	0.407316913674312	unchanged
neg_937	Tricetin 3'-sulfate	0	9.32171901052388e-06	1.33066264774659e-05	3.32149973473047e-06	4.66085950526194e-06	8.31406310609818e-06	1.78380470312652	0.834957672851276	0.646464683191092	0.609524750599479	unchanged
neg_938	GlcCer(d18:1/18:0)	0	7.03976272295804e-06	0.000158484724472407	4.53305968400981e-11	3.51988136147902e-06	7.92423849015019e-05	22.5127999394289	4.4926735922624	0.514270036703087	0.964006713621312	unchanged
neg_939	Cer(d18:0/28:0)	2.50156378197724e-05	7.62505482102897e-05	4.28351075893769e-06	4.38614074568834e-05	5.0633093015031e-05	2.40724591079105e-05	0.475429361993832	-1.0726970895986	0.50286356327439	0.864678383828295	unchanged
neg_940	PG(O-16:0/16:1(9Z))	0	1.63378723143357e-08	7.43438950511612e-07	6.90310168789295e-08	8.16893615716785e-09	4.06234983695271e-07	49.729239631628	5.63602246714877	0.447339211397996	1.10394249233041	unchanged
neg_941	3Alpha,7Alpha,12Alpha-trihydroxy-27-nor-5Beta-cholestan-24-one	0.000223205832014701	0.000182080542333569	0.000115851047015819	0.000193156787887756	0.000202643187174135	0.000154503917451788	0.762443186994584	-0.391298254891478	0.415204932470591	1.05756968409263	unchanged
neg_942	makisterone B	3.47876306675332e-07	6.49595574788011e-07	0	1.11736265999396e-06	4.98735940731672e-07	5.5868132999698e-07	1.12019464484024	0.163749436521557	0.93261040027002	0.125868977404078	unchanged
neg_943	6-keto-PGF1alpha	0	1.54627986728746e-06	0	6.85188481854847e-06	7.7313993364373e-07	3.42594240927424e-06	4.43120612478018	2.14769943769761	0.578480492395004	0.81173436570871	unchanged
neg_944	Petroformynic acid C	0.00811492617586525	0.00333280846135553	0.00702970522355728	0.00478262963613883	0.00572386731861039	0.00590616742984806	1.03184911548263	0.0452320247731939	0.953410589344663	0.0839711536180574	unchanged
neg_945	Ceriporic acid C	8.63274096174513e-05	2.93779029888527e-05	5.4192002680621e-05	2.03857800267427e-05	5.7852656303152e-05	3.72888913536818e-05	0.644549338552156	-0.633637297572567	0.610243251564312	0.69275064052956	unchanged
neg_946	DG(18:3(9Z,12Z,15Z)/20:4(5Z,8Z,11Z,14Z)/0:0)[iso2]	0	0	2.6541285350444e-07	1.00936951027145e-06	0	6.37391181887945e-07	Inf	Inf	0.33630692637097	1.32886649809597	unchanged
neg_947	Osirisyne H	1.48956198832773e-05	8.94688314142291e-06	7.28374410822972e-06	1.4786222951323e-05	1.19212515123501e-05	1.10349835297764e-05	0.9256564647046	-0.111451223889772	0.870983042954387	0.223641594144177	unchanged
neg_948	Matteucinol 7-O-glucoside	0.000279500058279998	0.000514091672102464	0.000241706685375583	0.000302202036721803	0.000396795865191231	0.000271954361048693	0.68537599533107	-0.545032431222985	0.47396751260611	1.01477205688842	unchanged
neg_949	Squafosacin F	7.04897079361705e-07	0	0.0002075746577898	0	3.52448539680852e-07	0.0001037873288949	294.475128167309	8.20200197668281	0.501081567511644	0.992518015490702	unchanged
neg_950	FAHFA(18:1/32-O-32:1)	0.000288161863601747	0.000278015409805717	7.29040845029245e-05	0.000169988430462438	0.000283088636703732	0.000121446257482681	0.429004353183493	-1.22093580780503	0.182407912824016	1.58458656314815	unchanged
neg_951	TG(18:1(9Z)/19:0/22:3(10Z,13Z,16Z))[iso6]	4.34602433456359e-05	0	1.23320113526115e-05	3.3995829845485e-06	2.17301216728179e-05	7.86579716858e-06	0.361976673992547	-1.46603136277098	0.637704213379351	0.696446236444366	unchanged
neg_952	Triangulyne A	0.000506103054050955	0.000143343437833246	0.0007533319584393	0.000293478897804297	0.000324723245942101	0.000523405428121799	1.61185081346201	0.688718219896482	0.570753859446322	0.745246533678448	unchanged
neg_953	(-)-Fusidic acid	8.68160389171648e-05	0.000124325095117333	4.62746565765065e-05	0.000178201802723158	0.000105570567017249	0.000112238229649832	1.06315834821171	0.0883564897817548	0.93657217867257	0.118178186868784	unchanged
neg_954	MGDG(18:0/18:2(9Z,12Z))	5.06574099887018e-05	3.63217419109635e-05	2.46165197345564e-05	5.89337908120645e-05	4.34895759498326e-05	4.17751552733105e-05	0.960578583739242	-0.0580244510815716	0.938389437041576	0.112087662175689	unchanged
neg_955	27-Oxooctacosanoic acid	0	0	4.10124738203182e-05	1.42635056394347e-05	0	2.76379897298765e-05	Inf	Inf	0.286923488178367	1.42190898067792	unchanged
neg_956	PC(22:0/26:0)	0.00146721076533168	1.97952654289085e-05	2.37913857609515e-05	8.78678773827421e-06	0.000743503015380294	1.62890867496129e-05	0.02190856850968	-5.51236096703736	0.49845013531472	0.997947314407009	unchanged
neg_957	TG(20:3(8Z,11Z,14Z)/20:5(5Z,8Z,11Z,14Z,17Z)/20:5(5Z,8Z,11Z,14Z,17Z))[iso3]	0.000190026306124988	0.000175189316076317	7.54350163593968e-05	0.000201528422667481	0.000182607811100653	0.000138481719513439	0.758355946981416	-0.399052934603423	0.610743295327875	0.760030834274303	unchanged
neg_958	DG(16:0/22:2(13Z,16Z)/0:0)[iso2]	2.10410805574937e-05	1.52417525050189e-05	2.75980335104289e-05	3.78785722884029e-05	1.81414165312563e-05	3.27383028994159e-05	1.80461668155903	0.851692426950519	0.164406737662051	1.49575693728899	unchanged
neg_959	Squamocenin	7.77926598733911e-07	0	4.57721917150018e-06	0	3.88963299366955e-07	2.28860958575009e-06	5.8838702506762	2.55676543306965	0.557270912135923	0.862936251081618	unchanged
neg_960	Conicasterol B	2.01556084682788e-06	4.41078318369286e-06	8.29456442736885e-06	1.30026210484277e-06	3.21317201526037e-06	4.79741326610581e-06	1.4930458883998	0.578258507032706	0.731122356268839	0.499711717844655	unchanged
neg_961	Squafosacin G	0.00126137501952046	0.000505196209567927	0.00146581022043557	0.0006305909046561	0.000883285614544193	0.00104820056254584	1.1867062536581	0.246962867720765	0.79753393712725	0.349262458765817	unchanged
neg_962	3-dehydro-4-methylzymosterol	0.00138629260751882	0.00331657878804067	0.000512488092100623	0.00114592263100205	0.00235143569777975	0.000829205361551337	0.352637906422141	-1.50374053098408	0.342404818513156	1.25311230724278	unchanged
neg_963	(23S)-23,25-dihydroxy-24-oxovitamin D3 23-(beta-glucuronide) / (23S)-23,25-dihydroxy-24-oxocholecalciferol 23-(beta-glucuronide)	1.28757223996462e-06	0.000121503304930746	0	2.03786072182693e-06	6.13954385853553e-05	1.01893036091347e-06	0.0165961899514227	-5.91300411501535	0.498549931297902	0.997639863224395	unchanged
neg_964	Pubescenol	2.13657615168322e-05	0.000827238279998246	0	4.46884551319612e-06	0.000424302020757539	2.23442275659806e-06	0.00526611387004185	-7.56904556730991	0.485236250854731	1.02551599982716	unchanged
neg_965	9beta-hydroxy-11beta,13-dihydro-parthenolide-9-O-beta-D-glucopyranoside	0.000124429320986611	0.000130532928223549	7.53402749041293e-05	8.61937534969195e-05	0.00012748112460508	8.07670142005244e-05	0.633560571815868	-0.658445539481943	0.0321993535791238	1.69319159980077	down
neg_966	TG(12:0/16:1(9Z)/19:0)[iso6]	3.05090906571821e-05	0.00014355035395152	1.77741587634918e-06	0	8.70297223043511e-05	8.8870793817459e-07	0.0102115451439302	-6.61365500790521	0.369621796527352	1.26294325192622	unchanged
neg_967	Cer(d18:0/17:0)	0	0	1.43093827417574e-05	0.000152533328385286	0	8.34213555635217e-05	Inf	Inf	0.440452012121427	1.11857062747757	unchanged
neg_968	FAHFA(16:1(9Z)/9-O-18:0)	1.27570777858121e-05	9.5985814392985e-05	0.0006594171693065	0.000377290375584087	5.43714460893985e-05	0.000518353772445294	9.53356604849182	3.25301595790841	0.165120342121365	1.57225695832558	unchanged
neg_969	13,16-Dimethyl octacosanedioic acid	0.000242455836156979	0	0	0	0.00012122791807849	0	0	-Inf	0.5	0.994777758451476	unchanged
neg_970	Cer(d18:0/25:0)	0.000568858721410904	4.65899842107761e-06	1.11498813714243e-06	1.31057479623484e-05	0.000286758859915991	7.11036804974541e-06	0.0247956350915486	-5.33377001214693	0.50273130376838	0.988840044872849	unchanged
neg_971	AC2SGL(16:0/38:0(2Me[S],4Me[S],6Me[S],8Me[S],10Me[S],12Me[R],14Me[R],16Me[R],18Me[R],20Me[R],21OH))	7.18011700250901e-05	0.000172163563320486	0	0	0.000121982366672788	0	0	-Inf	0.248459137020062	1.48930161385103	unchanged
neg_972	Minquartynoic acid	1.51266354271241e-05	1.79010566233278e-05	8.40818665991134e-06	2.71316896173814e-05	1.65138460252259e-05	1.77699381386464e-05	1.07606296628306	0.105762500279722	0.915296456436885	0.160996183639982	unchanged
neg_973	Fulvyne H	3.4672678598837e-07	6.46473695640579e-08	0	7.09884405192293e-10	2.05687077776214e-07	3.54942202596147e-10	0.00172564171961411	-9.17865132361622	0.383161170975266	1.2358902519857	unchanged
neg_974	1-(tetradecanyl)-2-(8-[1]-ladderane-octanyl)-sn-glycerol	0.000499106743301869	6.61676387949657e-05	0.000451998645884181	0.000270166186544361	0.000282637191048417	0.000361082416214271	1.27754742705611	0.353376850073728	0.782981923537495	0.396159928511191	unchanged
neg_975	9-hydroxy-7E-Nonene-3,5-diynoic acid	0.000202973596348121	5.16938372654534e-05	0.000128815581334313	5.82421924958195e-05	0.000127333716806787	9.35288869150662e-05	0.73451784225371	-0.445130559016216	0.738203270665053	0.474377991817648	unchanged
neg_976	GlcCer(d15:1/20:0)	0	0	0	0.00159924880257091	0	0.000799624401285455	Inf	Inf	0.5	0.994777758451672	unchanged
neg_977	LTB4 ethanol amide	1.87522572055129e-05	3.11173599418663e-05	1.99563936908239e-05	4.46287617861313e-05	2.49348085736896e-05	3.22925777384776e-05	1.29508023464642	0.373041480568777	0.663178029748905	0.607875194166257	unchanged
neg_978	halosterol A	1.01804355865183e-06	7.69942046825283e-06	0	8.00546450493339e-06	4.35873201345233e-06	4.0027322524667e-06	0.918324925715342	-0.12292339029239	0.951948534963301	0.0830949340235597	unchanged
neg_979	As-PL(20:0/16:0)	1.77790799391777e-05	1.21692242097616e-05	4.85432583013211e-06	5.66777936621488e-06	1.49741520744697e-05	5.26105259817349e-06	0.351342271135565	-1.50905093253462	0.172693713167636	1.59272041931074	unchanged
neg_980	Digitoxigenin	0.000946522570885766	0.000791751371267678	0.000808331585035317	0.00159379505442642	0.000869136971076722	0.00120106331973087	1.3819033819755	0.466656750879907	0.551032681301248	0.871519262870773	unchanged
neg_981	Quercetin 3-(2''-galloyl-alpha-L-arabinopyranoside)	0	0	1.16058916473271e-06	7.65246167644986e-06	0	4.40652542059128e-06	Inf	Inf	0.404179065298425	1.19319342572988	unchanged
neg_982	TG(17:2(9Z,12Z)/20:5(5Z,8Z,11Z,14Z,17Z)/22:3(10Z,13Z,16Z))[iso6]	0	0	0	1.21446436710551e-06	0	6.07232183552755e-07	Inf	Inf	0.5	0.994777758451672	unchanged
neg_983	Myristic acid(d3)	4.16344930647729e-05	4.93187011313688e-05	4.18357602177072e-05	7.56009965513775e-05	4.54765970980709e-05	5.87183783845424e-05	1.29117792736153	0.36868782112126	0.574390539343299	0.819608363485793	unchanged
neg_984	1-O-(2-methoxy-4-hexadecenyl)-sn-glycerol	3.61447473878265e-05	2.69100005805519e-06	1.96437809277887e-05	1.66247929270008e-06	1.94178737229408e-05	1.06531301102444e-05	0.548624955659201	-0.866107846403497	0.701413657319719	0.534574062335227	unchanged
neg_985	OH-Spheroidenone	0.000349924926999886	5.13563364619923e-05	0.000294731433670075	5.31957875001278e-05	0.000200640631730939	0.000173963610585101	0.867040783735112	-0.205828238569947	0.902720985016866	0.168454620724262	unchanged
neg_986	9R-hydroxy-10E,12E-octadecadienoic acid, methyl ester	0.00158247311477084	0.00102128147974787	0.00131389672293827	0.000745055252238566	0.00130187729725936	0.00102947598758842	0.790762685358764	-0.338683300347807	0.56574261794321	0.748247277329793	unchanged
neg_987	6E-nonenoic acid	0.000578384272820723	0.000192701821085835	7.9206024758201e-05	3.40049737727646e-05	0.000385543046953279	5.66054992654828e-05	0.146820179258329	-2.76787782619406	0.334517570190727	1.32271843908908	unchanged
neg_988	Tephroleocarpin A	0.000142266000368463	4.63131787196525e-05	0.000157055046251986	5.94809926579892e-05	9.42895895440577e-05	0.000108268019454988	1.14824998155707	0.199436760386612	0.857033931298005	0.24633943397035	unchanged
neg_989	16:1-Glc-Sitosterol	6.11212238961579e-05	4.25951385231742e-05	1.48993360388658e-05	3.26409383077556e-05	5.18581812096661e-05	2.37701371733107e-05	0.45836812280798	-1.12542137947047	0.16016935880246	1.44744211220084	unchanged
neg_990	3-oxo-9Z-Hexadecenal	3.74351968549159e-05	7.57356990410104e-05	1.79797190700435e-05	2.21368533220952e-05	5.65854479479631e-05	2.00582861960693e-05	0.354477819359409	-1.49623273794817	0.304522642282316	1.38119032142513	unchanged
neg_991	TG(17:1(9Z)/20:2(11Z,14Z)/20:4(5Z,8Z,11Z,14Z))[iso6]	0.00129111469062882	0.00151204266119067	6.33563575997372e-05	0.00252828761727519	0.00140157867590974	0.00129582198743746	0.924544593685662	-0.113185187872717	0.94555478891766	0.103938312004555	unchanged
neg_992	GlcCer(d18:0/20:0(2OH[R]))	0	9.03016867358257e-06	6.09050020784398e-06	4.28529286781779e-06	4.51508433679128e-06	5.18789653783089e-06	1.1490143153157	0.200396772315025	0.906260338236837	0.177086186898905	unchanged
neg_993	Fucoxanthinol 3-heptadecanoate 3'-heptadecanoate	3.88612921366762e-05	0.000140600334548765	0	3.46764082645979e-05	8.97308133427206e-05	1.7338204132299e-05	0.193224640303626	-2.37164901428948	0.374153890380303	1.18834539625252	unchanged
neg_994	PA(17:1(9Z)/22:0)	9.74124103585152e-07	0	4.63374062238788e-05	0	4.87062051792576e-07	2.31687031119394e-05	47.5682780595812	5.57192789652016	0.506717910983276	0.980542314643522	unchanged
neg_995	Neoglabrescin A	0	1.39681049185143e-06	2.67891926934944e-06	0	6.98405245925715e-07	1.33945963467472e-06	1.91788312371467	0.939514804832102	0.724012360609265	0.495215225782322	unchanged
neg_996	2E,4E,6E-Nonatrienal	1.06837136835149e-05	6.53901296030402e-06	6.47287262042806e-06	2.47853750352916e-06	8.61136332190946e-06	4.47570506197861e-06	0.519744074738003	-0.944126688931809	0.28743530514031	1.22802684273883	unchanged
neg_997	PE-Cer(d16:1(4E)/20:0)	0.00474336941864196	0.0022236181869055	0.00404181343981793	0.00274771005193022	0.00348349380277373	0.00339476174587408	0.974527855674954	-0.0372246711591891	0.957380464635038	0.0762544357430602	unchanged
neg_998	Squamocin-V	2.28550266141167e-05	4.7109555362857e-06	1.20864783211373e-05	5.00784966016633e-06	1.37829910752012e-05	8.54716399065182e-06	0.620124031425236	-0.689371296120104	0.668397883614757	0.612309575428792	unchanged
neg_999	TG(17:2(9Z,12Z)/20:4(5Z,8Z,11Z,14Z)/22:6(4Z,7Z,10Z,13Z,16Z,19Z))[iso6]	0.0216995003587826	0.0318076610137091	0.0106774321177311	0.0177942754905327	0.0267535806862459	0.0142358538041319	0.532110223714862	-0.910202971838145	0.194408306125976	1.41265380999051	unchanged
neg_1000	Lignoceroyl-EA	2.53405216430502e-06	9.98217792398962e-07	1.13240959381671e-06	2.85461183575269e-06	1.76613497835199e-06	1.9935107147847e-06	1.12874199266744	0.174715753216703	0.862192359322732	0.237804024963425	unchanged
neg_1001	LMGP06030093	0	0	0	0	0	0	1	0		0	unchanged
neg_1002	PA(18:0/22:6(4Z,7Z,10Z,13Z,16Z,19Z))	9.31000335804032e-06	6.88555866247107e-07	3.35110470904154e-05	9.71351340763194e-06	4.99927961214371e-06	2.16122802490237e-05	4.32307890851423	2.11205916977145	0.379153382606088	1.17218429624984	unchanged
neg_1003	TG(17:1(9Z)/22:3(10Z,13Z,16Z)/22:5(7Z,10Z,13Z,16Z,19Z))[iso6]	0	0	7.60078392427242e-05	3.96738271207041e-05	0	5.78408331817141e-05	Inf	Inf	0.19374203152324	1.57465405983641	unchanged
neg_1004	PG(14:1(9Z)/22:1(11Z))	0	2.22799877850112e-06	3.79366666038513e-08	0	1.11399938925056e-06	1.89683333019257e-08	0.0170272385110431	-5.87601171303595	0.505436835945229	0.983292942941257	unchanged
neg_1005	2,6,8,12-Tetramethyl-2,4-tridecadien-1-ol	1.09760793708258e-05	0	1.52801684144642e-05	4.60355112171869e-06	5.4880396854129e-06	9.94185976809145e-06	1.81155026894516	0.85722483987989	0.619619352788764	0.655465949461699	unchanged
neg_1006	Rapanone	2.64709431449313e-05	9.79851089350037e-06	1.91664579415692e-05	4.69939598725419e-06	1.81347270192158e-05	1.19329269644117e-05	0.658015251719388	-0.603807071223319	0.631733888549627	0.636218886964539	unchanged
neg_1007	PIM1(19:0/18:0)	0	2.83805037294737e-05	1.73543162778974e-05	6.45138124603783e-05	1.41902518647369e-05	4.09340643691378e-05	2.88466087560152	1.52840172377703	0.452254897553394	0.975799947674601	unchanged
neg_1008	(-)-Kanshone A	1.11575452809957e-06	5.84524242110112e-06	3.61849063072708e-06	2.79169073174014e-06	3.48049847460034e-06	3.20509068123361e-06	0.920871163893166	-0.118928767250589	0.926452386837134	0.139316497189987	unchanged
neg_1009	Nonadecandioic acid	0.00111581187900594	0.000787307801175065	0.00102515409752027	0.000997364453754054	0.000951559840090503	0.00101125927563716	1.06273849844376	0.0877866454010399	0.778126713901268	0.427453683128447	unchanged
neg_1010	(Z)-heptadec-14-en-12-yn-2-one	6.86620672987879e-05	7.01774454741468e-06	2.65359171968309e-05	7.24864923712693e-06	3.78399059231013e-05	1.68922832169789e-05	0.446414514119237	-1.16354416111756	0.618791657738535	0.718301517728882	unchanged
neg_1011	4alpha-methyl-ergosta-6,8(14)-dien-3beta-ol	1.93781553468483e-05	0.000104526629115887	1.80404667046964e-05	0.000149094490237636	6.19523922313676e-05	8.35674784711662e-05	1.34889833081949	0.431781613556687	0.811756927713555	0.330738977352316	unchanged
neg_1012	beta-Isorenieratene	2.17782342663195e-05	2.36409418651946e-05	5.56036823870955e-05	2.54143997349221e-05	2.2709588065757e-05	4.05090410610088e-05	1.78378581521216	0.834942396714491	0.447228963257682	1.1021792973542	unchanged
neg_1013	PG(P-20:0/18:3(6Z,9Z,12Z))	0.000150872037007719	0.000116089378553519	9.29584454608055e-05	0.000168678906315316	0.000133480707780619	0.000130818675888061	0.980056804186764	-0.0290627244926263	0.956931419096843	0.0777652180179629	unchanged
neg_1014	TG(16:0/16:1(9Z)/18:1(9Z))[iso6]	5.61918659951856e-06	1.50011703183999e-05	2.21377802590212e-05	0.000209171591203068	1.03101784589592e-05	0.000115654685731045	11.2175251079717	3.48768250806193	0.461848962227037	1.07268072780591	unchanged
neg_1015	DG(19:1(9Z)/20:0/0:0)[iso2]	0.00397867646771119	0.00189459152692789	0.00512812937141541	0.00699954588374153	0.00293663399731954	0.00606383762757847	2.06489389999344	1.04606765385498	0.156642044915938	1.45561856652327	unchanged
neg_1016	Repensol3,7,9-Trihydroxycoumestan	8.24767809427867e-10	1.091227599389e-05	1.05981824385928e-05	6.73763525322273e-06	5.45655038084971e-06	8.66790884590776e-06	1.58853272505805	0.667694811041434	0.661969825885623	0.629362479922115	unchanged
neg_1017	ascr#16	9.87484292209258e-05	9.14483560861969e-05	7.84063630505028e-05	0.000143348204973728	9.50983926535613e-05	0.000110877284012115	1.16592174608078	0.221470961497427	0.712014533248888	0.556774138496261	unchanged
neg_1018	5-nonacosylresorcinol	9.79821066014967e-05	0	3.28703915708134e-05	0	4.89910533007483e-05	1.64351957854067e-05	0.335473411533196	-1.5757296669694	0.625830766679866	0.701154250686666	unchanged
neg_1019	Lauryl linoleate	1.01072024010792e-06	0	3.39674952389708e-05	2.19001067799889e-05	5.0536012005396e-07	2.79338010094798e-05	55.27504031481	5.78855626715781	0.135725607666133	1.64472074127639	unchanged
neg_1020	Dodecaprenyl phosphate-galacturonic acid	0.000262246588212021	5.99790370265091e-05	0.000170462815354517	1.90132414461725e-05	0.000161112812619265	9.47380284003448e-05	0.588022931635025	-0.766055676711722	0.655380881772505	0.600006620468861	unchanged
neg_1021	3beta-hydroxy-stigmast-5-en-7-one	0.0453974304742288	0.0461829742262215	0.0290223659977077	0.0527022282854915	0.0457902023502251	0.0408622971415996	0.892380794237715	-0.164268630561437	0.748920066845652	0.486213576308364	unchanged
neg_1022	N-stearoyl phenylalanine	1.13992453179239e-05	0.000148217050312859	2.06631743860261e-05	1.66309408618056e-05	7.98081478153914e-05	1.86470576239159e-05	0.23364854509654	-2.09758804115797	0.535502801219222	0.920423420610389	unchanged
neg_1023	SQDG(16:0/14:0)	0	0	0	1.54111619640335e-10	0	7.70558098201675e-11	Inf	Inf	0.5	0	unchanged
neg_1024	PA(O-16:0/0:0)	1.77974490241192e-05	1.54516754044388e-05	4.79918862440821e-06	3.34093272542654e-05	1.6624562214279e-05	1.91042579393368e-05	1.14915855786734	0.200577870975306	0.890803022498839	0.208933716411602	unchanged
neg_1025	DG(20:3(8Z,11Z,14Z)/22:5(7Z,10Z,13Z,16Z,19Z)/0:0)[iso2]	2.31590746074289e-05	1.9236531875644e-06	6.28649974915225e-05	3.98769697321641e-06	1.25413638974966e-05	3.34263472323695e-05	2.66528804247851	1.41429145606118	0.605889481332646	0.735317850001505	unchanged
neg_1026	anteiso-1,2-octadecanediol	0.00259846604991521	0.00139852095498374	0.00270133735375033	0.00177853642710262	0.00199849350244947	0.00223993689042648	1.1208126960038	0.164545203099412	0.781708053268944	0.3791289949602	unchanged
neg_1027	Nepheliosyne A	0.00180476248328636	0.00301095349780419	0.00174560203129573	0.00222795019604685	0.00240785799054527	0.00198677611367129	0.825121797661071	-0.277321001090069	0.611578622491542	0.717995321388988	unchanged
neg_1028	17-methyl-6Z-octadecenoic acid	0	0	0.000128205088666192	2.42957234337923e-05	0	7.62504060499922e-05	Inf	Inf	0.380770161527392	1.24071977646279	unchanged
neg_1029	PG(21:0/22:4(7Z,10Z,13Z,16Z))	0.000150366267821681	0.00023825264147474	0.000171048436079704	0.000249895139362034	0.000194309454648211	0.000210471787720869	1.08317831523906	0.115270762184501	0.810207355334547	0.327470858128493	unchanged
neg_1030	(24R,25S)-25,26-epoxy-1alpha,24-dihydroxy-27-norvitamin D3 / (24R,25S)-25,26-epoxy-1alpha,24-dihydroxy-27-norcholecalciferol	7.2787086806611e-05	0.000158501718141503	1.6386645553838e-05	0.00043451712119644	0.000115644402474057	0.000225451883375139	1.94952698575891	0.963124124959249	0.6920590753214	0.589099679894089	unchanged
neg_1031	Glycolithocholic Acid	2.29784469468113e-06	1.8049277357476e-05	4.53583033062269e-06	4.85521702961583e-06	1.01735610260786e-05	4.69552368011926e-06	0.461541801153295	-1.11546677835856	0.613084489700549	0.760310593058679	unchanged
neg_1032	N-arachidonoyl dihydroxypropylamine	1.09181946155782e-05	2.42199755192088e-09	0.000275326460025185	3.1008765144041e-05	5.46030830656506e-06	0.000153167612584613	28.0510923532387	4.8099850476079	0.439612688194218	1.11904750271104	unchanged
neg_1033	omega-linoleoyloxy-Cer(d18:1/27:0)	1.11579350425292e-05	3.41334201950464e-06	9.75371832471871e-06	2.79839618540339e-06	7.28563853101692e-06	6.27605725506105e-06	0.861428580122688	-0.215196905371596	0.864292690760002	0.234137385173844	unchanged
neg_1034	1alpha-hydroxy-24,25,26,27-tetranorvitamin D3 / 1alpha-hydroxy-24,25,26,27-tetranorcholecalciferol	1.76234228836261e-06	5.06590170816612e-06	3.08077350177351e-06	3.99631650233793e-05	3.41412199826436e-06	2.15219692625764e-05	6.30380791123384	2.65622357385955	0.505016073117524	0.98003208252505	unchanged
neg_1035	TG(17:0/18:2(9Z,12Z)/20:0)[iso6]	2.06076750706193e-05	0	8.9996896938174e-06	0	1.03038375353096e-05	4.4998448469087e-06	0.436715430681863	-1.19523458741265	0.676720572486658	0.590792278364249	unchanged
neg_1036	all-trans-nonaprenyl diphosphate	6.80853116787162e-08	9.43623060493105e-08	3.99254129034776e-09	0	8.12238088640134e-08	1.99627064517388e-09	0.0245774074510108	-5.34652344879294	0.0982808361244687	1.67648282277258	unchanged
neg_1037	PC(21:0/22:1(11Z))	0	3.23831498097291e-05	2.52080398584997e-05	6.78613595444377e-05	1.61915749048646e-05	4.65346997014687e-05	2.87400700517946	1.52306357826197	0.381826624935632	1.07740731361925	unchanged
neg_1038	Exophilin A1	1.24738814835378e-06	1.05747183265208e-07	4.70783694969714e-07	3.44274437257135e-06	6.76567665809494e-07	1.95676403377053e-06	2.89219265515641	1.53216365650112	0.542794253666643	0.851734012841829	unchanged
neg_1039	(23S)-1alpha-hydroxy-25,27-didehydrovitamin D3 26,23-lactone	0	0	0	0	0	0	1	0		0	unchanged
neg_1040	Proversilin A	3.28464514391665e-05	3.08933178428144e-05	1.37119853259008e-05	3.47531631420018e-05	3.18698846409905e-05	2.42325742339513e-05	0.760359646949704	-0.395246126144375	0.59988185741664	0.784169031251823	unchanged
neg_1041	TG(15:1(9Z)/22:1(11Z)/22:4(7Z,10Z,13Z,16Z))[iso6]	0.000870858024272481	7.56026749927354e-05	0.000968294466360925	0.000131165781688982	0.000473230349632608	0.000549730124024954	1.16165441301839	0.216180937262776	0.90673997830128	0.160736175441426	unchanged
neg_1042	Trillfurostanoside I	0	1.99063243798075e-07	0	0	9.95316218990375e-08	0	0	-Inf	0.5	0.994777758451594	unchanged
neg_1043	PGH1	1.31447318446293e-06	2.77317420861473e-06	1.04795629193653e-06	6.79567649479412e-06	2.04382369653883e-06	3.92181639336533e-06	1.91886237546166	0.940251242351946	0.630525211740894	0.70428387275789	unchanged
neg_1044	1-O-heptadecyl-2-O-hexadecanoyl-3-O-beta-D-(3'-sulfo)-galactopyranosyl-sn-glycerol	0	4.06386971028136e-06	0	0	2.03193485514068e-06	0	0	-Inf	0.5	0.994777758451594	unchanged
neg_1045	PI(18:3(6Z,9Z,12Z)/20:5(5Z,8Z,11Z,14Z,17Z))	3.40475140960053e-05	0.000140271066589702	1.02597212417657e-05	4.41065448540928e-05	8.71592903428537e-05	2.71831330479292e-05	0.311878778968948	-1.68094270350205	0.451993535350309	1.04326342237053	unchanged
neg_1046	(Z)-7-(5-((1E,3E,6Z,9Z)-dodeca-1,3,6,9-tetraen-1-yl)-1,2-dioxolan-3-yl)-7-hydroperoxyhept-4-enoic acid	7.92201597411621e-08	1.21281214665173e-05	0	4.4423126242922e-08	6.10367081312923e-06	2.2211563121461e-08	0.00363904997525146	-8.10222242074484	0.497000616989189	1.00101925667898	unchanged
neg_1047	12-amino-dodecanoic acid	0.000356580986444931	0.000391271326771365	0.000203220826067036	0.000478463217693259	0.000373926156608148	0.000340842021880147	0.911522277478249	-0.133650178925041	0.850008238956164	0.286545442857885	unchanged
neg_1048	Cholesterol glucuronide	0	3.76277680092113e-05	0	6.86923268631092e-05	1.88138840046056e-05	3.43461634315546e-05	1.82557537949881	0.868351240059519	0.739399693092003	0.465271777463556	unchanged
neg_1049	15-Phenylpentadecanoic acid	0.000487833398527803	0.000347464811797176	0.00040171421464413	0.000439577558557027	0.000417649105162489	0.000420645886600579	1.00717535701872	0.0103148895776084	0.973106581299278	0.0502054565652194	unchanged
neg_1050	TG(16:1(9Z)/16:1(9Z)/18:3(9Z,12Z,15Z))[iso3]	5.85590633423407e-06	0	6.64986663578553e-05	6.6470143346035e-06	2.92795316711704e-06	3.65728403462294e-05	12.4909239522572	3.64280829177222	0.461570735209271	1.069091298424	unchanged
neg_1051	Ginsenoside Re	0	0	0	0	0	0	1	0		0	unchanged
neg_1052	Ximaosteroid D	0	0	0	0	0	0	1	0		0	unchanged
neg_1053	PE(O-20:0/22:6(4Z,7Z,10Z,13Z,16Z,19Z))	0	4.95397065287072e-05	0	1.75551103930425e-05	2.47698532643536e-05	8.77755519652125e-06	0.354364440630461	-1.49669425369186	0.634801562850339	0.68105430885097	unchanged
neg_1054	Turkesterone	1.05229659978198e-08	2.90519605822909e-07	0	1.10294184041966e-07	1.50521285910364e-07	5.5147092020983e-08	0.366374042630908	-1.44861080186254	0.619117630854537	0.704704685250864	unchanged
neg_1055	Calyxoside	0	0	0	0	0	0	1	0		0	unchanged
neg_1056	4Z,7Z,10Z-octadecatrienenitrile	0.000208197599568932	1.99028057522889e-06	0.000241168858700901	8.27422908489153e-05	0.00010509394007208	0.000161955574774908	1.54105531359685	0.623918645901817	0.707041357126396	0.509038045431152	unchanged
neg_1057	Gondoyl-linolenate	0.000554294330195822	2.01206653129982e-05	0.000481354411200946	1.35665191469956e-05	0.00028720749775441	0.000247460465173971	0.861608652659804	-0.214895356743046	0.921239287524552	0.135976092251344	unchanged
neg_1058	Solacetal B	3.8002806915019e-06	1.83315749734996e-05	0	1.80047762820991e-06	1.10659278325007e-05	9.00238814104955e-07	0.0813523120457142	-3.61967284167057	0.392327371049488	1.20713213787379	unchanged
neg_1059	25-Hydroxy-atrotosterone A	0	0	0	0	0	0	1	0		0	unchanged
neg_1060	PS(14:1(9Z)/18:4(6Z,9Z,12Z,15Z))	1.23216880128691e-05	9.79346037255086e-05	0	7.58532582122488e-05	5.51281458691889e-05	3.79266291061244e-05	0.687972151215077	-0.539577928385965	0.79233798214866	0.358429392738269	unchanged
neg_1061	Cer(d16:1(4E)/24:0(2OH))	0.000139194307035185	0.00278211364267279	0.00103797190355979	0.00442881159845615	0.00146065397485399	0.00273339175100797	1.87134790173779	0.904077794523857	0.616920943379875	0.665403881878827	unchanged
neg_1062	TG(17:0/17:2(9Z,12Z)/22:0)[iso6]	0.000307989618465171	3.6197954232605e-05	0.000406202617541821	4.64254277668758e-05	0.000172093786348888	0.000226314022654348	1.31506213824327	0.395130970177215	0.833816203320405	0.288863477127788	unchanged
neg_1063	1alpha-hydroxy-22-oxavitamin D3 / 1alpha-hydroxy-22-oxacholecalciferol	0.000217304871959381	0.000192809493365753	5.61445880774924e-05	5.25901024853451e-05	0.000205057182662567	5.43673452814187e-05	0.265132606307594	-1.91521398950462	0.0473592911932617	1.71150000796513	down
neg_1064	15d-PGA1	0	0	0	0	0	0	1	0		0	unchanged
neg_1065	TG(14:0/20:0/22:4(7Z,10Z,13Z,16Z))[iso6]	8.38730138143212e-05	0	5.81944852332148e-05	5.15423253613809e-06	4.19365069071606e-05	3.16743588846764e-05	0.75529320920308	-0.404891279131967	0.858334379403599	0.249328402343984	unchanged
neg_1066	Cer(d18:0/24:0)	0.000748416544399872	5.0568256290489e-06	1.26584045999725e-07	1.18364726010621e-06	0.00037673668501446	6.55115653052968e-07	0.00173892184942866	-9.16759118811605	0.496252351577529	1.00258463812329	unchanged
neg_1067	Decaprenol	0	0.000330856079050792	9.94682559827902e-06	0.000238964646300177	0.000165428039525396	0.000124455735949228	0.752325520548298	-0.410571064280133	0.859505290794322	0.24557940949065	unchanged
neg_1068	15-(3,4-dimethyl-5-pentylfuran-2-yl)-pentadecanoic acid	0	1.45804933503611e-05	2.56681672932397e-05	6.62293818848216e-05	7.29024667518055e-06	4.59487745890306e-05	6.30277364214054	2.65598685070207	0.283401207137947	1.35307215438956	unchanged
neg_1069	Hydnocarpic acid	1.98168201692821e-06	4.87186024211181e-06	1.43087828905412e-06	7.47388457879679e-06	3.42677112952001e-06	4.45238143392545e-06	1.29929349397463	0.377727354169366	0.797946986293167	0.364629296642967	unchanged
neg_1070	DG(12:0/16:1(9Z)/0:0)[iso2]	1.48134266862637e-05	1.65202595042578e-05	3.4947947445387e-05	0.000135027292319217	1.56668430952607e-05	8.4987619882302e-05	5.4246806051189	2.43953819691638	0.397990213383745	1.20561925589201	unchanged
neg_1071	PG(P-16:0/13:0)	0.00307615499330785	0.00148257957213856	0.00296087627608524	0.00198189695730877	0.00227936728272321	0.002471386616697	1.08424238402878	0.116687309410374	0.859655735254141	0.247578920049459	unchanged
neg_1072	4'-Hydroxy-7-methoxy-8-methylflavan	1.32746040516765e-05	4.86746682496982e-06	3.26652083553431e-06	3.48619687720945e-06	9.07103543832316e-06	3.37635885637188e-06	0.372213170076207	-1.42579899148524	0.4046923421007	1.19168616037853	unchanged
neg_1073	Cer(d18:1(4E)/25:0(2OH))	3.94776142602926e-06	0.00025719270403826	4.14923579389705e-05	0.000169663682726705	0.000130570232732145	0.000105578020332838	0.808591806291894	-0.306516510473827	0.881236107024074	0.212913355499021	unchanged
neg_1074	punaglandin 2	2.19136010802325e-05	8.15756982444566e-05	2.00997695012496e-05	6.95302042931076e-06	5.17446496623445e-05	1.35263949652802e-05	0.261406639208992	-1.93563231170256	0.415062520387357	1.14167323823017	unchanged
neg_1075	PG(13:0/12:0)	0.000132993264351702	0.000186449276978273	3.42137715664644e-05	8.71467283700816e-06	0.000159721270664987	2.14642222017363e-05	0.134385496135684	-2.8955506545553	0.0778885253677149	1.64901399224912	unchanged
neg_1076	DB-2073	6.08068511998469e-07	0	1.6774043285478e-06	5.5532173910645e-06	3.04034255999234e-07	3.61531085980615e-06	11.8911299910075	3.57181391299544	0.331753265086635	1.32075358491224	unchanged
neg_1077	TG(19:0/22:6(4Z,7Z,10Z,13Z,16Z,19Z)/22:6(4Z,7Z,10Z,13Z,16Z,19Z))[iso3]	0.000737379132836281	0.000999994241821497	0.000664581309784151	0.000761902491780891	0.000868686687328889	0.000713241900782521	0.821057708361639	-0.28444446893634	0.43423030661593	1.06384760596047	unchanged
neg_1078	PI-Cer(t18:0/26:0)	0	0	9.33284972871392e-06	2.51984691636943e-05	0	1.72656594462041e-05	Inf	Inf	0.274185516317753	1.44479566883168	unchanged
neg_1079	PC(15:0/18:0)	1.50285841220269e-06	1.83313980425071e-10	0.000278663725377251	3.95292110317336e-06	7.51520863091558e-07	0.000141308323240212	188.029807527774	7.55481757382535	0.49266349007538	1.01004578556689	unchanged
neg_1080	24Z-ethylidene-cholest-5-en-3beta-yl beta-D-glucopyranoside	8.32109945682833e-07	1.47527672088963e-06	2.15289210102827e-05	0.000104256500745863	1.15369333328623e-06	6.28927108780728e-05	54.5142362042835	5.76856112880093	0.37577924545855	1.25072542566255	unchanged
neg_1081	2-methyl-hexadecanedioic acid	0	1.21424472901176e-07	6.46278853510054e-08	0	6.0712236450588e-08	3.23139426755027e-08	0.532247608796328	-0.909830531723047	0.73030740743627	0.482904743404741	unchanged
neg_1082	PI(12:0/15:0)	0	5.17413739949832e-09	1.58773364957919e-06	4.45092544188812e-07	2.58706869974916e-09	1.016413096884e-06	392.882143787891	8.61795278960476	0.326689888376209	1.34743797862461	unchanged
neg_1083	PC(17:1(10Z)/0:0)	1.44840003902958e-05	3.01647900413525e-05	6.95386684399055e-06	1.07741358754054e-05	2.23243952158241e-05	8.86400135969798e-06	0.397054490121861	-1.33259108441056	0.323887155496733	1.31422314365472	unchanged
neg_1084	Conicasterol D	0.000141892953228297	0.000149905669228512	0.000205274691146957	0.000200003894202418	0.000145899311228404	0.000202639292674688	1.38889821321676	0.473940873856241	0.0117455904580558	1.71082857459151	up
neg_1085	1alpha,25-dihydroxy-26,27-dimethylvitamin D3 / 1alpha,25-dihydroxy-26,27-dimethylcholecalciferol	0.00184979869814074	0.00159007431065134	0.00115071901266133	0.00194599381618284	0.00171993650439604	0.00154835641442209	0.900240451007692	-0.15161770328426	0.742408109154246	0.479960425688915	unchanged
neg_1086	TG(18:2(9Z,12Z)/20:0/20:1(11Z))[iso6]	0.000274343254173364	1.67558658487131e-06	0.000384540438366659	3.40839438610466e-06	0.000138009420379118	0.000193974416376382	1.4055157672826	0.491099638174191	0.835492663562269	0.286936352200759	unchanged
neg_1087	N-jasmonoyl-isoleucine	8.03098813501732e-07	2.82899456810522e-07	6.21265647687149e-08	1.3276682116195e-06	5.42999135156127e-07	6.94897388194107e-07	1.279739401416	0.355850058223887	0.853527863719906	0.26723333987344	unchanged
neg_1088	32:4(17Z,20Z,23Z,26Z)	2.46495742534484e-05	0	1.01053861046825e-05	0	1.23247871267242e-05	5.05269305234125e-06	0.409961892273607	-1.28643828365181	0.662616895974391	0.620515518892737	unchanged
neg_1089	GlcCer(t15:0(14Me)/21:0(2OH[R]))	0	0	0	1.66983007086567e-05	0	8.34915035432835e-06	Inf	Inf	0.5	0.994777758451672	unchanged
neg_1090	32-methyl-11Z,25Z-tritriacontadien-33-olide	0.000159437790828416	0	2.69235756079396e-09	2.70672324018623e-08	7.9718895414208e-05	1.48797949813281e-08	0.000186653301002414	-12.3873513563213	0.500059416667726	0.994653953446811	unchanged
neg_1091	6-Hydroxyluteolin 6,3'-dimethyl ether 7,4'-disulfate	0.000218934465265344	0	2.44117493642528e-07	0	0.000109467232632672	1.22058746821264e-07	0.00111502541797913	-9.80870768664702	0.500354990507012	0.994037465500051	unchanged
neg_1092	Oleic acid (d5)	4.28002965285274e-06	0	1.23067252998336e-05	1.9676781534066e-05	2.14001482642637e-06	1.59917534169498e-05	7.47273019769427	2.90163543485508	0.110142445430501	1.57995154502308	unchanged
neg_1093	DG(18:2(9Z,12Z)/22:4(7Z,10Z,13Z,16Z)/0:0)[iso2]	0.000213305239894705	6.43393877673875e-06	0.000173520460145545	9.01399811576361e-06	0.000109869589335722	9.12672291306543e-05	0.830686905106877	-0.26762328283078	0.90153021902022	0.17065562022332	unchanged
neg_1094	PG(18:4(6Z,9Z,12Z,15Z)/14:1(9Z))	2.48563383181606e-05	4.98223923026041e-05	0.000180558447515961	0.000210272947553853	3.73393653103823e-05	0.000195415697534907	5.2335034597005	2.38777705197296	0.0160488890974407	1.69761299271503	up
neg_1095	3alpha-androstanediol glucuronide	0.00266925736071675	0.00482977917660019	0.000729770088352824	0.00100135231382209	0.00374951826865847	0.000865561201087457	0.230845975154335	-2.11499751595688	0.223602645841908	1.51994186148009	unchanged
neg_1096	MGDG(18:3(9Z,12Z,15Z)/18:3(9Z,12Z,15Z))	0.000943787335993329	0.00116057702172664	0.000581090285291251	0.00084697929134366	0.00105218217885998	0.000714034788317455	0.678622773378557	-0.559318249735284	0.192599460000506	1.4000064774752	unchanged
neg_1097	1,3Z,6Z,9Z-Nonadecatetraene	0.00217570938160448	0.00121210293331584	0.00233189777883387	0.00163630196971127	0.00169390615746016	0.00198409987427257	1.17131628900123	0.228130697495674	0.677749185565436	0.562404874392689	unchanged
neg_1098	TG(18:0/20:1(11Z)/20:5(5Z,8Z,11Z,14Z,17Z))[iso6]	9.20849050258193e-05	0	5.50547250937584e-05	4.21292130662714e-06	4.60424525129096e-05	2.96338232001928e-05	0.643619563746824	-0.635719915358698	0.79170935909014	0.371183580311176	unchanged
neg_1099	1-(O-alpha-D-glucopyranosyl)-3-keto-(1,27R)-octacosanediol	0	0	3.05041669654423e-06	1.64708755311387e-06	0	2.34875212482905e-06	Inf	Inf	0.184810586484125	1.58717085554979	unchanged
neg_1100	PKDdiA-PG	0.0017346705872345	0.00343451167947552	0.0013809504107292	0.00184454832043692	0.00258459113335501	0.00161274936558306	0.623986264121234	-0.680413823656071	0.449612407248872	1.05974621462942	unchanged
neg_1101	Fucoxanthinol 3-linolenate 3'-palmitate	1.76478726603189e-05	0.00027943517843562	5.57716381580371e-06	7.69804549642414e-05	0.000148541525547969	4.12788093900226e-05	0.277894071962336	-1.84739303559811	0.559807085247749	0.840752983680601	unchanged
neg_1102	DG(18:3(6Z,9Z,12Z)/18:3(6Z,9Z,12Z)/0:0)	2.93105393276314e-05	8.53303288470432e-06	3.64642000040483e-05	2.75938332664433e-05	1.89217861061679e-05	3.20290166352458e-05	1.69270577605808	0.759331227627723	0.410810807546556	1.09291643812314	unchanged
neg_1103	DG(12:0/17:1(9Z)/0:0)[iso2]	0.000130050281967499	5.25538068598334e-06	0.000264307454983178	6.94274996139183e-05	6.76528313267412e-05	0.000166867477298548	2.46652614570752	1.30248058029112	0.494806524973429	0.893318049217623	unchanged
neg_1104	FAHFA(16:0/9-O-14:0)	0	2.38386294900971e-05	0	0	1.19193147450486e-05	0	0	-Inf	0.5	0.994777758451594	unchanged
neg_1105	PS(P-20:0/22:2(13Z,16Z))	4.64328020349524e-07	0	8.35216223110573e-09	0	2.32164010174762e-07	4.17608111555286e-09	0.0179876334510647	-5.79685079934981	0.505744588729703	0.982633665262976	unchanged
neg_1106	alpha,alpha'-Trehalose 6-mycolate	4.90675224046054e-07	9.08675963332194e-08	0	0	2.90771410189637e-07	0	0	-Inf	0.383425757555562	1.23536024482174	unchanged
neg_1107	PI(22:0/20:0)	0.00012765434234676	0.00020349347089119	7.39625919686443e-05	0.000139874157239862	0.000165573906618975	0.000106918374604253	0.645744107797721	-0.630965520601061	0.365338392335975	1.09693805943974	unchanged
neg_1108	DG(19:1(9Z)/20:1(11Z)/0:0)[iso2]	0.00179612800551071	0.000747282991794919	0.00221836238077078	0.00243436057373882	0.00127170549865281	0.0023263614772548	1.82932406891316	0.871310674430116	0.283671763625651	1.39962569609371	unchanged
neg_1109	TG(14:0/20:1(11Z)/21:0)[iso6]	0	0	3.04486451748085e-05	0	0	1.52243225874042e-05	Inf	Inf	0.5	0.994777758451398	unchanged
neg_1110	LacCer(d18:0/18:0)	1.12378763176995e-06	2.62033485545749e-06	4.46210987039502e-05	4.8389273260851e-06	1.87206124361372e-06	2.47300130150176e-05	13.2100448633188	3.72356346109191	0.455694247463032	1.0861128217796	unchanged
neg_1111	phenolic phthiocerol	0.0167661387796577	0.00271587962907576	0.0107463509127605	0.00286488387389105	0.00974100920436673	0.00680561739332578	0.698656294285702	-0.517345202205039	0.758554559915758	0.42994789855345	unchanged
neg_1112	Macrolactin P	4.38229400505934e-06	1.14682270916611e-05	2.20039049061835e-06	0	7.92526054836022e-06	1.10019524530917e-06	0.138821334465377	-2.84869879237345	0.285168675065874	1.3660359614946	unchanged
neg_1113	8,12,16,19-docosatetraenoic acid	0.00150192582980317	0.00134030999942398	0.00100507040906236	0.000969170417597295	0.00142111791461357	0.000987120413329828	0.694608380612978	-0.525728277608411	0.103934342960857	1.66354984593288	unchanged
neg_1114	GlcCer(d14:2(4E,6E)/20:0)	0	0	0	0	0	0	1	0		0	unchanged
neg_1115	O-propanoyl-carnitine	1.31047495914912e-06	1.28914412032692e-06	0.000295066699381944	3.51005268189292e-05	1.29980953973802e-06	0.000165083613100437	127.006002074511	6.98875286754792	0.427071445600113	1.1462063008226	unchanged
neg_1116	Cer(d18:2/27:0)	0	0	2.2714223818771e-05	0.000171734848289911	0	9.7224536054341e-05	Inf	Inf	0.416284450807751	1.16839940909375	unchanged
neg_1117	Neobanol	1.67870055655201e-07	7.01357549248852e-06	0	1.09093028752488e-05	3.59072277407186e-06	5.4546514376244e-06	1.51909567539208	0.603212736243478	0.803935708264514	0.345483774278972	unchanged
neg_1118	Cer(m18:0/24:0)	0.000915877478287011	2.81848803604404e-05	5.30383982699908e-06	4.06088369189528e-05	0.000472031179323726	2.29563383729759e-05	0.0486330975124678	-4.36191770793362	0.496102076460824	1.00202018579779	unchanged
neg_1119	Aspacoside E	4.26872234633497e-06	7.30046697765106e-06	4.17730291393079e-05	1.61778539117056e-05	5.78459466199302e-06	2.89754415255067e-05	5.00907033571192	2.32454286958551	0.317732258406502	1.3547269156751	unchanged
neg_1120	TG(17:2(9Z,12Z)/22:6(4Z,7Z,10Z,13Z,16Z,19Z)/22:6(4Z,7Z,10Z,13Z,16Z,19Z))[iso3]	0.000244422331602812	0.000490982010068939	0.000297015757780779	0.000501066907744906	0.000367702170835876	0.000399041332762842	1.08522974410438	0.118000494829557	0.863385245153327	0.236348977842485	unchanged
neg_1121	N-(15-methyl-3-(13-methyl-4Z-tetradecenoyloxy)-hexadecanoyl)-glycine	0.000111338235565418	0.0001627632764553	0.000185464615013012	0.000513300602033781	0.000137050756010359	0.000349382608523396	2.54929355148532	1.35009750944793	0.414723891857636	1.15607645531027	unchanged
neg_1122	Aztequynol A	1.21647685252928e-05	0	0.000100443089332891	2.03859404019082e-05	6.0823842626464e-06	6.04145148673996e-05	9.93270274593169	3.31218633684747	0.400386720897282	1.18598834135976	unchanged
neg_1123	3,6,8-dodecatrien-1-ol	0.00133938288594978	0.00103741298972506	0.000983546426790439	0.00120261288178426	0.00118839793783742	0.00109307965428735	0.919792621212785	-0.120619470753362	0.664419492236402	0.585529203642289	unchanged
neg_1124	2E-Hexene	2.95791402991238e-05	5.86493890843242e-05	4.16349555056956e-05	9.86221704862294e-06	4.4114264691724e-05	2.57485862771593e-05	0.583679371221386	-0.77675201443921	0.484153817187984	0.889853633268583	unchanged
neg_1125	1a,1b-dihomo-15-deoxy-delta-12,14-PGJ2	3.83389618653846e-05	1.03177694945557e-05	2.20904985458917e-05	6.65518455571182e-06	2.43283656799702e-05	1.43728415508018e-05	0.590785330172635	-0.759294091990401	0.612425315054805	0.69404951540674	unchanged
neg_1126	TG(17:2(9Z,12Z)/20:0/22:3(10Z,13Z,16Z))[iso6]	0.00110846690534354	0.000509304137953443	0.000953319215785417	0.000366520436708082	0.000808885521648491	0.00065991982624675	0.815838346199901	-0.293644776317494	0.756380920723598	0.419779526745941	unchanged
neg_1127	DG(21:0/22:2(13Z,16Z)/0:0)[iso2]	0.000229410215251898	3.22399384476521e-05	4.08940975555618e-06	1.06392972951735e-05	0.000130825076849775	7.36435352536484e-06	0.05629160481076	-4.15093641135898	0.428802262558034	1.14192579788542	unchanged
neg_1128	ascr#38	0.000272932716503747	0.000105201315158433	6.12453828963755e-11	0.00080662298320924	0.00018906701583109	0.000403311522227311	2.13316701728463	1.09299692656699	0.689056293356972	0.594707902803932	unchanged
neg_1129	Eicosanoyl-EA	0.000166310233247044	1.0605259468929e-08	9.58972618112695e-08	8.17749789285634e-07	8.31604192532565e-05	4.56823525548452e-07	0.0054932806935141	-7.50811627265376	0.501710813440442	0.991203008495889	unchanged
neg_1130	34-methyl-35-pentatriacontalactone	5.50206199814374e-07	1.17855809074965e-06	3.93534357526018e-05	0	8.64382145282012e-07	1.96767178763009e-05	22.7639105963731	4.50867651340033	0.514270293874692	0.964914137643586	unchanged
neg_1131	8,9,16-trihydroxy palmitic acid	0	0	2.97050387834636e-07	7.20853903815568e-08	0	1.84567889108096e-07	Inf	Inf	0.348440834875203	1.30514741674187	unchanged
neg_1132	GlcCer(t20:1(11Z)/23:1(15E)(2OH[S],17O)	3.09160491713407e-05	1.83094670645045e-05	0	0	2.46127581179226e-05	0	0	-Inf	0.159607047684926	1.62002678923353	unchanged
neg_1133	AC2SGL(18:0/38:0(2Me[S],4Me[S],6Me[S],8Me[S],10Me[S],12Me[R],14Me[R],16Me[R],18Me[R],20Me[R],21OH))	7.03831143466231e-05	0.000117466055667426	3.52259014086355e-05	0.000132528999104611	9.39245850070245e-05	8.38774502566233e-05	0.893029766917257	-0.163219830102816	0.875230496246866	0.224551184365122	unchanged
neg_1134	Ginsenoside Rh1	3.06050976777309e-06	8.72498687449898e-07	1.00352425788074e-05	7.40531069151322e-06	1.96650422761149e-06	8.72027663516031e-06	4.43440523174054	2.14874061483966	0.0617460066771149	1.62209169907558	unchanged
neg_1135	DG(18:0/22:6(4Z,7Z,10Z,13Z,16Z,19Z)/0:0)[iso2]	5.21777111181196e-05	0	3.00649658655168e-05	0	2.60888555590598e-05	1.50324829327584e-05	0.576203233550355	-0.795350338218161	0.756250501808408	0.433020288251415	unchanged
neg_1136	PA(17:2(9Z,12Z)/19:0)	5.17158981113154e-06	1.70935729620222e-05	3.58049669761835e-06	1.24042139426889e-05	1.11325813865769e-05	7.99235532015362e-06	0.71792471508813	-0.478095530593421	0.716233962798055	0.494215283094942	unchanged
neg_1137	3Z,6Z-Eicosadiene	3.67603773391452e-05	2.26183508487258e-05	2.41723711616529e-05	1.57828707924117e-05	2.96893640939355e-05	1.99776209770323e-05	0.672888139800644	-0.571561402188429	0.381781195413589	1.10454829983109	unchanged
neg_1138	PA(14:1(9Z)/0:0)	6.8960002398023e-07	6.23098602055916e-05	4.51665075647749e-07	2.32774511095856e-05	3.14997301147859e-05	1.18645580926167e-05	0.376655864967156	-1.40868110095264	0.638981178057773	0.670677367878297	unchanged
neg_1139	Myrrhanol A	0.00063293964996964	0.00285072721286973	0.000567762891465581	0.0014270088568709	0.00174183343141969	0.000997385874168241	0.572606918765659	-0.804382992470807	0.623509119170738	0.697417119642544	unchanged
neg_1140	Calusterone	0.00104190099230642	0.000671527985186898	0.001333106840345	0.00106039203275531	0.000856714488746659	0.00119674943655015	1.39690579798756	0.482234734162882	0.287602928469874	1.24515346447695	unchanged
neg_1141	TG(20:1(11Z)/20:5(5Z,8Z,11Z,14Z,17Z)/22:2(13Z,16Z))[iso6]	0.00506592649211114	0.00153395146232468	0.00497252816645363	0.00173123783194473	0.00329993897721791	0.00335188299919918	1.01574090379849	0.0225324449494378	0.984690728717901	0.0263999806591535	unchanged
neg_1142	Elephantopinolide M	0	1.53324316001075e-08	0	0	7.66621580005375e-09	0	0	-Inf	0.5	0	unchanged
neg_1143	TG(14:1(9Z)/18:2(9Z,12Z)/21:0)[iso6]	2.35457233852851e-05	1.24615239024296e-06	2.15739698922042e-05	1.6847373364529e-06	1.2395937887764e-05	1.16293536143286e-05	0.938158428964688	-0.0920965203540872	0.963795858979378	0.0624720992476492	unchanged
neg_1144	PG(20:3(8Z,11Z,14Z)/0:0)	1.25995854498121e-06	5.84845305956269e-05	0	9.41311332002459e-06	2.98722445703041e-05	4.7065566600123e-06	0.157556177237886	-2.66606177629351	0.53886936691863	0.901209030560337	unchanged
neg_1145	OH-Demethylspheroidenone	0.00231086768630803	0.000160061125530665	0.00168154317320357	0.000245405438162032	0.00123546440591935	0.000963474305682801	0.779847886403372	-0.358735349031606	0.855371255395539	0.253478129930909	unchanged
neg_1146	2R-HpOTrE	1.11582213493925e-05	4.85148110597109e-05	0	0	2.98365162045517e-05	0	0	-Inf	0.356082702353874	1.29006906904848	unchanged
neg_1147	PI(20:3(8Z,11Z,14Z)/21:0)	0.000741994879803544	0.00279987899659298	0.000353352221514146	0.00234651930176014	0.00177093693819826	0.00134993576163714	0.762272067694605	-0.391622083181065	0.796551190929226	0.350586515356048	unchanged
neg_1148	Cer(t18:1(6OH)/20:0(2OH))	2.23060872832414e-05	0	1.20243771980959e-05	0	1.11530436416207e-05	6.01218859904795e-06	0.539062590646717	-0.891475300623694	0.734288107601095	0.475163870248383	unchanged
neg_1149	(8R)-3-oxo-8-hydroxypolypoda13E,17E,21-triene	1.39160032584669e-05	0	2.2045930262832e-05	0	6.95800162923345e-06	1.1022965131416e-05	1.58421422109244	0.663767433151843	0.789379265688904	0.371019749495998	unchanged
neg_1150	Lysine-containing siolipin	0.000577199809755143	9.0413597757715e-05	0.00027662762869811	0.000412875733177812	0.000333806703756429	0.000344751680937961	1.03278836841311	0.0465446577646958	0.971704676998587	0.0527347497441213	unchanged
neg_1151	DG(17:0/22:3(10Z,13Z,16Z)/0:0)[iso2]	0.000285582543947258	9.16439759298553e-05	0.000919055342988213	0.000905627899673815	0.000188613259938557	0.000912341621331014	4.83710223569765	2.2741430305221	0.0835200832466488	1.69274207294768	unchanged
neg_1152	N-(dodecanoyl)-homoserine lactone	0	0	3.18102553676728e-07	5.20070118953094e-06	0	2.75940187160383e-06	Inf	Inf	0.461109398593865	1.07573182692414	unchanged
neg_1153	PS-PA	1.11415909830704e-06	9.69617741112867e-06	0.000169318485337355	0	5.40516825471786e-06	8.46592426686775e-05	15.6626470590963	3.96925615019239	0.520752953455627	0.950217311280182	unchanged
neg_1154	LacCer(d18:1/26:1(17Z))	0	1.0472749670329e-05	2.19482063044127e-05	9.13311552657446e-05	5.2363748351645e-06	5.66396807850786e-05	10.8165825724925	3.43517285611454	0.373689068835293	1.23970008252711	unchanged
neg_1155	Hydroxyphthioceranic acid (C42)	0	4.37275133370138e-06	0	0.000108143970475821	2.18637566685069e-06	5.40719852379105e-05	24.7313332551844	4.62826811176017	0.512977386839617	0.966874176217038	unchanged
neg_1156	GlcCer(d18:2/21:0)	0	0	9.4692526351076e-06	1.60511594938456e-05	0	1.27602060644766e-05	Inf	Inf	0.160687351111902	1.61869673340489	unchanged
neg_1157	TG(20:4(5Z,8Z,11Z,14Z)/22:6(4Z,7Z,10Z,13Z,16Z,19Z)/22:6(4Z,7Z,10Z,13Z,16Z,19Z))[iso3]	0.00105006441862269	0.00142536300026963	0.000869252504458389	0.00112543560055575	0.00123771370944616	0.000997344052507069	0.805795431443796	-0.311514468914457	0.413260571060228	1.03212074508663	unchanged
neg_1158	1,2-tricosanediol	0.000128497416752524	0.000102633884933167	7.56476548043832e-05	0.000145201504038327	0.000115565650842846	0.000110424579421355	0.955513845299227	-0.0656513170275729	0.908460837903162	0.168010577225527	unchanged
neg_1159	C16 Sphinganine	1.25009865800217e-06	0	3.49281472926943e-05	0	6.25049329001085e-07	1.74640736463471e-05	27.9403126058181	4.80427625709288	0.511474260081085	0.970189784214873	unchanged
neg_1160	Fusicoccin A	4.31482564403479e-06	3.35008269647531e-05	0	0	1.89078263043939e-05	0	0	-Inf	0.418453850592655	1.16394306744314	unchanged
neg_1161	PI(19:0/22:2(13Z,16Z))	0.00201767787962655	0.00284974478911485	0.000209696185142919	0.000191726597532688	0.0024337113343707	0.000200711391337803	0.082471322092808	-3.59996365425983	0.117126561635313	1.66611576647628	unchanged
neg_1162	DG(18:0/18:3(9Z,12Z,15Z)/0:0)[iso2]	0	0	0.00012492378705339	5.93882426427131e-05	0	9.21560148480516e-05	Inf	Inf	0.21748646862811	1.53934439001655	unchanged
neg_1163	ergosta-3beta,5alpha,6beta,25-tetrol	0.00177466735112743	0.000848305641709567	0.00186817500606212	0.000625558039721516	0.0013114864964185	0.00124686652289182	0.950727686710348	-0.072895920247992	0.941682628369173	0.101415980490424	unchanged
neg_1164	PA(20:4(5Z,8Z,11Z,14Z)/22:4(7Z,10Z,13Z,16Z))	0	0	0	0	0	0	1	0		0	unchanged
neg_1165	26,27-diethyl-1alpha,25-dihydroxy-20,21-methano-23-oxavitamin D3 / 26,27-diethyl-1alpha,25-dihydroxy-20,21-methano-23-oxacholecalciferol	5.66547438800934e-05	4.13255790014164e-05	6.01832990693491e-05	0.00016349495615234	4.89901614407549e-05	0.000111839127610845	2.28288955010068	1.19086106132492	0.434857014394514	1.11667152204906	unchanged
neg_1166	DG(22:3(10Z,13Z,16Z)/22:5(7Z,10Z,13Z,16Z,19Z)/0:0)[iso2]	1.48113145333657e-05	0.000159978177284759	0.000252624012924404	0.000535130681499415	8.73947459090624e-05	0.00039387734721191	4.50687673629436	2.1721279926828	0.234572243901499	1.38978965013282	unchanged
neg_1167	Cer(d18:2/30:0)	0	0	0.000247498547646814	0.000292706167072462	0	0.000270102357359638	Inf	Inf	0.0531523675863793	1.71106408975508	unchanged
neg_1168	1-(2-methoxy-16Z-tricosenyl)-sn-glycero-3-phosphoserine	0	0	0	0	0	0	1	0		0	unchanged
neg_1169	TG(14:1(9Z)/20:0/22:2(13Z,16Z))[iso6]	0.000149592968636756	0	0.000149189552885031	9.2782090608191e-07	7.4796484318378e-05	7.50586868955565e-05	1.00350554681237	0.00504859112661551	0.998239429027672	0.00303350123872339	unchanged
neg_1170	Arvenin I	6.24906135622962e-06	0.000167327423592482	2.41667462641066e-05	8.83844445041707e-05	8.67882424743558e-05	5.62755953841387e-05	0.648424184886184	-0.624990193475669	0.773113282497015	0.416070756708436	unchanged
neg_1171	omega-linoleoyloxy-Cer(t20:1(6OH)/32:0)	0.000156219810182013	2.75484282679265e-05	9.15632496696211e-05	3.22734138776157e-06	9.18841192249698e-05	4.73952955286913e-05	0.515815963938756	-0.955071671238951	0.632515248634781	0.644200123866112	unchanged
neg_1172	OG-PG	0.00302541884925571	1.42389521544269e-05	0.00124282102622252	0	0.00151982890070507	0.00062141051311126	0.408868730436025	-1.29029036259265	0.659439350843157	0.626088897454321	unchanged
neg_1173	TG(15:0/20:2(11Z,14Z)/22:2(13Z,16Z))[iso6]	0.000462342753387558	6.50040501242245e-06	0.000355423978950079	1.39639285770503e-05	0.00023442157919999	0.000184693953763565	0.787870956222841	-0.343968741935156	0.878568717989223	0.211145516201148	unchanged
neg_1174	25,26-epoxy-1alpha-hydroxy-23,23,24,24-tetradehydrovitamin D3 / 25,26-epoxy-1alpha-hydroxy-23,23,24,24-tetradehydrocholecalciferol	0	7.98865357839512e-07	2.38323643059383e-06	3.7883536975339e-06	3.99432678919756e-07	3.08579506406387e-06	7.7254446792116	2.94961797742212	0.108364368055909	1.58547650399446	unchanged
neg_1175	PA(18:0/12:0)	7.01660524116782e-07	2.6151563951893e-07	4.39203433923188e-06	4.02328701278401e-06	4.81588081817856e-07	4.20766067600794e-06	8.7370531681873	3.12714676982722	0.00660072527452511	1.71286652570435	up
neg_1176	26:2(9Z,19Z)	3.63737570043491e-05	8.25431630172931e-05	0.000166669131676728	0.000335718837361186	5.94584600108211e-05	0.000251193984518957	4.22469711582239	2.0788479129535	0.246487844083384	1.44710038614592	unchanged
neg_1177	32:5(17Z,20Z,23Z,26Z,29Z)	0.000608887175443586	0.000812255373476702	0.00191425349786351	0.000938810550547217	0.000710571274460144	0.00142653202420536	2.00758470751463	1.00546086173166	0.373110201595453	1.22807601842986	unchanged
neg_1178	Bombycosterol	0	0	0	0	0	0	1	0		0	unchanged
neg_1179	Cer(m18:0/26:0)	0.00065930108401236	1.49957868720564e-05	2.03194133199441e-05	7.18915600563813e-05	0.000337148435442208	4.61054866881627e-05	0.136751299550568	-2.8703735518421	0.531746362552576	0.925476469273276	unchanged
neg_1180	Montanic acid	0.00119954878270847	1.09377660882653e-05	1.99568139595943e-05	7.10225788752049e-06	0.000605243274398368	1.35295359235574e-05	0.0223538806556855	-5.48333088334496	0.501378943127712	0.991840511482256	unchanged
neg_1181	DG(22:1(13Z)/22:3(10Z,13Z,16Z)/0:0)[iso2]	8.99856520204149e-06	0.00249264003459392	0.000152167821881285	0.00130021568228297	0.00125081929989798	0.000726191752082128	0.580572871030497	-0.784450935503204	0.751235065856064	0.450927749147967	unchanged
neg_1182	Cer(d18:2/26:0(2OH))	0.000463820073227674	5.44611153834329e-06	2.11186030487817e-07	1.37130736979636e-06	0.000234633092383009	7.91246700142089e-07	0.00337227239391483	-8.21206321057716	0.493599522050929	1.00810898662965	unchanged
neg_1183	PG(O-20:0/18:0)	0.000483646555329364	0.000398667693372553	0.000269003928556491	0.000347626991459144	0.000441157124350959	0.000308315460007818	0.698879022891037	-0.516885350560287	0.149427311494084	1.46685015133875	unchanged
neg_1184	asukamycin	4.26557785638123e-08	6.91226532457327e-10	1.88596405963684e-08	0	2.16735025481348e-08	9.4298202981842e-09	0.435085204952059	-1.2006301359386	0.667168389847219	0.606901316443582	unchanged
neg_1185	2,4-pentadecadienal	3.42534593560593e-05	6.24481964444136e-06	1.19733157225076e-05	3.53608322559124e-06	2.02491395002503e-05	7.75469947404942e-06	0.382964395793389	-1.38471782388592	0.531562758888568	0.890875443556036	unchanged
neg_1186	OA-PI	2.00343132275897e-06	2.34565956109352e-05	9.52785690525242e-10	1.45350730929769e-05	1.27300134668471e-05	7.26801293933371e-06	0.570935212147409	-0.808601052305771	0.71921234608907	0.49221113200195	unchanged
neg_1187	3,4-dihydroxy-4-methylhexadecanoic acid	0.0120999798061968	0.00696432144332606	0.0119378859349633	0.00809724625206673	0.00953215062476143	0.010017566093515	1.05092402416435	0.0716583744158749	0.894533995760253	0.183394188989707	unchanged
neg_1188	TG(12:0/20:3(8Z,11Z,14Z)/22:4(7Z,10Z,13Z,16Z))[iso6]	1.55117296620561e-06	2.74302859315099e-05	6.8024521184725e-06	0	1.44907294488578e-05	3.40122605923625e-06	0.234717380601178	-2.09100341886046	0.545379959068985	0.871236743093111	unchanged
neg_1189	Undecanoylcholine	5.98639359793073e-06	6.16128926345916e-06	1.45572950158767e-05	2.458889359395e-05	6.07384143069495e-06	1.95730943049133e-05	3.22252309814974	1.68819069946099	0.226388364836996	1.52520217712438	unchanged
neg_1190	N-(4-isobutyramidobutyl)-15-methyl-N-(4-pentanamidobutyl)hexadecanamide	4.31978628779765e-05	9.16972628161232e-07	2.88094240916457e-05	4.06752529692777e-06	2.20574177530689e-05	1.64384746942867e-05	0.745258347024762	-0.424187466141845	0.844270173014881	0.275883581723573	unchanged
neg_1191	TG(15:0/20:2(11Z,14Z)/22:1(11Z))[iso6]	0	0	0.000123364327044608	6.88273950044887e-05	0	9.60958610245484e-05	Inf	Inf	0.176022099839391	1.59905178433128	unchanged
neg_1192	PI-Cer(d18:0/22:0)	0	5.07472928085558e-05	2.43136588503117e-05	0.000121746024492433	2.53736464042779e-05	7.30298416713723e-05	2.87817684962536	1.52515524122303	0.501698931430349	0.901008040031046	unchanged
neg_1193	PA(O-16:0/20:5(5Z,8Z,11Z,14Z,17Z))	0	0	0	0	0	0	1	0		0	unchanged
neg_1194	pedilstatin	1.12698729210197e-06	4.43365057045507e-06	2.01642577247018e-06	6.31543568178846e-08	2.78031893127852e-06	1.03979006464403e-06	0.373982298558061	-1.41895810923133	0.478866882962913	0.92974949274991	unchanged
neg_1195	Lutein F	8.85091438619251e-06	2.16114960070712e-06	1.852005741469e-05	1.28117334535151e-05	5.50603199344981e-06	1.56658954341026e-05	2.84522419280151	1.50854233587091	0.150192882824503	1.46958916679208	unchanged
neg_1196	PS(O-18:0/0:0)	0	0	0	0	0	0	1	0		0	unchanged
neg_1197	ascr#12	0.000523742640148376	0.000405489844911522	0.000760788569642915	0.00114527439423891	0.000464616242529949	0.000953031481940912	2.05122291194863	1.03648428191429	0.215817546520866	1.4889166529659	unchanged
neg_1198	Nonylphenol	6.37560753082118e-06	4.67940020387549e-06	2.6407518798675e-06	1.15243512001428e-05	5.52750386734834e-06	7.08255154000515e-06	1.28132909717941	0.357641065758595	0.786077008393426	0.407105269256805	unchanged
neg_1199	PA(13:0/20:4(5Z,8Z,11Z,14Z))	0.00221154857410983	0.00113473745859652	0.00231824587412155	0.00173964101712843	0.00167314301635317	0.00202894344562499	1.21265392485535	0.278167883407952	0.634430696854637	0.655843708002016	unchanged
neg_1200	Cer(d14:1/20:1)	7.44691315007812e-07	0	1.58505632268042e-07	0	3.72345657503906e-07	7.9252816134021e-08	0.212847429631134	-2.23210842680583	0.573448477148942	0.82384130283848	unchanged
neg_1201	1-O-(2R-hydroxy-tetradecyl)-sn-glycerol	0.00436514482880911	0.00110891577610878	0.00325325326895918	0.000915377291633083	0.00273703030245895	0.00208431528029613	0.761524371295263	-0.393037886429311	0.778353928541796	0.386647579825462	unchanged
neg_1202	Geranylgeranyl diphosphate	0.000166936784343566	9.34345175989107e-06	9.89954276622544e-06	4.45702505375345e-06	8.81401180517285e-05	7.17828390998945e-06	0.08144173242174	-3.61808793914612	0.491239948748264	1.01235682582935	unchanged
neg_1203	Plakoside B	2.86587414260332e-10	2.12304033989068e-05	8.75302697057148e-05	0.000331651958784849	1.06153449931605e-05	0.000209591114245282	19.7441641680342	4.30335439020371	0.34866675600576	1.29938334760916	unchanged
neg_1204	24-hydroperoxy-24-vinylcholesterol	2.06354609762791e-05	4.51582442338212e-05	8.02809369519105e-06	3.98483071954248e-06	3.28968526050502e-05	6.00646220736677e-06	0.18258470740282	-2.45336215912726	0.26529934120865	1.44229587548468	unchanged
neg_1205	Archaetidylglycerol-(glycosyl)-myo-inositol	3.3017707741966e-05	9.00921294022129e-05	0.000142005265014525	0.000248641845184354	6.15549185720894e-05	0.00019532355509944	3.17315918257106	1.6659198963408	0.195223857403342	1.45166940721487	unchanged
neg_1206	PE(O-18:0/13:0)	1.10982308612166e-05	1.30042475838342e-06	4.19441844794859e-06	0	6.19932780980001e-06	2.0972092239743e-06	0.338296229578147	-1.56364099697279	0.552913571038841	0.823739260832467	unchanged
neg_1207	MG(0:0/22:6(4Z,7Z,10Z,13Z,16Z,19Z)/0:0)	5.95335591006086e-06	7.26359667425144e-06	1.01882781880751e-05	2.29431156766692e-05	6.60847629215615e-06	1.65656969323721e-05	2.50673471463227	1.32580932519639	0.360493534288688	1.27399868798585	unchanged
neg_1208	Linolenyl myristate	4.19058087995515e-05	7.01709343643154e-05	5.38465555637467e-05	4.73920685804758e-05	5.60383715819335e-05	5.06193120721112e-05	0.903297341502884	-0.146727132097471	0.767569846251784	0.440322489456318	unchanged
neg_1209	8-methoxy-13-hydroxy-9,11-octadecadienoic acid	0.00855787408768881	0.00445453984489709	0.00756217343724754	0.00344501234536923	0.00650620696629295	0.00550359289130839	0.845898834731379	-0.241442960334672	0.763018889256288	0.408320352768994	unchanged
neg_1210	PG(12:0/20:4(5Z,8Z,11Z,14Z))	2.26044714647041e-05	2.60134313062712e-05	4.2063559577959e-05	0.000104137991052265	2.43089513854876e-05	7.3100775315112e-05	3.00715461378367	1.5883990464302	0.360044663324733	1.28008995129034	unchanged
neg_1211	12,13-Dimethyl-5,14-dioxabicyclo[9.2.1]-tetradeca-1(13),11-dien-4-one	3.33400949897964e-05	2.5950217859708e-05	2.35889955292099e-06	0.000123568267443179	2.96451564247522e-05	6.296358349805e-05	2.12390795298616	1.08672124323814	0.679949445883212	0.623288811428967	unchanged
neg_1212	OKDdiA-PC	0	0	4.88905502124603e-07	0	0	2.44452751062302e-07	Inf	Inf	0.5	0.994777758451398	unchanged
neg_1213	TG(20:5(5Z,8Z,11Z,14Z,17Z)/21:0/22:5(7Z,10Z,13Z,16Z,19Z))[iso6]	1.2935435452822e-05	4.79982914236471e-05	0	0.00019963256499565	3.04668634382345e-05	9.9816282497825e-05	3.27622443643345	1.7120341916061	0.612493439689133	0.750473205930641	unchanged
neg_1214	SM(d18:2/24:1)	2.23401120539448e-08	0.000451675699151033	0.000498073590901822	0.00138256459933476	0.000225849019631543	0.000940319095118291	4.16348539680338	2.05779176379611	0.32476885015412	1.22881072662474	unchanged
neg_1215	Docosanamide	0.000248461680776467	6.15379237747133e-07	4.34383085092165e-06	8.8353470385141e-05	0.000124538530007107	4.63486506180313e-05	0.37216314192392	-1.42599291320509	0.64145887686749	0.670627309337483	unchanged
neg_1216	DG(13:0/20:4(5Z,8Z,11Z,14Z)/0:0)[iso2]	1.34019184105543e-05	1.51866395655788e-05	4.88866775286665e-06	1.0159042942634e-05	1.42942789880665e-05	7.52385534775032e-06	0.526354309582984	-0.925893834155686	0.209529769309957	1.48971298770095	unchanged
neg_1217	Cer(t18:1(6OH)/22:0)	8.66482366063001e-05	0.000109353772977728	1.74227671961907e-05	7.34116345852775e-05	9.8001004792014e-05	4.54172008907341e-05	0.463436073814981	-1.10955774708429	0.283560304802459	1.33728111475683	unchanged
neg_1218	Cer(d16:2(4E,6E)/24:0(2OH))	1.48195371641945e-05	0	1.34319833700483e-05	9.56833052591357e-06	7.40976858209725e-06	1.15001569479809e-05	1.55202646622008	0.63415315956041	0.678885862860814	0.608823640151535	unchanged
neg_1219	DG(15:1(9Z)/22:3(10Z,13Z,16Z)/0:0)[iso2]	0.000101389940853096	0	2.02047733302326e-05	0	5.0694970426548e-05	1.01023866651163e-05	0.199277888518619	-2.32714645442568	0.568225401852249	0.836445837907585	unchanged
neg_1220	TG(17:1(9Z)/20:4(5Z,8Z,11Z,14Z)/22:5(7Z,10Z,13Z,16Z,19Z))[iso6]	0.000116787804238435	2.08870378401307e-05	0.000207140712369402	3.59385805671928e-05	6.88374210392828e-05	0.000121539646468297	1.765604298263	0.82016204689326	0.657344029798311	0.611783381187468	unchanged
neg_1221	GlcCer(d18:2(4E,8Z)/16:0(2OH[R]))	0.000251598497945723	0.0002779237606587	0.00012630211354545	0.000441806839956081	0.000264761129302211	0.000284054476750765	1.07287077034081	0.101476310748211	0.922582764181022	0.147941510758624	unchanged
neg_1222	Myrtucommulone A	3.54871653836225e-05	0.000405164822080328	5.22292980025062e-05	0.000856583234953369	0.000220325993731975	0.000454406266477938	2.06242694645789	1.04434301834052	0.668313082678106	0.603509193301547	unchanged
neg_1223	MGDG(16:0/18:2(9Z,12Z))	4.24006582903362e-05	6.14791548509879e-05	0.00173717370122014	0.000412651564945251	5.19399065706621e-05	0.0010749126330827	20.6953131812111	4.37123217585766	0.365718773485672	1.27076978229108	unchanged
neg_1224	Heptanoylcarnitine	3.89918356339092e-07	9.48158725186422e-07	1.28376857718341e-07	4.9710030465952e-06	6.69038540762757e-07	2.54968995215677e-06	3.81097619465976	1.93016059635434	0.578900780925584	0.825236524217256	unchanged
neg_1225	PS(O-20:0/17:2(9Z,12Z))	6.09514513223078e-05	0.000205350921476362	1.42484937230835e-05	0.000167513532939112	0.000133151186399335	9.08810133310978e-05	0.682540019272045	-0.551014457041414	0.727026447959121	0.470544129981222	unchanged
neg_1226	Zearalenone	0.000129417283407985	0	2.86543704734079e-05	0	6.47086417039925e-05	1.43271852367039e-05	0.221410693524416	-2.17520319290301	0.576797858734434	0.815777972696933	unchanged
neg_1227	CDP-DG(18:0/22:6(4Z,7Z,10Z,13Z,16Z,19Z))	3.07908898520446e-06	5.0904831568619e-06	1.87376796494401e-06	0	4.08478607103318e-06	9.36883982472005e-07	0.229359375541308	-2.124318213103	0.14977448926499	1.46603236774804	unchanged
neg_1228	PS(15:0/20:5(5Z,8Z,11Z,14Z,17Z))	0	0	0	0	0	0	1	0		0	unchanged
neg_1229	1-O-(2R-methoxy-4Z-nonadecenyl)-sn-glycerol	9.07351249501792e-05	6.65507404058617e-05	8.26742452103852e-05	0.00024352752975972	7.86429326780205e-05	0.000163100887485053	2.07394208139236	1.05237560482868	0.482012140023112	1.01979279948225	unchanged
neg_1230	TG(12:0/18:3(9Z,12Z,15Z)/18:3(9Z,12Z,15Z))[iso3]	0.00173244080470275	0.00139100631583883	0.00107910543465991	0.00213888041448641	0.00156172356027079	0.00160899292457316	1.03026743368985	0.0430188764163613	0.944206500211209	0.103262280617295	unchanged
neg_1231	24-norcholesterol	5.54883690158939e-06	3.83088899165912e-06	7.78115759199054e-06	1.45953392100054e-05	4.68986294662426e-06	1.1188248400998e-05	2.38562374387747	1.25436652180668	0.293561884828428	1.36870619230424	unchanged
neg_1232	Cer(d18:2/28:0)	0	0	8.54849784968463e-05	0.000116047141750637	0	0.000100766060123742	Inf	Inf	0.0958127788412341	1.68469742295374	unchanged
neg_1233	epothilone D	2.52858357974299e-06	2.50103009506802e-06	2.48767852184813e-06	3.2215885255643e-06	2.5148068374055e-06	2.85463352370621e-06	1.13513033337038	0.182857954354961	0.524298307724208	0.943443399003061	unchanged
neg_1234	DG(14:1(9Z)/14:1(9Z)/0:0)	0	4.7738721659916e-05	1.96659609885341e-06	9.14986432843494e-06	2.3869360829958e-05	5.55823021364418e-06	0.232860454590311	-2.10246243949739	0.582340444028018	0.814462021658733	unchanged
neg_1235	TG(13:0/18:4(6Z,9Z,12Z,15Z)/22:3(10Z,13Z,16Z))[iso6]	2.16405289159334e-05	0	4.75086260057302e-07	1.22604478907316e-05	1.08202644579667e-05	6.36776707539445e-06	0.588503830024784	-0.764876290431149	0.761075224581779	0.426580817388749	unchanged
neg_1236	PG(O-16:0/14:1(9Z))	2.64999870230357e-08	0	2.25366768364788e-08	0	1.32499935115179e-08	1.12683384182394e-08	0.850441051797055	-0.233716855738744	0.919936347407311	0	unchanged
neg_1237	Mannosyl-1beta-phosphomycoketide C30	1.09159863079321e-05	1.24539907562113e-05	6.20021605820341e-06	1.30364441542355e-05	1.16849885320717e-05	9.61833010621946e-06	0.823135605124481	-0.280797971986626	0.6532596013721	0.663288216274936	unchanged
neg_1238	Mactraxanthin 3-stearate 3'-palmitate	2.69273108261125e-06	6.16495271117814e-05	2.15273000491611e-06	3.29340891814364e-06	3.21711290971963e-05	2.72306946152987e-06	0.0846432667408987	-3.56246088155781	0.500288355400355	0.993970771713164	unchanged
neg_1239	26,27-dinor-cholest-5-en-23-yn-3beta-ol	0.00421810700253521	0.00265218597529101	0.00378876626289894	0.00358020532362373	0.00343514648891311	0.00368448579326134	1.07258476607998	0.101091668023898	0.803941594688836	0.37535847262889	unchanged
neg_1240	Wikstrocin B	0.000287662077218829	0.000316349491339464	0.000258820414391859	0.000142000913812924	0.000302005784279147	0.000200410664102392	0.663598760469933	-0.591616903387967	0.319967329921405	1.32111671790947	unchanged
neg_1241	N-pentacosanoyl taurine	0	0	0	6.56416619357211e-07	0	3.28208309678605e-07	Inf	Inf	0.5	0.994777758451672	unchanged
neg_1242	asialo-GM2(d18:1/24:1(15Z))	8.04636467597771e-09	8.82723987089071e-09	2.40324877530693e-08	9.73179434328816e-09	8.43680227343421e-09	1.68821410481787e-08	2.00101181715935	1.00072968723708	0.446833396100573	0	unchanged
neg_1243	PIP[3'](17:0/20:4(5Z,8Z,11Z,14Z))	0	0	0	0	0	0	1	0		0	unchanged
neg_1244	Cer(t18:1(6OH)/24:0)	0	0.000175327970902103	6.53473736183049e-07	8.96931845155513e-05	8.76639854510515e-05	4.51733291258672e-05	0.515300883178422	-0.956513029747405	0.720098563399391	0.503539330565797	unchanged
neg_1245	Cer(t18:1(6OH)/35:0(35OH))	0.000259125652082766	8.91339411035483e-07	0	1.03333944755274e-06	0.000130008495746901	5.1666972377637e-07	0.00397412277411637	-7.97514784164853	0.499075971348116	0.996694076603228	unchanged
neg_1246	Stearoyl-EA	1.42668706494284e-08	6.53578227174975e-05	7.81815637284033e-06	7.15140682138674e-05	3.26860447940735e-05	3.96661122933539e-05	1.21354885680589	0.279232191762796	0.892459364442275	0.185307085924697	unchanged
neg_1247	cholesterol sulfate	0	0	0	0	0	0	1	0		0	unchanged
neg_1248	Daturmeteside C	0	1.98471365587957e-05	0	2.15111893541137e-06	9.92356827939785e-06	1.07555946770568e-06	0.108384346983195	-3.20577167915813	0.535529064596635	0.915076608237172	unchanged
neg_1249	5,2',4',5'-Tetrahydroxy-3-(3-hydroxy-3-methylbutyl)-6'',6''-dimethylpyrano[2'',3'':7,8]flavone	5.52886002663586e-06	5.70686482605062e-05	0	0	3.1298754143571e-05	0	0	-Inf	0.438515608614327	1.12257636200821	unchanged
neg_1250	alpha-N-(3-hexadecanoyloxy-hexadecanoyl)-L-ornithine	0.000188818837902569	2.04716722144185e-06	9.24171074808921e-05	0	9.54330025620054e-05	4.6208553740446e-05	0.48419888822447	-1.04632832813805	0.697501566673186	0.545934931965554	unchanged
neg_1251	PGA3	0.000911714352517415	0.000278416016254999	0.000740879029479425	0.000434944828495425	0.000595065184386207	0.000587911928987425	0.987979038958294	-0.0174476610852129	0.986218316945739	0.0247802681353861	unchanged
neg_1252	2-tetradecenal	0.000323335973455151	0.000540422036715509	0.000192090821710492	0.000629222904643023	0.00043187900508533	0.000410656863176757	0.950860908590869	-0.0726937750025324	0.94106451985612	0.105752490918682	unchanged
neg_1253	PG(20:3(8Z,11Z,14Z)/20:5(5Z,8Z,11Z,14Z,17Z))	0.00115950024963747	0.00199484485037916	0.00109063917438345	0.00123170149718208	0.00157717255000831	0.00116117033578276	0.736235446005349	-0.441760885038923	0.498606562770954	0.982798096534515	unchanged
neg_1254	Semiplenamide B	1.79358915822045e-05	2.57442514669776e-05	2.79163596827698e-06	2.714751984328e-05	2.18400715245911e-05	1.49695779057785e-05	0.68541798908137	-0.544944038399535	0.673444790825118	0.611883176627567	unchanged
neg_1255	TG(12:0/22:0/22:3(10Z,13Z,16Z))[iso6]	1.7125621288445e-05	0	0.000338407138581146	9.11715341505611e-05	8.5628106442225e-06	0.000214789336365854	25.0839759618854	4.64869413704117	0.342707538146313	1.31298804327389	unchanged
neg_1256	PC(18:4(9E,11E,13E,15E)/0:0)	0	2.75170858078707e-07	0	0	1.37585429039353e-07	0	0	-Inf	0.5	0.994777758451594	unchanged
neg_1257	9S,11R,15S-trihydroxy-2,3-dinor-13E-prostaenoic acid-cyclo[8S,12R]	1.54651042813262e-07	0	2.8295803084084e-07	3.06667914004478e-07	7.7325521406631e-08	2.94812972422659e-07	3.81262184928995	1.93078344603691	0.210691897586229	1.53573128175777	unchanged
neg_1258	DG(18:3(9Z,12Z,15Z)/20:1(11Z)/0:0)[iso2]	3.56202941006276e-05	0.000103436893754151	0.000228542317188534	0.000132291978425403	6.95285939273893e-05	0.000180417147806968	2.59486259704005	1.37565814713145	0.214454215762861	1.37786828161856	unchanged
neg_1259	Eschscholtzxanthin	0.000695620109495013	0.00117297136791441	0.000117593959074152	0.000474357339053474	0.000934295738704711	0.000295975649063813	0.316790109172656	-1.65840080262109	0.175569648149575	1.43793119139103	unchanged
neg_1260	5-((Z)-nonadec-8-en-1-yl)resorcinol	0.000374506736165101	0.000121214986266	0.000725638014364161	0.000445842695510497	0.000247860861215551	0.000585740354937329	2.36318211784128	1.24073081440791	0.216495745646728	1.35211257583342	unchanged
neg_1261	CDP-DG(16:0/18:1(11Z))	0	0	0	0	0	0	1	0		0	unchanged
neg_1262	GalNAcalpha1-3Galbeta1-3GlcNAcbeta1-3Galbeta1-3GlcNAcbeta1-3Galbeta1-4Glcbeta-Cer(d18:1/22:0)	0	0	0	0	0	0	1	0		0	unchanged
neg_1263	6alpha-hydroxycholestanol(d7)	0.000902939804897002	7.57312589549009e-07	6.6708791161208e-06	1.28967347986696e-05	0.000451848558743275	9.7838069573952e-06	0.0216528453351868	-5.52929957215565	0.506428825692508	0.981358043841303	unchanged
neg_1264	18-nonadecynoic acid	0	0	8.31197015796257e-07	5.67223368484355e-05	0	2.87767669321159e-05	Inf	Inf	0.490671777409023	1.0142117697749	unchanged
neg_1265	PI(20:1(11Z)/22:4(7Z,10Z,13Z,16Z))	0	0	0	3.69837142094288e-07	0	1.84918571047144e-07	Inf	Inf	0.5	0.994777758451672	unchanged
neg_1266	PA(O-16:0/22:1(11Z))	8.85847205703245e-06	6.36910110581271e-06	1.4063028803673e-05	3.80675065237e-05	7.61378658142258e-06	2.60652676636865e-05	3.42343029778179	1.77544263896189	0.364981687638434	1.26495526791522	unchanged
neg_1267	diginatigenin	2.8061022671941e-07	2.44889753455533e-05	8.97332844655598e-07	4.56844798849251e-06	1.23847927861364e-05	2.73289041657405e-06	0.220665009400341	-2.18007021364651	0.570230349097607	0.838971904854332	unchanged
neg_1268	PGE1 alcohol	0.0164060959851141	0.00455331027976242	0.0142072481925161	0.00642313320058239	0.0104797031324383	0.0103151906965492	0.984301803800168	-0.022827356470422	0.983883715679629	0.0282654879833167	unchanged
neg_1269	Gallicynoic acid D	0.00348926034656716	0.00142028177129032	0.00350208415437564	0.00218541269215866	0.00245477105892874	0.00284374842326715	1.15845769523947	0.212205360575105	0.785784668433233	0.377115099513749	unchanged
neg_1270	PC(O-18:0/20:1(9Z))	3.91673893826964e-06	0.000362417659649718	0.000811608790234488	0.000233634776366698	0.000183167199293994	0.000522621783300593	2.85324984667017	1.5126060829764	0.440544851427579	0.993586234894651	unchanged
neg_1271	TG(17:0/18:3(9Z,12Z,15Z)/21:0)[iso6]	0.000121971519760451	8.9122412414157e-07	0.000203927599661436	2.13841784001084e-05	6.14313719422963e-05	0.000112655889030772	1.8338494724909	0.874875223336772	0.69202000889058	0.541002824871791	unchanged
neg_1272	Benzyl dotriacontanoate	0.00320420049875919	0.000251791953011602	0.00196211813614714	0.000206048370487729	0.0017279962258854	0.00108408325331743	0.627364364040766	-0.672624512281876	0.750795331216728	0.441500880624023	unchanged
neg_1273	Topsentolide C1	0.000684240623688216	0.000613963368221948	0.000522681462393126	0.00105574609306551	0.000649101995955082	0.000789213777729318	1.21585480039709	0.281970949789123	0.691785449626644	0.595801525055757	unchanged
neg_1274	Deacetyl-19-epi-cytochalasin P1	9.2059271135943e-07	1.16802799757455e-05	0	1.88256142216801e-07	6.30043634355247e-06	9.41280711084005e-08	0.0149399289153562	-6.06468290601887	0.454622992525491	1.08901354493979	unchanged
neg_1275	PI(22:4(7Z,10Z,13Z,16Z)/22:1(11Z))	4.27050222278659e-05	0.000322531697998394	3.39465244644717e-05	0.000155352922645802	0.00018261836011313	9.46497235551368e-05	0.518292484372888	-0.948161621165864	0.644703736381375	0.650692457400192	unchanged
neg_1276	1,2-dimyristoyl-sn-glycerol	1.20129017183859e-06	0	0.000186108215920634	1.94118567905023e-05	6.00645085919295e-07	0.000102760036355568	171.082788762506	7.41855081917576	0.435656172583931	1.12845465149589	unchanged
neg_1277	DG(12:0/18:1(9Z)/0:0)[iso2]	0.000500469810123421	0.00112277557262912	0.0050996701132547	0.000777162104610929	0.00081162269137627	0.00293841610893281	3.62042133636029	1.85615760463044	0.503167346259527	0.977318271763032	unchanged
neg_1278	7-hydroxy-10E-Heptadecen-8-ynoic acid	0.00293892049721778	0.00073342037456591	0.000414588376784507	0.000819696286707077	0.00183617043589185	0.000617142331745792	0.336102967176922	-1.57302481581617	0.464290421595745	1.0501697357151	unchanged
neg_1279	DG(19:0/20:0/0:0)[iso2]	0.00374443287346668	0.00196235239723764	0.0042528393663422	0.00476873463218459	0.00285339263535216	0.0045107869992634	1.5808504386592	0.66070088343871	0.296963322243856	1.35101168879269	unchanged
neg_1280	PI(15:1(9Z)/19:1(9Z))	1.92972642474196e-07	3.4723449419674e-07	4.4111117357388e-08	1.29447971770655e-09	2.70103568335468e-07	2.27027985375473e-08	0.0840521977456827	-3.5725706471087	0.171896914493173	1.56677612177732	unchanged
neg_1281	PG(16:0/0:0)	9.88795691108408e-08	8.76365561302725e-08	0	4.99647112333511e-07	9.32580626205567e-08	2.49823556166756e-07	2.67884136927897	1.42160915283747	0.643591965120707	0.697923890000869	unchanged
neg_1282	Fucoxanthinol 3-(5Z,8Z,11Z,14Z,17Z-eicosapentaenoate) 3'-(9E-hexadecenoate)	8.26999859800416e-05	0	0.000970159946609705	4.91288765983132e-05	4.13499929900208e-05	0.000509644411604009	12.3251390085363	3.62353201295465	0.493813025623935	1.00322350781883	unchanged
neg_1283	Oleandrin	0.00104099328963547	0	0.000496741180031555	0	0.000520496644817735	0.000248370590015777	0.477180002001263	-1.06739451207667	0.698856472810658	0.545327785933412	unchanged
neg_1284	3Z,13Z-octadecadien-1-ol	0.000688543182108799	3.73603504086468e-05	0.00041704884163775	4.76688177663289e-05	0.000362951766258723	0.000232358829702039	0.640192034597807	-0.643423368203389	0.76797330549416	0.412679298921067	unchanged
neg_1285	1-O-[6''-sulfo-alpha-D-Mannosyl -1''-2'-alpha-D-Glucosyl]-sn-2,3-di-O-phytanylglycerol	3.58101628417979e-05	8.36726619781566e-05	0.000105886596708668	0.000129872442760463	5.97414124099772e-05	0.000117879519734566	1.9731625848685	0.980509836304538	0.205710812713633	1.4438920306738	unchanged
neg_1286	11alpha-(4-dimethylaminophenyl)-1alpha,25-dihydroxyvitamin D3 / 11alpha-(4-dimethylaminophenyl)-1alpha,25-dihydroxycholecalciferol	7.50072621984642e-06	5.15404702436205e-06	1.62391366015562e-05	2.6979634971221e-06	6.32738662210424e-06	9.46855004933915e-06	1.49643930659484	0.581533766406809	0.723572264557105	0.5299450219603	unchanged
neg_1287	5,6-Dimethoxy-[2'',3'':7,8]furanoflavanone	2.14834458986311e-05	5.26163697456639e-07	0	0.000163370690174586	1.10048047980439e-05	8.1685345087293e-05	7.42269822921464	2.891943717075	0.544750923607344	0.893909727164243	unchanged
neg_1288	DGDG(18:3(9Z,12Z,15Z)/18:3(6Z,9Z,12Z))	0.000745104811125741	0.00102503883621318	0.000399904066761004	0.00060251277311122	0.00088507182366946	0.000501208419936112	0.566291239346123	-0.820383883708639	0.168670242458135	1.45350865128958	unchanged
neg_1289	2-Oxo-turkesterone	1.44226821806471e-05	3.80236349324179e-05	1.00641512341661e-05	9.1285351315556e-06	2.62231585565325e-05	9.59634318286085e-06	0.365949172834113	-1.4502848102913	0.392644930857193	1.2156156579466	unchanged
neg_1290	Dehydrotestosterone	5.2156722163314e-06	5.53976499484844e-06	7.01005354623059e-06	1.28467325281865e-06	5.37771860558992e-06	4.14736339952462e-06	0.771212423649985	-0.374799802404219	0.74159278573914	0.500275229192067	unchanged
neg_1291	2-chlorohexadecanol	0.0072590234752476	0.00488814206461294	0.00620478503086934	0.00349810661814083	0.00607358276993027	0.00485144582450509	0.798778251368226	-0.324133042363808	0.56807790145016	0.746024995472897	unchanged
neg_1292	TG(17:2(9Z,12Z)/22:3(10Z,13Z,16Z)/22:5(7Z,10Z,13Z,16Z,19Z))[iso6]	0.00139546494386293	0.000319234968251636	0.00163830869107748	0.000410118900920457	0.000857349956057283	0.00102421379599897	1.19462745494156	0.25656078330681	0.857266800524243	0.246426439964248	unchanged
neg_1293	(+)-18-Hydroxy-7,16-sacculatadiene-11,12-dial	0.00304677952927144	0.00337600227859014	0.00135710271068343	0.00164568245834725	0.00321139090393079	0.00150139258451534	0.467520968150471	-1.09689702407249	0.0167874298062467	1.69544669815598	down
neg_1294	TG(18:1(9Z)/20:2(11Z,14Z)/22:3(10Z,13Z,16Z))[iso6]	3.75468792750492e-05	0	3.06341115658873e-05	0	1.87734396375246e-05	1.53170557829436e-05	0.815889686636205	-0.293553990854002	0.900101937295516	0.172924383902601	unchanged
neg_1295	Deoxymyxol/ ((2'S)-Plectaniaxanthin)	2.89736802555444e-07	0	7.50956414139454e-08	0	1.44868401277722e-07	3.75478207069727e-08	0.259185718733729	-1.94794186771285	0.592096334923587	0.779242681964317	unchanged
neg_1296	3-Methylpentadecane	0.000392390333408289	3.52138437259417e-06	1.89939572682955e-05	1.07911933830789e-05	0.000197955858890442	1.48925753256872e-05	0.0752317986906843	-3.7325136061074	0.519129650096032	0.954696767494544	unchanged
neg_1297	LMGP06030035	1.58313026469784e-06	1.98016055717767e-06	6.38235461000478e-07	2.38336910668153e-06	1.78164541093776e-06	1.510802283841e-06	0.8479814639692	-0.23789536563189	0.809184927969172	0.360585041484887	unchanged
neg_1298	26:4(11Z,14Z,17Z,20Z)	0	0	6.06075450108157e-06	1.16351825374063e-05	0	8.84796851924394e-06	Inf	Inf	0.194278217830516	1.57388882686499	unchanged
neg_1299	10-Nitrolinoleic acid	0	0	0	0	0	0	1	0		0	unchanged
neg_1300	Aethioside C	4.34209599558452e-05	0.000122281600231892	2.92335564899012e-05	6.91395066643859e-05	8.28512800938686e-05	4.91865315771435e-05	0.593672560296188	-0.752260661988737	0.548750040267029	0.817122914039028	unchanged
neg_1301	3,7-Dihydroxy-4,5-dimethoxy-8-prenylflavan 7-O-beta-D-glucopyranoside	1.53677054556655e-07	1.77520380307351e-06	0	3.10560754546553e-08	9.64440428815083e-07	1.55280377273277e-08	0.0161005669851538	-5.95674469570399	0.450070408148895	1.09841883201051	unchanged
neg_1302	Acinospesigenin A	0	3.74467782692877e-09	1.54382135583171e-06	1.32917872367244e-06	1.87233891346439e-09	1.43650003975208e-06	767.22223173481	9.5835007155907	0.0474732743918861	1.71344063508987	up
neg_1303	SM(d17:0/22:0)	0.0356296359870918	0.0486369511712925	0.0196049070549936	0.0304299144352894	0.0421332935791921	0.0250174107451415	0.5937682203296	-0.752028215439206	0.18461574065382	1.41212634747229	unchanged
neg_1304	Adonixanthin/ 4-Ketozeaxanthin	0.00309016271176602	0.0041449515460968	0.00202959293706474	0.00233952802061997	0.00361755712893141	0.00218456047884235	0.603877257769154	-0.727672753288759	0.202735428950017	1.51450531113848	unchanged
neg_1305	Penicildione B	0	0	0	0	0	0	1	0		0	unchanged
neg_1306	PG(18:0/14:0)	1.88441934941709e-06	1.76686979811214e-06	2.12806735413e-07	5.74364948177843e-07	1.82564457376462e-06	3.93585841795422e-07	0.215587331428821	-2.21365569148065	0.0579785909009786	1.69342532002196	unchanged
neg_1307	Cer(m18:0/22:0)	4.59456617633846e-05	6.49125106941537e-07	1.94596603493448e-05	0.00200516090720328	2.32973934351631e-05	0.00101231028377631	43.451654220185	5.44133919689433	0.501178339764462	0.992036844960767	unchanged
neg_1308	Argenonic acid	3.74412680454982e-05	0	4.8094752976617e-05	3.16003534616399e-06	1.87206340227491e-05	2.56273941613905e-05	1.36893836663055	0.453057493960242	0.835912860833409	0.283810143682274	unchanged
neg_1309	DG(17:1(9Z)/22:6(4Z,7Z,10Z,13Z,16Z,19Z)/0:0)[iso2]	5.35657701014111e-06	0	9.14977870599424e-06	0	2.67828850507055e-06	4.57488935299712e-06	1.70813911359284	0.772425475144405	0.761767386600784	0.422573202617776	unchanged
neg_1310	7,10,13,16,19-Docosapentaynoic acid	0.000232261061192323	0	0.000117300106477523	0	0.000116130530596162	5.86500532387615e-05	0.505035608962421	-0.985542982146972	0.714595410859233	0.513796386738658	unchanged
neg_1311	16-epi-pretoxin	1.31978008561562e-06	1.70694306685542e-05	0	2.60217821650342e-06	9.19460537708491e-06	1.30108910825171e-06	0.14150570414847	-2.82106788507512	0.496641091182179	0.98741967305242	unchanged
neg_1312	GlcCer(t18:1(8Z)/26:0(2OH[R]))	5.43697268278898e-05	0.00186136630704737	0.00125327950441767	0.00235617902339686	0.00095786801693763	0.00180472926390726	1.88411057890534	0.913883639556211	0.522313062134522	0.84840046721757	unchanged
neg_1313	3,4-dimethyl-5-carboxybutyl-2-furanpentanoic acid	0.00970849263830763	0.0102268709728683	0.00451232164286597	0.00434581303738761	0.00996768180558797	0.00442906734012679	0.444342769614076	-1.17025508219027	0.0178075337698036	1.71885805985422	down
neg_1314	Calopogoniumisoflavone B	2.54364013369203e-05	0	0	0.0001671300888203	1.27182006684601e-05	8.356504441015e-05	6.57050840669489	2.71600500638317	0.550837903186709	0.878470443978372	unchanged
neg_1315	16-phenyl-tetranor-PGE2	0.000126915419001823	0.000941656375752619	5.41761162056344e-05	0.000102203452858346	0.000534285897377221	7.81897845319902e-05	0.146344466353724	-2.77255989997755	0.463661941439401	1.06834856336869	unchanged
neg_1316	Hellebrigenin	6.3966330413829e-05	1.40408666685024e-05	3.36386346381732e-05	3.42069243206107e-05	3.90035985411657e-05	3.3922779479392e-05	0.869734607784682	-0.20135285305623	0.872172391473315	0.245433490539133	unchanged
neg_1317	Castillene B	3.13566347931244e-05	2.30302342920717e-08	2.2159821964439e-05	9.42719239749359e-08	1.56898325137082e-05	1.1127046944207e-05	0.709188382634757	-0.495759191550508	0.836156510381735	0.286086311143821	unchanged
neg_1318	11Z,15Z-eicosadienoic acid	3.47782355051568e-05	0	5.26480000405545e-05	4.34796971365148e-05	1.73891177525784e-05	4.80638485885346e-05	2.76401881178865	1.46676743467763	0.314366569718062	1.32641374974708	unchanged
neg_1319	11-Hydroxy-9-tridecenoic acid	0	9.15301970671161e-10	0	0	4.57650985335581e-10	0	0	-Inf	0.5	0	unchanged
neg_1320	Palmitic acid(d3)	0.000132053432931911	0	4.51699030460023e-06	9.13498502181263e-10	6.60267164659555e-05	2.25895190155121e-06	0.034212694837187	-4.86932444418616	0.510964486378187	0.971310091804582	unchanged
neg_1321	22:0-Glc-Cholesterol	9.20115960148641e-07	0.00050819888238224	0.000216538289317086	0.000185487746080611	0.000254559499171194	0.000201013017698849	0.789650428891144	-0.34071396833011	0.867589562093555	0.253925149954829	unchanged
neg_1322	Mactraxanthin 3-myristate 3'-palmitoleate	2.25673246198635e-05	1.20730058772963e-05	1.43776654727259e-05	2.14209400750718e-05	1.73201652485799e-05	1.78993027738989e-05	1.03343718244065	0.0474506970984617	0.936375040975459	0.111421423455618	unchanged
neg_1323	Malyngic acid	2.20721481155184e-05	8.51503996290594e-05	0	0	5.36112738722889e-05	0	0	-Inf	0.338533246374538	1.32453617707871	unchanged
neg_1324	(20R)-24-Hydroxy-19-norgeminivitamin D3	1.82414864213512e-05	1.44988345286627e-05	1.23631007161855e-05	1.801850062431e-05	1.6370160475007e-05	1.51908006702478e-05	0.927956735270874	-0.107870551673745	0.765571694557764	0.411490014837498	unchanged
neg_1325	(+)-Tephrorin A	6.22944101084934e-07	1.4307046209666e-05	0	2.12754759164782e-07	7.46499515537547e-06	1.06377379582391e-07	0.01425016056518	-6.13287801468795	0.476822892157064	1.04291011168864	unchanged
neg_1326	(20R)-17,20-dihydroxypregn-4-en-3-one	0.0160240916640652	0.00426295629158177	0.0118774896592143	0.00554575173487252	0.0101435239778235	0.00871162069704341	0.85883571785204	-0.219545902646822	0.855232077878952	0.258264681172218	unchanged
neg_1327	(-)-Reiswigin A	0.000203673837519381	0.000108860213908786	0.00018575609830686	8.105590449768e-05	0.000156267025714084	0.00013340600140227	0.853705385334193	-0.228189814795262	0.777148504066232	0.38443125039805	unchanged
neg_1328	DG(18:4(6Z,9Z,12Z,15Z)/22:6(4Z,7Z,10Z,13Z,16Z,19Z)/0:0)[iso2]	7.0242454058043e-05	0	4.87052708633421e-05	0	3.51212270290215e-05	2.4352635431671e-05	0.693387944890077	-0.52826534054807	0.827114058017133	0.302223869115316	unchanged
neg_1329	DAT(18:0/21:0(2Me[S],3OH[S],4Me[S],6Me[S]))	1.89944158217281e-05	2.0991840689807e-06	1.30216902301942e-05	1.59125603635668e-06	1.05467999453544e-05	7.30647313327544e-06	0.692766827012184	-0.529558246304888	0.784431969232462	0.377657882878823	unchanged
neg_1330	2beta,3alpha,7alpha,12alpha-Tetrahydroxy-5beta-cholestan-26-oic acid	0	0	0	0	0	0	1	0		0	unchanged
neg_1331	Behenic acid(d3)	9.00185719396759e-05	1.25642983863098e-07	1.07686536462564e-07	1.30652374445144e-06	4.50721074617695e-05	7.07105140457002e-07	0.0156883088073211	-5.99416635096744	0.5041263828658	0.986083665246273	unchanged
neg_1332	Palmitoleyl linolenate	0	5.79208902684619e-05	1.30518727374648e-05	0	2.89604451342309e-05	6.5259363687324e-06	0.22533964303673	-2.14982695183618	0.578348803777713	0.812050643796872	unchanged
neg_1333	bacteriohopane-,32,33,34-triol-35-(N-(9-cyclohexyl-nonanoyl))-glucosamine	2.40353218864623e-06	0.000249302302178319	0.000274292634390758	0.000781491509963038	0.000125852917183483	0.000527892072176898	4.19451597937358	2.06850434238256	0.331664327598954	1.2231458820216	unchanged
neg_1334	20,26-dihydroxyecdysone	6.97448704955891e-08	1.38158501357325e-08	9.76777230013118e-08	3.82254956221893e-07	4.17803603156608e-08	2.39966339611602e-07	5.74352010845762	2.52193521189231	0.390032578251721	1.19735811014543	unchanged
neg_1335	1,11-Dodecadien-3-one	0	7.05443502075352e-06	0	1.1407928674149e-05	3.52721751037676e-06	5.7039643370745e-06	1.61712860641396	0.693434417499073	0.781601679461591	0.385424988849845	unchanged
neg_1336	5beta-Cyprinolsulfate	0	8.90866787434122e-05	0	0	4.45433393717061e-05	0	0	-Inf	0.5	0.994777758451594	unchanged
neg_1337	PA(O-18:0/15:0)	0.00141549766250685	0.00237048769088221	0.000290572026133709	0.00105879005761763	0.00189299267669453	0.000674681041875669	0.356409747476557	-1.48839130111454	0.190952406596568	1.40401192157939	unchanged
neg_1338	PA(15:1(9Z)/14:1(9Z))	0.000280530973047486	0.000170147346604519	0.000421113604329979	0.000312904978002437	0.000225339159826002	0.000367009291166208	1.62869734425919	0.703718537255963	0.208303318263998	1.36418403690924	unchanged
neg_1339	PC(20:2(11Z,14Z)/0:0)	0	0	0	0	0	0	1	0		0	unchanged
neg_1340	DG(O-16:0/18:1(9Z))	9.68395034263139e-05	0.000241588974450387	3.17800842952001e-05	0.000225640749688896	0.00016921423893835	0.000128710416992048	0.760635853103006	-0.39472215187621	0.771859861993934	0.396962107417931	unchanged
neg_1341	10,11-dihydro-20-trihydroxy-leukotriene B4	0.00125385580820222	0.00108285682337953	0.00081895976386654	0.00145706159489712	0.00116835631579087	0.00113801067938183	0.97402707033898	-0.0379662263773886	0.940210782356569	0.111695030347475	unchanged
neg_1342	cholesta-5,7,8(14),22E-tetraen-3-one	0.000116863313080061	7.45491778176531e-05	0.00017910138871764	0.000215829630715501	9.5706245448857e-05	0.000197465509716571	2.06324580794564	1.04491570914437	0.0701605808078919	1.60560021359319	unchanged
neg_1343	TG(21:0/22:1(13Z)/22:3(10Z,13Z,16Z))[iso6]	0.000421314332959122	1.38145693858145e-07	9.80895283824885e-07	0	0.00021072623932649	4.90447641912443e-07	0.00232741609910555	-8.7470551235745	0.500532389018349	0.993665560308755	unchanged
neg_1344	PA(O-18:1/0:0)	8.45779050114824e-08	2.70091421419866e-05	3.10240652626787e-05	5.2891822714893e-05	1.3546860023499e-05	4.19579439887859e-05	3.09724496422075	1.63098549172759	0.248184606659765	1.30423765494366	unchanged
neg_1345	Margaric acid(d3)	0.014244942153987	8.78810956937542e-05	0.000580163918897772	2.83967020916347e-05	0.00716641162484038	0.000304280310494703	0.042459228749853	-4.55777802411005	0.509732077838013	0.973688417374194	unchanged
neg_1346	GlcADG(18:3((9Z,12Z,15Z)/16:0)	0	0	0	0	0	0	1	0		0	unchanged
neg_1347	MGDG(20:5(5Z,8Z,11Z,14Z,17Z)/18:3(9Z,12Z,15Z))	0	0	0	0	0	0	1	0		0	unchanged
neg_1348	Hexacosanoyl carnitine	4.39243237239513e-05	2.64640112487536e-05	2.90489550850673e-05	3.18522327320402e-06	3.51941674863525e-05	1.61170891791357e-05	0.457947731975349	-1.12674514967233	0.360428672879526	1.12687702645106	unchanged
neg_1349	LMGP06020038	2.45162152678105e-05	5.16640622987427e-05	0	2.9537154542689e-05	3.80901387832766e-05	1.47685772713445e-05	0.387727053329315	-1.36688669345218	0.365663850003671	1.09420717191802	unchanged
neg_1350	Phytyl 2-O-methyl-dimethylarsinoylribose	0	5.01465773230106e-06	0	0	2.50732886615053e-06	0	0	-Inf	0.5	0.994777758451594	unchanged
neg_1351	PE(0:0/22:1(13Z))	0	0	0	0	0	0	1	0		0	unchanged
neg_1352	2S-amino-tridecanoic acid	8.98698021806245e-06	5.56261456683614e-06	0.000101607789847895	6.51099799202264e-05	7.27479739244929e-06	8.33588848840607e-05	11.4585850831504	3.51835700464121	0.147182643295615	1.63095079136921	unchanged
neg_1353	Heterofibrin B1	1.44584499549201e-05	3.08009711815962e-05	1.85449452344073e-06	1.86980070306906e-05	2.26297105682581e-05	1.02762507770657e-05	0.454104383972095	-1.13890413012628	0.402958009287102	1.02885449792404	unchanged
neg_1354	5beta-Cholane-3alpha,24-diol	0.0030613331216792	0.00136990775188478	0.00277000259594859	0.00152046926814013	0.00221562043678199	0.00214523593204436	0.968232598161146	-0.046574427652303	0.953179749060962	0.0814649834016495	unchanged
neg_1355	Formyldienolone	4.6879327799143e-07	0	5.9164870724214e-11	0	2.34396638995715e-07	2.9582435362107e-11	0.000126206738666794	-12.9519234360941	0.500040173705294	0.994694049450293	unchanged
neg_1356	LMGP06020050	7.30952083945958e-05	4.47025722982851e-05	0.000568450200783745	0.000116100585464502	5.88988903464405e-05	0.000342275393124123	5.81123669921243	2.53884521870041	0.428215403497933	1.14131811908348	unchanged
neg_1357	16,17-didehydropregnenolone	0.00119923448274676	0.000584553373289889	0.00116213447001888	0.000662620875222468	0.000891893928018325	0.000912377672620674	1.0229665703049	0.0327589997818097	0.963623844475019	0.0629748242282165	unchanged
neg_1358	Tetranor-PGF1alpha	3.82834354687837e-05	1.99054804035546e-05	3.59650070758624e-05	3.67220771533221e-05	2.90944579361692e-05	3.63435421145923e-05	1.24915687359864	0.320954667138925	0.574684216026013	0.838835475919052	unchanged
neg_1359	Tetrahydrobungeanool	1.89392277283015e-05	8.91793682880673e-06	9.20906990083352e-06	4.72016970322483e-06	1.39285822785541e-05	6.96461980202918e-06	0.500023596281771	-0.999931917129101	0.377055778101764	1.15042567423469	unchanged
neg_1360	Parasiloxanthin/ 7,8-Dihydrozeaxanthin	3.3821026290567e-05	6.25776236229723e-07	4.54756061746187e-05	0.00012937870124075	1.72234012633984e-05	8.74271537076843e-05	5.07606786665748	2.34371135803553	0.319094153784718	1.27508868156081	unchanged
neg_1361	3,7-Dimethyl-2E,6E-decadien-1,10-dioic acid	2.04374921086362e-05	0	0.00016480327076752	1.07780735830679e-05	1.02187460543181e-05	8.77906721752939e-05	8.59113943223949	3.10284948691967	0.49593222973612	0.99378957003461	unchanged
neg_1362	Cer(d18:1/35:0)	5.75365109045651e-05	0	0	0	2.87682554522825e-05	0	0	-Inf	0.5	0.994777758451476	unchanged
neg_1363	Deferoxamine	0.000119081824903248	2.35803129747177e-05	5.44055976772122e-05	1.12045856258831e-05	7.13310689389828e-05	3.28050916515476e-05	0.459899061369869	-1.12061084163226	0.565990101119517	0.794666139595254	unchanged
neg_1364	Cer(d18:1/33:0(33OH))	0.000232376108599472	9.91616434661108e-10	5.46084435606369e-06	2.90023013243523e-06	0.000116188550107953	4.18053724424946e-06	0.0359806301082614	-4.79663573786838	0.511646932918784	0.9704487071948	unchanged
neg_1365	1beta-butyl-1alpha,25-dihydroxyvitamin D3 / 1beta-butyl-1alpha,25-dihydroxycholecalciferol	0.000497887081312101	0.000952893387162014	0.00851333328424342	0.000815259273834653	0.000725390234237058	0.00466429627903904	6.43005110751842	2.6848302044693	0.492272010571962	1.00892623784517	unchanged
neg_1366	1-(2-methoxy-octadecanyl)-sn-glycero-3-phosphoethanolamine	0	0	0.000155652323302488	0	0	7.7826161651244e-05	Inf	Inf	0.5	0.994777758451398	unchanged
neg_1367	PC(16:1(9Z)/18:4(6Z,9Z,12Z,15Z))	0	0	0	0	0	0	1	0		0	unchanged
neg_1368	Butyl 4'-O-hexadecanoyl-neohesperidoside	2.99732178676735e-05	9.366217109173e-07	3.85057348659017e-05	4.68339373303826e-05	1.54549197892954e-05	4.26698360981422e-05	2.76092252045829	1.46515040226173	0.295050995286964	1.35539542173218	unchanged
neg_1369	Halistanol sulfonic acid	0	3.00719855726634e-09	0	0	1.50359927863317e-09	0	0	-Inf	0.5	0	unchanged
neg_1370	DG(12:0/18:3(9Z,12Z,15Z)/0:0)[iso2]	3.9248157942117e-05	0	6.38876748874452e-05	1.43709386709757e-05	1.96240789710585e-05	3.91293067792105e-05	1.99394360555306	0.995624606757441	0.602746205708451	0.689379194003229	unchanged
neg_1371	OHHdiA-PE	1.02430165950317e-06	7.60182835095972e-09	3.03206654503244e-07	0	5.15951743927065e-07	1.51603327251622e-07	0.293832376837654	-1.76693472237782	0.602313045458973	0.752726964527361	unchanged
neg_1372	DG(17:0/22:6(4Z,7Z,10Z,13Z,16Z,19Z)/0:0)[iso2]	0.000102986921181693	1.2690917655029e-05	6.84851289453021e-05	1.37780149051572e-05	5.7838919418361e-05	4.11315719252297e-05	0.711140047892603	-0.491794390874032	0.787127657021527	0.376298619619721	unchanged
neg_1373	cholest-8(14)-en-3beta-ol	2.90940044932255e-06	3.03066682249836e-05	2.57217490748707e-05	0.000184405808491353	1.66080343371531e-05	0.000105063778783112	6.32608150069141	2.66131214262197	0.461947197263072	1.05702456790917	unchanged
neg_1374	Pramanicin	1.11390502900851e-05	2.11604579848013e-05	9.38176248128495e-06	2.57524586064135e-05	1.61497541374432e-05	1.75671105438492e-05	1.08776334267033	0.121364713303412	0.898550791097475	0.178957146434059	unchanged
neg_1375	1alpha,25-dihydroxy-2beta-(6-hydroxyhexyl)vitamin D3 / 1alpha,25-dihydroxy-2beta-(6-hydroxyhexyl)cholecalciferol	0.000523897893679989	0.000155419299229397	0.000762201411402686	0.000344136405687712	0.000339658596454693	0.000553168908545199	1.62860270377107	0.703634702570235	0.524696906458132	0.820832276735151	unchanged
neg_1376	(5-D-ribonyl)hopane	1.75570631402359e-05	2.69838093160384e-05	4.36529577523822e-05	1.53942836961626e-05	2.22704362281372e-05	2.95236207242724e-05	1.32568668264214	0.406739844220973	0.699289706259715	0.560965220773942	unchanged
neg_1377	Corticrocin	3.35298485193145e-07	0	4.21448353765513e-07	1.65286196670661e-06	1.67649242596573e-07	1.03715516023606e-06	6.18645896738018	2.62911386954108	0.380978116053863	1.19549612217533	unchanged
neg_1378	7E,11E-tetradecadiene-5,9-diynoic acid	0.000982020182841594	0.000595316849464257	0.000898809304872429	0.000848769604271707	0.000788668516152925	0.000873789454572068	1.10792993085911	0.147866643482232	0.736057817770512	0.508259928709453	unchanged
neg_1379	Petromylidene A	0.000156806176107757	0.000483524692193913	0.000246069619134328	0.000286123343422253	0.000320165434150835	0.000266096481278291	0.831121829200738	-0.266868126313968	0.796685562743792	0.38987360865698	unchanged
neg_1380	LPIM4(19:0/0:0)	0	0	0	0	0	0	1	0		0	unchanged
neg_1381	1-O-alpha-D-Glucopyranosyl-D-mannitol	4.01226140046799e-06	7.4558175893948e-07	1.01547589999817e-06	4.96571302734897e-06	2.37892157970374e-06	2.99059446367357e-06	1.25712191994408	0.330124573997938	0.834287552153631	0.286712914596038	unchanged
neg_1382	6,7-Dihydroxy-5,4'-dimethoxy-flavylium	1.12525435657129e-05	0	7.10517938920303e-06	5.50713365361475e-09	5.62627178285645e-06	3.55534326142832e-06	0.631918150890194	-0.662190389256899	0.789736243530683	0.370403264185036	unchanged
neg_1383	16-hydroxy stearic acid	1.36075031110213e-05	0	2.26912313839629e-05	0	6.80375155551065e-06	1.13456156919814e-05	1.66755290804117	0.737732535897245	0.770321366391835	0.406476057012327	unchanged
neg_1384	16:0 Cholesterol ester	2.18371414512525e-06	0.000615912802374331	0.000173796887021042	0.000794194679071394	0.000309048258259728	0.000483995783046218	1.56608481074002	0.6471623433575	0.727242195354752	0.469970120183995	unchanged
neg_1385	PG(O-20:0/21:0)	0	5.97991188085417e-05	0.00021466611590939	0.00013980697570254	2.98995594042709e-05	0.000177236545805965	5.92773102136912	2.5674799849344	0.0969914861446546	1.56543949968111	unchanged
neg_1386	3,5,7,4'-Tetrahydroxy-8-C-(3-methylsuccinoyl)flavone	0	8.64126837135494e-06	8.12518082235299e-06	8.08775278082304e-06	4.32063418567747e-06	8.10646680158801e-06	1.87622151129116	0.907830166006653	0.5419369788343	0.907471767217913	unchanged
neg_1387	Type IV cyanolipid 18:1 ester	0.000121610501326549	0	0	8.49346957360059e-06	6.08052506632745e-05	4.24673478680029e-06	0.0698415801345469	-3.83976999010739	0.522595011977878	0.945210285945479	unchanged
neg_1388	Capsanthin 3,6-epoxide	0	0	8.28040198232778e-10	0	0	4.14020099116389e-10	Inf	Inf	0.5	0	unchanged
neg_1389	AC2SGL(16:0/32:0(2Me[S],4Me[S],6Me[S],8Me[S],10Me[R],12Me[R],14Me[R],15OH))	0.00208135622763134	0.0016306909038323	0.00167463560141323	0.00194710338474296	0.00185602356573182	0.00181086949307809	0.975671605960498	-0.03553245137694	0.882556375612854	0.207407497742205	unchanged
neg_1390	(9S,10S)-10-hydroxy-9-(phosphonooxy)octadecanoic acid	1.00862385403536e-05	1.24669739177969e-05	6.81450775662003e-06	1.40586138329564e-05	1.12766062290753e-05	1.04365607947882e-05	0.92550547414513	-0.11168657156766	0.856827987169877	0.265240914538356	unchanged
neg_1391	32:5(14Z,17Z,20Z,23Z,26Z)	1.78435992994995e-06	3.82604808834704e-06	1.02303561167935e-05	1.23175959856587e-06	2.80520400914849e-06	5.73105785767968e-06	2.04300929236848	1.03069576600136	0.632023164198096	0.705004569070303	unchanged
neg_1392	5S,8R-DiHOME	6.46548701845524e-05	3.82640108595707e-05	0.000105848643270858	8.17858796508736e-05	5.14594405220615e-05	9.38172614608658e-05	1.82313022662275	0.866417617105302	0.14213308615029	1.47994163639044	unchanged
neg_1393	11-(3-acetoxy-1-propynyl)-1alpha,25-dihydroxy-9,11-didehydrovitamin D3 / 11-(3-acetoxy-1-propynyl)-1alpha,25-dihydroxy-9,11-didehydrocholecalciferol	1.16250652355923e-05	0.000132277489214305	1.2432969950427e-05	3.74138750245236e-05	7.19512772249486e-05	2.49234224874753e-05	0.346393051641803	-1.52951810380209	0.576586637857676	0.818429521961063	unchanged
neg_1394	20:2-Glc-cholesterol	4.01463701714896e-05	0.00156854754492991	0.000858939047845845	0.00169921661173706	0.0008043469575507	0.00127907782979145	1.59020658657844	0.669214200774942	0.653995852895925	0.61895824771412	unchanged
neg_1395	12S-hydroxy-16-heptadecynoic acid	0.000496461217986973	0.00032980867635668	0.000553710466849113	0.000498624676237295	0.000413134947171826	0.000526167571543204	1.27359734427009	0.348909232661631	0.39036532151137	1.16016297130868	unchanged
neg_1396	Cycloartocarpin A	4.51075199905226e-05	9.57005424255981e-05	6.60238859634883e-05	0.000128435505046931	7.04040312080603e-05	9.72296955052096e-05	1.38102454982831	0.465738965939735	0.575564964536536	0.735700341602468	unchanged
neg_1397	TG(18:4(6Z,9Z,12Z,15Z)/22:4(7Z,10Z,13Z,16Z)/22:6(4Z,7Z,10Z,13Z,16Z,19Z))[iso6]	9.13630941525557e-05	1.74802778666413e-06	1.57186293255196e-05	0	4.65555609696099e-05	7.8593146627598e-06	0.168815808446388	-2.56647808598844	0.544518272999451	0.888087778564621	unchanged
neg_1398	Galalpha1-6Glcbeta-Cer(t18:0/22:0(2OH[R])	6.36731399485286e-05	8.84151822547295e-05	0.000219868224389613	0.000217976701559708	7.6044161101629e-05	0.00021892246297466	2.87888589739431	1.52551060983725	0.0537111398137428	1.71015815503943	unchanged
neg_1399	Cer(m18:1(4E)/16:0)	3.25175670010139e-07	4.39504039758064e-05	6.99792504119873e-06	0	2.21377898229083e-05	3.49896252059937e-06	0.15805383231973	-2.66151207829956	0.548188438613666	0.882770801052489	unchanged
neg_1400	PI(22:1(11Z)/22:6(4Z,7Z,10Z,13Z,16Z,19Z))	2.07151772000956e-08	0	0	0	1.03575886000478e-08	0	0	-Inf	0.5	0	unchanged
neg_1401	Gigantetrocinone	0	0	8.00205683674136e-07	1.42313277492724e-05	0	7.51576671647327e-06	Inf	Inf	0.464241502225092	1.06922280866533	unchanged
neg_1402	TG(14:0/20:3(8Z,11Z,14Z)/21:0)[iso6]	0	0	0.000102976403191791	2.76812474892766e-05	0	6.53288253405338e-05	Inf	Inf	0.332821220201988	1.33562589944649	unchanged
neg_1403	(24R)-6,19-epidioxy-1alpha,24-dihydroxy-6,19-dihydrovitamin D3 / (24R)-6,19-epidioxy-1alpha,24-di hydroxy-6,19-dihydrocholecalciferol	0.00229929876726983	0.00234805813223302	0.00252739979027427	0.00319316887690548	0.00232367844975143	0.00286028433358987	1.23092949194234	0.299748126129109	0.352332811503833	1.2937017743196	unchanged
neg_1404	TG(19:0/20:4(5Z,8Z,11Z,14Z)/22:3(10Z,13Z,16Z))[iso6]	2.29041846194805e-05	0	6.04041557694332e-05	1.01257653140027e-05	1.14520923097403e-05	3.52649605417179e-05	3.07934651484815	1.62262422110945	0.511125055025593	0.896770764940314	unchanged
neg_1405	Norselic acid E	8.04052106408385e-08	6.66787904893181e-08	4.71979736578302e-09	1.17615015286626e-06	7.35420005650783e-08	5.90434975116022e-07	8.02854111363938	3.00513785582057	0.53967391670196	0.912116709017356	unchanged
neg_1406	2-oxo-5-amino-pentanoic acid	0.000394162323562288	0.00052960367139412	0.000302477667247356	0.000573314785559002	0.000461882997478204	0.000437896226403179	0.948067430050492	-0.0769384223251374	0.893093925973264	0.191817220840488	unchanged
neg_1407	24S-hydroxycholesterol 3-sulfate, 24-D-glucuronide	0.000131114373104015	0.000184931310267074	2.53510653832864e-05	4.05737711136821e-06	0.000158022841685544	1.47042212473273e-05	0.093051239241652	-3.42583082577852	0.0840480225331579	1.65678243166587	unchanged
neg_1408	N-palmitoyl phenylalanine	2.29257077625115e-06	3.46029096077184e-07	8.16125794053894e-07	9.72812617658135e-07	1.31929993616417e-06	8.94469205856015e-07	0.677987758004948	-0.560668871120142	0.738005959314636	0.506656278477508	unchanged
neg_1409	4,4'-Diapophytoene/ Dehydrosqualene	0.00567624657359452	0.00502499693422143	0.00381540223660619	0.00712918050479015	0.00535062175390797	0.00547229137069817	1.02273934177861	0.0324385026199843	0.953559689303707	0.0876735144155855	unchanged
neg_1410	Avermectin B2b	1.30144560814482e-07	1.39943634807503e-05	2.09730531965325e-07	1.04104278914437e-07	7.06225402078239e-06	1.56917405439881e-07	0.022219167560118	-5.49205142252505	0.501225655637743	0.992192241669836	unchanged
neg_1411	desferrioxamine D1	0.000153114682028893	0	5.27519524415954e-05	0	7.65573410144465e-05	2.63759762207977e-05	0.344525761622527	-1.53731623162254	0.630098601144428	0.691556002467231	unchanged
neg_1412	Cer(t18:1(6OH)/29:0(29OH))	1.6990528682978e-05	2.99055982367235e-05	3.38981959470774e-06	3.16588628316937e-05	2.34480634598508e-05	1.75243412132007e-05	0.747368380472315	-0.420108567161156	0.752856787316622	0.448426843638778	unchanged
neg_1413	Cer(t18:1(6OH)/21:0)	4.62764776816595e-07	5.36435701439175e-05	1.2829008811128e-05	8.24164186686885e-05	2.7053167460367e-05	4.76227137399082e-05	1.76033781662261	0.815852314998532	0.687571820871088	0.54310989722174	unchanged
neg_1414	N-lauroyl glycine	0.000291563589000504	3.70416546970684e-05	4.56087433928634e-05	2.20928130326431e-05	0.000164302621848786	3.38507782127533e-05	0.206027011814257	-2.27909459604327	0.491198964536445	1.00838121487812	unchanged
neg_1415	MDN-0104	0.000297071647529917	0.000311852108787555	0.000216146690314401	0.000387155994149353	0.000304461878158736	0.000301651342231877	0.990768841262308	-0.0133795969764797	0.979099960278092	0.0398876607953129	unchanged
neg_1416	12,13-dihydroxy-11-methoxy-9-octadecenoic acid	2.37119563401386e-08	2.6577380349008e-09	2.28569711708172e-07	6.72490301131999e-08	1.31848471875197e-08	1.47909370910686e-07	11.2181331195626	3.48776070280872	0.339756309121666	1.31031470786664	unchanged
neg_1417	oleanolic acid 3-O-beta-D-glucosiduronic acid	2.92068084172865e-07	0	2.77917433496777e-05	1.26061675139757e-06	1.46034042086433e-07	1.45261800505376e-05	99.4711907100407	6.63620684126718	0.474332496929631	1.04816328920037	unchanged
neg_1418	11alpha-ethyl-1alpha,25-dihydroxyvitamin D3 / 11alpha-ethyl-1alpha,25-dihydroxycholecalciferol	3.80028522096629e-05	2.136481225648e-06	5.53749767438942e-05	2.6939969776608e-06	2.00696667176554e-05	2.90344868607775e-05	1.4466850530824	0.532750877770421	0.807979488485437	0.336172861199346	unchanged
neg_1419	OKODA-PG	0	1.03827413975342e-08	2.29273181965933e-05	2.03097268339019e-06	5.1913706987671e-09	1.24791454399917e-05	2403.82476307373	11.2311160132157	0.44388342135072	1.11146737200298	unchanged
neg_1420	Sayanedine	7.18460599881859e-07	0	1.84772385714294e-06	0	3.5923029994093e-07	9.2386192857147e-07	2.57178174759586	1.362768214586	0.6518031658349	0.643738117564996	unchanged
neg_1421	Kaempferol 7-methyl ether 3-(6-(E)-3,5-dimethoxy-4-hydroxycinnamoylglucosyl)-(1->2)-[rhamnosyl-(1->6)-glucoside]	1.18684400548013e-05	0.000590446849369735	1.21784876314883e-05	0.000147164747791931	0.000301157644712268	7.96716177117097e-05	0.264551204694901	-1.91838110748268	0.581962875355909	0.803559730450075	unchanged
neg_1422	Methyl (Z)-3-hexenoate	3.26937189070944e-06	1.68536861886581e-06	1.34574071070255e-06	1.17003126073307e-06	2.47737025478763e-06	1.25788598571781e-06	0.507750500066307	-0.977808339503649	0.364219039249475	1.26542291457083	unchanged
neg_1423	dhas#18	0.000489121961293359	0.000625817171904793	0.000500508777503161	0.000497125861657378	0.000557469566599076	0.00049881731958027	0.894788432350446	-0.160381489248623	0.548461195585435	0.893634389989515	unchanged
neg_1424	Pikromycin	1.95368078818122e-05	5.83019733548536e-05	3.42566263292633e-05	2.74632309145368e-05	3.89193906183329e-05	3.08599286219e-05	0.792919111312178	-0.334754396248109	0.749384322728727	0.479301187600415	unchanged
neg_1425	Estriol 3-sulfate 16-glucuronide	3.27733059585153e-06	5.94200926242506e-07	1.35171539641834e-06	6.51003198339555e-07	1.93576576104702e-06	1.00135929737895e-06	0.517293630008897	-0.950944668687193	0.611217777583459	0.741197676201911	unchanged
neg_1426	Butyramide	3.73582956244633e-05	6.43540053629029e-05	4.84217086285277e-06	1.1425059882845e-05	5.08561504936831e-05	8.13361537284888e-06	0.159933760103592	-2.64445358825741	0.178471708830964	1.56539224024021	unchanged
neg_1427	Anandamide (20:5, n-3)	3.27953546564635e-05	0	6.77666527647116e-05	1.23580333797845e-05	1.63976773282317e-05	4.0062343072248e-05	2.44317181453943	1.28875532380489	0.553675683102018	0.794647832091431	unchanged
neg_1428	methyl 9-hydroperoxy-10,12,13,15-bisepidioxy-16E-octadecenoate	3.11064569982773e-05	2.98943066369012e-05	3.15843041565176e-05	4.57450790704824e-05	3.05003818175892e-05	3.86646916135e-05	1.26767893742243	0.342189403174624	0.45382111823224	1.08642241016878	unchanged
neg_1429	PG(13:0/20:4(5Z,8Z,11Z,14Z))	2.07931775866777e-07	1.6991113761272e-07	4.41876761816817e-06	2.78746750107962e-07	1.88921456739749e-07	2.34875718413807e-06	12.43245327805	3.63603910429852	0.486473021943752	1.02290958022575	unchanged
neg_1430	TG(18:0/20:2(11Z,14Z)/20:2(11Z,14Z))[iso3]	7.70877632572416e-05	6.56509861138463e-06	5.6060425037055e-05	1.79866287305119e-06	4.18264309343131e-05	2.89295439550531e-05	0.691657005124006	-0.531871316681404	0.800773303370823	0.345977545663698	unchanged
neg_1431	Apigenin 7-sulfate	4.50133154013333e-06	2.45542522008345e-05	2.41787343134576e-05	2.70663195304173e-05	1.45277918704839e-05	2.56225269219375e-05	1.76369039082909	0.818597323469727	0.465343626952569	1.05500280652407	unchanged
neg_1432	16:3 Cholesterol ester	0.0328315111198376	0.0101089159394059	0.0240253728893152	0.0107651642603525	0.0214702135296218	0.0173952685748339	0.810204730886079	-0.303641585762841	0.79209926912482	0.368677549075823	unchanged
neg_1433	16,16-dimethyl-PGE1	2.11671587603451e-06	0	0	0	1.05835793801725e-06	0	0	-Inf	0.5	0.994777758451476	unchanged
neg_1434	2,3-epoxyphylloquinone	0	0	4.20648128730111e-06	7.55079960146036e-08	0	2.14099464165786e-06	Inf	Inf	0.488573651473102	1.01858232643429	unchanged
neg_1435	3,4-dimethyl-5-carboxyethyl-2-furanhexanoic acid	0.000254188732950311	0.000534257075740941	3.71906388790623e-06	0.000143930683871469	0.000394222904345626	7.38248738796876e-05	0.187266830683596	-2.41683270756479	0.221141930792039	1.41735443169835	unchanged
neg_1436	TG(20:0/20:0/22:3(10Z,13Z,16Z))[iso3]	0.000715133753788533	0.000157297557436788	0.00192938786433844	0.000362623866387658	0.000436215655612661	0.00114600586536305	2.62715436875711	1.39350097416672	0.525820814799829	0.890343329520715	unchanged
neg_1437	3E,6Z-Heneicosadien-11-one	0	0	4.06655878614965e-05	0.000162153212432089	0	0.000101409400146793	Inf	Inf	0.343571496907035	1.31470003711981	unchanged
neg_1438	TG(20:1(11Z)/22:6(4Z,7Z,10Z,13Z,16Z,19Z)/22:6(4Z,7Z,10Z,13Z,16Z,19Z))[iso3]	0.00110398485918783	0.00119347409557011	0.000718057590526449	0.00112931872610983	0.00114872947737897	0.00092368815831814	0.804095460687313	-0.314561309297965	0.466282666922452	1.03921397700035	unchanged
neg_1439	DG(16:1(9Z)/21:0/0:0)[iso2]	0	0	3.5324240867628e-05	0.000379171633838643	0	0.000207247937353136	Inf	Inf	0.440862168645429	1.11772190639051	unchanged
neg_1440	11Z-Eicosenal	0.000102286346926785	4.69545838207137e-09	2.94835570279037e-07	6.86584349239699e-11	5.11455211925835e-05	1.4745211435698e-07	0.0028829917247644	-8.4382175888832	0.500888912561252	0.992921176003316	unchanged
neg_1441	Syringetin	4.69018570623907e-07	6.04095718381285e-06	7.86479638229087e-06	1.24824502266315e-05	3.25498787721838e-06	1.01736233044612e-05	3.12554875416473	1.64410950670586	0.200368442007513	1.38528255117304	unchanged
neg_1442	Euchrenone a14	0.000953296463467864	0.00151995951121105	0.000449034196790411	0.000623464104089201	0.00123662798733946	0.000536249150439806	0.433638212890134	-1.20543620000837	0.222053753528743	1.47837907534549	unchanged
neg_1443	PA(P-16:0/0:0)	0	0	0	0	0	0	1	0		0	unchanged
neg_1444	Cycloartane-3beta,24R,25,30-tetrol	5.13402173313182e-05	7.74653772891091e-06	0.000172748305018201	5.26619651142248e-05	2.95433775301146e-05	0.000112705135066213	3.81490352453198	1.93164657306526	0.381756135067943	1.1669731185807	unchanged
neg_1445	Rifamycin W	2.43992767223001e-08	5.73518732018109e-07	0	7.06658049291018e-08	2.98959004370205e-07	3.53329024645509e-08	0.118186446797226	-3.08086349303968	0.51143364201213	0.962398419171117	unchanged
neg_1446	DG(18:4(6Z,9Z,12Z,15Z)/20:5(5Z,8Z,11Z,14Z,17Z)/0:0)[iso2]	2.65337151822124e-06	4.0485228618267e-05	2.55820066384824e-06	0	2.15693000682441e-05	1.27910033192412e-06	0.0593018933334468	-4.07577802329738	0.477147433035348	1.039730102427	unchanged
neg_1447	DG(16:1(9Z)/20:2(11Z,14Z)/0:0)[iso2]	0.000139477986697868	0	4.94427702685121e-05	0	6.9738993348934e-05	2.4721385134256e-05	0.354484398857959	-1.49620596018855	0.634859316919792	0.680925832710672	unchanged
neg_1448	Ambrettolic acid	0.000272902605968585	0.000170037296906256	0.000221100840317212	0.000163801687306616	0.000221469951437421	0.000192451263811914	0.868972348451044	-0.202617825082736	0.682347391990118	0.567065662137414	unchanged
neg_1449	DGMG(18:4(6Z,9Z,12Z,15Z)/0:0)	0	3.46439675490568e-05	0	0	1.73219837745284e-05	0	0	-Inf	0.5	0.994777758451594	unchanged
neg_1450	ascr#14	0.000199286959447233	0.000686670206237418	0.00201968920078278	0.000773209815676275	0.000442978582842326	0.00139644950822953	3.15240863174322	1.65645455661497	0.347753703470457	1.22289062223758	unchanged
neg_1451	PC(14:0/24:1(15Z))	8.62557249129343e-05	0.00343767144305917	0.00165017167109232	0.00426756340808514	0.00176196358398605	0.00295886753958873	1.6793011878798	0.747861005314715	0.63306460447294	0.637222208983297	unchanged
neg_1452	6,8-dihydroxy-octanoic acid	3.56277414606968e-06	0.000131841233947044	3.97386780038495e-06	3.24728493436516e-05	6.77020040465568e-05	1.82233585720183e-05	0.269170149815455	-1.89340966674076	0.579706483095214	0.809836056300735	unchanged
neg_1453	Mactraxanthin 3-heptadecanoate 3'-heptadecanoate	0.000229541239550419	1.27662085996953e-05	0.00017115438010788	2.60028237621057e-05	0.000121153724075057	9.85786019349929e-05	0.813665470769363	-0.297492326023692	0.880537234783774	0.209293963654359	unchanged
neg_1454	(25S)-3-oxo-12beta-acetoxy-cholest-1,4-dien-26-oic acid	2.21957547837917e-07	2.49644101444338e-06	0	0	1.35919928114065e-06	0	0	-Inf	0.443546837067226	1.11216452281623	unchanged
neg_1455	PE(21:0/22:1(11Z))	0	2.49210020186928e-05	5.67035918259356e-06	1.56959922503061e-05	1.24605010093464e-05	1.06831757164498e-05	0.857363255974745	-0.222021506002753	0.912045772647032	0.160522717466148	unchanged
neg_1456	PG(20:1(11Z)/0:0)	0.00526286496788798	0.00122268736540113	0.00517199741997172	0.000813652533159998	0.00324277616664456	0.00299282497656586	0.922920615782947	-0.11572153384362	0.940663762751924	0.102303550186206	unchanged
neg_1457	PA(22:4(7Z,10Z,13Z,16Z)/0:0)	0.00181499949152216	0.000130140137780778	0.00200435742684973	8.59212232199435e-05	0.000972569814651469	0.00104513932503484	1.07461624789309	0.103821556462685	0.959913400396195	0.0692006058109566	unchanged
neg_1458	24R-Ethyl-26,26,27-trimethyl-3beta-hydroxycholesta-7,26-(30)-diene	0.000245717389650239	0.000553837114472634	0.0045841559375288	0.00281462313061544	0.000399777252061437	0.00369938953407212	9.25362690097137	3.21001893173555	0.157877240919324	1.60799737442943	unchanged
neg_1459	1-(14-methyl-pentadecanyl)-2-(8-[3]-ladderane-octanyl)-sn-glycerol	2.21090585721261e-06	1.44331287546537e-06	5.3854217694565e-05	0.000148050838605036	1.82710936633899e-06	0.0001009525281498	55.2525918862103	5.78797023746701	0.282362132610275	1.43011740974003	unchanged
neg_1460	3-ketocerotoyl-CoA	8.39951907123209e-06	0.000250526707644389	0	0	0.000129463113357811	0	0	-Inf	0.478663761218917	1.03921930773813	unchanged
neg_1461	Garcinoic acid	7.04967329354992e-06	6.78030993742042e-06	2.64285685133514e-05	3.37357632470344e-05	6.91499161548517e-06	3.00821658801929e-05	4.35028233625447	2.12110903588	0.0991937916728182	1.68163360807542	unchanged
neg_1462	Crocetin	0.000580903323648412	0.0010988053117135	0.000296171005031307	0.00270021470378836	0.000839854317680956	0.00149819285440983	1.78387230126614	0.835012343439842	0.680851690801742	0.610058650040506	unchanged
neg_1463	Fucoxanthinol 3-arachidonate 3'-palmitate	0	0	0	9.24309739481653e-05	0	4.62154869740827e-05	Inf	Inf	0.5	0.994777758451672	unchanged
neg_1464	omega-linoleoyloxy-Cer(d18:1/26:0)	0.000366781563566941	1.12151249889967e-05	0.00040867142444064	9.8404883414378e-06	0.000188998344277969	0.000209255956391039	1.10718407185238	0.146895093368273	0.946539352593706	0.0922504271258399	unchanged
neg_1465	4alpha,14alpha,23S-trimethyl-sitosterol	2.94925027789614e-05	2.0672395948855e-06	4.34902185536513e-05	2.68285796142815e-05	1.57798711869234e-05	3.51593990839664e-05	2.22811698951652	1.1558249848163	0.372066607957861	1.11899113254594	unchanged
neg_1466	4alpha,14alpha-dimethyl-24-methylene-cholest-7,9(11)-dien-3beta-ol	0.000131529734389627	0.000113931257730552	0.000135701254678614	0.000365486020946858	0.00012273049606009	0.000250593637812736	2.04182045911429	1.02985601306523	0.465269056467146	1.06360745701158	unchanged
neg_1467	DG(17:0/20:0/0:0)[iso2]	0.00225522991989406	0.00149433468963443	0.00366026816693366	0.00417471574038434	0.00187478230476424	0.003917491953659	2.08957164984103	1.06320722843687	0.0592883195361535	1.64200905149446	unchanged
neg_1468	DG(20:3(8Z,11Z,14Z)/20:3(8Z,11Z,14Z)/0:0)	0	0	0	0	0	0	1	0		0	unchanged
neg_1469	1-(O-alpha-D-glucopyranosyl)-(1,3R,27S,29R)-triacontanetetrol	0	0	3.39121607725795e-05	6.93132703307374e-05	0	5.16127155516584e-05	Inf	Inf	0.210326434814552	1.55029021086473	unchanged
neg_1470	OHOOA-PS	3.98146030006017e-06	0.000126388754555149	2.01119715361088e-05	0.000191325189042637	6.51851074276046e-05	0.000105718580289373	1.62182106406414	0.697614655419762	0.740597124812505	0.452780386278082	unchanged
neg_1471	dolichyl diphosphate	2.49722621400752e-05	1.41812676923056e-05	5.4215242839933e-05	9.55604400708773e-05	1.95767649161904e-05	7.48878414554052e-05	3.82534304191758	1.93558912889864	0.209976551481743	1.51209989680833	unchanged
neg_1472	(-)-5-Adianene	0.00342141772461003	0.00310799262044354	0.00264798826142472	0.00509093259289068	0.00326470517252679	0.0038694604271577	1.18524038854107	0.245179693878186	0.707298284980328	0.565198888636788	unchanged
neg_1473	ent-cassa-12,15-diene	0	0	0.000104917152836884	0.000404202971829752	0	0.000254560062333318	Inf	Inf	0.338323378874133	1.32494480985748	unchanged
neg_1474	Exophilin B2	0.00011605159494772	8.55062787551245e-05	5.24542074856986e-05	0.000137677884415028	0.000100778936851422	9.50660459503633e-05	0.943312649651371	-0.0841920807797658	0.916746100323329	0.153155183067547	unchanged
neg_1475	16:2 Cholesterol ester	0.000173445665787313	0.000123845450971209	0.000800920865893587	0.00227782476878503	0.000148645558379261	0.00153937281733931	10.3559960628738	3.37239441675661	0.31046993073666	1.37751391799701	unchanged
neg_1476	Heneicosanyl palmitoleate	0	0	5.81740678436555e-05	1.95430073139722e-05	0	3.88585375788138e-05	Inf	Inf	0.293674787259228	1.40957335731371	unchanged
neg_1477	PA(O-18:0/22:6(4Z,7Z,10Z,13Z,16Z,19Z))	5.8286443629426e-07	4.46923648889446e-07	0	4.73422905369473e-07	5.14894042591853e-07	2.36711452684736e-07	0.459728474412304	-1.12114606910418	0.439909767389883	1.07529715734152	unchanged
neg_1478	2'-Hydroxy-7-methoxy-4',5'-methylenedioxyflavan	0	2.29317885611972e-07	0	0	1.14658942805986e-07	0	0	-Inf	0.5	0.994777758451594	unchanged
neg_1479	KDNalpha2-3Galbeta1-4Glcbeta-Cer(d18:1/26:1(17Z))	9.05947674068063e-06	7.04984887876727e-05	0	5.83963720443401e-05	3.97789827641767e-05	2.91981860221701e-05	0.734010374153276	-0.446127641309721	0.826209152089394	0.299534102480159	unchanged
neg_1480	methyl 8-[2-(2-formyl-vinyl)-3-hydroxy-5-oxo-cyclopentyl]-octanoate	0.000247482814607012	7.08208487499149e-05	0.000141164427379312	6.63986124719844e-06	0.000159151831678463	7.39021443132552e-05	0.464349945167836	-1.1067156303285	0.52771759583696	0.822135747694995	unchanged
neg_1481	TG(19:0/20:4(5Z,8Z,11Z,14Z)/22:4(7Z,10Z,13Z,16Z))[iso6]	0.00145324241268247	0.000452128113340204	0.0017558907644884	0.000796741488834169	0.000952685263011337	0.00127631612666128	1.33970386256106	0.421914132600426	0.686597694846767	0.540121581896554	unchanged
neg_1482	digitoxin	6.27489099660406e-07	1.14398122754537e-05	1.90063167607732e-07	6.98662001275916e-07	6.03365068755705e-06	4.44362584441824e-07	0.0736473832265786	-3.76322192416202	0.489150033785977	1.01613233721743	unchanged
neg_1483	5-Hydroxy-7,4'-dimethoxy-4-phenylcoumarin 5-O-galactoside	5.71053481259213e-06	2.99077332810031e-05	9.5263885276551e-07	1.29755200558601e-05	1.78091340467976e-05	6.9640794543128e-06	0.391039757239913	-1.3546128002525	0.531527049567519	0.850561590562145	unchanged
neg_1484	Butyl 3-O-beta-D-glucopyranosyl-butanoate	0	3.39765519327405e-05	0	5.7023091501965e-05	1.69882759663702e-05	2.85115457509825e-05	1.67830719299731	0.747006807107621	0.768010505227927	0.410812932489512	unchanged
neg_1485	TG(15:0/20:5(5Z,8Z,11Z,14Z,17Z)/22:4(7Z,10Z,13Z,16Z))[iso6]	0.0110002989148174	0.0156162472137556	0.00870746529270715	0.0097065963725373	0.0133082730642865	0.00920703083262222	0.691827616411765	-0.531515490449315	0.316325171617696	1.33608496686002	unchanged
neg_1486	Cer(d18:2/32:0)	0.00110905274979319	0.00216698837763761	0.000868293313961863	0.00285372972166568	0.0016380205637154	0.00186101151781377	1.13613440455996	0.184133515583989	0.866023073304482	0.239186876085488	unchanged
neg_1487	PE(14:1(9Z)/21:0)	0.00045109787587965	0.00054191087770519	0.000219942860229666	0.000663981432600895	0.00049650437679242	0.000441962146415281	0.890147533583691	-0.167883625853301	0.847245813055745	0.289078657840616	unchanged
neg_1488	Granadaene	2.14595402043513e-05	2.98277341029395e-05	1.14666415201925e-05	4.13261681259372e-05	2.56436371536454e-05	2.63964048230649e-05	1.02935494933535	0.0417405481654175	0.96827974743479	0.0591160747400162	unchanged
neg_1489	Kaempferol 3-[2Gal-(6'''-feruloylglucosyl)-robinobioside]	1.80982930419993e-05	0.000196083314102941	0	0	0.00010709080357247	0	0	-Inf	0.441406645443288	1.11659510802642	unchanged
neg_1490	PI(18:4(6Z,9Z,12Z,15Z)/0:0)	0.000220002067556437	5.45114452078186e-06	0.000168180864138181	2.66008114649058e-06	0.000112726606038609	8.54204726423358e-05	0.757766738875105	-0.400174278758156	0.859970835022704	0.243086941548624	unchanged
neg_1491	(2E)-4-hydroxy-3-methylbut-2-en-1-yl trihydrogen diphosphate	0	3.08353642244666e-06	3.4254326828322e-06	2.39946424052461e-06	1.54176821122333e-06	2.9124484616784e-06	1.88903133459179	0.917646632846055	0.532364791363655	0.882656167166866	unchanged
neg_1492	2E,13Z-Octadecadienal	3.91283568653231e-06	4.0440156278332e-05	0.000315190217414354	9.23338675212117e-06	2.21764959824322e-05	0.000162211802083238	7.31458216896569	2.87077545561766	0.526940240683246	0.931583704632169	unchanged
neg_1493	DG(17:0/18:0/0:0)[iso2]	4.09297138533982e-08	5.39976747443878e-05	5.2867436957085e-05	0.000113301427189244	2.70193022291206e-05	8.30844320731645e-05	3.07500287641102	1.62058775997447	0.30200894263945	1.20514600027795	unchanged
neg_1494	N-stearoyl histidine	0.00101645593828053	0.00078552333924747	0.000622682608477737	0.000999969417490674	0.000900989638764	0.000811326012984206	0.900483177694699	-0.151228770097429	0.73141590494312	0.474790297567105	unchanged
neg_1495	DG(17:2(9Z,12Z)/18:2(9Z,12Z)/0:0)[iso2]	0.00834818742427957	0.0142443754494542	0.00177663484901601	0.00625584213537653	0.0112962814368669	0.00401623849219627	0.355536334203639	-1.49193109060719	0.197230795588295	1.39880439252179	unchanged
neg_1496	Formicolide A	0	1.74040039646357e-07	0	0	8.70200198231785e-08	0	0	-Inf	0.5	0.994777758451594	unchanged
neg_1497	PC(18:3(6Z,9Z,12Z)/0:0)	0	3.24130333618479e-06	1.0243388885619e-07	0	1.6206516680924e-06	5.1216944428095e-08	0.0316026851645304	-4.98380904564536	0.510121935609146	0.973155084170816	unchanged
neg_1498	Arenaroside G	0	0	0	0	0	0	1	0		0	unchanged
neg_1499	15:6(2Z,4E,6Z,8E,12E,14)(6Me,8Me,10Me[S],13Me)	2.39191927478736e-07	3.62080508305918e-07	6.95684411283983e-07	6.77848463598287e-06	3.00636217892327e-07	3.73708452363343e-06	12.4305865402147	3.63582246679624	0.46116964019317	1.07535957147596	unchanged
neg_1500	2-methyl-16-heptadecenoic acid	0.00567954268943151	0.00165559857567632	0.00469284991398332	0.00211125158486216	0.00366757063255392	0.00340205074942274	0.927603334813956	-0.108420088281079	0.923223825850876	0.134913622491067	unchanged
neg_1501	Strophasterol A	0	0	0	0	0	0	1	0		0	unchanged
neg_1502	Palmitoleyl arachidonate	8.34375266256998e-05	3.59886312779253e-05	9.06312187655004e-05	4.66676534320194e-05	5.97130789518126e-05	6.86494360987599e-05	1.1496549383119	0.201200910311103	0.808383082000006	0.330386135854721	unchanged
neg_1503	N-methyl-2-oxoglutaramic acid	2.67135530304894e-05	5.97106117378674e-05	0	0.000143712231552773	4.32120823841784e-05	7.18561157763865e-05	1.66287093358629	0.733676195864474	0.759150906093933	0.456442422897198	unchanged
neg_1504	1-(2-methoxy-heneicosanyl)-sn-glycero-3-phosphoethanolamine	0.000187475977196566	0.00108178661749228	0.000210313529283011	0.000189605794284007	0.000634631297344423	0.000199959661783509	0.31508005139398	-1.66620967872938	0.508958558655478	0.975825277624087	unchanged
neg_1505	(S)-malyl alpha-D-glucosaminide	6.63011171201315e-07	0	0	0	3.31505585600657e-07	0	0	-Inf	0.5	0.994777758451476	unchanged
neg_1506	PG(12:0/0:0)	0.00995988739866652	0.00957753763484394	0.00651328187043468	0.0107648723629796	0.00976871251675523	0.00863907711670714	0.884361895376637	-0.177291229994944	0.688977234724603	0.603915398234853	unchanged
neg_1507	Vitamin D3 glucosiduronate	0	0	0	0	0	0	1	0		0	unchanged
neg_1508	Neobavaisoflavone	0	1.02364737822195e-07	0	0	5.11823689110975e-08	0	0	-Inf	0.5	0.994777758451594	unchanged
neg_1509	Neomethymycin	0	0	0	0	0	0	1	0		0	unchanged
neg_1510	(11Z)-8,18-propano-retinal	1.86682395355751e-05	1.76083150876922e-05	1.06685603319628e-05	2.20355486282809e-05	1.81382773116336e-05	1.63520544801218e-05	0.901521914081326	-0.149565533953872	0.806242354431507	0.372247977659096	unchanged
neg_1511	Glyceryl lactooleate	0	0	0	5.43641611662791e-06	0	2.71820805831396e-06	Inf	Inf	0.5	0.994777758451672	unchanged
neg_1512	Cer(d18:0/36:0(36OH))	0.000573935656695864	1.64452526940653e-05	1.61370640126626e-05	2.03476206839628e-05	0.000295190454694965	1.82423423483127e-05	0.0617985509293092	-4.01628317998827	0.50205285086907	0.990469441350102	unchanged
neg_1513	bhas#18	0	0	2.91651780153687e-06	6.25749578394751e-05	0	3.2745737820506e-05	Inf	Inf	0.470349637601672	1.05652135829618	unchanged
neg_1514	9-oxo-7E-hexadecenoic acid	9.35834456799327e-09	3.04857435859891e-09	2.04718024699514e-07	2.05998676796484e-08	6.20345946329609e-09	1.12658946189581e-07	18.1606645221346	4.18274508855406	0.45374985415438	1.09029223439048	unchanged
neg_1515	asialo-GM2(d18:1/16:0)	1.28436741332799e-06	0	2.74556827806129e-06	8.1848896731593e-10	6.42183706663995e-07	1.3731933835143e-06	2.1383186294896	1.09647684414078	0.69341584061636	0.556314641840152	unchanged
neg_1516	7-Dehydrologanin tetraacetate	1.09235702097612e-06	1.60938339146515e-05	0	4.72216022610171e-06	8.59309546781381e-06	2.36108011305085e-06	0.274764794816313	-1.86373092915065	0.554916351943528	0.842317337927321	unchanged
neg_1517	Rhodopin/ OH-Lycopene	1.42909799002052e-07	0	4.74989649951586e-06	7.57230321440216e-06	7.1454899501026e-08	6.16109985695901e-06	86.2236165746835	6.43001117126291	0.144182488787896	1.6371159081273	unchanged
neg_1518	Cer(d14:2(4E,6E)/16:0)	1.49263271673399e-05	0	2.91638602751028e-05	1.05006858575635e-05	7.46316358366995e-06	1.98322730663332e-05	2.6573547322114	1.40999082709165	0.413799855984593	1.01769069207529	unchanged
neg_1519	PI(20:3(8Z,11Z,14Z)/19:0)	0.00138640445130386	0.00204489530593018	0.000764591921447079	0.000301265861967883	0.00171564987861702	0.000532928891707481	0.31062800070669	-1.6867402115243	0.112201323185916	1.55249494785094	unchanged
neg_1520	DG(13:0/17:1(9Z)/0:0)[iso2]	7.47811726642523e-06	0	2.32119208132717e-05	1.72659236922518e-05	3.73905863321262e-06	2.02389222527618e-05	5.41283896245628	2.43638546702509	0.0799483077354066	1.59452992225198	unchanged
neg_1521	Eruberin C	7.19023065462482e-07	2.72762497630986e-06	6.57176470428917e-09	8.5264954044296e-08	1.72332402088617e-06	4.59183593742926e-08	0.0266452267929744	-5.22997907701053	0.343099446390849	1.31452929170413	unchanged
neg_1522	Lamellosterol B	3.29292393959622e-05	5.15001386102589e-05	9.28468418834526e-06	3.41001430500559e-05	4.22146890031105e-05	2.16924136192006e-05	0.51385937292117	-0.960554501514721	0.325240196149605	1.1776813280723	unchanged
neg_1523	9-amino-nonanoic acid	0	4.64995240297847e-06	0	3.76723851681187e-06	2.32497620148923e-06	1.88361925840594e-06	0.810167113624391	-0.303708570680016	0.896776974814327	0.178737205803226	unchanged
neg_1524	glas#10	0	1.89205272340834e-05	0.000101086310935925	0.000178402252907582	9.4602636170417e-06	0.000139744281921753	14.7717111888952	3.88476505577249	0.167074059336208	1.58171685260137	unchanged
neg_1525	GlcCer(d18:1(8E)/24:0(2OH[R]))	0.000196999886964743	0	0.000121412679067605	0.000200486517825959	9.84999434823715e-05	0.000160949598446782	1.63400701316734	0.708414175552161	0.641228516410804	0.661853399352047	unchanged
neg_1526	TG(17:1(9Z)/18:3(9Z,12Z,15Z)/20:0)[iso6]	0.00124380425382884	0.000596438704154379	0.000164033726749773	0.000305838895210495	0.000920121478991609	0.000234936310980134	0.255331840788684	-1.96955463672091	0.269289711170016	1.42220326045654	unchanged
neg_1527	Cer(t18:0/31:0(31OH))	0.000406560259313168	5.05440737176696e-07	1.35294095136451e-05	5.28591900072656e-06	0.000203532850025172	9.40766425718583e-06	0.0462218470189078	-4.43528127891384	0.514228048223898	0.964918749236077	unchanged
neg_1528	18:3-Glc-Stigmasterol	0	0.000405952132033709	9.34855326602804e-05	0.00071138417739464	0.000202976066016855	0.00040243485502746	1.98267146922654	0.987445641266144	0.650849962577099	0.614201680743535	unchanged
neg_1529	Lycopadiene	3.86806266032508e-05	0	0	0	1.93403133016254e-05	0	0	-Inf	0.5	0.994777758451476	unchanged
neg_1530	19:0 Cholesterol ester	0.00357996477571188	0.00239566482066889	0.00549785274085593	0.00590893100136673	0.00298781479819038	0.00570339187111133	1.90888400263821	0.932729436998968	0.107554869999141	1.6379482014339	unchanged
neg_1531	TG(17:0/18:0/20:0)[iso6]	0.00116359152631228	0.000984314465050427	0.000710558848703596	0.0032286623544039	0.00107395299568135	0.00196961060155375	1.83398212908206	0.874979580912084	0.606158170867369	0.772704214272808	unchanged
neg_1532	PE-Cer(d15:2(4E,6E)/24:0(2OH))	3.47449920837979e-05	3.67585858237973e-06	2.96569867567164e-05	0	1.92104253330888e-05	1.48284933783582e-05	0.771898233446034	-0.373517438819538	0.857235888661263	0.246045582891104	unchanged
neg_1533	PS(15:1(9Z)/18:4(6Z,9Z,12Z,15Z))	3.9795045577494e-09	3.95671912766419e-06	0	1.86699606519362e-06	1.98034931611097e-06	9.3349803259681e-07	0.471380490806553	-1.08503604440083	0.695127306207552	0.55268841911733	unchanged
neg_1534	Neobavachalcone	0	7.47581536692362e-07	1.79614482092025e-06	9.78514193262317e-07	3.73790768346181e-07	1.38732950709128e-06	3.71151356473959	1.89200764157437	0.209797660738197	1.36325807604028	unchanged
neg_1535	PE(12:0/18:3(6Z,9Z,12Z))	0	0	0	0	0	0	1	0		0	unchanged
neg_1536	Fucalpha1-2Galalpha1-3Galbeta1-4Glcbeta-Cer(d18:1/26:1(17Z))	2.59417308526279e-06	0.000134360554292491	4.8614081952605e-06	2.74042061328357e-05	6.84773636888769e-05	1.61328071640481e-05	0.235593286525261	-2.08562966622285	0.571099025677628	0.834690510841418	unchanged
neg_1537	2S,4R-Dimethyl-5S-hexanolide	2.12237911764925e-05	5.19685432850904e-05	2.07339681799946e-05	9.35076865688913e-05	3.65961672307915e-05	5.71208273744429e-05	1.56084179565073	0.642324315536966	0.675833602897219	0.59421720089412	unchanged
neg_1538	Pentalinonside	0.0010207882760983	0.00255962220991363	0.000248087946025804	0.000493411435989158	0.00179020524300596	0.000370749691007481	0.207098986250844	-2.27160760330122	0.310337044186601	1.36106158763902	unchanged
neg_1539	testolic acid	0.000766535042748468	0.000583754891919921	0.000908995166009962	0.000905117299000596	0.000675144967334194	0.000907056232505279	1.34349847276028	0.425994681349275	0.238846946556717	1.50497911566175	unchanged
neg_1540	3beta,19alpha,23-trihydroxy-6-oxo-olean-12-en-28-oic acid	0.000427800371223298	0.000503098801267026	0.000330525328110877	0.000441568738662753	0.000465449586245162	0.000386047033386815	0.829406760248952	-0.269848288615406	0.37200805873829	1.10587063641509	unchanged
neg_1541	TG(18:4(6Z,9Z,12Z,15Z)/19:0/20:5(5Z,8Z,11Z,14Z,17Z))[iso6]	0.000159958619461668	1.65664338593036e-05	0.000229428848473274	3.43488098222559e-05	8.82625266604858e-05	0.000131888829147765	1.49427887618824	0.579449422389445	0.755746420643482	0.42547508231793	unchanged
neg_1542	TG(18:3(9Z,12Z,15Z)/18:3(9Z,12Z,15Z)/22:2(13Z,16Z))[iso3]	0.000539029268606658	9.04522926865626e-06	0.00042538615033734	3.57064259390964e-05	0.000274037248937657	0.000230546288138218	0.841295440791215	-0.24931556894314	0.907849543114771	0.160398559190491	unchanged
neg_1543	14-Deoxy-20-hydroxyecdysone	4.204060714391e-05	1.47437649231014e-05	9.40936229071893e-05	2.29657200366631e-05	2.83921860335057e-05	5.85296714719262e-05	2.06147111754111	1.04367424833628	0.548329283993344	0.841215962830773	unchanged
neg_1544	Cincholic acid 3beta-O-beta-D-glucopyranosyl-(1-4)-beta-D-fucopyranosyl-28-O-beta-D-glucopyranosyl ester.	5.10317989052475e-07	0	0	0	2.55158994526238e-07	0	0	-Inf	0.5	0.994777758451476	unchanged
neg_1545	Squafosacin C	0.000104659009082605	1.98968968466275e-06	5.74064967850642e-05	0	5.33243493836339e-05	2.87032483925321e-05	0.538276579542133	-0.893580439943322	0.725648277054358	0.489054089737229	unchanged
neg_1546	(3b,9R)-5-Megastigmene-3,9-diol 9-[apiosyl-(1->6)-glucoside]	0	0	0	0	0	0	1	0		0	unchanged
neg_1547	Versicolorin B	1.94411187541118e-07	2.00876892371941e-05	5.00965377531434e-06	8.9052003496716e-06	1.01410502123676e-05	6.95742706249297e-06	0.686065734494439	-0.543581281921112	0.803328580308223	0.37358519468364	unchanged
neg_1548	Viridiflorol	1.27459298580685e-07	0	3.92384333129655e-05	2.31167019115607e-06	6.37296492903425e-08	2.07750517520608e-05	325.987228603955	8.34867163401432	0.463507641634718	1.0707409682853	unchanged
neg_1549	TG(12:0/12:0/14:0)[iso3]	0.000320014962377658	6.68622590513018e-05	0.000305235196974472	0.000420200736221968	0.00019343861071448	0.00036271796659822	1.87510634644497	0.906972420215422	0.390098443966603	1.12424245822008	unchanged
neg_1550	PA(P-16:0/12:0)	0	0	4.01748308540379e-06	1.71433938354515e-05	0	1.05804384604276e-05	Inf	Inf	0.353455254065439	1.29526489805635	unchanged
neg_1551	Fucoxanthinol 3-stearate 3'-heptadecanoate	5.31571465182015e-05	6.08688905150062e-05	0.000426477184863396	6.13773809996882e-05	5.70130185166038e-05	0.000243927282931542	4.27844883989967	2.09708783947595	0.492430761393531	1.01029667393351	unchanged
neg_1552	Purpuritenin B	8.65141536463975e-06	0	4.13162111771951e-06	0	4.32570768231987e-06	2.06581055885976e-06	0.477565917665491	-1.06622821508846	0.699071897156885	0.544891957385633	unchanged
neg_1553	11-Methyl-2Z,5Z-dodecadienoic acid	9.75149420142379e-06	1.32568641375433e-05	5.88089275740225e-06	1.47742154272745e-05	1.15041791694835e-05	1.03275540923384e-05	0.897721944363807	-0.155659433446521	0.838626443223512	0.295484657189659	unchanged
neg_1554	3,7,11-Trimethyldodeca-2E,4E-diene	1.35946823093747e-05	2.13220531965589e-05	1.94078322870177e-05	1.45193731081394e-05	1.74583677529668e-05	1.69636026975786e-05	0.971660291363483	-0.0414760831428578	0.925267757422093	0.131463626093534	unchanged
neg_1555	Catechin-4-ol 3'-methyl ether 3-O-alpha-L-rhamnopyranoside	4.25482693973515e-05	9.72458027566602e-05	2.99930962494812e-05	5.74312701971856e-05	6.98970360770059e-05	4.37121832233334e-05	0.625379639491087	-0.677195844737615	0.508596353993453	0.892047499114975	unchanged
neg_1556	2-Methyl-3-buten-1-ol	0	1.62517469793297e-05	0	1.12585332982691e-06	8.12587348966485e-06	5.62926664913455e-07	0.0692758342385506	-3.851504010635	0.522408172716973	0.945637943173589	unchanged
neg_1557	bhos#10	0.000496293533746226	0.00123327314843511	0.000318783561300643	0.00078171027177068	0.000864783341090668	0.000550246916535661	0.636282974463509	-0.652259576135523	0.556864715714278	0.784153869952917	unchanged
neg_1558	1alpha,25-dihydroxy-22,23-didehydro-24a,24b,24c-trihomovitamin D3 /1alpha,25-dihydroxy-22,23-didehydro-24a,24b,24c-trihomocholecalciferol	0.00177736358024369	0.00146098292752599	0.00243823268714245	0.00191205215519859	0.00161917325388484	0.00217514242117052	1.34336607645399	0.425852502619258	0.238707102056274	1.35801514224432	unchanged
neg_1559	Sativic acid	0.00139714034054991	0.000900760690293275	0.0017007313688154	0.00147394018678288	0.00114895051542159	0.00158733577779914	1.38155277924801	0.466290678259625	0.298399556173296	1.29331667111334	unchanged
neg_1560	Catechin 5,3'-di-O-beta-D-glucopyranoside	2.75225944613051e-06	2.84354332796889e-06	4.76080751436144e-06	0	2.7979013870497e-06	2.38040375718072e-06	0.850781863935091	-0.233138815102858	0.889471673524332	0.212022532142528	unchanged
neg_1561	Carissin	4.5041726786214e-05	7.07432978746597e-05	3.00223248036048e-06	3.10035311228972e-05	5.78925123304368e-05	1.70028818016288e-05	0.293697425058709	-1.76759747774798	0.165277297187929	1.43983286584673	unchanged
neg_1562	AC2SGL(18:0/30:0(2Me[S],4Me[S],6Me[S],8Me[S],10Me[R],12Me[R],14Me[R],15OH))	4.59144253902074e-05	0.000103090886867888	1.28875993626006e-05	5.7472639974274e-06	7.45026561290477e-05	9.317431680014e-06	0.125061738253668	-2.99928762013068	0.258887977422569	1.46107417987462	unchanged
neg_1563	Ikarisoside D	0	2.04349626204833e-06	0	0	1.02174813102417e-06	0	0	-Inf	0.5	0.994777758451594	unchanged
neg_1564	Phthioceranic acid (C40)	0.000729199501016521	8.25268718244225e-07	1.48675303755088e-05	1.9437905298483e-08	0.000365012384867383	7.44348414040364e-06	0.0203924152960126	-5.61582353020169	0.505795218751762	0.982478299212092	unchanged
neg_1565	TG(20:2(11Z,14Z)/21:0/22:0)[iso6]	0.000565944154395692	1.71215009899686e-06	3.01889736856968e-06	0	0.000283828152247344	1.50944868428484e-06	0.00531817817342312	-7.55485217245185	0.499768346400761	0.995244595869356	unchanged
neg_1566	13,17,21-Trimethylnonatriacontane	0.00023101518252013	1.09529075627863e-07	2.65412363676648e-06	0	0.000115562355797879	1.32706181838324e-06	0.0114835130282763	-6.44429213198071	0.503360923209774	0.98770322840767	unchanged
neg_1567	Dimethylallyl pyrophosphate	7.05347892363129e-09	5.39766526668131e-06	3.54966950225825e-06	4.07570191632118e-06	2.70235937280247e-06	3.81268570928971e-06	1.41087293853733	0.496588066463729	0.751285635936178	0.479768324252972	unchanged
neg_1568	17:0 Cholesterol ester	6.65877852696071e-06	0	0.000552070155826735	0.00267727213509742	3.32938926348035e-06	0.00161467114546208	484.975176430464	8.92176709427615	0.371141291902132	1.26006740110756	unchanged
neg_1569	Desacetyluvaricin	0.00275523776792836	0.00203002299681884	0.00257689892834191	0.00374469200791406	0.0023926303823736	0.00316079546812799	1.32105463986975	0.401690138832202	0.39880278274872	1.06831401867276	unchanged
neg_1570	9-hexacosenoic acid	0.000103432037949814	7.86546482548179e-05	6.68236042126633e-05	0.000107703607333643	9.10433431023159e-05	8.72636057731532e-05	0.958484198840161	-0.0611734464502163	0.891547618336186	0.191475375635791	unchanged
neg_1571	2alpha-(benzyloxy)-1alpha,25-dihydroxy-19-norvitamin D3 / 2alpha-(benzyloxy)-1alpha,25-dihydroxy-19-norcholecalciferol	4.68716934276428e-06	0	8.51652101010458e-06	9.10361363697835e-05	2.34358467138214e-06	4.9776328689944e-05	21.2393984726774	4.40867100261257	0.455323456388472	1.085781006285	unchanged
neg_1572	Estrone 3-glucuronide	7.09552703193496e-07	5.95564922745137e-07	1.00187596091951e-05	0	6.52558812969317e-07	5.00937980459755e-06	7.67651850689678	2.94045216099458	0.54427288709135	0.902564384442566	unchanged
neg_1573	Fuscaside B	0.000175499918627072	0.000140950804677629	0.000236162744646205	0.000293648486606609	0.00015822536165235	0.000264905615626407	1.67422980020392	0.74349756185539	0.110806454545145	1.5744394156916	unchanged
neg_1574	Cer(t18:1(6OH)/16:0(2OH))	7.46580663582273e-05	0.000111211367548285	8.34147022548412e-06	5.40452365877125e-05	9.29347169532562e-05	3.11933534065983e-05	0.335648016470398	-1.57497897813073	0.175444810553843	1.43125497913588	unchanged
neg_1575	6beta-hydroxytestosterone	0.000613178481769277	0.00039519355530527	0.000491316945090452	0.000269500982364652	0.000504186018537273	0.000380408963727552	0.754501215307757	-0.406404870322201	0.50952480322159	0.845129281843459	unchanged
neg_1576	PI(22:2(13Z,16Z)/0:0)	0.00117377764130008	0.00237371444235559	0.000576490629086793	0.000579262981368548	0.00177374604182784	0.000577876805227671	0.32579455660528	-1.61796559545663	0.296031406720224	1.40523190952708	unchanged
neg_1577	2-hydroxy-pentadecanoic acid	3.31732922149668e-05	2.41854610660045e-05	7.79987913959972e-06	2.84147864868232e-05	2.86793766404856e-05	1.81073328132115e-05	0.631371212847422	-0.663439611919468	0.483073714083404	0.953915709000372	unchanged
neg_1578	Isoscoparin 2''-O-ferulate	0.000759523662247773	0.00175893113738743	0.000437231685953089	0.000667828741385162	0.0012592273998176	0.000552530213669125	0.438785094534283	-1.18841357645417	0.383211353162552	1.20245822564452	unchanged
neg_1579	Alcyopterosin G	0.000851771799523456	0.00116165142183278	0.000461033760638851	0.000582371611612489	0.00100671161067812	0.00052170268612567	0.518224564604209	-0.948350691888218	0.161805965178918	1.5501824025995	unchanged
neg_1580	O-hexanoyl-adenosine monophosphate	0.000110758804353856	0.000304859749524375	6.49621527314939e-06	4.35392997326454e-05	0.000207809276939116	2.50177575028974e-05	0.120388068672349	-3.05423567720989	0.302363751319584	1.36888019613657	unchanged
neg_1581	(6R)-vitamin D2 6,19-sulfur dioxide adduct / (6R)-ergocalciferol 6,19-sulfur dioxide adduct	5.4652415018614e-05	1.65530823045748e-05	5.91636221696774e-05	2.78450813539549e-05	3.56027486615944e-05	4.35043517618161e-05	1.2219380075209	0.289171094885932	0.780027334106058	0.380739287360458	unchanged
neg_1582	pre-putrebactin	0	1.04213226812872e-08	3.54445013096585e-08	0	5.2106613406436e-09	1.77222506548292e-08	3.40115188768731	1.76602343495499	0.607010202134932	0.744249691495359	unchanged
neg_1583	4Z,7Z-heneicosadienoic acid	1.3219654755933e-05	1.80797213746611e-06	7.23750059709989e-06	0	7.51381344669956e-06	3.61875029854994e-06	0.481613008390497	-1.05405373500111	0.63157157996154	0.650393818506715	unchanged
neg_1584	20-Fluoroeicosanoic acid	0.000599326431840682	0	0.000206532691591725	3.86547221934876e-06	0.000299663215920341	0.000105199081905537	0.351057708509348	-1.51021988789915	0.633043376880963	0.686884811727665	unchanged
neg_1585	18:0 Cholesterol ester	1.30961409129366e-06	0.000618427271874596	0.00010186925257639	0.000337684486461934	0.000309868442982945	0.000219776869519162	0.709258636999246	-0.495616280857435	0.822311800473894	0.326281254601144	unchanged
neg_1586	Phytosphingosine	1.66578903828451e-06	0	2.25548513404791e-05	4.31856331888586e-05	8.32894519142255e-07	3.28702422646688e-05	39.4650721180394	5.3025044804798	0.196324210958	1.56721460800986	unchanged
neg_1587	6alpha-Glucuronosylhyodeoxycholate	1.6326477816151e-05	4.52554740413979e-05	1.16048985517395e-05	9.02827573274173e-06	3.07909759287744e-05	1.03165871422406e-05	0.33505229474067	-1.57754180685429	0.390099392150363	1.21649146553485	unchanged
neg_1588	16:0-Glc-Cholesterol	0	0	0	6.34693007262496e-05	0	3.17346503631248e-05	Inf	Inf	0.5	0.994777758451672	unchanged
neg_1589	TG(19:1(9Z)/22:4(7Z,10Z,13Z,16Z)/22:5(7Z,10Z,13Z,16Z,19Z))[iso6]	0.000156220049331016	0.000110081040568198	0.000142011962392995	2.10019519383995e-05	0.000133150544949607	8.15069571656972e-05	0.612141371231675	-0.708063219711676	0.545901399829998	0.846368645794762	unchanged
neg_1590	Trichostatin	0.000232205009883119	2.78067728202813e-06	0.000137812379282673	3.43633719995832e-06	0.000117492843582574	7.06243582413157e-05	0.601094978109719	-0.734335127874694	0.765011112793994	0.416777086721342	unchanged
neg_1591	O-Methylpongamol	3.83923211215961e-07	0	9.97957861330731e-06	0	1.91961605607981e-07	4.98978930665366e-06	25.9936839497148	4.700089208857	0.512341338547935	0.968279664147522	unchanged
neg_1592	Cer(t18:1(6OH)/18:0(2OH))	2.11309015568677e-05	3.0956513322004e-05	3.05613986055196e-06	2.47564204850737e-05	2.60437074394358e-05	1.39062801728128e-05	0.533959314554259	-0.905198276058746	0.452608408254765	1.00729057947126	unchanged
neg_1593	DG(18:4(6Z,9Z,12Z,15Z)/22:4(7Z,10Z,13Z,16Z)/0:0)[iso2]	0.000296800930137814	8.46377320827176e-06	0.000390389477347881	4.22746711019287e-05	0.000152632351673043	0.000216332074224905	1.41734089695686	0.503186795094026	0.805358395129853	0.336762400759101	unchanged
neg_1594	DG(18:1(9Z)/20:0/0:0)[iso2]	1.19229282487328e-05	2.98270277672708e-05	3.13559941830834e-06	0.000379577656366526	2.08749780080018e-05	0.000191356627892417	9.16679422699589	3.19641728873521	0.531268287766307	0.928525341489638	unchanged
neg_1595	PI(18:1(9Z)/22:2(13Z,16Z))	5.37661096394848e-07	5.60344229331513e-07	1.46653925655755e-07	9.18617944712056e-07	5.4900266286318e-07	5.32635935183905e-07	0.970188254472358	-0.0436633811524613	0.97302431286781	0.0516159739243066	unchanged
neg_1596	PG(22:2(13Z,16Z)/21:0)	8.97572981246659e-05	0.000113285239912207	9.88327028349337e-05	0.000127980097442117	0.000101521269018436	0.000113406400138525	1.11707035614311	0.159720053558241	0.593120560823802	0.705378647952199	unchanged
neg_1597	delta-heptenoic acid	0.000513584977594659	0.00120430534564839	0.000177556836050855	0.000336699763892606	0.000858945161621524	0.000257128299971731	0.299353569308571	-1.74007762273225	0.320711598796522	1.32397947960629	unchanged
neg_1598	AC2SGL(18:0/30:0(2Me[S],4Me[S],6Me[S],8Me[R],10Me[R],12Me[R],13OH))	0.00219283023407328	0.00161759067753388	0.00147868460304692	0.00164628099350687	0.00190521045580358	0.0015624827982769	0.820110341887595	-0.286110064443893	0.43512269267702	1.08365044147891	unchanged
neg_1599	1alpha,25-dihydroxy-11-(4-hydroxymethylphenyl)-9,11-didehydrovitamin D3 / 1alpha,25-dihydroxy-11-(4-hydroxymethylphenyl)-9,11-didehydrocholecalciferol	0.000208007612024774	0.000891235367107299	0.000378981729305422	0.000553734018046672	0.000549621489566037	0.000466357873676047	0.848507350111562	-0.237000937861236	0.848835623426204	0.283765607514768	unchanged
neg_1600	Cer(d18:2/23:0)	5.42414495267684e-05	8.32532948208247e-06	2.75993996550112e-05	0	3.12833895044254e-05	1.37996998275056e-05	0.441119074566823	-1.18075994908435	0.593424856784494	0.722036797526671	unchanged
neg_1601	15-methyl-1,2-heneicosanediol	0	9.82489857786212e-07	0	0	4.91244928893106e-07	0	0	-Inf	0.5	0.994777758451594	unchanged
neg_1602	18:1 Cholesterol ester	0	0	3.27324651621016e-05	5.17807260471178e-07	0	1.66251362112864e-05	Inf	Inf	0.489929910732748	1.01575717173441	unchanged
neg_1603	TG(14:0/14:0/18:4(6Z,9Z,12Z,15Z))[iso3]	0.00260653487392258	0.00211263808968869	0.00194153336013135	0.00208911405715035	0.00235958648180563	0.00201532370864085	0.854100379104841	-0.227522460724768	0.383400725802403	1.18308694230989	unchanged
neg_1604	TG(20:4(5Z,8Z,11Z,14Z)/20:5(5Z,8Z,11Z,14Z,17Z)/20:5(5Z,8Z,11Z,14Z,17Z))[iso3]	0.000178798127109651	0.000536470218256042	0.000175998445150081	0.000533481840995758	0.000357634172682846	0.000354740143072919	0.991907849330457	-0.0117219979538872	0.99190683791088	0.0139445642036461	unchanged
neg_1605	DG(22:5(7Z,10Z,13Z,16Z,19Z)/22:6(4Z,7Z,10Z,13Z,16Z,19Z)/0:0)[iso2]	7.54235987108577e-05	6.07105493214949e-05	0.000183267572886355	0.000102011019919523	6.80670740161763e-05	0.000142639296402939	2.09556967835933	1.06734249233572	0.310148695915599	1.35660631320461	unchanged
neg_1606	Certonardosterol L	3.36743088958532e-08	0	0.000667758484520119	9.55298083875811e-07	1.68371544479266e-08	0.000334356891301997	19858.2778542589	14.2774528947194	0.499105278855595	0.996641869847833	unchanged
neg_1607	MIPC(d18:0/24:0(2OH))	0	2.20632808383862e-05	7.07500477572301e-06	2.4238742844671e-05	1.10316404191931e-05	1.5656873810197e-05	1.41926977450759	0.505148842641708	0.773823654050578	0.392579406249267	unchanged
neg_1608	18-bromo-9E,17E-octadecadien-5,7,15-triynoic acid	3.12894293054722e-07	5.61572803065624e-06	3.91008707429291e-06	5.33154910804882e-06	2.96431116185548e-06	4.62081809117086e-06	1.55881681742159	0.640451401335942	0.643822838820093	0.67623148103753	unchanged
neg_1609	DG(20:0/22:3(10Z,13Z,16Z)/0:0)[iso2]	0	3.2084593748818e-05	2.28020489435645e-05	4.66617068924891e-05	1.6042296874409e-05	3.47318779180268e-05	2.16501902376784	1.11437970179955	0.455473856567203	0.950149402198955	unchanged
neg_1610	14-methyl-1-hexadecanol	0.000447102448336409	2.30715121496225e-06	3.55690834023276e-05	4.89711345575539e-06	0.000224704799775686	2.02330984290415e-05	0.0900430184368088	-3.47324176991263	0.526309832901759	0.937565899648563	unchanged
neg_1611	Exodeconolide D	1.20405621178452e-06	1.86670306380264e-06	4.33392481909349e-07	8.69408515049363e-07	1.53537963779358e-06	6.51400498479356e-07	0.42426021711181	-1.23697869145637	0.175163811974494	1.45485118584754	unchanged
neg_1612	N-lauroyl lysine	3.64010540044544e-05	3.47531210117288e-05	4.14184368023749e-05	0.000163222063647375	3.55770875080916e-05	0.000102320250224875	2.87601536246056	1.52407138206597	0.470863885515565	1.05534312568443	unchanged
neg_1613	Dihomo-gamma-linolenoyl-EA	7.43615281786093e-05	8.37868009535205e-05	3.87833675303105e-05	2.68142063520431e-05	7.90741645660649e-05	3.27987869411768e-05	0.41478512129931	-1.26956395052573	0.0295406655000935	1.6781344093196	down
neg_1614	Lonchocarpan	8.46681366739533e-05	2.34140143093826e-05	0.000105702922133123	1.81986879248124e-05	5.4041075491668e-05	6.19508050289677e-05	1.14636513920822	0.197066643240149	0.897231793117027	0.179460902416975	unchanged
neg_1615	bacteriohopane-32,33,34,35-tetrol	0.000187367901830979	5.97636373151475e-05	0.000236576166509604	0.000144463390731695	0.000123565769573063	0.00019051977862065	1.54184916485303	0.624661637002461	0.492005437229215	0.888278040136777	unchanged
neg_1616	PI(18:4(6Z,9Z,12Z,15Z)/22:2(13Z,16Z))	0.00581689305840451	0.00379733563821408	0.00184552622546828	0.000677105787826454	0.00480711434830929	0.00126131600664737	0.262385272172896	-1.93024135191094	0.121651602100614	1.56218237644427	unchanged
neg_1617	DG(22:2(13Z,16Z)/22:4(7Z,10Z,13Z,16Z)/0:0)[iso2]	0.00117484697062517	0.00185373066758824	0.000661383220752353	0.00126822621470749	0.00151428881910671	0.000964804717729921	0.637133884604041	-0.650331528750321	0.352153457038459	1.11849142705211	unchanged
neg_1618	Taurocholic acid 3-sulfate	7.51569525436531e-05	2.21636246074533e-05	0	0	4.86602885755532e-05	0	0	-Inf	0.317436938934712	1.36514019492303	unchanged
neg_1619	(5-(but-3-en-1-yn-1-yl)thiophen-2-yl)methanol	3.71428515729858e-09	5.42087556798651e-06	0	6.15435427334436e-06	2.7122949265719e-06	3.07717713667218e-06	1.13452895794096	0.182093433113069	0.93730172409016	0.108228373489852	unchanged
neg_1620	22:0-Glc-Campesterol	0	0.000130598912855833	0	0	6.52994564279165e-05	0	0	-Inf	0.5	0.994777758451594	unchanged
neg_1621	TG(14:0/14:0/16:1(9Z))[iso3]	0.000784354713415353	0.000296393518782345	0.00187312026582733	0.000741604887919384	0.000540374116098849	0.00130736257687336	2.41936565413545	1.27462882948386	0.386026710445205	1.1384477130257	unchanged
neg_1622	3,12-diketo-4,6-petromyzonene-24-sulfate	0.00020226845910306	0.00039981527419876	0.000166002084014182	0.000202961462522888	0.00030104186665091	0.000184481773268535	0.612811019679403	-0.706485854586168	0.443036985291663	1.09268834453686	unchanged
neg_1623	Cer(d18:2/18:0)	5.43222491180885e-06	0	8.89347451763276e-06	4.84487244344999e-06	2.71611245590443e-06	6.86917348054137e-06	2.52904605095007	1.33859330701792	0.353500812993537	1.12863255456669	unchanged
neg_1624	Brainesteroside C	0.000550156724892906	0.00107074794202023	0.000302950202561565	0.00035372746164542	0.000810452333456568	0.000328338832103493	0.40513034332708	-1.30354195128959	0.312874025701846	1.36705938134572	unchanged
neg_1625	Malvidin 3-laminaribioside	1.64866978076946e-05	3.51712829958009e-05	1.7739986736994e-06	2.71125688129456e-05	2.58289904017477e-05	1.44432837433225e-05	0.559188861766164	-0.838592470287666	0.550283734775687	0.784571941896287	unchanged
neg_1626	8-Epiiridotrial glucoside	2.06010235325971e-05	1.48867358850122e-05	0	7.23341191369703e-06	1.77438797088047e-05	3.61670595684851e-06	0.203828363142807	-2.29457327538397	0.0980887525155432	1.56450244596239	unchanged
neg_1627	2-methyl-hopane-17beta,21beta-homohopanol	0.0192674348830118	0.0114874306542305	0.0485958612008007	0.0351316736547674	0.0153774327686211	0.0418637674277841	2.72241589722378	1.44488748088623	0.103279053647072	1.59132347353532	unchanged
neg_1628	N-hexacosanoyl taurine	0.00307244848693981	0.00111524875294736	0.0031778228558695	0.00168513863002486	0.00209384861994358	0.00243148074294718	1.16124953818901	0.215678022870524	0.811144019497912	0.328120314823038	unchanged
neg_1629	SM(d16:1/25:0)	0.00688548626629427	0.00838766748900283	0.00252045878066345	0.00630105925696211	0.00763657687764855	0.00441075901881278	0.577583266623375	-0.791899148903921	0.312938151874188	1.28596930251009	unchanged
neg_1630	6-Demethylsterigmatocystin	6.3277067681239e-06	5.44035901097614e-05	4.75314287084023e-05	6.93019623575259e-05	3.03656484389426e-05	5.84166955329641e-05	1.92377566546701	0.943940573958282	0.437707047202562	1.0352824927898	unchanged
neg_1631	DG(15:0/22:4(7Z,10Z,13Z,16Z)/0:0)[iso2]	0.0201230109391046	0.00571521374570818	0.0141573907878616	0.00640474913018691	0.0129191123424064	0.0102810699590243	0.795803123816573	-0.329516532742073	0.78556845336673	0.383055797674182	unchanged
neg_1632	indol-3-ylacetyl-CoA	8.62415701064469e-07	5.57682287689245e-05	0	6.3649255587796e-07	2.83153222349945e-05	3.1824627793898e-07	0.0112393662801289	-6.47529549676836	0.493737828643853	1.00774911082097	unchanged
neg_1633	24-hydroxy-cholesterol(d6)	1.96875054483374e-06	0	1.5860679339042e-06	3.50814433248308e-06	9.8437527241687e-07	2.54710613319364e-06	2.58753567319901	1.37157875254144	0.373827309716923	1.07899835211681	unchanged
neg_1634	2Z-octadecenoic acid	2.52785273559675e-06	2.00046896103025e-06	0.000263120715667753	1.36453952419482e-05	2.2641608483135e-06	0.000138383055454851	61.1189154506967	5.93354703800278	0.472241169722134	1.05258357561254	unchanged
neg_1635	Mevalonate-PP	1.00645429396337e-07	7.34391919987232e-06	2.16409497965836e-06	8.86188673555142e-06	3.72228231463433e-06	5.51299085760489e-06	1.48107811058025	0.56664772892868	0.751548354108239	0.428406635932668	unchanged
neg_1636	DG(16:0/16:1(9Z)/0:0)[iso2]	1.03437956583467e-05	5.43220021114272e-06	0.000610094109664131	9.06220946776791e-06	7.88799793474471e-06	0.000309578159565949	39.2467343585795	5.29450071014801	0.498751577006879	0.997341833100599	unchanged
neg_1637	TG(15:0/17:1(9Z)/15:0)	1.98638392800413e-08	0.000206745388177602	0	0	0.000103382626008441	0	0	-Inf	0.499938834365722	0.99490519446092	unchanged
neg_1638	Vitexin 3''',4'''-Di-O-acetyl 2''-O-rhamnoside	0	0	0	0.00032426468477656	0	0.00016213234238828	Inf	Inf	0.5	0.994777758451672	unchanged
neg_1639	N-amyl arachidohoyl amine	0.000328430006169002	0.000422456738549788	6.80810401767306e-05	0.000273647457788443	0.000375443372359395	0.000170864248982587	0.455099920685312	-1.13574476001373	0.26272045022461	1.35772531439293	unchanged
neg_1640	TG(14:1(9Z)/22:1(11Z)/22:6(4Z,7Z,10Z,13Z,16Z,19Z))[iso6]	0.000244789094903942	0.000294102420720061	0.000951224877295425	0.00109602071296126	0.000269445757812002	0.00102362279512834	3.79899391788735	1.92561740227912	0.0404114054174477	1.70555483455918	up
neg_1641	Pneumatopterin A	9.03992283431863e-06	1.41453862304546e-05	7.18518189924647e-07	2.11369495588716e-06	1.15926545323866e-05	1.4161065729059e-06	0.122155505363306	-3.03320920974018	0.136396768881063	1.61711952841428	unchanged
neg_1642	(3'-sulfo)Galbeta-Cer(d18:1/16:0(2OH))	2.73584572194503e-07	0	4.08137415645617e-07	1.63158889435662e-07	1.36792286097252e-07	2.85648152540639e-07	2.08818903967699	1.06225232218531	0.50356717206133	0.856887740987529	unchanged
neg_1643	TG(18:3(6Z,9Z,12Z)/18:4(6Z,9Z,12Z,15Z)/22:1(11Z))[iso6]	7.7659701923628e-06	0	0.000225590081053816	0.000122082824076366	3.8829850961814e-06	0.000173836452565091	44.7687663638073	5.48442065915655	0.186456203479047	1.58180152364801	unchanged
neg_1644	Eicosan-1-ol	0	6.13325609006145e-06	0	1.01273175244151e-05	3.06662804503072e-06	5.06365876220755e-06	1.65121387003973	0.723526994426064	0.773895097378561	0.399785761037323	unchanged
neg_1645	Cer(t18:1(8Z)/20:0(2OH[R]))	2.92705268064413e-05	5.51533672308032e-07	2.59567369514154e-05	3.19381602955576e-06	1.49110302393747e-05	1.45752764904856e-05	0.977482860439617	-0.0328566890152534	0.987120243040416	0.0223233432754184	unchanged
neg_1646	17-methyl-trans-4,5-methyleneoctadecanoic acid	2.61853641594811e-06	9.83277711872473e-07	3.54103343144777e-06	5.04851241296076e-05	1.80090706391029e-06	2.70130787805277e-05	14.9997072707763	3.90686244073384	0.477107723124748	1.04175137961608	unchanged
neg_1647	Isoonopordopicrin	0.000293905707349098	0.000853994530346215	0.000209758273940601	0.0018396916875215	0.000573950118847656	0.00102472498073105	1.78539031020402	0.836239501167998	0.679305721052527	0.597736948125175	unchanged
neg_1648	lokundjoside	0	6.53410943580579e-10	0	0	3.2670547179029e-10	0	0	-Inf	0.5	0	unchanged
neg_1649	PA(P-16:0/15:1(9Z))	0.00734543036059364	0.000476531391108675	0.00537261591944122	0.000674394776204699	0.00391098087585116	0.00302350534782296	0.7730810872771	-0.37130835075381	0.853131801996915	0.256949985193839	unchanged
neg_1650	Lophachinin A	0.000165682393764273	0.00045757641069267	9.67395935959157e-05	0.00011078056986592	0.000311629402228472	0.000103760081730918	0.332959858694097	-1.58657983697132	0.389266088486699	1.22196011829325	unchanged
neg_1651	DG(18:2(9Z,12Z)/0:0/18:2(9Z,12Z)) (d5)	0.000108706467750286	0	3.59893190004124e-05	0	5.4353233875143e-05	1.79946595002062e-05	0.331068792365556	-1.59479707092804	0.623774720574085	0.705801427901436	unchanged
neg_1652	22:2-Glc-Campesterol	0	6.68547909969198e-07	1.03652808801465e-05	3.01101771865929e-05	3.34273954984599e-07	2.02377290333697e-05	60.5423447791561	5.91987264609759	0.292836466109109	1.41029734589335	unchanged
neg_1653	TMC-1C	0	6.01615431892834e-05	0	0	3.00807715946417e-05	0	0	-Inf	0.5	0.994777758451594	unchanged
neg_1654	18-hydroxyminquartynoic acid	0.000223213061273299	0.000371272917340336	0.000125131135651943	7.80982072875475e-05	0.000297242989306817	0.000101614671469745	0.341857251895881	-1.54853406501933	0.205826099616958	1.50235736886076	unchanged
neg_1655	LMGP06020051	0.000244618503435405	0.000510314689353376	0.00031746543608197	0.000392627111134329	0.00037746659639439	0.00035504627360815	0.940603160649438	-0.0883419148862272	0.894632929239695	0.196560789614105	unchanged
neg_1656	4,8,12,15,18-eicosapentaenoic acid	3.66390082009302e-05	3.98142946517119e-05	2.38005986698173e-05	7.09815393762165e-05	3.82266514263211e-05	4.73910690230169e-05	1.23973895841647	0.310036376221532	0.764140629805511	0.455439396491869	unchanged
neg_1657	1(3)-glyceryl-PGF2alpha	0	0	0	0	0	0	1	0		0	unchanged
neg_1658	1alpha,25-dihydroxy-26,27-dimethyl-22,23-didehydro-24a,24b-dihomo-19-norvitamin D3 / 1alpha,25-dihydroxy-26,27-dimethyl-22,23-didehydro-24a,24b-dihomo-19-norcholecalciferol	6.37768993126812e-05	6.46067868140957e-05	7.10330149812631e-05	9.69608817407829e-05	6.41918430633885e-05	8.3996948361023e-05	1.3085299370214	0.387946931262711	0.368765492421728	1.26411150956529	unchanged
neg_1659	18Z,21Z,24Z-Heptacosatrien-10-one	0	0	0	0.000192626518864256	0	9.6313259432128e-05	Inf	Inf	0.5	0.994777758451672	unchanged
neg_1660	GlcCer(d18:1(8E)/22:0(2OH[R]))	0	2.45023487930644e-05	1.58874171652751e-05	2.66638588451145e-05	1.22511743965322e-05	2.12756380051948e-05	1.73662028770214	0.796282343032765	0.595560420594948	0.741540924470681	unchanged
neg_1661	TG(18:2(9Z,12Z)/20:5(5Z,8Z,11Z,14Z,17Z)/20:5(5Z,8Z,11Z,14Z,17Z))[iso3]	6.38867490908383e-05	0	6.79906363193887e-06	0.000460128766762705	3.19433745454192e-05	0.000233463915197322	7.30868039209094	2.86961094603488	0.535874770485607	0.910575686139905	unchanged
neg_1662	15S-HpEDE	0	1.6872360818912e-05	2.49051523864163e-05	0	8.436180409456e-06	1.24525761932082e-05	1.47609173687777	0.561782385508011	0.817451024826429	0.319683818234354	unchanged
neg_1663	LMGP06030082	0.000490266520019925	0.000568595214985556	0.000315308242033902	0.000518264598562077	0.00052943086750274	0.000416786420297989	0.787234832498375	-0.345134038385901	0.455945044191913	1.01796231279394	unchanged
neg_1664	Oleoyl-EA(d2)	6.18293753034016e-05	2.65206536363977e-05	0.000115440871442452	0.000256162987649433	4.41750144698997e-05	0.000185801929545943	4.2060411700045	2.07246297167469	0.27921477171178	1.39538229074675	unchanged
neg_1665	TG(20:2(11Z,14Z)/20:5(5Z,8Z,11Z,14Z,17Z)/21:0)[iso6]	8.38085831513397e-05	1.38138792643168e-05	9.11747520091662e-05	3.61687262697686e-06	4.88112312078283e-05	4.73958123180715e-05	0.971002188333866	-0.04245354785787	0.982243741994421	0.030762747968808	unchanged
neg_1666	TG(20:2(11Z,14Z)/20:2(11Z,14Z)/20:2(11Z,14Z))	5.90399192899081e-05	0	0.000279945739377221	0.000327764606091489	2.95199596449541e-05	0.000303855172734355	10.2932109795853	3.36362119778955	0.0208719674678528	1.69088826229181	up
neg_1667	3alpha,7alpha,12alpha-trihydroxy-27-carboxymethyl-5beta-cholestan-26-oic acid	5.88887993461154e-06	0.000261647882969613	1.06444305765424e-06	1.71987112860228e-05	0.000133768381452112	9.13157717183852e-06	0.0682640925509556	-3.87272928067082	0.507782850976814	0.976430317980409	unchanged
neg_1668	Gallocatechin 4'-methyl ether	8.17181896374022e-05	0.000158053323819905	7.58121970366177e-05	0.00029210774266777	0.000119885756728654	0.000183959969852194	1.53446059708798	0.617731599785737	0.660082116937301	0.633075123481266	unchanged
neg_1669	Mevalonic acid	0.00146751569155128	0.000907213062981005	0.00100271036565357	0.000792963906882323	0.00118736437726614	0.000897837136267946	0.756159737868488	-0.403237060589788	0.480769034743613	0.973127584646993	unchanged
neg_1670	Prebarbigerone	3.53961024281971e-05	0.000111321066817819	1.04422015108562e-05	3.29450387771372e-05	7.33585846230081e-05	2.16936201439967e-05	0.295720265807756	-1.75769497967227	0.391290723074627	1.16839795513648	unchanged
neg_1671	21:3(5Z,14Z,17Z)	2.24815651613113e-05	5.00942706962143e-06	0.000102580753983721	3.12659137637198e-05	1.37454961154664e-05	6.69233338737204e-05	4.86874633782178	2.283550338007	0.365805395566994	1.23285840100103	unchanged
neg_1672	Phthioceranic acid (C39)	0	0.000229394317799555	1.76277328228058e-05	0.000918866145628621	0.000114697158899777	0.000468246939225713	4.08246327735867	2.02943990849099	0.573981644645538	0.815914339196317	unchanged
neg_1673	1alpha-hydroxy-24-(dimethoxyphosphoryl)-25,26,27-trinorvitamin D3 / 1alpha-hydroxy-24-(dimethoxyphosphoryl)-25,26,27-trinorcholecalciferol	0	0	0	0	0	0	1	0		0	unchanged
neg_1674	Cer(t18:1(6OH)/31:0(31OH))	0	0.000100017825042473	1.93870795202782e-05	7.89330289072153e-05	5.00089125212365e-05	4.91600542137467e-05	0.983025859497959	-0.0246987262576644	0.989945859063323	0.0177686979409873	unchanged
neg_1675	2,2-difluoro-hexadecanoic acid	0.000118707745438846	8.89176223313111e-06	1.16142216605796e-05	5.73206284112673e-06	6.37997538359885e-05	8.67314225085316e-06	0.13594319302782	-2.87892418060353	0.498432826209292	0.996463028175587	unchanged
neg_1676	20:0-Glc-Cholesterol	2.18118674508477e-07	0.00039995040164129	0.000164133788111057	0.000254516949603886	0.000200084260157899	0.000209325368857472	1.04618608526368	0.0651394867758507	0.970782679556878	0.0549172239337089	unchanged
neg_1677	Obscuraminol F	0.000139020751298952	0.000553833203360903	0.00129658512696946	0.000297625419154599	0.000346426977329927	0.000797105273062029	2.30093302549844	1.20221899086861	0.527340815907371	0.874703891841549	unchanged
neg_1678	TG(21:0/22:5(7Z,10Z,13Z,16Z,19Z)/22:6(4Z,7Z,10Z,13Z,16Z,19Z))[iso6]	1.33491414793199e-06	0.000606676596379339	0.000310628372222848	0.00018807855767147	0.000304005755263636	0.000249353464947159	0.82022613266291	-0.285906385771624	0.886782718046834	0.213950355307596	unchanged
neg_1679	PE(P-20:0/22:4(7Z,10Z,13Z,16Z))	0	0	6.25066388059371e-06	0	0	3.12533194029686e-06	Inf	Inf	0.5	0.994777758451398	unchanged
neg_1680	Chinensiol	4.1916343101785e-05	4.87118903677034e-05	5.51566582036071e-05	0.000110069229636428	4.53141167347442e-05	8.26129439200175e-05	1.82311716244211	0.866407279008842	0.401363612091726	1.18889279173053	unchanged
neg_1681	22:3-Glc-Stigmasterol	0.000195357297340195	0.000240632816074805	0.000111327686427572	0.000365369217556077	0.0002179950567075	0.000238348451991824	1.09336631569419	0.128776834949093	0.899202906508965	0.191011141433452	unchanged
neg_1682	7,8-diaminononanoic acid	6.05217053951127e-06	1.44972430414655e-05	5.28534231660077e-06	1.08691808584216e-05	1.02747067904884e-05	8.07726158751118e-06	0.786130616884226	-0.347159056353317	0.712169271314523	0.505601583486926	unchanged
neg_1683	N,N-diethyl-3-hydroxybut-2-enamide	4.67326496330883e-05	1.6579145879158e-05	4.04430386087712e-05	9.17720937442085e-05	3.16558977561232e-05	6.61075661764898e-05	2.08831752887826	1.06234109050424	0.389825458669788	1.09127445267486	unchanged
neg_1684	6R,7S-Epoxy-3Z,9Z-heneicosadiene	0	0	1.40851377153514e-06	5.40748157038424e-05	0	2.77416647376888e-05	Inf	Inf	0.483421395063969	1.02931319123296	unchanged
neg_1685	Fucoxanthinol	0.000252540568714762	0.000326858484976288	9.58885869630557e-05	3.19406528508476e-05	0.000289699526845525	6.39146199069517e-05	0.220623832571989	-2.18033945048454	0.0459123565972251	1.64711002797964	down
neg_1686	DAT(18:0/24:0(2Me[S],3OH[S],4Me[S],6Me[S]))	0	1.22783836562903e-05	1.41703591476207e-05	8.15774264436675e-05	6.13919182814515e-06	4.78738927956441e-05	7.79807735867872	2.96311846666535	0.427822890441828	1.12453850542862	unchanged
neg_1687	Macrolactin O	0	0	0	0	0	0	1	0		0	unchanged
neg_1688	10(R)-hydroxy-8Z-octadeceneic acid	1.28489735359366e-05	3.14171826681242e-06	2.0949901494754e-05	2.20216877585571e-06	7.99534590137451e-06	1.15760351353049e-05	1.447846694577	0.533908850568527	0.775858870557313	0.401879751776131	unchanged
neg_1689	Fucoxanthinol 3-heptadecanoate 3'-myristate	0.000390921706988484	0.00242169241483077	0.000667930007295122	0.000681342027616638	0.00140630706090963	0.00067463601745588	0.47972170247052	-1.05973038676686	0.602487619374348	0.782220493827324	unchanged
neg_1690	PC(36:4(21Z,24Z,27Z,30Z)/20:4(5Z,8Z,11Z,14Z))	0.000249138127132855	7.19715690813376e-05	0.000207816770069808	2.93534652594555e-05	0.000160554848107096	0.000118585117664632	0.738595682800751	-0.43714326508165	0.770284655783685	0.395803401602173	unchanged
neg_1691	32-oxolanosterol	6.87796679822342e-06	0	1.68505738681932e-05	0	3.43898339911171e-06	8.4252869340966e-06	2.44993533154968	1.29274366837728	0.661690486597974	0.622489927795222	unchanged
neg_1692	5,8-tetradecadienal	3.84968138375102e-05	4.58190711894291e-05	2.38350675417604e-05	5.74133164009715e-05	4.21579425134697e-05	4.0624191971366e-05	0.963618942228652	-0.0534653414202139	0.942350666476632	0.108529352789924	unchanged
neg_1693	PC(19:0/0:0)	1.25342074440386e-05	4.471042822419e-05	1.1592612116344e-05	2.88878134011049e-05	2.86223178341143e-05	2.02402127587244e-05	0.707147928271574	-0.499916050913411	0.702937462738044	0.531821351247359	unchanged
neg_1694	Cer(t18:0/16:0(2OH))	3.27785281050883e-05	4.52854478398521e-05	4.43283325723141e-06	1.99375785017993e-05	3.90319879724702e-05	1.21852058795154e-05	0.312185120781185	-1.67952631697815	0.119880962384149	1.52575015476584	unchanged
neg_1695	N-(2-fluoro-ethyl) arachidonoyl amine	2.91083499563277e-06	0	7.10819859778251e-05	3.83201950374962e-06	1.45541749781639e-06	3.74570027407874e-05	25.7362597309607	4.68573049577765	0.478053020168801	1.03940294098419	unchanged
neg_1696	PA(22:1(11Z)/22:4(7Z,10Z,13Z,16Z))	0.00035822893223559	0.000312663623047898	9.79718381471716e-05	5.28224062324176e-05	0.000335446277641744	7.53971221897946e-05	0.224766608590359	-2.15350037071316	0.0148763769222671	1.69737984529104	down
neg_1697	Linoleyl arachidate	0.00261718079867493	0.000609057419097912	0.00243580828353128	0.000742926405329925	0.00161311910888642	0.0015893673444306	0.98527587682461	-0.0214003597591734	0.987253494939086	0.0220337085324233	unchanged
neg_1698	Salinixanthin	0.00116599071303122	0.000912584003944679	0.000728612800419412	0.00172550282151834	0.00103928735848795	0.00122705781096888	1.18067231449261	0.239608612614568	0.771582351321	0.430699416843476	unchanged
neg_1699	3Z,6Z,9Z,12Z,15Z-Pentacosapentaene	2.47076671005561e-05	0	0.000263742967432588	0.000204592301175547	1.2353833550278e-05	0.000234167634304068	18.9550582295807	4.24451098333463	0.0521429491037872	1.68811843863128	unchanged
neg_1700	omega-linoleoyloxy-Cer(d18:0/26:0)	0.00118541699934862	3.52138381992744e-06	1.47026960078049e-05	6.56015978576966e-06	0.000594469191584274	1.06314278967873e-05	0.0178839005406727	-5.80519476214751	0.503848019088996	0.986734718267418	unchanged
neg_1701	TG(21:0/22:3(10Z,13Z,16Z)/22:2(13Z,16Z))[iso6]	0.00194679588446271	3.18357949305315e-05	4.87463028034736e-06	2.35525291368256e-07	0.000989315839696621	2.55507778585781e-06	0.00258267146176628	-8.59692015286954	0.490412423967555	1.01474872141327	unchanged
neg_1702	PS(22:0/0:0)	0	0	0	0	0	0	1	0		0	unchanged
neg_1703	TG(19:1(9Z)/22:3(10Z,13Z,16Z)/22:5(7Z,10Z,13Z,16Z,19Z))[iso6]	0.00170992784463163	0.000461555114369997	0.00163356643843073	0.000794926414836141	0.00108574147950081	0.00121424642663344	1.11835685525407	0.161380609610293	0.881985485896425	0.206705076638188	unchanged
neg_1704	3beta,5beta,14beta,16beta-19-pentahydroxy-bufa-20,22-dienolide	8.51456483672083e-06	8.74318889232441e-05	5.02775241335411e-05	4.29745006110656e-05	4.79732268799825e-05	4.66260123723033e-05	0.971917367346384	-0.0410944341295917	0.978294321742576	0.0414084500269435	unchanged
neg_1705	12alpha-Hydroxy-3-oxochola-1,4,6-trien-24-oic Acid	4.65502927917195e-05	2.69755995118003e-05	3.80923630785727e-05	3.11196247404125e-05	3.67629461517599e-05	3.46059939094926e-05	0.941328090698628	-0.0872304470385714	0.864194696212899	0.250251877050477	unchanged
neg_1706	PG(P-20:0/22:2(13Z,16Z))	0.000388025778866582	0.000597309657202273	0.000306213976049839	0.000463489195217336	0.000492667718034428	0.000384851585633587	0.781158520328897	-0.356312751019282	0.502432913908659	0.86716601753447	unchanged
neg_1707	ajugalactone	3.3017902196515e-07	1.07321916796785e-06	0	6.34416092394988e-07	7.016990949665e-07	3.17208046197494e-07	0.452057083261078	-1.14542313521622	0.515450839712786	0.837891724479622	unchanged
neg_1708	17-dimethylarsinoyl-9Z-heptadecenoic acid	0.000110643164760312	0.000120517270482497	5.45177675357471e-06	4.19529696706402e-05	0.000115580217621405	2.37023732121075e-05	0.205072924241648	-2.28579106938296	0.105791842125691	1.65437435510051	unchanged
neg_1709	Ikarisoside B	1.54863639776958e-06	0	0	0.0010937789166637	7.7431819888479e-07	0.00054688945833185	706.285166898449	9.46410698772533	0.500450789846012	0.993837452288588	unchanged
neg_1710	2-eicosyl-3-hydroxy-30-carboxy-triacontanoic acid	0.000230452172165366	4.03841002331075e-06	8.6545653285873e-08	2.16843884160379e-05	0.000117245291094338	1.08854670346619e-05	0.092843532845197	-3.42905476918977	0.519038532552856	0.950442227300685	unchanged
neg_1711	GlcCer(t18:1(8Z)/18:0(2OH[S]))	0	1.40685864561065e-05	1.54764398673803e-06	2.14796821667187e-05	7.03429322805325e-06	1.15136630767284e-05	1.6367903218494	0.710869519733301	0.752118273155357	0.433027271440861	unchanged
neg_1712	PA(P-20:0/0:0)	0	2.41423420007894e-05	2.47968491552749e-06	7.86313106441478e-06	1.20711710003947e-05	5.17140798997113e-06	0.428409802976202	-1.2229366023264	0.66912410476947	0.632283037189322	unchanged
neg_1713	TG(17:0/20:2(11Z,14Z)/22:3(10Z,13Z,16Z))[iso6]	0	7.32728161100725e-05	0.000172150564739091	0.000244835949733583	3.66364080550363e-05	0.000208493257236337	5.69087605212641	2.50865075776436	0.0795614778447592	1.58593283138669	unchanged
neg_1714	5,7,8,2',4'-Pentahydroxyisoflavone	6.95514595250349e-07	8.77985597710496e-06	9.09815080389447e-06	1.20024155022023e-05	4.73768528617765e-06	1.05502831530484e-05	2.22688560251758	1.15502744725023	0.36968011775031	1.19124937256822	unchanged
neg_1715	14S-Methyloctadecane	0.000546098490433176	6.86398354470786e-06	1.20333647691084e-05	7.48653720911253e-06	0.000276481236988942	9.75995098911047e-06	0.035300590721463	-4.82416386396114	0.503430062653048	0.987592545763583	unchanged
neg_1716	Lonchocarpol E	0.000229058233666053	6.46740880078193e-06	4.53292849023482e-07	3.25854397332016e-06	0.000117762821233417	1.85591841117182e-06	0.0157597991601544	-5.98760704029107	0.487062187099379	1.02164006213499	unchanged
neg_1717	15-(3-methyl-5-pentylfuran-2-yl)-pentadecanoic acid	0.000271913468181381	0.000397238995684134	0.000125997693246263	0.000292206277643903	0.000334576231932758	0.000209101985445083	0.624975612395288	-0.678128200413174	0.359095312272396	1.11776191953186	unchanged
neg_1718	17-trimethylarsenylheptadecan-1-ol	2.28749389021083e-09	0	2.98678808726506e-10	2.38972899815296e-08	1.14374694510541e-09	1.20979843951281e-08	10.5775009471287	3.40292690976317	0.522823332803374	0	unchanged
neg_1719	Crispin B	0	0	0	0	0	0	1	0		0	unchanged
neg_1720	Desmosdumotin C	8.67096284406146e-05	1.35194707518658e-05	4.11299197475676e-05	1.31949960445361e-05	5.01145495962402e-05	2.71624578960519e-05	0.542007423291093	-0.883615484134953	0.643984601402265	0.659533228263996	unchanged
neg_1721	hept-2-enedioic acid	1.05781239100656e-08	0	0	0	5.2890619550328e-09	0	0	-Inf	0.5	0	unchanged
neg_1722	Amorphigenin O-vicianoside	0	0	0	0	0	0	1	0		0	unchanged
neg_1723	TG(22:4(7Z,10Z,13Z,16Z)/22:6(4Z,7Z,10Z,13Z,16Z,19Z)/22:6(4Z,7Z,10Z,13Z,16Z,19Z))[iso3]	0.00306415830619947	0.000532043624778155	0.00346075448514075	0.00134915347640372	0.00179810096548881	0.00240495398077223	1.33749662946121	0.41953525587586	0.749096618306355	0.434035372928629	unchanged
neg_1724	PA(15:0/18:3(6Z,9Z,12Z))	4.22344113451698e-07	6.12866716388488e-07	2.304671533045e-06	6.2458272070773e-06	5.17605414920093e-07	4.27524937006115e-06	8.25966894245331	3.04608395783692	0.306896939868165	1.38336481138103	unchanged
neg_1725	PE-Cer(d15:2(4E,6E)/24:0)	0.000275718278397971	0.000206167529475859	0.00122663940448368	0.000428927592006673	0.000240942903936915	0.000827783498245176	3.43560023856071	1.78056217634871	0.378564410244593	1.23995226270668	unchanged
neg_1726	3,4',6'-Trihydroxy-4,2'-dimethoxychalcone 4'-O-rutinoside	0.000128356896328985	0.000333127297778699	4.53826500369443e-05	0.000103241602614333	0.000230742097053842	7.43121263256386e-05	0.322057081366901	-1.63461168075063	0.355646244497844	1.2418005300813	unchanged
neg_1727	11-acetoxy-3beta,6alpha-dihydroxy-24-methyl-27-nor-9,11-seco-5alpha-cholesta-7,22E-dien-9-one.	2.36037409078608e-05	1.49283716158548e-06	6.54455912030263e-05	1.16374748387995e-05	1.25482890347231e-05	3.85415330209129e-05	3.07145722530476	1.61892329172755	0.503787475683266	0.920405321370753	unchanged
neg_1728	28:2(5Z,9Z)(27Me)	2.06805751187975e-05	0	1.21294175341508e-05	0	1.03402875593988e-05	6.0647087670754e-06	0.586512583159538	-0.769766034430463	0.762414365648525	0.421351463511534	unchanged
neg_1729	Hydroxyphthioceranic acid (C45)	4.31928513494171e-06	2.15515873923807e-05	0	2.47544142856122e-05	1.29354362636612e-05	1.23772071428061e-05	0.956844971481688	-0.0636428974406904	0.974188163090736	0.045082545505112	unchanged
neg_1730	GlcCer(d16:2(4E,6E)/22:0(2OH))	4.99932597700812e-07	0.000230497148078278	3.36106554026047e-05	0.000143548917684491	0.000115498540337989	8.85797865435478e-05	0.766934251154449	-0.382825193298997	0.858786660472944	0.25448383533792	unchanged
neg_1731	phthiocerol	0.000166705166548741	0	3.21718095394276e-08	0	8.33525832743705e-05	1.60859047697138e-08	0.000192986277543001	-12.3392141124939	0.50006143143447	0.994649748113751	unchanged
neg_1732	Cer(d18:1/28:0(28OH))	0	2.1320566877371e-05	1.59340560196216e-06	4.19082163850698e-05	1.06602834386855e-05	2.1750810993516e-05	2.04035953815108	1.02882339641426	0.687626660985216	0.560354717280233	unchanged
neg_1733	Thermozeaxanthin-15/ Zeaxanthin glucoside ester	0.000335903704435103	2.18279764274734e-06	4.80562673986421e-07	3.65792611290703e-06	0.000169043251038925	2.06924439344673e-06	0.0122409169294209	-6.35214455985022	0.499773866762202	0.995198863702559	unchanged
neg_1734	iso-1,2-octadecanediol	0.000143583141013192	0.00017370426821607	2.93325743925556e-05	7.28250962885982e-05	0.000158643704614631	5.10788353405769e-05	0.321972028229263	-1.63499273725496	0.0672305251247326	1.62739566109764	unchanged
neg_1735	PA(20:2(11Z,14Z)/22:6(4Z,7Z,10Z,13Z,16Z,19Z))	6.66371246371673e-06	1.36837545146355e-06	1.40942788214798e-06	5.143265063657e-06	4.01604395759014e-06	3.27634647290249e-06	0.815814395335575	-0.293687130664484	0.842701792966052	0.274622386581738	unchanged
neg_1736	CL(1'-[18:2(9Z,12Z)/0:0],3'-[18:2(9Z,12Z)/0:0])	5.3552326734973e-07	3.88756671975295e-07	5.41595077159871e-08	1.653516637551e-07	4.62139969662512e-07	1.09755585735544e-07	0.237494250531273	-2.07403550704556	0.0692208701985098	1.6162129137661	unchanged
neg_1737	PG(17:0/20:4(5Z,8Z,11Z,14Z))	0	0	0	0	0	0	1	0		0	unchanged
neg_1738	13-dimethylarsinoyl-tridecanoic acid	0.000313658507195503	0.000245540547796878	0.000262685867445749	0.000188957647993761	0.000279599527496191	0.000225821757719755	0.807661442571042	-0.308177427505844	0.396693905808324	1.04052575942537	unchanged
neg_1739	Scyphostatin A	0	4.38936914544118e-06	2.76745142826733e-07	2.49181130531772e-06	2.19468457272059e-06	1.38427822407223e-06	0.63074131074619	-0.664879668485199	0.782308126959235	0.391154746634597	unchanged
neg_1740	Okanin 4'-gentiobioside	1.33134866173811e-06	5.19684638084696e-06	4.88118869976996e-08	2.82977556688371e-06	3.26409752129254e-06	1.4392937269407e-06	0.440946913366352	-1.18132311809144	0.530445816633633	0.820956250822695	unchanged
neg_1741	(+)-Beyerol	0.0161537912354662	0.00671767971673035	0.0127027911977239	0.00759142139585147	0.0114357354760983	0.0101471062967877	0.887315583505412	-0.172480788800626	0.838261043607035	0.2884652538673	unchanged
neg_1742	PA(18:3(9Z,12Z,15Z)/14:0)	0.00363997035617269	0.00344946935097451	0.00329066864631238	0.00205932812915703	0.0035447198535736	0.00267499838773471	0.754643102483237	-0.406133590865862	0.387965980188902	1.21044177479278	unchanged
neg_1743	TG(16:0/19:0/22:4(7Z,10Z,13Z,16Z))[iso6]	5.01604164206383e-05	2.59651638923689e-06	8.89627486039455e-05	2.37442125678874e-06	2.63784664049376e-05	4.56685849303671e-05	1.73128279064088	0.791841396185356	0.743033705579473	0.458624836595674	unchanged
neg_1744	PI(18:3(6Z,9Z,12Z)/22:0)	3.50489042514432e-05	5.99086946055085e-05	0.000224288462098299	0.000678188663309559	4.74787994284758e-05	0.000451238562703929	9.5040011149333	3.24853500538412	0.325290563092977	1.3479958640701	unchanged
neg_1745	Sitosteryl glucoside	1.60083227152251e-05	2.86373049552495e-05	1.74759141719308e-05	2.64197258679787e-05	2.23228138352373e-05	2.19478200199547e-05	0.983201319598401	-0.0244412428700433	0.966174705239476	0.0590110887351188	unchanged
neg_1746	PE(12:0/20:5(5Z,8Z,11Z,14Z,17Z))	0.000850453661931957	0.00273054523611071	0.00120484834697145	0.0022961760789778	0.00179049944902133	0.00175051221297462	0.977666993380777	-0.0325849475102819	0.974699705204097	0.0448065231154346	unchanged
neg_1747	2,6-Dimethyl-5-hepten-1-ol	0	0	1.7776054188226e-06	3.65513086397882e-05	0	1.91644570293054e-05	Inf	Inf	0.469063547392524	1.0591964738488	unchanged
neg_1748	TG(12:0/18:2(9Z,12Z)/18:2(9Z,12Z))[iso3]	0.000418543265111199	0.000337225806451727	0.000258921702822445	0.00051353171284525	0.000377884535781463	0.000386226707833847	1.02207598158293	0.0315024508530799	0.95896090903227	0.0759785753438507	unchanged
neg_1749	4-amino-4-deoxy-alpha-L-arabinopyranosyl undecaprenyl phosphate	0.00039154720522473	0.000559760659901996	0.000370500270165536	0.00044242827793445	0.000475653932563363	0.000406464274049993	0.854537818828707	-0.22678375298095	0.5588624677886	0.81261991962312	unchanged
neg_1750	PC(10:0/24:0)	2.29445806653966e-06	4.45670612204836e-05	0.000741074850570507	2.52631654729673e-05	2.34307596435116e-05	0.000383169008021737	16.3532473488474	4.03150524246953	0.49800699298054	0.997010031324012	unchanged
neg_1751	5S,9S-Dimethyloctadecane	0.000864849516279262	5.38099671273116e-06	1.67539365518072e-05	1.34286011976523e-05	0.000435115256495997	1.50912688747298e-05	0.0346833825048114	-4.84961158518984	0.507272894247329	0.979617323052014	unchanged
neg_1752	4alpha,23,24-Trimethyl-5alpha-cholestan-3beta-ol	0.000487952437462401	1.85671004523954e-06	6.32950941844097e-07	3.33695246163041e-07	0.00024490457375382	4.83323094003569e-07	0.00197351599684459	-8.98501607124571	0.498206362824692	0.998514508871345	unchanged
neg_1753	23R,24R-dimethylcholestan-3b-ol	2.27214427807781e-05	0	2.48306711795658e-05	0.000221727281388633	1.1360721390389e-05	0.000123278976284099	10.8513334715163	3.43980043474935	0.457571770029987	1.07516675646542	unchanged
neg_1754	GlcCer(d15:2(4E,6E)/22:0)	6.82541269048729e-05	1.33133195806205e-05	0.000248980552001448	0.000660778740016174	4.07837232427467e-05	0.000454879646008811	11.1534604945543	3.47941948788232	0.289283205447629	1.4052981332897	unchanged
neg_1755	DG(18:1(9Z)/18:1(9Z)/0:0)	2.74402551621946e-05	2.9489209382496e-05	2.95673189012892e-05	7.44750601156546e-05	2.84647322723453e-05	5.20211895084719e-05	1.82756644294922	0.869923857707579	0.484506524692998	1.02586396807795	unchanged
neg_1756	Isobungeanool	0	1.01549799524794e-09	9.70713752263102e-07	1.19138626039842e-05	5.0774899762397e-10	6.44228817812365e-06	12687.9387419189	13.6311700903081	0.448268788775558	1.10238149407671	unchanged
neg_1757	Catechin 7-O-beta-D-xyloside	3.29243430943167e-05	0.000260450728494692	0	1.07978369296726e-05	0.000146687535794504	5.3989184648363e-06	0.0368055706682515	-4.76393204938289	0.431210940064572	1.13622503856934	unchanged
neg_1758	DG(18:0/16:0/0:0)	4.29503591585179e-05	2.63354553132112e-06	2.32581572266786e-05	1.16995481702931e-05	2.27919523449195e-05	1.74788526984859e-05	0.766887032491625	-0.382914019984925	0.83735668659833	0.303844187692422	unchanged
neg_1759	GlcNalpha1-6Ins-1-P-Cer(t18:0/26:0)	5.48194987955357e-05	0.00011970615832729	0.000224349114221055	0.000177233455669236	8.72628285614128e-05	0.000200791284945145	2.30099445841175	1.20225750905895	0.116681786971201	1.54144256046891	unchanged
neg_1760	2-methyl-2Z-hexenoic acid	8.77629334453801e-07	5.85751687491506e-07	3.33917123935308e-07	1.54520063374166e-06	7.31690510972653e-07	9.39558878838484e-07	1.28409329456727	0.360750023893212	0.790395032142811	0.395662259449868	unchanged
neg_1761	2-hydroxy-tridecanoic acid	4.59768510424682e-08	3.74585726744853e-08	1.36025601538366e-07	9.73950341666766e-09	4.17177118584767e-08	7.28825524775168e-08	1.74704098644633	0.804913454991497	0.708103589154217	0.56659708467561	unchanged
neg_1762	PHOOA-PG	0	0	0	0	0	0	1	0		0	unchanged
neg_1763	TG(14:0/22:0/22:2(13Z,16Z))[iso6]	0.00369362735692118	0.000978550648830551	0.00346632879301278	0.00108072191241718	0.00233608900287587	0.00227352535271498	0.973218635897919	-0.039164148573111	0.97557286769514	0.0421673367701391	unchanged
neg_1764	PC(17:2(9Z,12Z)/0:0)	3.89523177697565e-07	3.64280962378808e-05	9.85257745781565e-08	7.34489173524045e-06	1.84088097077892e-05	3.7217087549093e-06	0.20216998350168	-2.30635928096922	0.562552252666431	0.847612530406101	unchanged
neg_1765	Azadirachtin A	0	0	0	0	0	0	1	0		0	unchanged
neg_1766	42:6(25Z,27Z,30Z,33Z,36Z,39Z)	3.97742714854801e-06	1.21599910061933e-06	0.000120575802230518	1.64493343294793e-06	2.59671312458367e-06	6.1110367831733e-05	23.5337385763515	4.55665862059718	0.505080792135877	0.98389915198733	unchanged
neg_1767	4-dimethylarsenobutanoic acid	4.70924924082155e-06	8.54921052481811e-06	7.81136973301613e-06	8.30694331080718e-06	6.62922988281983e-06	8.05915652191165e-06	1.21570026449039	0.281787570691725	0.591735320592974	0.797669745218474	unchanged
neg_1768	Galalpha1-6Glcbeta-Cer(t19:1/22:0(2OH[R])	2.14739960096546e-05	0.000728720010325305	0.00114664916532284	0.00234673710194815	0.00037509700316748	0.00174669313363549	4.65664379849924	2.2192905300447	0.216728593872431	1.39951573346912	unchanged
neg_1769	DGDG(18:5(3Z,6Z,9Z,12Z,15Z)/18:4(6Z,9Z,12Z,15Z))	6.12402563746747e-05	9.75140691847671e-05	0.00474581539446981	0.000437179047760915	7.93771627797209e-05	0.00259149722111536	32.6478943106975	5.02891804024318	0.451272132807892	1.09611011988731	unchanged
neg_1770	Arachidonoyl-EA(d8)	0.0002103404503413	0.000256006446194593	0.000124514355843137	0.000124474493952088	0.000233173448267947	0.000124494424897612	0.533913384317035	-0.905322379475906	0.131833455266177	1.65164334486348	unchanged
[truncated: 178 more rows]
