# Supplementary material for: Transcriptomic and Lipidomic Analysis of Lipids in Forsythia suspensa
Source: Front Genet. 2021 Oct 26;12:758326. doi: 10.3389/fgene.2021.758326 (PMC8575889; doi:10.3389/fgene.2021.758326)
Supplement: Supplementary file 1 [file DataSheet1.ZIP › ╘¡╩╝╩2╛▌╔╧┤1⁄2/lipidomics-A_vs_B.all-pos.xls]

#ID	name	A1	A2	B1	B2	A_Mean	B_Mean	Fold_change	log2FC	Pvalue	VIP	regulated
pos_1	22Z-Hentriacontenoic acid	7.59211472791483e-06	2.10339009333567e-05	2.58847650364737e-05	2.03498574965649e-05	1.43130078306358e-05	2.31173112665193e-05	1.61512601264974	0.691646728840394	0.398332146255826	0.934220474185285	unchanged
pos_2	9Z,11E,13-Tetradecatrienal	1.3910057907422e-05	1.52607956293859e-05	6.84553076159902e-06	1.11729231754093e-05	1.4585426768404e-05	9.00922696850416e-06	0.617686894703734	-0.695052373142943	0.212052098376532	1.27429697785949	unchanged
pos_3	Ethyladipic acid	4.64770566288313e-06	8.64541158105826e-06	3.22150967531752e-06	6.79181293337065e-06	6.64655862197069e-06	5.00666130434409e-06	0.753271217347605	-0.408758690186019	0.6035821887392	0.606263947636033	unchanged
pos_4	DG(14:1(9Z)/18:0/0:0)[iso2]	1.4859160603485e-05	1.55675106102463e-05	0.000107102345640616	0.000541692843523208	1.52133356068657e-05	0.000324397594581912	21.3232392267422	4.41435471034767	0.389995242931978	1.02035406327502	unchanged
pos_5	Avocadene 1-acetate	5.2465574189993e-06	3.52070402516266e-06	1.29412485386684e-05	6.55906166683588e-05	4.38363072208098e-06	3.92659326035136e-05	8.95739972021946	3.16307998728313	0.411380670420699	0.983118058922505	unchanged
pos_6	2,4-nonadienal	4.80748166524868e-07	3.74607702276698e-07	9.91494028680597e-07	1.13375355775239e-06	4.27677934400783e-07	1.06262379321649e-06	2.48463553469348	1.31303424178616	0.0233088185346605	1.42855695058352	unchanged
pos_7	TG(18:0/20:1(11Z)/22:3(10Z,13Z,16Z))[iso6]	0.000361993913441824	0.000333026099748311	0.00129293019178371	0.00103547655745707	0.000347510006595067	0.00116420337462039	3.35012906830325	1.74421667844028	0.0960268093991046	1.42503807543871	unchanged
pos_8	4E,8-Nonadienal	4.30072866523601e-06	2.74054830942047e-06	2.39745491561918e-05	3.25585422948957e-05	3.52063848732824e-06	2.82665457255438e-05	8.02881233824005	3.00518659291633	0.100326187956659	1.40966145117071	unchanged
pos_9	Stearoyllactic acid	4.55593122346153e-05	5.91354410153711e-05	7.62422439438778e-05	7.89203833805586e-05	5.23473766249932e-05	7.75813136622182e-05	1.48204778661586	0.567591966133796	0.156054343629417	1.3471830147918	unchanged
pos_10	10-oxo-nonadecanoic acid	6.3039842983109e-05	6.10463383343206e-05	5.1793036680122e-05	5.72748736618155e-05	6.20430906587148e-05	5.45339551709687e-05	0.87896902929849	-0.186115762356738	0.192312977669158	1.27976808938391	unchanged
pos_11	6,8-nonadienal	9.43953141691836e-06	9.84347603437447e-06	9.33845128674278e-06	7.19664157123958e-06	9.64150372564641e-06	8.26754642899118e-06	0.857495538481149	-0.221798929873475	0.41624189645106	0.959628639633397	unchanged
pos_12	Aleprylic acid	1.13599966138751e-05	1.27296573026429e-05	6.3657994443737e-06	9.31539751713771e-06	1.2044826958259e-05	7.8405984807557e-06	0.65095152532511	-0.619377981261299	0.172159151613537	1.29007067394394	unchanged
pos_13	TG(15:0/19:1(9Z)/22:3(10Z,13Z,16Z))[iso6]	0.000961629147982895	0.00103247970305222	0.00327336268181134	0.00183624952471486	0.000997054425517557	0.0025548061032631	2.56235370695731	1.35746963885339	0.274482438945011	1.22777604255549	unchanged
pos_14	7-heptadecynoic acid	9.14571272942381e-09	9.1796509418986e-10	1.28140320748587e-05	1.65647452884808e-05	5.03183891180683e-09	1.46893886816698e-05	2919.28834351239	11.5114010001993	0.0808644494277138	1.42967329948824	unchanged
pos_15	Cer(t18:1(6OH)/22:0(2OH))	0.00102592599109214	0.00138447013723337	0.000542501948056331	0.00104129789887471	0.00120519806416275	0.00079189992346552	0.657070357987713	-0.605880234712256	0.321912791710082	1.02462169796327	unchanged
pos_16	Mycinonic acid III	1.54112847478871e-06	2.07101391630502e-06	1.32596114682025e-06	2.10758806628442e-06	1.80607119554686e-06	1.71677460655234e-06	0.95055754766772	-0.0731541232248813	0.869528500088886	0.221447335210432	unchanged
pos_17	Curvulalide	3.84797505965857e-07	3.35710359046434e-07	2.0517225697083e-07	2.09089754993645e-07	3.60253932506146e-07	2.07131005982237e-07	0.574958348244274	-0.798470648322452	0.0993880751693063	1.41435476223014	unchanged
pos_18	Clavepictine B	2.9021157536337e-05	2.00211685723205e-05	1.48616358083284e-05	3.21045416719971e-05	2.45211630543288e-05	2.34830887401628e-05	0.95766618769811	-0.0624052294021305	0.927437986743735	0.11316877698818	unchanged
pos_19	Squalen-1-ol	0.00161788927803358	0.00192035545186545	0.000752082978247375	0.00178748794162397	0.00176912236494951	0.00126978545993567	0.717748803074969	-0.478449075305475	0.505768176478176	0.817404403854228	unchanged
pos_20	butryl butyrate	8.75799002821448e-08	1.08700359227154e-07	4.74010012892343e-06	4.84549390382585e-06	9.81401297546494e-08	4.79279701637464e-06	48.8362612557844	5.60988085143295	0.00518286906089543	1.45538640890962	up
pos_21	5alpha-poriferastane	6.77858412623937e-06	7.67560688203328e-06	6.45675336783141e-05	0.000178645979833461	7.22709550413632e-06	0.000121606756755888	16.8265047398762	4.07266362104164	0.294480173271035	1.17966140642916	unchanged
pos_22	MG(18:0/0:0/0:0)[rac]	1.4613699231684e-05	1.88421977164281e-05	6.64986980179255e-06	1.31447234662068e-05	1.67279484740561e-05	9.89729663399968e-06	0.5916623098971	-0.757154099506073	0.240053003882561	1.15346054562297	unchanged
pos_23	Stearoyl-EA	2.26272128835547e-05	2.38121339249654e-05	2.3373700535873e-05	2.65775359010512e-05	2.32196734042601e-05	2.49756182184621e-05	1.07562314868218	0.105172709160926	0.46061167451399	0.835755347063407	unchanged
pos_24	Kissoones A	5.20572003798748e-06	5.89563187073547e-06	3.03882802873425e-06	4.19122073477325e-06	5.55067595436148e-06	3.61502438175375e-06	0.65127642317387	-0.61865809420087	0.128250069726892	1.31942339440028	unchanged
pos_25	9,10,18-TriHOME(12)	1.00440139356174e-05	1.38308614595615e-05	9.84159885369925e-06	1.20618474887762e-05	1.19374376975895e-05	1.09517231712377e-05	0.917426624429565	-0.124335318735053	0.706286447778076	0.470031409570671	unchanged
pos_26	Persediene	5.03906332756335e-05	5.12901130033653e-05	3.24159030030374e-05	9.70523013232603e-05	5.08403731394994e-05	6.47341021631489e-05	1.27328141328796	0.348551310587658	0.741521939115598	0.40644409557041	unchanged
pos_27	N-(4-benzenesulfonamide) arachidonoyl amine	0.000446438658543912	0.000321523788924087	0.000323695579458361	0.000283299809078917	0.000383981223734	0.000303497694268639	0.790397226503151	-0.339350210359978	0.407647470516604	0.931340573227324	unchanged
pos_28	DG(18:0/18:3(9Z,12Z,15Z)/0:0)[iso2]	0.000582292254176054	0.000740353155120349	0.000215021320486865	0.000769310665432856	0.000661322704648202	0.000492165992959861	0.744214571041643	-0.4262094574958	0.650697847853926	0.580018682625433	unchanged
pos_29	DG(17:2(9Z,12Z)/18:0/0:0)[iso2]	0.000206176600142636	0.0001607681204135	7.48642168225268e-05	0.000283522694280755	0.000183472360278068	0.000179193455551641	0.976678205262405	-0.0340447917973349	0.974065128029007	0.0527962823373822	unchanged
pos_30	DG(13:0/17:0/0:0)[iso2]	5.19359806741312e-05	7.84249068229156e-05	7.38647227765986e-05	0.000176527849881149	6.51804437485234e-05	0.000125196286328874	1.92076455956485	0.941680689453696	0.442901180190249	0.891753600186463	unchanged
pos_31	1-Octacosene	9.0072012337526e-05	8.52284048312257e-05	6.7445834981626e-05	7.36457710061991e-05	8.76502085843758e-05	7.05458029939126e-05	0.804856076594526	-0.313197269606682	0.0542445759457022	1.38391700353546	unchanged
pos_32	Cer(d18:1/30:0(30OH))	5.56996982239776e-05	4.58134642876829e-05	5.93161910871901e-05	4.34065355429312e-05	5.07565812558303e-05	5.13613633150607e-05	1.01191534268595	0.0170885985342612	0.955380044696248	0.0946204618869336	unchanged
pos_33	1,5E-Octadien-3-ol	1.28445351663605e-05	1.13801749873732e-05	1.69800028662926e-05	1.96164215279379e-05	1.21123550768669e-05	1.82982121971153e-05	1.51070638872391	0.595223294723409	0.0813698709543809	1.37552561878984	unchanged
pos_34	5-nonylresorcinol	6.31846725018514e-07	6.12706756252516e-07	3.92458083456236e-07	4.57074754227171e-07	6.22276740635515e-07	4.24766418841704e-07	0.682600507304677	-0.550886608247728	0.0822373646585533	1.41753263678206	unchanged
pos_35	Tintinnadiol	5.94860409416026e-06	5.55181536836018e-06	5.22932703696655e-06	1.20636932292722e-05	5.75020973126022e-06	8.64651013311937e-06	1.50368604576522	0.588503378518922	0.552166754034406	0.73389907514022	unchanged
pos_36	27-Norcholestanehexol	3.47564164206869e-06	3.23143162392667e-06	2.72473305923226e-06	2.71794588903269e-06	3.35353663299768e-06	2.72133947413248e-06	0.811483449250384	-0.301366424547749	0.121232476031503	1.39759245232386	unchanged
pos_37	ascr#18	1.66259288737097e-05	1.27845738520092e-05	1.99570757820343e-05	1.57007505053392e-05	1.47052513628595e-05	1.78289131436867e-05	1.21241811538949	0.27788731347649	0.39067621038378	0.91237777250024	unchanged
pos_38	Psyllic acid	2.57298024417786e-05	1.94394817205114e-05	3.32791041302569e-05	3.07270098759642e-06	2.2584642081145e-05	1.81759025589267e-05	0.804790374521852	-0.313315044605545	0.819828676745595	0.266594926973182	unchanged
pos_39	5,8,11-dodecatriynoic acid	1.05222297619492e-06	1.13793296426846e-06	9.05827384203165e-07	9.18963020692364e-07	1.09507797023169e-06	9.12395202447764e-07	0.833178300769511	-0.26330282845632	0.139756623590804	1.38913301083736	unchanged
pos_40	Adunctin E	3.05269986476138e-06	2.42038524346683e-06	2.64378848162091e-06	2.55114144931555e-06	2.73654255411411e-06	2.59746496546823e-06	0.949177626184988	-0.075250000858233	0.736273559602748	0.401721060735993	unchanged
pos_41	PE-Cer(d14:2(4E,6E)/25:0)	0.000139063479639448	8.47648194149654e-05	0.000128114473073394	8.31195161218278e-05	0.000111914149527207	0.000105616994597611	0.943732271958472	-0.0835504563811664	0.875209745913911	0.15191015517673	unchanged
pos_42	2E,13Z-Octadecadienal	5.85612318039235e-05	5.55307749465283e-05	4.7414724852302e-05	5.94952801635348e-05	5.70460033752259e-05	5.34550025079184e-05	0.937050789628726	-0.0938008485400677	0.658113145907185	0.559576668032937	unchanged
pos_43	Undecylenic acid	3.3110407218668e-06	1.83663665860978e-06	6.7276916798126e-06	6.68314922765849e-06	2.57383869023829e-06	6.70542045373554e-06	2.60522171772729	1.38140615847457	0.112141781060334	1.41801840718397	unchanged
pos_44	PS(22:2(13Z,16Z)/22:6(4Z,7Z,10Z,13Z,16Z,19Z))	0.000123547734568824	0.00011109168053059	0.000123301061796594	0.000212376381215417	0.000117319707549707	0.000167838721506006	1.43060978425039	0.516630213575989	0.457530256932641	0.894862199984763	unchanged
pos_45	9-amino-nonanoic acid	7.28399792585664e-07	4.60167192484228e-07	1.07865552559204e-06	2.32075356890429e-06	5.94283492534946e-07	1.69970454724817e-06	2.86009045951788	1.51606077757499	0.315902062937472	1.1224569234361	unchanged
pos_46	13-methyl-1,2-eicosanediol	6.18352693280534e-05	5.76407498426778e-05	5.34847087469465e-05	5.16105153250563e-05	5.97380095853656e-05	5.25476120360014e-05	0.879634463898749	-0.185023965089917	0.138455829879021	1.31428986267519	unchanged
pos_47	delta10-13-PhytoF	6.87052408397125e-07	5.89514003072651e-07	6.35550847287213e-07	4.69011362788517e-07	6.38283205734888e-07	5.52281105037865e-07	0.865260279568214	-0.208793918717396	0.485509197924528	0.752622640972439	unchanged
pos_48	(6S)-dehydrovomifoliol	2.03377507388099e-06	2.04185098074475e-06	2.02925586467583e-06	2.01202469527064e-06	2.03781302731287e-06	2.02064027997323e-06	0.991572952420331	-0.0122091759650004	0.261505809861734	0	unchanged
pos_49	40:6(22Z,25Z,28Z,28Z,31Z,37Z)	0.000137187375590945	0.000108608301801514	8.77753611322644e-05	9.22414128777504e-05	0.00012289783869623	9.00083870050074e-05	0.73238380723264	-0.449328200916806	0.254392260528098	1.22445226551335	unchanged
pos_50	2-Propenyl cyclohexanepentanoate	2.48863768729011e-06	2.23357951692554e-06	2.79363191646346e-06	4.41624378750997e-06	2.36110860210782e-06	3.60493785198671e-06	1.5267988303327	0.610509986430418	0.36316399319927	1.0551214921368	unchanged
pos_51	13-Tetradecene-1,3-diyne-6,7-diol	5.74037825118874e-07	3.19576652110559e-07	7.73640229111561e-07	6.23209716438726e-07	4.46807238614716e-07	6.98424972775143e-07	1.56314605587086	0.644452585910203	0.258703658993222	1.13961745503474	unchanged
pos_52	24-norcholesterol	8.14222633334309e-05	7.8768378675525e-05	8.83767743223201e-05	7.37692325919558e-05	8.00953210044779e-05	8.1073003457138e-05	1.01220648647635	0.0175036246452807	0.915607154890211	0.156579881711467	unchanged
pos_53	6E,8-Nonadien-2R-ol	5.3206318952281e-07	5.44164865901587e-07	2.42107374731453e-07	4.84883495530509e-07	5.38114027712198e-07	3.63495435130981e-07	0.675498902484272	-0.565974669350888	0.386255875420135	1.05067217816292	unchanged
pos_54	beta-Elemenone	3.42490109751779e-06	2.90127267393953e-06	1.31472166805974e-06	2.36308248933193e-06	3.16308688572866e-06	1.83890207869584e-06	0.581363125683542	-0.782488526819766	0.196242565352188	1.23640568406227	unchanged
pos_55	2-heptenedial	2.41844836602459e-07	1.46715997541903e-07	3.36969707016272e-07	4.41440535797437e-07	1.94280417072181e-07	3.89205121406855e-07	2.00331627485776	1.00239020554831	0.111129028590925	1.29763254719894	unchanged
pos_56	(-)-Petrosynoic acid A	2.65315208524491e-05	4.5478564410828e-05	2.73070167345592e-05	2.59110187648939e-05	3.60050426316385e-05	2.66090177497265e-05	0.739035862891731	-0.43628371974372	0.502062608803684	0.854278000471053	unchanged
pos_57	N-lauroyl lysine	6.14243143043263e-05	6.04319994576341e-05	4.96323942456947e-05	5.22631930942045e-05	6.09281568809802e-05	5.09477936699496e-05	0.836194565502339	-0.258089427669271	0.055500991780812	1.42929554809751	unchanged
pos_58	TMC-1C	2.81617753592569e-06	1.89570899874318e-06	2.1473899154249e-06	2.81408148591472e-06	2.35594326733443e-06	2.48073570066981e-06	1.05296920136645	0.0744632391312488	0.84829037787707	0.233751019321435	unchanged
pos_59	34-methyl-27Z-pentatriaconten-35-olactone	1.74859942020345e-05	1.6476957747398e-05	4.9250805436313e-06	1.0051256050337e-05	1.69814759747163e-05	7.48816829698415e-06	0.440960980549235	-1.18127709365935	0.156682824645917	1.36121676651122	unchanged
pos_60	14-methyl-1-pentadecanol	1.62446561322818e-06	2.56028071019904e-06	1.3302733015069e-06	1.46607930267268e-06	2.09237316171361e-06	1.39817630208979e-06	0.668225117619418	-0.581593882367256	0.373610189376768	1.06786944894557	unchanged
pos_61	(Z)-heptadec-14-en-11-ynoic acid	5.34774301452522e-06	3.04955621812317e-06	1.72586433210461e-05	2.36030574998768e-05	4.19864961632419e-06	2.04308504104615e-05	4.86605272586382	2.28275195260888	0.092519659647042	1.39467885166576	unchanged
pos_62	Elephantopinolide P	1.16032067261403e-06	8.54211654403729e-07	1.69700316859724e-06	1.73473432288968e-06	1.00726616350888e-06	1.71586874574346e-06	1.70349090231138	0.768494242576433	0.130916877253038	1.39834584935527	unchanged
pos_63	glas#1	1.05312202619014e-06	1.07765001114611e-06	1.59330451607389e-06	5.75485094700474e-07	1.06538601866813e-06	1.08439480538718e-06	1.01784215897898	0.0255138540326314	0.976233598396771	0.0551887270059982	unchanged
pos_64	9-hydroxy-5Z-nonenoic acid	9.87407325495687e-06	8.65359647571001e-06	8.47208350586908e-06	8.71326892367503e-06	9.26383486533344e-06	8.59267621477206e-06	0.927550667696706	-0.108502003409194	0.465424815936396	0.865890018816957	unchanged
pos_65	2-deoxyecdysone	2.38220540732148e-06	2.22221944159239e-06	2.42249163935482e-06	1.97575068297013e-06	2.30221242445694e-06	2.19912116116248e-06	0.95522078579748	-0.0660938646072207	0.726912055910842	0.403723432703897	unchanged
pos_66	Heptadecyl palmitoleate	3.001572053673e-06	6.14180550609562e-06	5.45084868586214e-06	3.99430193135675e-06	4.57168877988431e-06	4.72257530860945e-06	1.03300454951987	0.0468466080803242	0.941249254714084	0.0737686186607152	unchanged
pos_67	2,6-dimethyl-2-octene	0.000220205174873088	0.000210943376415395	0.000165255387875001	0.000166337097458731	0.000215574275644241	0.000165796242666866	0.769091034500223	-0.378773720043704	0.0560342669320203	1.44026292230728	unchanged
pos_68	16:3(2E,10E,12E)(3Me,5Me[R],7My,15Me)	9.44666518833106e-06	2.98507013801455e-05	6.82216517631452e-06	8.80956400559374e-06	1.96486832842383e-05	7.81586459095413e-06	0.397780577858051	-1.32995525841385	0.451683337192301	0.941650814330508	unchanged
pos_69	Avocadene 4-acetate	1.22824953898376e-05	2.54257530796743e-05	4.21184495499093e-06	3.42823884962913e-06	1.88541242347559e-05	3.82004190231003e-06	0.202610413230868	-2.30321977104215	0.26135273623039	1.25067630125165	unchanged
pos_70	Type IV cyanolipid 20:0 ester	8.14905738255064e-06	4.86050281323371e-06	0.0008135303845503	0.00136459710189931	6.50478009789217e-06	0.0010890637432248	167.42514379198	7.38737239687444	0.158652793753219	1.36405461598067	unchanged
pos_71	2E,4E-tetradecadienoic acid	3.4218776941015e-08	9.15184613339997e-09	2.85368367019895e-06	3.41421613793515e-06	2.16853115372075e-08	3.13394990406705e-06	144.519478020403	7.17512013889979	0.0567262065785662	1.44219414491199	unchanged
pos_72	2,4,7-Decatrienoic acid	7.02316752325983e-06	3.40931928942979e-06	1.24006525318328e-05	1.34229391596535e-05	5.21624340634481e-06	1.29117958457432e-05	2.47530547175728	1.30760657585697	0.125668339391496	1.38275866415835	unchanged
pos_73	7-Ethylundecane-4,6-dione	4.48814511349408e-07	2.96213617119117e-07	5.45344675786273e-06	7.30027903876642e-06	3.72514064234262e-07	6.37686289831457e-06	17.1184486991728	4.09748006324936	0.0952503699080117	1.41920901925483	unchanged
pos_74	11-tridecynoic acid	4.80874683849021e-05	3.83087224675818e-05	5.29107440961772e-05	3.88132031525203e-05	4.31980954262419e-05	4.58619736243487e-05	1.06166656589421	0.0863307348210839	0.788669321303406	0.340413307194171	unchanged
pos_75	N-(2R-hydroxy-3E-heneicosenoyl)-1-beta-glucosyl-9-methyl-heptadecasphing-4E,8E-dienine	3.72332149663372e-05	3.65433151463827e-05	3.30564264524537e-05	2.98423719148991e-05	3.68882650563599e-05	3.14493991836764e-05	0.852558371493651	-0.230129481417409	0.169810711977403	1.33000763817089	unchanged
pos_76	10-hydroxy-2E,8E-Decadiene-4,6-diynoic acid	2.70281403660292e-07	3.02007120524851e-08	5.01868740043197e-07	5.41827906287412e-07	1.50241057856389e-07	5.21848323165304e-07	3.47340687433208	1.79635141768791	0.190835370006048	1.33051591853975	unchanged
pos_77	29-Oxotriacontanoic acid	1.63726513175436e-07	1.60037097831792e-06	1.00527041882184e-06	3.03268183264402e-06	8.82048745746678e-07	2.01897612573293e-06	2.28896207320584	1.19469355845884	0.465700831091112	0.76664954301351	unchanged
pos_78	S-cucujolide III	2.38014885826484e-06	1.84232549923956e-06	3.3629932413742e-06	5.89453347148844e-06	2.1112371787522e-06	4.62876335643132e-06	2.1924411918357	1.13253814557315	0.285991949915094	1.17078849648836	unchanged
pos_79	Squafosacin C	0.000542085898926658	0.000319158246369375	0.000515218046302429	0.000809012885361341	0.000430622072648016	0.000662115465831885	1.53757902320322	0.620660559039651	0.343846076874083	0.967726553112005	unchanged
pos_80	butyl hexanoate	2.83333619427145e-07	1.84371914658335e-07	3.16282377898711e-07	2.38285691808319e-07	2.3385276704274e-07	2.77284034853515e-07	1.1857205640968	0.245764053482844	0.565192441946021	0.665640292812347	unchanged
pos_81	Louisfieserone A	1.57498047184117e-06	1.25788705040735e-06	1.40620154813159e-06	1.27015049630985e-06	1.41643376112426e-06	1.33817602222072e-06	0.944750159837037	-0.0819952373205367	0.71203629594744	0.415808684159832	unchanged
pos_82	TG(14:1(9Z)/17:1(9Z)/18:4(6Z,9Z,12Z,15Z))[iso6]	1.02652000941039e-05	5.67089930088565e-06	7.18940477883755e-06	6.88922867760796e-06	7.96804969749478e-06	7.03931672822276e-06	0.883442874413293	-0.178791245300243	0.75543065219239	0.373821109594982	unchanged
pos_83	Cer(d18:1/34:0(34OH))	0.000118629295194104	0.000132632061062303	0.00011903593733019	8.63425987906425e-05	0.000125630678128203	0.000102689268060416	0.817390064197727	-0.290903388132395	0.37439398611117	0.976829231618482	unchanged
pos_84	Semiplenamide A	3.83188688617152e-05	3.70654321805287e-05	1.58109713346456e-05	3.65894670212986e-05	3.7692150521122e-05	2.62002191779721e-05	0.695110754248156	-0.524685229462158	0.467482910351042	0.908439184692571	unchanged
pos_85	3-tridecynoic acid	5.05796885513014e-06	7.52986234597977e-06	3.34616916651586e-06	4.1867455169837e-06	6.29391560055496e-06	3.76645734174978e-06	0.598428320427061	-0.740749642969179	0.265884587310915	1.19324186072645	unchanged
pos_86	34:4(19Z,22Z,25Z,28Z)	9.93575900466434e-06	6.43481552340365e-06	5.02405098144665e-06	5.05060517342374e-06	8.185287264034e-06	5.03732807743519e-06	0.615412497441492	-0.700374353500937	0.323063172672519	1.12873933342758	unchanged
pos_87	Cer(d18:0/22:0(2OH))	0.000176402464660365	0.000236918223324394	0.000185140673280786	0.000554970981340016	0.00020666034399238	0.000370055827310401	1.79064749511908	0.840481357928396	0.537400615836993	0.746045586576611	unchanged
pos_88	DL-12-hydroxy stearic acid	9.32402205654692e-06	8.6922267104855e-06	1.35254133139077e-06	5.94102650260119e-06	9.00812438351621e-06	3.64678391699598e-06	0.404832766704372	-1.30460203003111	0.25224422419673	1.24961067673072	unchanged
pos_89	PG(O-20:0/14:0)	0.000119446087115083	0.00012141909031969	0.000115290349619954	9.54669767069193e-05	0.000120432588717387	0.000105378663163437	0.875001229199879	-0.192643051246026	0.368712663502784	1.05300072292836	unchanged
pos_90	DG(14:1(9Z)/18:3(9Z,12Z,15Z)/0:0)[iso2]	0.000292117639686646	0.000288275591071414	0.000253394818188961	0.000248197441631756	0.00029019661537903	0.000250796129910358	0.864228308048287	-0.210515607292264	0.00897621017037222	1.44287834852274	down
pos_91	8-Prenylafzelechin 5-methyl ether	6.66525741843087e-06	7.49035734900108e-06	4.73795864946391e-06	6.09870811223846e-06	7.07780738371598e-06	5.41833338085118e-06	0.765538405766344	-0.385453337777891	0.198886446987905	1.22079424469092	unchanged
pos_92	13-(3-methyl-5-pentylfuran-2-yl)-tridecanoic acid	1.01164734002513e-06	7.19629686177572e-07	8.87461652805251e-07	6.43598011855858e-07	8.65638513101351e-07	7.65529832330555e-07	0.884352787848898	-0.177306087546847	0.652702725996934	0.478963380483437	unchanged
pos_93	24,24-difluoro-1alpha-hydroxyvitamin D3 / 24,24-difluoro-1alpha-hydroxycholecalciferol	4.88171379622692e-06	4.34376996503344e-06	2.95666610080303e-06	3.97923939131447e-06	4.61274188063018e-06	3.46795274605875e-06	0.75182024830424	-0.411540323780529	0.225233786711258	1.18711338926899	unchanged
pos_94	Myxol glycoside/ (Myxoxanthophyll)	1.44252436119232e-05	1.43976710398713e-05	1.51351428913073e-05	1.92470153289104e-05	1.44114573258972e-05	1.71910791101088e-05	1.19287582937339	0.254443875664667	0.405417996076345	0.9936373813636	unchanged
pos_95	Methyl-(10R)-hydroxy-(11S,12S)-epoxy-(5Z,8Z,14Z)-eicosatrienoate	0.00017475900177067	0.000170054079780505	0.00014362126920766	6.16368372304788e-05	0.000172406540775588	0.000102629053219069	0.595273547960435	-0.748375307818821	0.337395820522094	1.10707877049393	unchanged
pos_96	2,4-octadienal	1.07544854128394e-06	9.48889738457067e-07	1.3920396054723e-06	2.2361046812154e-06	1.0121691398705e-06	1.81407214334385e-06	1.79226185810797	0.841781437504106	0.303051041471447	1.15522878684174	unchanged
pos_97	15-hydroxycembra-1,3,7,11-tetraene	1.63058702748593e-05	1.24360557935299e-05	9.73267286272145e-06	1.17398379743463e-05	1.43709630341946e-05	1.07362554185339e-05	0.747079746359919	-0.420665844460095	0.276362202407037	1.10090292082051	unchanged
pos_98	2-hydroxy-5-methoxy-3-(2R-acetoxy-tridecyl)-1,4-benzoquinone	5.64740804425818e-06	4.50240756655221e-06	5.69757222689083e-06	5.39975654072868e-06	5.07490780540519e-06	5.54866438380976e-06	1.09335274581737	0.128758929408012	0.556800469274098	0.742750344917502	unchanged
pos_99	(3b,9R)-5-Megastigmene-3,9-diol 9-[apiosyl-(1->6)-glucoside]	8.81557005424802e-06	8.14332106457528e-06	3.97094920014955e-06	6.6968978072689e-06	8.47944555941165e-06	5.33392350370923e-06	0.629041541258426	-0.668772800535457	0.245191613115831	1.23696370437111	unchanged
pos_100	DG(19:1(9Z)/22:1(11Z)/0:0)[iso2]	0.000512594991774125	0.00038701820501244	0.000294468984935542	0.000619110129863183	0.000449806598393282	0.000456789557399363	1.01552435876002	0.0222248450903012	0.973283083509122	0.0342867208204122	unchanged
pos_101	1-O-stearoyl-omega-linoleoyloxy-Cer(t18:0(4OH,6OH)/32:0)	4.76995613510631e-05	7.05628055288631e-05	6.19724038138155e-05	8.45326896398598e-06	5.91311834399631e-05	3.52128363889007e-05	0.595503663894245	-0.747817710449028	0.530717104606732	0.726460256137356	unchanged
pos_102	10E,12E,14E-Hexadecatrienal	0.000101278073512995	0.000136204023968778	5.67653116741003e-05	7.02827311710648e-05	0.000118741048740886	6.35240214225825e-05	0.53497945399828	-0.902444609324945	0.160471318985399	1.32577584191025	unchanged
pos_103	Anandamide (20:5, n-3)	1.79964750614021e-06	1.85631458981713e-06	1.72617354165564e-06	1.22671769715329e-06	1.82798104797867e-06	1.47644561940446e-06	0.807691973085321	-0.308122893035401	0.39090420308716	1.01357159856486	unchanged
pos_104	Modiolide B	2.43797215922659e-05	2.08559213768461e-05	2.35350992965672e-05	1.90850788509164e-05	2.2617821484556e-05	2.13100890737418e-05	0.942181327600134	-0.0859233543118241	0.692293032757244	0.423004548172766	unchanged
pos_105	7'-hydroxyabscisic acid	9.07563508512415e-06	5.22579324734709e-06	7.68383964716742e-06	5.87946109567485e-06	7.15071416623562e-06	6.78165037142113e-06	0.948387841237294	-0.0764509279543073	0.883642689374106	0.147133080339682	unchanged
pos_106	ent-11-D4t-NeuroP	3.89602530331798e-06	3.70374535829717e-06	3.19052145221788e-06	3.29589240843652e-06	3.79988533080757e-06	3.2432069303272e-06	0.853501263323105	-0.228534806205374	0.0601691683968194	1.39878996159971	unchanged
pos_107	PE(12:0/0:0)	8.36216249325786e-07	8.7088793666836e-07	6.62293363988608e-07	6.76394897622695e-07	8.53552092997073e-07	6.69344130805651e-07	0.784186620005098	-0.350731068458734	0.0338087223616938	1.4454294540953	unchanged
pos_108	Dolichol-18	0.000126638515103874	0.000156584393663364	0.000220977227373592	0.000217329323418345	0.000141611454383619	0.000219153275395968	1.54756743619264	0.630002277123506	0.117119634487741	1.39762194166133	unchanged
pos_109	TG(12:0/18:3(9Z,12Z,15Z)/19:1(9Z))[iso6]	0.000154283831960396	0.000126634161121198	2.49250787389352e-05	2.82747443950294e-05	0.000140458996540797	2.65999115669823e-05	0.189378482134152	-2.40065567898039	0.0732576167001203	1.43066871503308	unchanged
pos_110	Humulene	8.8590567696531e-06	7.90379435790875e-06	2.33429301621003e-05	3.16698432926109e-05	8.38142556378092e-06	2.75063867273556e-05	3.28182676300561	1.71449908566788	0.132534726617276	1.38643816266191	unchanged
pos_111	Cucujolide II	4.22755384720939e-06	3.94560962433932e-06	2.87805183228789e-06	3.36387712639195e-06	4.08658173577436e-06	3.12096447933992e-06	0.763710279429548	-0.388902652571635	0.101546613630726	1.34732166952374	unchanged
pos_112	GlcCer(t18:1(8Z)/22:0(2OH[S]))	0.00154261638986082	0.00210999895485902	0.000799292066761816	0.00148606826438307	0.00182630767235992	0.00114268016557244	0.625677799456372	-0.676508180209895	0.268844496774398	1.09080305536349	unchanged
pos_113	15-methyl-15S-PGE1	0.000102470757743913	0.00013529120766793	6.9562952772616e-05	6.48912362110278e-05	0.000118880982705921	6.72270944918219e-05	0.565499148489738	-0.822403243033994	0.189824316913019	1.33522753000331	unchanged
pos_114	(3R,5Z)-5-Octene-1,3-diol	7.87328666454093e-06	7.98100460742371e-06	7.86777754978404e-06	8.83347359193282e-06	7.92714563598232e-06	8.35062557085843e-06	1.05342149044845	0.0750827967738189	0.540722984861463	0.746794951154871	unchanged
pos_115	(6S)-6,19-ethano-25-hydroxy-6,19-dihydrovitamin D3 / (6S)-6,19-ethano-25-hydroxy-6,19-dihydrocholecalciferol	7.72837330362355e-06	7.95985712813586e-06	4.70751203705837e-06	3.71629846013209e-06	7.84411521587971e-06	4.21190524859523e-06	0.536950966766603	-0.897137744539758	0.0732545808448731	1.42600218104351	unchanged
pos_116	25-hydroxyvitamin D2 / 25-hydroxyergocalciferol	4.55015927142153e-06	4.45657871163809e-06	1.09815200402965e-06	3.09100254675375e-06	4.50336899152981e-06	2.0945772753917e-06	0.465113402728335	-1.10434558166189	0.249068760917396	1.2645073329752	unchanged
pos_117	6-Prenylcatechin	1.65638219844736e-06	1.23468997968772e-06	1.32181818810901e-06	1.22222508256578e-06	1.44553608906754e-06	1.27202163533739e-06	0.879965325637721	-0.184481418314794	0.558933986202048	0.692376291714681	unchanged
pos_118	13,14-dihydro-15-keto-PGD2	8.42750024762867e-06	6.96817932138529e-06	6.86186660969479e-06	6.39148111920082e-06	7.69783978450698e-06	6.6266738644478e-06	0.860848504249848	-0.216168726484846	0.365352702851149	1.0021910406839	unchanged
pos_119	6,8,10-Pentadecatriynoic acid	2.91402810257304e-07	4.85253698383697e-07	3.17226813430303e-07	4.70136357289347e-07	3.883282543205e-07	3.93681585359825e-07	1.01378558211967	0.0197525514306774	0.969539054301501	0.013828947139261	unchanged
pos_120	Sutinasterol	0.000333485897213994	0.0001918809831887	9.69943410367194e-05	0.000220538775793846	0.000262683440201347	0.000158766558415283	0.604402615915141	-0.726418190242273	0.38577478571502	0.890740691901008	unchanged
pos_121	2,4-Dimethyl-2E,4E-heptadien-1-ol	1.04104450784054e-05	1.05555897928914e-05	5.25182686098559e-06	8.12254051177998e-06	1.04830174356484e-05	6.68718368638278e-06	0.637906378333632	-0.648583390998826	0.229395861337107	1.29232056325957	unchanged
pos_122	PE-Cer(d14:2(4E,6E)/16:0)	0.00122170422572384	0.00111785952843107	0.00215061270834685	0.00234637682110098	0.00116978187707745	0.00224849476472392	1.92214874309857	0.942719981599453	0.0236759640507579	1.4403240623697	unchanged
pos_123	PI-Cer(d18:0/26:0)	0.00100718951379688	0.00262607160399899	0.000642511810438503	0.00164935658237051	0.00181663055889793	0.00114593419640451	0.63080200362791	-0.664740852293089	0.566615068943417	0.676161451572149	unchanged
pos_124	Myristamide	2.05763295254179e-06	1.70719833276734e-06	2.22705750231051e-06	2.07081278131343e-06	1.88241564265456e-06	2.14893514181197e-06	1.14158376774938	0.19103672630161	0.346831377487858	1.04197476726656	unchanged
pos_125	18:2 Sitosterol ester	0.000398499589531575	0.000423214609682086	0.000235872372890744	0.000339316498866237	0.000410857099606831	0.00028759443587849	0.699986530970753	-0.514600932670686	0.23840582186301	1.25476744115614	unchanged
pos_126	(1R,2R,4R)-Dihydrocarveol	6.87067787199247e-06	1.53011788614411e-06	3.88076670490877e-06	1.30576566662525e-06	4.20039787906829e-06	2.59326618576701e-06	0.617385843062618	-0.695755693206629	0.659598944104445	0.492625998394742	unchanged
pos_127	32:6(14Z,17Z,20Z,23Z,26Z,29Z)	3.67025314261515e-06	2.95199656040205e-06	6.71097631875757e-05	8.46026124247886e-05	3.3111248515086e-06	7.58561878061822e-05	22.9094918518765	4.5178735539268	0.0759532607333162	1.43244132885021	unchanged
pos_128	(+)-delta-Cuprenen-4alpha-ol	1.13699747436694e-05	1.43842478626307e-05	1.90257276087044e-05	2.64019735389028e-05	1.28771113031501e-05	2.27138505738036e-05	1.7638933173038	0.818763307351769	0.19280156540426	1.25055962279338	unchanged
pos_129	1,3-Hexadecadien-1-ol	3.7423047815964e-07	6.27663203540282e-07	1.71506501905879e-07	3.16672099875022e-07	5.00946840849961e-07	2.4408930089045e-07	0.487255894210855	-1.03724845738298	0.251575511454928	1.15395529554814	unchanged
pos_130	DG(14:1(9Z)/21:0/0:0)[iso2]	3.54904282372691e-05	6.06531744012415e-05	9.55921920910953e-07	5.45859244053146e-06	4.80718013192553e-05	3.20725718072121e-06	0.066718057004378	-3.90577891524523	0.164686568026263	1.36098638320664	unchanged
pos_131	1-(8-[5]-ladderane-octanyl)-2-(8-[3]-ladderane-octanyl)-sn-glycerophosphocholine	0.00822705878255454	0.00821402464739363	0.00742994958577459	0.00644259604896719	0.00822054171497408	0.00693627281737089	0.843773203502655	-0.245072823622697	0.233580836208071	1.27064963406546	unchanged
pos_132	13-keto-9Z-octadecenoic acid	8.87854638011236e-06	8.05022226909831e-06	8.64117971839825e-06	1.45630149440879e-05	8.46438432460534e-06	1.16020973312431e-05	1.37069595215764	0.454908587921464	0.479386662069794	0.856653751309284	unchanged
pos_133	R-cucujolide V	5.90485160325635e-07	1.81202459150843e-07	7.06045023207922e-07	4.01735471420939e-07	3.85843809738239e-07	5.5389024731443e-07	1.43552969708182	0.521583176166489	0.582475941483274	0.642910854843036	unchanged
pos_134	4,10-undecadiynal	3.16069286446333e-06	3.39871064105593e-06	3.45153994088783e-06	1.61799415037361e-06	3.27970175275963e-06	2.53476704563072e-06	0.77286510686464	-0.371711461642395	0.564615240450712	0.708655419827302	unchanged
pos_135	15R-PGE2 methyl ester, 15-acetate	3.73449729441321e-07	8.17265461987551e-07	2.12462972348393e-07	1.60624496112885e-07	5.95357595714436e-07	1.86543734230639e-07	0.313330569011695	-1.67424256676732	0.313353800871422	1.16625197240792	unchanged
pos_136	Cer(d18:1/36:0(36OH))	0.000194652733456312	0.000206004843083417	0.000181145512084096	9.06844164330088e-05	0.000200328788269864	0.000135914964258552	0.67845947371009	-0.559665452896357	0.386881793583082	1.01911907276424	unchanged
pos_137	TG(16:0/16:0/16:1(9Z))[iso3]	0.000615946265663994	0.000920713366449599	0.000506043615599823	0.00197183150229389	0.000768329816056796	0.00123893755894686	1.61250745845749	0.689305833562093	0.635815527323022	0.571117458936699	unchanged
pos_138	2-Hydroxy-24-keto-octacosanolide	2.45029216341597e-06	2.90611744181488e-06	1.85070264416182e-06	2.29450515340729e-06	2.67820480261542e-06	2.07260389878455e-06	0.77387804575682	-0.369821862683566	0.197333583388313	1.18689936446831	unchanged
pos_139	TG(18:1(9Z)/20:5(5Z,8Z,11Z,14Z,17Z)/22:0)[iso6]	0.000382427002165687	0.000347555919194181	0.000340661845252895	0.000234160878434113	0.000364991460679934	0.000287411361843504	0.787446811243452	-0.344745616145305	0.367446359464393	1.00105511945891	unchanged
pos_140	3Z,6Z-Eicosadiene	5.63989285389607e-07	7.09145120410844e-07	2.7852827310386e-07	7.83638305114957e-07	6.36567202900226e-07	5.31083289109409e-07	0.834292572237105	-0.261374693835431	0.749315625170829	0.42041359779761	unchanged
pos_141	1-Dodecene	3.0386781483302e-06	2.86270577937622e-06	2.19271643539458e-06	2.1419151758277e-06	2.95069196385321e-06	2.16731580561114e-06	0.734511034076534	-0.445143931283578	0.0539967018937292	1.43164904819284	unchanged
pos_142	Mannosyl-1beta-phosphomycoketide C34	5.95869966533389e-06	5.14747923195857e-06	6.19360875207626e-06	2.89245215091033e-06	5.55308944864623e-06	4.5430304514933e-06	0.818108639074925	-0.28963565924154	0.6498076106065	0.542840939257704	unchanged
pos_143	4-oxo-2E,17-octadecadienoic acid	2.15408085115852e-06	1.7146120726776e-06	2.57870567691355e-06	2.04832607542301e-06	1.93434646191806e-06	2.31351587616828e-06	1.19601939038069	0.258240779318035	0.389058912135554	0.917789799632136	unchanged
pos_144	15-(2?-O-beta-D-glucopyranosyl-beta-D-glucopyranosyloxy)hexadecanoic acid 1?,4?-lactone 6?,6?-diacetate	8.51251761080331e-05	9.01591842981897e-05	6.77582199716829e-05	7.44186237036088e-05	8.76421802031114e-05	7.10884218376458e-05	0.811121102566115	-0.302010766106611	0.0652669333154198	1.38116789083554	unchanged
pos_145	Pimelic dialdehyde	6.07759077537736e-06	3.95343601082754e-06	3.88132563701069e-06	2.3968919098648e-06	5.01551339310245e-06	3.13910877343774e-06	0.625879850655923	-0.676042363447711	0.298121710452097	1.02005905488547	unchanged
pos_146	2S-amino-tridecanoic acid	2.33879376921676e-06	2.20717853133793e-06	1.56839352695487e-06	2.46320531959735e-06	2.27298615027734e-06	2.01579942327611e-06	0.886850728514182	-0.173236799104038	0.667603365856316	0.555730607752205	unchanged
pos_147	GlcCer(t18:1(8Z)/16:0(2OH[S]))	0.00160786787994483	0.00188878648168804	0.00111247908230836	0.00176100294442329	0.00174832718081643	0.00143674101336582	0.821780401935349	-0.283175169794089	0.505812942157997	0.792444124694789	unchanged
pos_148	TG(16:1(9Z)/16:1(9Z)/22:5(7Z,10Z,13Z,16Z,19Z))[iso3]	0.000146443178478549	0.000148541036081319	0.000308257322739409	0.000661794781153808	0.000147492107279934	0.000485026051946609	3.28848818347987	1.71742448624752	0.307117185012894	1.15954228597233	unchanged
pos_149	DG(20:0/20:0/0:0)	1.19776179730748e-05	1.41670283857127e-05	5.33352312258783e-06	9.7215492631232e-06	1.30723231793938e-05	7.52753619285551e-06	0.575837675488422	-0.796265911296634	0.196187274831314	1.2487114139873	unchanged
pos_150	8-hydroxy-3E,5E,10E,12-tridecatetraen-2-one	4.52660595262695e-07	5.93823343848846e-07	2.83083687015654e-07	3.65664188028777e-07	5.23241969555771e-07	3.24373937522216e-07	0.619931038401998	-0.689820356950666	0.164892215513586	1.27409439410123	unchanged
pos_151	11-Oxoceromelissic acid	1.39944432197088e-05	1.59578834125414e-05	1.62141704667973e-05	2.06265123014858e-05	1.49761633161251e-05	1.84203413841416e-05	1.22997733099692	0.298631726328986	0.338325577927448	1.01538736806908	unchanged
pos_152	(25R)-12beta-acetyl-17alpha-hydroxyspirost-4-en-3-one	2.06575381239349e-05	1.65216811382861e-05	2.27751021590287e-05	2.31524154383071e-05	1.85896096311105e-05	2.29637587986679e-05	1.23530075425775	0.304862332378581	0.278942456377712	1.22207339009755	unchanged
pos_153	3-hexenal	1.19185678125659e-06	6.29056862673391e-07	9.5155550449111e-07	4.76822765514123e-07	9.10456821964991e-07	7.14189135002616e-07	0.784429440004876	-0.350284413319548	0.648578485613558	0.484830607785729	unchanged
pos_154	Chaetoglobosin A	9.58626135380554e-06	8.22729690162611e-06	8.27527888490866e-06	6.85060448909394e-06	8.90677912771582e-06	7.5629416870013e-06	0.849121952902951	-0.235956322954533	0.305754808867956	0.989415240794986	unchanged
pos_155	1-O-(8R-hydroxy-8-methyl-3Z,9-decadienoyl)-beta-D-glucopyranose	9.63425116357828e-07	8.82471280268318e-07	2.27746175708323e-06	3.5007235944595e-06	9.22948198313073e-07	2.88909267577137e-06	3.13028692298434	1.64629490105406	0.190656622099069	1.32587892999286	unchanged
pos_156	GlcCer(d18:1/18:1(9Z))	5.87743321900279e-05	5.55422029111494e-05	5.40716977070277e-05	4.43454537346344e-05	5.71582675505887e-05	4.92085757208311e-05	0.8609179009367	-0.216052429342879	0.331071951568	1.05939766505804	unchanged
pos_157	24S-OH-7-DHC	2.14466761095616e-06	1.69403113568143e-06	1.33706447965787e-06	1.66522230213472e-06	1.9193493733188e-06	1.5011433908963e-06	0.782110548378501	-0.354555553434754	0.283339824128489	1.05234729074671	unchanged
pos_158	3-Methyl-2E-heptenoic acid	1.81045719715207e-06	1.98552970429705e-06	2.32847659422203e-06	2.83892831855065e-06	1.89799345072456e-06	2.58370245638634e-06	1.36128101780331	0.44496492219925	0.199088230434198	1.26019287033117	unchanged
pos_159	22S-hydroxycampesterol	4.69315528410382e-06	3.85239939433574e-06	4.88994541248605e-06	4.15375599953437e-06	4.27277733921978e-06	4.52185070601021e-06	1.05829308363536	0.0817392226812378	0.700047626772817	0.466923634068331	unchanged
pos_160	GD3(d18:1/22:0)	5.10130734709915e-07	3.22703108593454e-07	7.58398609465011e-07	1.61472569255466e-06	4.16416921651685e-07	1.18656215100984e-06	2.84945709291407	1.51068706876087	0.31271683733842	1.12698080681353	unchanged
pos_161	2E,4Z-Heptadien-1-ol	9.27041384769854e-06	8.31576700009803e-06	8.62234254283764e-06	6.87032928328223e-06	8.79309042389828e-06	7.74633591305993e-06	0.880957153813245	-0.182856240877109	0.430489426257459	0.845449356034948	unchanged
pos_162	TG(12:0/16:0/16:0)[iso3]	0.000246630921007391	0.000344897552381288	0.000327348752511218	0.000631974036800899	0.000295764236694339	0.000479661394656059	1.62176942018777	0.697568714747108	0.429364644533083	0.899183955690594	unchanged
pos_163	(1S,2S)-3-oxo-2-pentyl-cyclopentanebutanoic acid	9.78455940961104e-05	5.1048764896289e-05	9.16781644765276e-05	3.60993245000786e-05	7.44471794961997e-05	6.38887444883031e-05	0.858175486575209	-0.220655403194533	0.799393222248053	0.263958199830731	unchanged
pos_164	5,7-octadienal	1.7370143400086e-05	1.09046431465529e-05	1.2084163607321e-05	7.33292477841608e-06	1.41373932733195e-05	9.70854419286854e-06	0.686728027237583	-0.542189249764622	0.393274258574624	0.871560479529484	unchanged
pos_165	PG(P-16:0/0:0)	3.37291674523395e-05	3.08525152387629e-05	3.11500773078142e-05	2.2492750575001e-05	3.22908413455512e-05	2.68214139414076e-05	0.830619854539741	-0.267739737567614	0.413738557098675	0.922839217978733	unchanged
pos_166	DL-4-hydroxy stearic acid	1.19054414874913e-05	8.6225948113687e-06	1.35027531149609e-05	1.18580513579421e-05	1.026401814943e-05	1.26804022364515e-05	1.23542281900151	0.305004883494009	0.356262550020285	1.01430647233032	unchanged
pos_167	5S-HETE di-endoperoxide	3.572652998831e-06	2.92953229465684e-06	2.91001679502281e-06	2.98665890385759e-06	3.25109264674392e-06	2.9483378494402e-06	0.906875985952926	-0.141022817213288	0.517930845976465	0.783472361738573	unchanged
pos_168	7beta,12alpha-Dihydroxy-3-oxo-5beta-cholestan-26-oic acid	1.34272106617925e-06	1.45331825236089e-06	1.20820101370181e-06	1.01075463925159e-06	1.39801965927007e-06	1.1094778264767e-06	0.793606741593303	-0.333503813590605	0.15842707139083	1.27192356222891	unchanged
pos_169	8-nonylenic acid	3.45939237561953e-06	4.32983197725564e-06	4.83652273526222e-06	6.2662490183346e-06	3.89461217643758e-06	5.55138587679841e-06	1.42540145855454	0.511368305730663	0.212438148930245	1.16833252850171	unchanged
pos_170	8,12,16,19-docosatetraenoic acid	4.70004166575467e-06	3.32081719327455e-06	2.42486831989779e-06	3.07924326496285e-06	4.01042942951461e-06	2.75205579243032e-06	0.686224715033424	-0.543247008026986	0.287389088477875	1.09489402739408	unchanged
pos_171	4,4'-Dihydroxydiatoxanthin	1.25307037062824e-05	9.29169064980346e-06	1.21862960271942e-05	9.27498034284373e-06	1.09111971780429e-05	1.0730638185019e-05	0.983451953981062	-0.0240735227561256	0.941543865877856	0.0546646508506212	unchanged
pos_172	6-hydroxy-4-tridecanolide	4.74746761310868e-07	4.94692070432997e-07	4.83201487002335e-07	4.30777555981844e-07	4.84719415871933e-07	4.5698952149209e-07	0.94279186376316	-0.0849887866166238	0.472630939221448	0.828374680332658	unchanged
pos_173	Mayolene-19	0.000599937140785653	0.000523836267118639	0.000474858261755113	0.000541299668458715	0.000561886703952146	0.000508078965106914	0.904237387240587	-0.145226525304474	0.40006823218912	0.869747833962903	unchanged
pos_174	9-Keto heptadecylic acid	9.7521866225257e-07	4.31380441323398e-07	2.93510367481171e-06	1.4679469529958e-05	7.03299551787984e-07	8.80728660238486e-06	12.5228099178995	3.64648641113353	0.398804746447734	1.00469506738812	unchanged
pos_175	12-amino-octadecanoic acid	2.93892361202835e-06	2.6339335984022e-06	2.63346517290965e-06	2.89886197295483e-06	2.78642860521527e-06	2.76616357293224e-06	0.992727237925599	-0.0105307180681976	0.929445057545605	0.0951239524180628	unchanged
pos_176	Oleic acid (d5)	0.000101774535607731	4.73368407431861e-05	7.77015736253002e-05	3.37064994965914e-05	7.45556881754585e-05	5.57040365609458e-05	0.747146702339498	-0.420536550724402	0.646121813359061	0.489477356973451	unchanged
pos_177	4,24-Dimethylcholest-24-en-3beta-ol	0.000700623250737964	0.00077050206142774	0.000427781443945943	0.000647554583710225	0.000735562656082852	0.000537668013828084	0.730961542679951	-0.452132589727991	0.303512873373938	1.13906310645224	unchanged
pos_178	Lysine-containing siolipin	6.74023271606375e-05	0.000149473028115441	0.000216461692416071	0.00072851795207621	0.000108437677638039	0.000472489822246141	4.35724770704969	2.12341713197559	0.385677845674419	1.01071551880546	unchanged
pos_179	(S)-9-Hydroxy-10-undecenoic acid	3.19983963776813e-07	3.99948048907626e-07	1.77030146415697e-06	2.10129692863959e-06	3.59966006342219e-07	1.93579919639828e-06	5.37772779176797	2.42699673114879	0.054274653649729	1.43577259365543	unchanged
pos_180	PS(22:0/0:0)	0.000135596018884239	9.37225930989003e-05	0.00013214215955911	0.00012588916799241	0.00011465930599157	0.00012901566377576	1.12520883202665	0.170192781859667	0.61665384864651	0.654624117445329	unchanged
pos_181	7Z-hexadecen-1-ol	4.57278294694204e-06	4.25260610485666e-06	1.79008416897862e-06	3.71916705823713e-06	4.41269452589935e-06	2.75462561360787e-06	0.624250239267685	-0.679803625765934	0.329453863430957	1.12645417063787	unchanged
pos_182	Xanthohumol D	4.14512920353219e-06	3.94607146105538e-06	2.44994169449649e-06	2.9779601683781e-06	4.04560033229378e-06	2.71395093143729e-06	0.670840099990434	-0.575959165185717	0.0923046067199501	1.39675490375651	unchanged
pos_183	6E-nonenoic acid	1.36064162604104e-06	1.16380302974756e-06	1.57318327185676e-06	2.7142781359841e-06	1.2622223278943e-06	2.14373070392043e-06	1.69837805634187	0.764157636335155	0.359961688653054	1.05804231396445	unchanged
pos_184	DG(18:1(11E)/16:0/0:0)	0.000135763471651082	0.000139618855044341	0.000394653311224959	0.00037665596493308	0.000137691163347712	0.00038565463807902	2.80086701791549	1.48587348746517	0.0178254349045232	1.45454378388832	unchanged
pos_185	9S,10R-Epoxy-6Z-octadecene	2.38537687648569e-06	2.38559637521383e-06	1.51692192994814e-06	2.00496484706796e-06	2.38548662584976e-06	1.76094338850805e-06	0.738190425981016	-0.437935068329688	0.237128559027413	1.28274576219305	unchanged
pos_186	3,4-dimethyl-5-carboxyethyl-2-furanpropanoic acid	5.76510983738701e-07	6.24107272001962e-07	4.39198719641162e-07	4.41482780758679e-07	6.00309127870332e-07	4.4034075019992e-07	0.73352332949206	-0.447085243770885	0.0933805903187254	1.43010077309537	unchanged
pos_187	PG(P-20:0/16:1(9Z))	0.000157456763967289	0.000146629922719003	0.000119291199135398	9.40020265817373e-05	0.000152043343343146	0.000106646612858568	0.701422439901741	-0.511644508868776	0.132846254620829	1.32800303590319	unchanged
pos_188	(9Me,4E,8E,10E-d19:3)sphingosine	1.79910578456957e-05	1.63827690631837e-05	8.03429598317684e-06	1.54619815350912e-05	1.71869134544397e-05	1.1748138759134e-05	0.683551400330073	-0.54887826808288	0.373323603689136	1.04380725738374	unchanged
pos_189	DG(19:1(9Z)/17:2(9Z,12Z)/0:0)[iso2]	0.00645698138714855	0.00659453803074156	0.000955495014962612	0.00431104054971664	0.00652575970894505	0.00263326778233963	0.403518961743278	-1.30929162616686	0.258609000621372	1.2524848090627	unchanged
pos_190	bacteriohopane-,32,33,34-triol-35-cyclitolguanine	0.00389312691882059	0.00371622441895969	0.00253949385209229	0.00153676490945293	0.00380467566889014	0.00203812938077261	0.53569070221619	-0.900527838932486	0.166929406866144	1.34011883056271	unchanged
pos_191	PE(18:4(6Z,9Z,12Z,15Z)/19:0)	3.02983682150949e-05	2.28078672653015e-05	2.01216669481579e-05	9.91036014662979e-06	2.65531177401982e-05	1.50160135473938e-05	0.565508491105036	-0.822379408456247	0.221276730401915	1.13228376507405	unchanged
pos_192	3,6,8-dodecatrien-1-ol	2.70851107035526e-05	9.37507453676548e-06	8.07024000958018e-05	9.58238881260295e-05	1.8230092620159e-05	8.82631441109157e-05	4.84161797473883	2.27548924875173	0.0281069378246816	1.41914335972138	unchanged
pos_193	2E,4E,6E,8E,10E,12E,14E,16E,18E,20E,22E.24E,26E-hexacosadodecaenal	7.19496679358073e-06	5.50312120504259e-06	5.7771876274974e-06	6.1256417337138e-06	6.34904399931166e-06	5.9514146806056e-06	0.937371780893443	-0.0933067310261348	0.720478257483071	0.430253514946497	unchanged
pos_194	20:0 Cholesterol ester	3.2746188352316e-06	2.91320602487785e-06	1.29967512257278e-06	1.51077502221726e-06	3.09391243005472e-06	1.40522507239502e-06	0.454190318621967	-1.13863114054872	0.0271528056595637	1.43178522315492	unchanged
pos_195	24-Nor-5beta-chol-22-ene-3alpha,6alpha-diol	5.14595096604908e-06	5.34679819874272e-06	2.21553350224731e-06	4.2622536299172e-06	5.2463745823959e-06	3.23889356608226e-06	0.617358428227808	-0.69581975707338	0.297705513077791	1.1906933594361	unchanged
pos_196	Cer(t15:0(14Me)/21:0(2OH[R]))	3.54135739896024e-06	3.74809004335591e-06	1.436327320961e-05	5.61020383764901e-06	3.64472372115807e-06	9.9867385236295e-06	2.74005364677033	1.45420413959889	0.384437023163096	1.05354347758165	unchanged
pos_197	omega-linoleoyloxy-Cer(d18:1/31:0)	0.000240099032890344	0.000141635234502143	0.000145298221939737	7.54369296483515e-05	0.000190867133696244	0.000110367575794044	0.578242957059801	-0.790252305797236	0.325935857553248	0.976382182830955	unchanged
pos_198	Phytoene	0.000346873060808576	0.000330695298945181	0.000180292748770357	0.000206244125739967	0.000338784179876878	0.000193268437255162	0.570476571029379	-0.809760457372186	0.0186912944186809	1.44030399896039	unchanged
pos_199	tetracosatetraenoic acid n-6	6.39034251618151e-06	5.47590874773327e-06	4.28500533342547e-06	5.10633458216246e-06	5.93312563195739e-06	4.69566995779397e-06	0.791432753842568	-0.33746132168135	0.183129557538637	1.18719230534008	unchanged
pos_200	(9R,13R)-1a,1b-dihomo-jasmonic acid	4.01382517006773e-06	1.7256922823403e-06	4.8580041146886e-06	2.05882741213154e-06	2.86975872620401e-06	3.45841576341007e-06	1.20512422589083	0.269181869143375	0.776684947723065	0.355558631855567	unchanged
pos_201	PA(15:0/22:1(11Z))	3.70819151309935e-05	3.28182064704504e-05	9.89871955360238e-05	9.90137770067224e-05	3.49500608007219e-05	9.90004862713731e-05	2.83262701131919	1.50214064606951	0.0211765587988979	1.45551909739019	unchanged
pos_202	MGMG(18:4(6Z,9Z,12Z,15Z)/0:0)	1.32624636902812e-05	1.05948282657344e-05	1.64810292495833e-05	1.94295836329881e-05	1.19286459780078e-05	1.79553064412857e-05	1.50522586338709	0.589979983689124	0.0949080865311397	1.32120297692478	unchanged
pos_203	4-Prenyldihydropinosylvin	2.50009097153829e-06	2.19351610490129e-06	1.75949847017198e-06	1.36766433736819e-06	2.34680353821979e-06	1.56358140377009e-06	0.666260033405339	-0.585842740884018	0.0942852665992469	1.31605696089412	unchanged
pos_204	Tridecylic acid	0.000334929425966243	0.000328417835166151	0.000323385585257515	0.000306434387904036	0.000331673630566197	0.000314909986580776	0.949457411019367	-0.0748248067708098	0.270691319453334	1.14039972580359	unchanged
pos_205	2,3-dihydroxy-valeric acid	2.40676624637611e-07	5.57126973840403e-07	1.33153171301393e-07	1.44192781101422e-07	3.98901799239007e-07	1.38672976201408e-07	0.347636878214028	-1.52434695981679	0.347515168789857	1.12068417388277	unchanged
pos_206	Tacrolimus	3.0926315375673e-05	4.27073861572265e-05	3.37615487731722e-05	4.46620186668141e-05	3.68168507664497e-05	3.92117837199931e-05	1.0650499133871	0.0909210436986772	0.793676539439371	0.270726248901253	unchanged
pos_207	10E-Pentadecen-6,8-diynoic acid	2.76694105769946e-07	2.30189603729031e-07	2.39735555789385e-07	2.26105712281465e-07	2.53441854749489e-07	2.32920634035425e-07	0.919029866892556	-0.121816347499697	0.535277954830959	0.722818504120526	unchanged
pos_208	DG(14:0/18:2(9Z,12Z)/0:0)[iso2]	2.44110801952799e-05	3.05762381359317e-05	7.59355761797984e-05	0.000234174858594082	2.74936591656058e-05	0.00015505521738694	5.6396719131847	2.49561123656218	0.353106042310001	1.08205195326874	unchanged
pos_209	12-[3]-ladderane-dodecanoic acid	3.8539387168269e-06	5.30048140567541e-06	3.00485207991355e-06	6.17297591933101e-06	4.57721006125115e-06	4.58891399962228e-06	1.0025570026751	0.00368426674378005	0.995466475525203	0.0194971017949506	unchanged
pos_210	TG(16:0/19:0/22:2(13Z,16Z))[iso6]	6.81619808445843e-05	0.000100385168490328	0.000119743142923019	7.88215064399256e-05	8.42735746674561e-05	9.92823246814723e-05	1.17809556641261	0.236456574480177	0.625405441612419	0.547466511071791	unchanged
pos_211	Cer(d18:0/36:0(36OH))	0.000380987640919433	0.000869728525722615	0.000322890650766377	0.000174904222424979	0.000625358083321024	0.000248897436595678	0.398007866587227	-1.32913114910783	0.351591370429442	1.06415559434076	unchanged
pos_212	14-pentadecynoic acid	2.78638958529523e-06	2.861292290399e-06	1.206943135717e-06	2.1129210795975e-06	2.82384093784711e-06	1.65993210765725e-06	0.587827765158322	-0.76653459076338	0.234302627015833	1.28387454093519	unchanged
pos_213	PG-PI	6.53301647967132e-05	6.42311645334642e-05	5.3631457109472e-05	6.10199463207892e-05	6.47806646650887e-05	5.73257017151306e-05	0.884919937322352	-0.17638116088158	0.287376569982322	1.19574811652236	unchanged
pos_214	Didymocalyxin B	2.6676723373436e-06	3.36603713335703e-06	2.32366549279809e-06	2.75026254317732e-06	3.01685473535031e-06	2.53696401798771e-06	0.840930121116062	-0.249942173251031	0.382320517449998	0.953147164758505	unchanged
pos_215	4,7-decadienal	3.49345839801447e-07	2.44243406589593e-07	1.5273404173823e-06	2.15399327475298e-06	2.9679462319552e-07	1.84066684606764e-06	6.20182005404815	2.63269166672793	0.119424482760208	1.3943280132196	unchanged
pos_216	27-Oxooctacosanoic acid	0.00157815485202612	0.00130690055996944	0.00146976769879316	0.00161073518179678	0.00144252770599778	0.00154025144029497	1.06774478846463	0.0945668563742667	0.606084218490018	0.613101101396317	unchanged
pos_217	TG(18:1(9Z)/18:2(9Z,12Z)/22:1(13Z))[iso6]	0.000609159105692168	0.000590438245818687	0.00367181087414145	0.00201704040686032	0.000599798675755427	0.00284442564050089	4.74230063432271	2.24558712420719	0.2247866010899	1.29919961148479	unchanged
pos_218	11beta-Hydroxyisoandrosterone	7.70707791987834e-06	4.88440264562165e-06	6.93672768304975e-06	4.01188272937147e-06	6.29574028275e-06	5.47430520621061e-06	0.869525259993638	-0.201700155983198	0.725251041490135	0.371008391659671	unchanged
pos_219	1,2,4-Nonadecanetriol	7.67392262778626e-05	8.35145030673159e-05	2.89711389855329e-05	9.83249624855738e-05	8.01268646725893e-05	6.36480507355533e-05	0.794340961619166	-0.332169694509005	0.717575410893176	0.480535293897049	unchanged
pos_220	omega-linoleoyloxy-Cer(d20:1/31:0)	0.000183250361346442	0.00017168673125821	0.000132067920853006	0.000105540748196461	0.000177468546302326	0.000118804334524733	0.669438821696013	-0.578975877528443	0.1010763897117	1.36609996760942	unchanged
pos_221	Cer(t18:1(6OH)/28:0(2OH))	6.9332469896863e-05	5.39212225774771e-05	3.56331875573853e-05	2.95516212821408e-05	6.16268462371701e-05	3.2592404419763e-05	0.528866985896563	-0.919023175794532	0.129243181285825	1.33889615395767	unchanged
pos_222	PE-NMe(18:1(9E)/18:1(9E))	0.00019818878463864	4.59152947009521e-05	0.000297961486810681	0.00026016638104108	0.000122052039669796	0.00027906393392588	2.28643400537074	1.19309927842833	0.27313803396135	1.20577612164221	unchanged
pos_223	GlcADG(18:3((9Z,12Z,15Z)/16:0)	0.000146250353345497	0.000146521804836085	6.703635411599e-05	8.69136893701748e-05	0.000146386079090791	7.69750217430824e-05	0.525835668399461	-0.927316088957055	0.0904881577813402	1.43048657364475	unchanged
pos_224	PE-Cer(d14:2(4E,6E)/20:0)	0.000314057271733969	0.000307860079339741	0.000224356318430931	0.000193061043619393	0.000310958675536855	0.000208708681025162	0.671178190043537	-0.575232258768826	0.0865328680593121	1.41700133545305	unchanged
pos_225	4beta-(2,4-Dihydroxy-3-methoxyphenyl)fisetinidol	3.47129105923354e-07	3.68041245449035e-07	7.62892157739113e-08	1.34541376277164e-08	3.57585175686195e-07	4.48716767008138e-08	0.12548528225396	-2.99440992963054	0.0434266169020054	1.4386310926744	unchanged
pos_226	Androstenediol	7.7957193009625e-06	5.47960763730328e-06	7.63389752193113e-06	4.11323406427176e-06	6.63766346913289e-06	5.87356579310144e-06	0.884884541136391	-0.176438868840375	0.756328851163584	0.333970765712087	unchanged
pos_227	1-O-alpha-D-glucopyranosyl-1,2-nonadecandiol	4.53882404326291e-05	4.2836752255844e-05	7.41433017901069e-05	0.000118658515715419	4.41124963442366e-05	9.6400908752763e-05	2.18534240276243	1.12785934108347	0.255272799719644	1.23860501883368	unchanged
pos_228	Cer(d18:0/16:0(2OH))	0.000408817415593477	0.000419103345835722	0.000388826185205095	0.000422679881677257	0.000413960380714599	0.000405753033441176	0.98017359231515	-0.0288908164820605	0.713581686553732	0.476677883367031	unchanged
pos_229	ascr#32	6.27201387456528e-06	8.23786273495778e-06	7.38000976622102e-06	7.34141707027626e-06	7.25493830476153e-06	7.36071341824864e-06	1.01457973990181	0.020882256755531	0.93175707717977	0.0853398076242019	unchanged
pos_230	3,4-dimethyl-5-carboxybutyl-2-furanpentanoic acid	4.24825776975193e-06	3.45868771558214e-06	3.60487831515955e-06	3.33225752165493e-06	3.85347274266704e-06	3.46856791840724e-06	0.900114818512146	-0.151819051742158	0.501110699817931	0.769921218741674	unchanged
pos_231	25-hydroxy-16,17-didehydrovitamin D3 / 25-hydroxy-16,17-didehydrocholecalciferol	1.05947531407944e-06	9.94219776356836e-07	8.95284984134541e-07	6.92806651908177e-07	1.02684754521814e-06	7.94045818021359e-07	0.773285013650859	-0.37092784115824	0.23761315412392	1.20963387413314	unchanged
pos_232	omega-linoleoyloxy-Cer(d18:0/33:0)	0.000240628249250193	0.000213093786904676	0.000185063002963484	0.000143052277946584	0.000226861018077434	0.000164057640455034	0.723163643738195	-0.467605945227525	0.149045574590399	1.25326025379075	unchanged
pos_233	DG(17:2(9Z,12Z)/19:0/0:0)[iso2]	0.000235620641929332	0.000228299957508965	0.00103717285075458	0.000420767273879387	0.000231960299719149	0.000728970062316983	3.14265011383242	1.65198165898441	0.353343095984882	1.106259613755	unchanged
pos_234	TG(17:1(9Z)/20:5(5Z,8Z,11Z,14Z,17Z)/22:0)[iso6]	0.000113249044770972	0.000113482705575028	0.000132627785347021	9.88501426797954e-05	0.000113365875173	0.000115738964013408	1.0209330086041	0.0298882028215007	0.911129290627463	0.161069393106571	unchanged
pos_235	Chaetoglobosin B	1.20770174642587e-05	1.12385505543851e-05	2.45919762467294e-05	3.43245181288204e-05	1.16577840093219e-05	2.94582471877749e-05	2.52691653612893	1.33737801295642	0.167608183195468	1.35184912529274	unchanged
pos_236	4,4-difluoro-1alpha-hydroxyvitamin D3 / 4,4-difluoro-1alpha-hydroxycholecalciferol	3.25292762274219e-05	2.98869037091057e-05	3.74170631318748e-05	5.10218035102667e-05	3.12080899682638e-05	4.42194333210707e-05	1.41692213032065	0.502760474355316	0.297932854949246	1.15563516891219	unchanged
pos_237	Pinosylvin	8.82705080755099e-07	7.61413033425203e-07	9.66323742856558e-07	8.16002052573057e-07	8.22059057090151e-07	8.91162897714808e-07	1.08406189315554	0.116447127909017	0.551404974167974	0.68367312662805	unchanged
pos_238	3,7,11,15-Tetramethyl-6,10,14-hexadecatrien-1-ol	4.5124318506051e-06	4.70957335692532e-06	4.43462486068803e-06	3.47538826133824e-06	4.61100260376521e-06	3.95500656101313e-06	0.857732450158148	-0.221400392412599	0.395182634986136	0.992664391192492	unchanged
pos_239	Gibberellin A53	1.2741323310182e-06	1.47026340216593e-06	1.11423495395325e-06	6.6013662614399e-07	1.37219786659207e-06	8.8718579004862e-07	0.646543630221492	-0.629180365253546	0.24511097861822	1.17748146434005	unchanged
pos_240	PC(11:0/0:0)	4.22811211646603e-05	3.5123700039467e-05	3.56166891431752e-05	3.06549590449482e-05	3.87024106020637e-05	3.31358240940617e-05	0.856169514471919	-0.224031628312107	0.342570823369324	0.953399764910829	unchanged
pos_241	DG(16:0/20:1(11Z)/0:0)[iso2]	2.05861566497522e-05	2.85135651765195e-05	9.03732917146181e-06	8.05622397163589e-05	2.45498609131358e-05	4.47997844439104e-05	1.82484880881502	0.867776939714062	0.671842557887931	0.519662871576244	unchanged
pos_242	7,8-diaminononanoic acid	2.01649759849901e-05	1.72418623332272e-05	2.20524535741263e-05	1.51160661695719e-05	1.87034191591087e-05	1.85842598718491e-05	0.993629010490228	-0.00922079906709706	0.978781930525505	0.00666007753350942	unchanged
pos_243	5,8,11,14-Octadecatetraynoic acid	1.29670042802571e-06	1.06155917050908e-06	1.14791076857238e-06	1.02733659568588e-06	1.1791297992674e-06	1.08762368212913e-06	0.922395212812772	-0.116543069396806	0.580419654884892	0.612812182664094	unchanged
pos_244	DG(16:1(9Z)/20:5(5Z,8Z,11Z,14Z,17Z)/0:0)[iso2]	0.000126499547802633	0.000118616450558728	0.000125213372798465	0.000122545754887716	0.00012255799918068	0.000123879563843091	1.01078317752611	0.0154735588080511	0.796334455129281	0.348051018625316	unchanged
pos_245	4alpha,24beta-Dimethyl-5alpha-cholest-22-en-3beta-4beta-diol	6.21326503318356e-05	3.81692264143259e-05	2.33426887914385e-05	3.30780690365017e-05	5.01509383730807e-05	2.82103789139701e-05	0.562509492925309	-0.83005065139199	0.29098493353911	1.10738030567755	unchanged
pos_246	2,4-Dimethyl-2E,4E-hexadien-1-ol	1.21573162092683e-05	1.23384054659227e-05	5.78796838962264e-06	1.03206039039662e-05	1.22478608375955e-05	8.05428614679442e-06	0.657607581731443	-0.60470116255983	0.315030695346092	1.16760419648801	unchanged
pos_247	PE(12:0/17:1(9Z))	0.00021010913354785	0.000185328732615648	0.000144609129247121	0.000146310798271419	0.000197718933081749	0.00014545996375927	0.735690616432408	-0.442828904661602	0.146755101864985	1.37234211829945	unchanged
pos_248	4Z,8Z,11Z-Heptadecatriene	2.0530897583899e-05	3.72128816123118e-05	2.4955147960617e-05	3.84413051183051e-05	2.88718895981054e-05	3.16982265394611e-05	1.09789234375367	0.13473659464608	0.817775771009636	0.236434323607615	unchanged
pos_249	9E,15E,19Z-docosatrienoic acid	6.14426904103786e-06	6.35020422356647e-06	1.04498434825998e-05	1.27787443069854e-05	6.24723663230217e-06	1.16142938947926e-05	1.85910900745129	0.894611364070605	0.133657891215074	1.38566002860894	unchanged
pos_250	12-hydroxy-3Z-dodecenoic acid	1.09326108107918e-06	7.12667383653562e-07	4.8780821224274e-07	1.11981744521974e-06	9.02964232366371e-07	8.0381282873124e-07	0.89019343172067	-0.167809238962352	0.818016220876758	0.273548681056157	unchanged
pos_251	DG(20:0/22:4(7Z,10Z,13Z,16Z)/0:0)[iso2]	0.000514906918002809	0.00103590757444106	0.000655311620318588	0.000686542110134266	0.000775407246221934	0.000670926865226427	0.865257409568232	-0.208798704030794	0.757192529691094	0.422100156765008	unchanged
pos_252	Carissin	1.18142433152654e-05	1.31808196377046e-05	8.60276426784361e-06	1.72988963608289e-05	1.2497531476485e-05	1.29508303143363e-05	1.03627106990722	0.0514014355127049	0.934059076155319	0.084666007062837	unchanged
pos_253	Prosopinine	2.86948768489032e-06	2.86979082451977e-06	3.31755055359771e-06	3.04323950116562e-06	2.86963925470505e-06	3.18039502738166e-06	1.10829088435667	0.148336583861771	0.264608552756723	1.24427567653948	unchanged
pos_254	2,6E,10E-Trimethyl-2,6,10-dodecatriene	1.25209910166388e-06	1.11170881342728e-06	9.94011036684004e-07	9.72523703620323e-07	1.18190395754558e-06	9.83267370152164e-07	0.831935085651191	-0.265457132942563	0.209484587900919	1.28674236522276	unchanged
pos_255	TG(16:0/18:0/20:3(8Z,11Z,14Z))[iso6]	0.00258678556232344	0.00263188163927244	0.0117749053903835	0.00429684785581526	0.00260933360079794	0.00803587662309938	3.07966624913043	1.62277401104544	0.384080174747901	1.05476253936812	unchanged
pos_256	PGE2-EA	2.16504336706248e-05	2.19176592851621e-05	1.87735041729261e-05	1.73017896174468e-05	2.17840464778935e-05	1.80376468951864e-05	0.828020951639593	-0.272260821795471	0.114197217043405	1.39775739712854	unchanged
pos_257	CL(1'-[16:0/18:0],3'-[18:0/20:4(5Z,8Z,11Z,14Z)])	2.16142908043292e-05	1.45538011391494e-05	6.11162828507791e-05	3.48537206574075e-05	1.80840459717393e-05	4.79850017540933e-05	2.65344391565259	1.40786605564043	0.24602383783527	1.23722163029348	unchanged
pos_258	8-oxo-9,11-octadecadiynoic acid	2.04622475825662e-06	2.6172373177481e-06	2.40712482529198e-06	4.58390289349021e-06	2.33173103800236e-06	3.49551385939109e-06	1.49910680195164	0.584103169914956	0.472273318918816	0.840664813499693	unchanged
pos_259	1,12E-Pentadecadiene	9.95005680826731e-07	9.53101801160209e-07	7.07408161341764e-07	7.4463280440749e-07	9.7405374099347e-07	7.26020482874627e-07	0.745359780800323	-0.423991120743282	0.0130712256137209	1.43650633403355	unchanged
pos_260	TG(15:1(9Z)/19:0/20:3(8Z,11Z,14Z))[iso6]	0.0058254668367874	0.00583684514694873	0.0189065153412565	0.0102122891093917	0.00583115599186807	0.0145594022253241	2.49682948726259	1.32009730052912	0.294173476601444	1.20030151642487	unchanged
pos_261	20-HETE-d6	6.71255569139946e-06	1.2057546615317e-05	2.88346717904463e-06	8.77894429782418e-06	9.38505115335823e-06	5.83120573843441e-06	0.621329137492004	-0.68657038322883	0.466782902281359	0.802839631624899	unchanged
pos_262	9-hexadecen-1-ol	2.94517507762531e-08	1.00779641985665e-07	2.68408969777876e-07	7.74930235794423e-07	6.5115696380959e-08	5.21669602786149e-07	8.01142630394558	3.00205911385075	0.317861578803412	1.12830235766759	unchanged
pos_263	PE(17:0/22:4(7Z,10Z,13Z,16Z))	0.00753503588987041	0.00696981560552817	0.00662620791768847	0.0031689023779062	0.00725242574769929	0.00489755514779733	0.67529890248804	-0.566401882074786	0.398704474361036	0.987709549926914	unchanged
pos_264	Dalbergichromene	2.46346277784673e-06	1.86678014900199e-06	2.94421410616054e-06	3.18449236019895e-06	2.16512146342436e-06	3.06435323317974e-06	1.41532624610037	0.501134646258277	0.167776648635459	1.30694868056585	unchanged
pos_265	GlcCer(d18:1/14:0)	0.000231251607450841	0.000166596973232928	0.000201723042188272	0.000190125699842604	0.000198924290341884	0.000195924371015438	0.984919291046405	-0.0219225867424445	0.941319523754235	0.0657040132138857	unchanged
pos_266	TG(14:0/16:1(9Z)/16:1(9Z))[iso3]	0.000597073649752671	0.000739965419707772	0.000942253251031291	0.00261878586856349	0.000668519534730221	0.00178051955979739	2.66337701039045	1.41325666156489	0.410001791739237	0.979903791392698	unchanged
pos_267	34:5(19Z,22Z,25Z,28Z,31Z)	1.30863815828462e-05	2.07570170385125e-05	5.99918646243527e-06	6.53538288241466e-06	1.69216993106794e-05	6.26728467242497e-06	0.370369698536698	-1.43296202425647	0.218515840569607	1.30895393585555	unchanged
pos_268	DG(18:3(9Z,12Z,15Z)/20:0/0:0)[iso2]	0.000321990274980405	0.000253111688897957	0.000160915469881569	0.000277540286310022	0.000287550981939181	0.000219227878095796	0.762396555272984	-0.391386494136112	0.439642698044136	0.847147017061553	unchanged
pos_269	DG(12:0/18:3(9Z,12Z,15Z)/0:0)[iso2]	1.4465834358689e-05	1.17520622162512e-05	1.21966322161679e-05	1.18897012201728e-05	1.31089482874701e-05	1.20431667181703e-05	0.918698163580487	-0.122337150056583	0.575439736455149	0.679570214439482	unchanged
pos_270	Tariric acid	1.74552807316239e-06	1.25108673037328e-06	2.86640788598359e-06	3.45982168584054e-06	1.49830740176783e-06	3.16311478591206e-06	2.11112538200101	1.07801226443562	0.0527315249225134	1.38431920077935	unchanged
pos_271	PA(17:1(9Z)/20:5(5Z,8Z,11Z,14Z,17Z))	4.6714219273817e-06	4.98318066027031e-06	1.20758125434375e-06	2.2311248995665e-07	4.82730129382601e-06	7.153468721502e-07	0.148187740646127	-2.75450199434623	0.05527921919603	1.43195699613511	unchanged
pos_272	Fucoxanthinol 3-arachidonate	0.000132856301237474	8.16509687257868e-05	0.000139647564286455	5.17634139043916e-05	0.00010725363498163	9.57054890954233e-05	0.892328629344964	-0.164352967015436	0.845864227326562	0.203295457921411	unchanged
pos_273	Coenzyme Q9	0.00396570955698915	0.005619332828516	0.0032682229733764	0.0055489915263152	0.00479252119275258	0.0044086072498458	0.919893115238104	-0.120461854450493	0.812916401470163	0.304057691700646	unchanged
pos_274	14-hydroxy-heneicosanoic acid	4.41688976600752e-05	5.07886347550175e-05	1.53305508479235e-05	5.48361422708825e-05	4.74787662075464e-05	3.5083346559403e-05	0.73892709018683	-0.43649607397344	0.642686528426761	0.603281076564755	unchanged
pos_275	MGMG(16:2(7Z,10Z)/0:0)	0.000519903446886869	0.000441445333754382	0.000581737460406199	0.000623055471858572	0.000480674390320625	0.000602396466132386	1.25323187226714	0.325653365993834	0.148763071754313	1.30093974134665	unchanged
pos_276	12-hydroxy-5Z,8Z,10Z,14Z-Eicosatetraenoic acid	0.000604148168741061	0.000139128760340043	0.000264190312059303	5.28174333476451e-05	0.000371638464540552	0.000158503872703474	0.42650018183513	-1.22938173826153	0.522509861547891	0.713700629434331	unchanged
pos_277	PS-PG	1.44989341221168e-07	0	1.45356578552313e-07	7.43426326464176e-07	7.2494670610584e-08	4.44391452508244e-07	6.12998788414889	2.61588422244859	0.423476268629139	0.937640782349211	unchanged
pos_278	O1C[C@](OCCC(C)CCCC2CC(C(C)CCCC(CCC(C)CCCC(C)CCCC(C)CCCC(C)CCOC[C@](CO)(OCCC(C)CCCC3CC(C(C)CCCC(C)CCC(C)CCCC(C)CCCC(C)CCCC(C)CC1)CC3)[H])C)CC2)([H])CO	1.51300058778427e-05	1.91628740144781e-05	1.78783549321119e-05	1.97008731402746e-06	1.71464399461604e-05	9.92422112306968e-06	0.578791933149482	-0.788883280285069	0.526641682399926	0.76030831410555	unchanged
pos_279	3Z,6Z,9Z-Docosatriene	1.30185120131623e-06	1.21418281357866e-06	9.47731908863522e-07	8.71986464604313e-07	1.25801700744745e-06	9.09859186733918e-07	0.723248717106019	-0.467436235773519	0.0279234000043004	1.4101997241194	unchanged
pos_280	1-O-cerotoyl-Cer(d18:1/18:0)	8.49280071934993e-05	8.51551586123539e-05	0.000159968143881475	0.000169425726570617	8.50415829029266e-05	0.000164696935226046	1.93666356627022	0.953573353306153	0.0376453793294	1.44932147525271	unchanged
pos_281	3'-O-Aminopropyl-25-hydroxyvitamin D3	5.56383658936479e-06	9.37468432325147e-06	4.74186391960067e-06	4.9624743700164e-06	7.46926045630813e-06	4.85216914480854e-06	0.649618415797866	-0.622335563343855	0.400036894936737	1.03249883328966	unchanged
pos_282	DG(18:1(9Z)/22:0/0:0)[iso2]	5.80739862128911e-05	4.4118944828612e-05	3.06372926463986e-05	5.97803802122588e-05	5.10964655207516e-05	4.52088364293287e-05	0.884774239638322	-0.176618713029776	0.761976325908119	0.367815422141428	unchanged
pos_283	Eunicea sesquiterpenoid 7	8.86262888213488e-08	5.37675756885829e-07	6.73710918871517e-08	3.43156849952908e-07	3.13151022853589e-07	2.0526397092003e-07	0.655479164811795	-0.609378171496659	0.728862887335268	0.434539666284493	unchanged
pos_284	GlcCer(d18:0/18:0)	0.000458811201054641	0.000383038459347059	0.000413727794946795	0.000439190975231967	0.00042092483020085	0.000426459385089381	1.01314855881961	0.0188457332291144	0.90911146202819	0.160449315419119	unchanged
pos_285	Hosloppin	2.33966801850612e-06	3.29886070111251e-06	1.56355973076749e-06	1.601177883995e-06	2.81926435980931e-06	1.58236880738124e-06	0.561270106464323	-0.833232872224148	0.235030487195344	1.28897290081581	unchanged
pos_286	PA(20:1(11Z)/22:2(13Z,16Z))	0.000142967073812551	0.000180224698212405	5.41801095381194e-05	0.000103826153092013	0.000161595886012478	7.90031313150662e-05	0.488893209255128	-1.03240872848995	0.126383244306515	1.29938515945155	unchanged
pos_287	5-decenal	6.2249916849482e-07	7.24592620026848e-07	4.26019066568688e-07	8.5739457433433e-07	6.73545894260834e-07	6.41706820451509e-07	0.952729169488493	-0.0698619346514696	0.907330954319735	0.169808931576988	unchanged
pos_288	7E,10-undecadien-4-olide	4.4499970355123e-06	2.66604619475055e-06	3.73377826679508e-06	4.46137573797369e-06	3.55802161513143e-06	4.09757700238438e-06	1.15164477499472	0.203695785892321	0.65532806943564	0.551982797629703	unchanged
pos_289	26,26,26-trifluoro-25-hydroxy-27-norvitamin D3	0.000416388743764292	0.000313033474967881	0.000346927860758399	0.000365096055651237	0.000364711109366086	0.000356011958204818	0.97614783060382	-0.034828444713175	0.894184138021273	0.147543179298437	unchanged
pos_290	TG(18:3(9Z,12Z,15Z)/19:0/22:1(13Z))[iso6]	0.000116272195963278	0.000121024836935243	0.000345829317444476	0.000167690494842384	0.000118648516449261	0.00025675990614343	2.1640380666136	1.11372587718305	0.364500360976362	1.0868042526598	unchanged
pos_291	Protegenin C	1.27217765943747e-06	9.88343450681825e-07	1.22095717674048e-06	1.296145174937e-06	1.13026055505965e-06	1.25855117583874e-06	1.11350535078376	0.15510849079804	0.527858151347221	0.782513565228866	unchanged
pos_292	PE(18:3(6Z,9Z,12Z)/20:2(11Z,14Z))	1.83599892148392e-05	1.37914844493278e-05	1.71243918582462e-05	1.49240046416116e-05	1.60757368320835e-05	1.60241982499289e-05	0.996794014315304	-0.00463268979145411	0.986230945288348	0.00961300226681334	unchanged
pos_293	bhos#36	6.92850199595481e-06	8.62637640281495e-06	4.33519824200385e-06	5.35464201796101e-06	7.77743919938488e-06	4.84492012998243e-06	0.622945420179642	-0.682822328886213	0.123090652906409	1.3271085092127	unchanged
pos_294	N-(1,1-dimethyl-2-hydroxy-ethyl) arachidonoyl amine	6.18552917307842e-06	5.49632865477971e-06	4.10394173407173e-06	4.57190057119935e-06	5.84092891392907e-06	4.33792115263554e-06	0.74267658733027	-0.429193996414051	0.0830450239420837	1.35140235573389	unchanged
pos_295	2-hydroxy-heptadecanoic acid	2.41978024188807e-06	2.08206245201171e-06	6.38285133457109e-06	1.66210799929484e-05	2.25092134694989e-06	1.15019656637597e-05	5.10989230225458	2.35329288477531	0.321495749152146	1.13615113542482	unchanged
pos_296	Dehydrophytosphingosine	8.06704243330255e-06	9.83969911709303e-06	5.47870455794719e-06	6.73249782979484e-06	8.95337077519779e-06	6.10560119387101e-06	0.681933245832337	-0.552297573556046	0.133221949974122	1.29620686079187	unchanged
pos_297	1a,1b-dihomo-15-deoxy-delta-12,14-PGD2	4.80601417821818e-05	3.28957106663677e-05	4.13575284779654e-05	3.11728488375719e-05	4.04779262242748e-05	3.62651886577687e-05	0.895925064363112	-0.158550025319612	0.695534222824503	0.422079902877593	unchanged
pos_298	2R-aminoheptanoic acid	3.52273262770465e-06	2.63255400244118e-06	4.76161159807525e-06	3.81085420710703e-06	3.07764331507291e-06	4.28623290259114e-06	1.39269969382062	0.477884204857333	0.205158316070074	1.17629945028029	unchanged
pos_299	N-stearoyl arginine	5.00551256689585e-05	7.63932844563149e-05	3.55763611768101e-05	2.91719585525492e-05	6.32242050626367e-05	3.23741598646797e-05	0.512053252905376	-0.965634238358636	0.241993714862639	1.24761346907635	unchanged
pos_300	2beta,3alpha,7alpha,12alpha-Tetrahydroxy-5beta-cholestan-26-oic acid	5.63096261903314e-07	7.07548976213767e-07	3.12157158229626e-07	3.24199692907845e-07	6.3532261905854e-07	3.18178425568735e-07	0.50081394243484	-0.997653368076882	0.140439828877771	1.39364528822295	unchanged
pos_301	Palmitic acid	9.85112944255206e-06	8.52844204122561e-06	6.44318089494408e-06	3.89458781788894e-06	9.18978574188884e-06	5.16888435641651e-06	0.562459724480379	-0.830178300553638	0.146154091439717	1.2873858673311	unchanged
pos_302	PG(12:0/16:1(9Z))	0.000534774187842542	0.000361374299122271	0.000646432872353177	0.000754047983085923	0.000448074243482406	0.00070024042771955	1.56277768228167	0.64411255793941	0.156172208175403	1.26986776568351	unchanged
pos_303	Cannflavin A	2.31644616584706e-06	2.00316412561288e-06	2.1202237034085e-06	2.05520505880564e-06	2.15980514572997e-06	2.08771438110707e-06	0.96662163493525	-0.0489768093452995	0.725668965634416	0.414843572899782	unchanged
pos_304	Persenone B	4.12426716731491e-05	2.69971886658071e-05	1.33279973792063e-05	3.87764913407436e-05	3.41199301694781e-05	2.6052244359975e-05	0.76354916995932	-0.38920703023935	0.648520522237069	0.532948591141406	unchanged
pos_305	15-hydroxy-pentacosanoic acid	4.16023568043718e-05	3.61487761865785e-05	1.72395319460807e-05	2.62262901811219e-05	3.88755664954751e-05	2.17329110636013e-05	0.559037797330384	-0.838982265883948	0.106028667085736	1.33641260128335	unchanged
pos_306	DG(16:0/18:2(9Z,12Z)/0:0)[iso2]	0.00145593941974131	0.00105788541127608	0.00260515933603927	0.0029530170883035	0.00125691241550869	0.00277908821217138	2.21104364781586	1.14472750541915	0.03004748693088	1.41578106943476	unchanged
pos_307	DG(20:1(11Z)/20:1(11Z)/0:0)	1.08934860819147e-05	1.04881387941522e-05	0.000108576469980055	6.01876037423382e-05	1.06908124380334e-05	8.43820368611966e-05	7.89294895502988	2.98056441911431	0.201935510586168	1.32793295715021	unchanged
pos_308	Hydroxynervonic acid	2.16063501504413e-06	5.03882608590383e-06	1.47053133074549e-06	2.22779447643742e-06	3.59973055047398e-06	1.84916290359145e-06	0.513694810670753	-0.961016595190003	0.429651890278428	0.953458588234868	unchanged
pos_309	PS(6:0/6:0)	0	0	1.84835648042393e-07	2.31102905235515e-07	0	2.07969276638954e-07	Inf	Inf	0.07052498444785	1.43554539789548	unchanged
pos_310	MG(16:0/0:0/0:0)[rac]	0.000132896116985908	0.000193958069891444	0.000127855400416521	0.000155655660666529	0.000163427093438676	0.000141755530541525	0.867393083722174	-0.205242155167441	0.60796260031439	0.632631949291875	unchanged
pos_311	thalianol	1.52321904661036e-05	1.3159763854942e-05	0.0012769799315244	0.00203065380009004	1.41959771605228e-05	0.00165381686580722	116.498980458089	6.86417351895046	0.143815538079936	1.37927765038331	unchanged
pos_312	delta-hexenoic acid	2.06127643701166e-06	1.77527972175599e-06	1.58432172405909e-06	1.62398095257348e-06	1.91827807938383e-06	1.60415133831628e-06	0.836245461779743	-0.258001618473324	0.266878854935608	1.20827185933559	unchanged
pos_313	7,11-Dimethyl-3-methylene-1,6E,10-dodecatriene	8.39871890997975e-07	5.37592967371824e-07	0.000255078915330295	0.000387010596507134	6.887324291849e-07	0.000321044755918714	466.138579097639	8.86461510958051	0.129280430589077	1.39302497125645	unchanged
pos_314	Dinor-PGE2	5.00250727577713e-06	4.09209117995879e-06	6.19700550417772e-06	6.58259052566672e-06	4.54729922786796e-06	6.38979801492222e-06	1.4051852967499	0.490760386016086	0.114795313120385	1.36716946117492	unchanged
pos_315	N-(3-hydroxy-dodecanoyl)-homoserine lactone	3.64912527227993e-06	4.08446497485115e-06	1.73183766750917e-06	1.46386330361012e-06	3.86679512356554e-06	1.59785048555965e-06	0.413223466591703	-1.27500590899476	0.0214119127926554	1.43978822309001	unchanged
pos_316	PE(18:3(9Z,12Z,15Z)/20:0)	0.000356545968850218	0.000331425109351921	0.000282732906993323	0.000223569759856956	0.000343985539101069	0.00025315133342514	0.735935975932869	-0.442347832982597	0.161473350631395	1.2904160779739	unchanged
pos_317	MG(18:1(11E)/0:0/0:0)[rac]	5.9709559293918e-05	0.000116228641540356	6.03066244670287e-05	6.19660245805667e-05	8.7969100417137e-05	6.11363245237977e-05	0.694974988193558	-0.524967037998613	0.516402183638885	0.832937695593463	unchanged
pos_318	28-octacosanolactone	1.08753699300601e-05	9.08070385812007e-06	1.13959451514931e-05	1.31039417911159e-05	9.97803689409009e-06	1.22499434713045e-05	1.22769073729924	0.29594718289321	0.208400993985003	1.15693830659405	unchanged
pos_319	DGDG(16:0/18:3(9Z,12Z,15Z))	0.00796105302383992	0.0104868378272981	0.00787529417311115	0.00619329384043664	0.00922394542556901	0.0070342940067739	0.762612275141465	-0.390978341763025	0.302723405681004	1.04799219395359	unchanged
pos_320	10-methyl-1-dodecanol	2.87893938093229e-06	1.69432716197605e-06	1.97035913366172e-06	1.70525422974219e-06	2.28663327145417e-06	1.83780668170196e-06	0.803717283678468	-0.315239987965257	0.585308890213174	0.649188337477214	unchanged
pos_321	11-dehydro-2,3-dinor-TXB2	1.57662603105605e-06	1.23096566001105e-06	1.60067482260559e-06	1.50258872154161e-06	1.40379584553355e-06	1.5516317720736e-06	1.10531155723991	0.144453083400084	0.545696782421661	0.757558621954745	unchanged
pos_322	Tricosanedioic acid	0.00133801968999434	0.00130360437897324	0.00125680549490076	0.00119768199657816	0.00132081203448379	0.00122724374573946	0.92915851286826	-0.106003355953118	0.140625327650794	1.28052350540358	unchanged
pos_323	(Z)-3-(henicos-14-en-1-yl)phenol	0.00121149605446346	0.00110421225582854	0.000412013360679405	0.00110051299213536	0.001157854155146	0.000756263176407382	0.653159271438656	-0.614493262232437	0.447985018273066	0.930104741697894	unchanged
pos_324	(22E,24R)-9alpha,11alpha-epoxyergosta-7,22-diene-3beta,5alpha,6beta-triol	9.95290908675678e-06	1.11242645022828e-05	6.54175182973159e-07	1.62144842884197e-06	1.05385867945198e-05	1.13781180590756e-06	0.107966260381254	-3.21134755643856	0.00736336504468627	1.45001298341374	down
pos_325	Bullatacinone	2.27986569583267e-06	3.07594325020504e-06	2.01306756614209e-06	3.73114049020096e-07	2.67790447301885e-06	1.19309080758109e-06	0.445531504055519	-1.16640064487375	0.289165859616263	1.0964854247036	unchanged
pos_326	sn-caldarchaeo-1-phosphoethanolamine	0.00023136263329232	0.000329911207792176	0.000215198184748238	5.17918722289879e-05	0.000280636920542248	0.000133495028488613	0.475685908435259	-1.07191880688296	0.288288384452027	1.07190602426757	unchanged
pos_327	DG(18:1(9Z)/18:3(9Z,12Z,15Z)/0:0)[iso2]	0.000452746683246388	0.000482106345170284	0.00213488177569864	0.00146250952079736	0.000467426514208336	0.001798695648248	3.84808219810634	1.94413961655438	0.156882861856262	1.37644285338983	unchanged
pos_328	(+)-8'-hydroxyabscisic acid	4.51199708454597e-07	7.45581152857671e-07	1.31649315562138e-07	6.49590983136005e-07	5.98390430656134e-07	3.90620149349071e-07	0.652784752792182	-0.615320734465209	0.573510979394669	0.668877215798962	unchanged
pos_329	7,3',4',5'-Tetrahydroxyflavone 7-rhamnoside	1.65930408810461e-06	2.08096280736312e-06	1.28131981931764e-06	1.34183843945573e-06	1.87013344773387e-06	1.31157912938669e-06	0.70132916502616	-0.511836370635559	0.223893896404059	1.29463930642915	unchanged
pos_330	6alpha-hydroxycinobufagin	1.17180404598265e-05	1.13535056649627e-05	8.65058965799564e-06	7.28448286019168e-06	1.15357730623946e-05	7.96753625909366e-06	0.690680738603205	-0.533909103913514	0.101970619177316	1.39563576066169	unchanged
pos_331	Caproic acid	1.01583001011795e-06	6.9825439663077e-07	7.42670060667953e-07	4.04657749922281e-07	8.5704220337436e-07	5.73663905295117e-07	0.669353157915069	-0.579160501747893	0.346596987699974	0.929096388800513	unchanged
pos_332	methyl 2Z,8Z-nonadien-4,6-diynoate	1.28153281229887e-06	2.30961672372365e-06	1.0717602317819e-06	1.10314630748099e-06	1.79557476801126e-06	1.08745326963145e-06	0.605629622895562	-0.723492321929432	0.399573642926307	1.0343131827988	unchanged
pos_333	8,8-Dimethyl-2-phenyl-4H,8H-benzo[1,2-b:3,4-b']dipyran-4-one	1.65646820587537e-06	2.02203295219806e-06	1.24282673662046e-06	1.24454148617148e-06	1.83925057903671e-06	1.24368411139597e-06	0.676190686343203	-0.564497949787409	0.189565585559715	1.34575443150546	unchanged
pos_334	PA(12:0/18:2(9Z,12Z))	6.34226339137312e-06	6.19873142206903e-06	5.25563993856279e-06	4.47730603104717e-06	6.27049740672107e-06	4.86647298480498e-06	0.776090423000386	-0.365703342971924	0.162221187393102	1.34440819739563	unchanged
pos_335	24-methylene-cycloartanol	0.000162693208445313	0.000115341933109184	5.08927313732177e-05	0.000111605428747427	0.000139017570777249	8.12490800603224e-05	0.584451876162546	-0.774843856922426	0.279249078206341	1.05817765067796	unchanged
pos_336	Anandamide (20:3, n-3)	8.79267160071043e-07	9.78928697401944e-07	5.131376511202e-07	8.88169910475769e-07	9.29097928736493e-07	7.00653780797985e-07	0.754122637805063	-0.407128936690456	0.429030814366245	0.949498341177552	unchanged
pos_337	14-demethyllanosterol	7.32855918475427e-05	5.83399138306849e-05	2.55002332805677e-05	3.62183145102966e-05	6.58127528391138e-05	3.08592738954321e-05	0.468895047907674	-1.09266305233272	0.0730192292510468	1.36084752828718	unchanged
pos_338	16-fluoro-7Z-hexadecenoic acid	2.21813371855796e-06	1.85732978879766e-06	2.0848465966854e-06	2.99414781800206e-06	2.03773175367781e-06	2.53949720734373e-06	1.24623724529016	0.317578739326949	0.457756386478309	0.849409847844745	unchanged
pos_339	PG(O-16:0/14:1(9Z))	0.000167860343689119	0.000198691440236625	0.00028842990863239	0.000365398980256559	0.000183275891962872	0.000326914444444474	1.78372856867995	0.834896095968789	0.129983356283232	1.33828319841521	unchanged
pos_340	PG(18:0/0:0)	3.68555916760542e-07	8.62035465270778e-07	4.3452766337159e-07	7.44112477658551e-07	6.1529569101566e-07	5.89320070515071e-07	0.957783516316014	-0.0622284882273953	0.938394981307579	0.122428608841002	unchanged
pos_341	SQMG(18:0/0:0)	9.30531046589745e-06	8.06647908172098e-06	8.88501298877388e-06	9.77489949059466e-06	8.68589477380922e-06	9.32995623968427e-06	1.07415027267163	0.103195839200922	0.495003725219457	0.75553937340637	unchanged
pos_342	PC(18:0/18:3(9Z,12Z,15Z))	0.000101749851932485	8.64966667219828e-05	8.01199532938771e-05	8.0790665084515e-05	9.41232593272339e-05	8.04553091891961e-05	0.854786688904183	-0.226363652965268	0.323551307859492	1.12717820557245	unchanged
pos_343	forskolin	1.5217767902341e-05	1.38328755535169e-05	1.45678333228666e-05	1.5649533857805e-05	1.45253217279289e-05	1.51086835903358e-05	1.04016171712639	0.0568078460189953	0.578492857429125	0.627255654936241	unchanged
pos_344	Tuberonic acid glucoside	3.17186985025724e-07	4.57537625393093e-07	2.88399935242061e-07	5.52876989383963e-08	3.87362305209409e-07	1.71843817090229e-07	0.443625553594663	-1.1725856252793	0.279750134967278	1.08494035175151	unchanged
pos_345	1alpha,3alpha,4beta-p-menthane-3,8-diol	2.29475978465001e-05	1.77132900050025e-05	2.76878128295927e-05	2.68711568836857e-05	2.03304439257513e-05	2.72794848566392e-05	1.34180468248831	0.424174683376258	0.222407927702777	1.29482377738503	unchanged
pos_346	2-octynoic acid	3.61606639193337e-06	3.64622808960047e-06	2.85570100594801e-06	3.04059961034971e-06	3.63114724076692e-06	2.94815030814886e-06	0.811906021064074	-0.300615351210208	0.0788915688489845	1.43334783135612	unchanged
pos_347	PG(17:2(9Z,12Z)/21:0)	0.000341094518376338	0.000386946973000021	0.000159008896682796	0.000123362080768911	0.000364020745688179	0.000141185488725854	0.387850116780963	-1.36642885884916	0.0195106546672033	1.43353967950134	unchanged
pos_348	2E-Octen-1-ol	3.55109501150753e-06	3.07978594516708e-06	2.82460281286995e-06	2.8761284257737e-06	3.3154404783373e-06	2.85036561932182e-06	0.859724563883977	-0.218053567591299	0.295570982378885	1.16732851097629	unchanged
pos_349	20-hydroxy-eicosanoic acid	7.64271044511838e-06	8.30315197571655e-06	8.27593940758439e-06	1.09683958256712e-05	7.97293121041747e-06	9.6221676166278e-06	1.20685446326885	0.271251709415362	0.428219119423654	0.919734503807864	unchanged
pos_350	9Z,12Z,15Z,18Z-Tetracosatetraenoic acid	1.92915184475477e-05	1.86986880398279e-05	1.00941811153573e-05	1.53593541133377e-05	1.89951032436878e-05	1.27267676143475e-05	0.670002550187596	-0.577761508069197	0.249597045829871	1.25711947292369	unchanged
pos_351	DG(14:0/16:0/0:0)[iso2]	3.74215893269286e-05	5.30942678302255e-05	3.65560368295749e-05	9.27446127389322e-05	4.5257928578577e-05	6.46503247842536e-05	1.42848616396589	0.514487062683475	0.613950586228606	0.598089935958779	unchanged
pos_352	17-octadecynoic acid	1.61376617010374e-05	2.0062375196011e-05	2.07305579614029e-05	1.9702398076021e-05	1.81000184485242e-05	2.0216478018712e-05	1.11693134878326	0.159540514546676	0.46942441103241	0.848015905172416	unchanged
pos_353	22:0-Glc-Cholesterol	0.000116245225581289	0.000121167272742345	0.000273530952797333	0.000464228159870357	0.000118706249161817	0.000368879556333845	3.10749904860526	1.635753949581	0.231617936945269	1.27296341213147	unchanged
pos_354	2-octenedial	2.65476195300869e-05	2.05205968459888e-05	2.48474347902692e-05	1.85744884450342e-05	2.35341081880378e-05	2.17109616176517e-05	0.922531733269041	-0.116329557001621	0.715888164705108	0.384756178431063	unchanged
pos_355	DG(16:1(9Z)/0:0/16:1(9Z)) (d5)	0.00260592659739307	0.00283219163630471	0.0020106847769205	0.00249262625387116	0.00271905911684889	0.00225165551539583	0.828100978549252	-0.272121394349112	0.269377856241741	1.1505463770308	unchanged
pos_356	Linolipin A	0.000793569517693233	0.0018998595495721	0.000729777214839899	0.000724638569865458	0.00134671453363267	0.000727207892352679	0.539986666952414	-0.889004309387379	0.464008546594766	0.923835334601802	unchanged
pos_357	16beta-hydroxy-melianthugenin	1.56937949843397e-06	1.0236129582459e-06	1.10953793187622e-06	9.87672413826033e-07	1.29649622833994e-06	1.04860517285113e-06	0.808799246715731	-0.30614644131605	0.527155509188152	0.749017397568268	unchanged
pos_358	Hypoculoside	9.09400865607229e-06	5.97693905440373e-06	2.7106065725419e-05	4.68736125908838e-05	7.53547385523801e-06	3.69898391581514e-05	4.90876086477817	2.29535888607614	0.198866759547341	1.3066281963132	unchanged
pos_359	30:5(12Z,15Z,18Z,21Z,24Z)	9.99134181025111e-05	0.000101128979024659	9.02787336699335e-05	0.000143344720565884	0.000100521198563585	0.000116811727117909	1.1620606278786	0.216685340048846	0.64944567464492	0.563193971391284	unchanged
pos_360	O1CCC(C)CCCC2CC(C(C)CCCC(C)CCC(C)CCCC(C)C3CC(CC3)CCCC(C)CCO[C@@]([H])(CO)OCCC(C)CCCC3CC(C(C)CCCC(C)CCC(C)CCCC(C)C4CC(CCCC(C)CCO[C@@]([H])(CO)C1)CC4)CC3)CC2	0.000149784129215331	0.000191855797356932	0.000257461334583719	3.64883845938879e-05	0.000170819963286132	0.000146974859588803	0.860407980199677	-0.216907189209247	0.865168777613065	0.203684920296809	unchanged
pos_361	omega-linoleoyloxy-Cer(t17:1(6OH)/31:0)	0.000150699375402403	0.00014606591906895	0.00015578219813908	8.10628130727826e-05	0.000148382647235677	0.000118422505605931	0.798088643194514	-0.32537910032594	0.569462951218287	0.700648106615455	unchanged
pos_362	4E,14Z-Sphingadiene	2.25654886613023e-06	2.10137875561175e-06	1.3615436804239e-06	2.64089676471291e-06	2.17896381087099e-06	2.00122022256841e-06	0.918427471160461	-0.122762299657044	0.827643628321489	0.292651264816145	unchanged
pos_363	Nemotin	4.74092450362474e-07	5.49044983636401e-07	4.77416479624696e-07	4.92757300234582e-07	5.11568716999437e-07	4.85086889929639e-07	0.948234076498803	-0.0766848550476262	0.607119147608195	0.665712764958409	unchanged
pos_364	1-O-(2R-methoxy-4Z-docosenyl)-sn-glycerol	2.1571597139435e-05	1.76434474145162e-05	1.9814597960816e-05	5.00356822750727e-05	1.96075222769756e-05	3.49251401179443e-05	1.78121129353277	0.832858664138049	0.493946518629767	0.832146968435253	unchanged
pos_365	CL(1'-[16:0/18:2(9Z,12Z)],3'-[16:0/20:0])	2.41676531027786e-05	2.98528756750741e-05	1.25334488833395e-05	7.80425437141902e-06	2.70102643889263e-05	1.01688516273793e-05	0.376481010365388	-1.40935099743399	0.0477883427091996	1.39297540845297	unchanged
pos_366	SQGE(16:0/0:0)	1.03510834602266e-06	1.16230068218039e-06	8.85465578186281e-07	9.48165999794774e-07	1.09870451410153e-06	9.16815788990527e-07	0.834451644844894	-0.261099644776691	0.168601349778732	1.28978425880358	unchanged
pos_367	PE-Cer(d14:2(4E,6E)/24:1(15Z))	0.000119538495587308	0.000115537270647077	0.000113263226508967	0.000101100219387936	0.000117537883117193	0.000107181722948451	0.911890873869021	-0.133066907720809	0.318992760246382	1.07998494406865	unchanged
pos_368	4R-aminopentanoic acid	1.4897777883822e-07	2.46187341264016e-07	1.3253467129733e-06	1.82116795755336e-06	1.97582560051118e-07	1.57325733526333e-06	7.96253138362162	2.99322715363657	0.103036547770367	1.40366333668687	unchanged
pos_369	GlcCer(d15:2(4E,6E)/18:0)	0.000283136119950881	0.000235957158094049	0.000250017762382996	0.000232865783157357	0.000259546639022465	0.000241441772770176	0.930244266231005	-0.10431850188309	0.580817958704541	0.634850550788923	unchanged
pos_370	1-Acetoxy-2-hydroxy-16-heptadecyn-4-one	5.18865170927917e-06	3.37096206671346e-06	6.993385457861e-06	9.66236210613426e-06	4.27980688799632e-06	8.32787378199763e-06	1.9458526984839	0.960402501891811	0.145449157080536	1.26810960264828	unchanged
pos_371	Ginsenoside Re	3.84424411894332e-05	1.74918165054843e-05	9.1322847508806e-05	1.79933106234971e-05	2.79671288474587e-05	5.46580790661516e-05	1.95436862197308	0.966702605963391	0.597458092885993	0.667102868270046	unchanged
pos_372	1-palmitoyl-2-(10-methyl-octadecanoyl)-3-O-(L-lysyl)-sn-glycerol	9.11576995326836e-05	6.43118207010468e-05	0.000236355742499956	0.000235757120238638	7.77347601168652e-05	0.000236056431369297	3.03669080620322	1.60250002175334	0.0537369676342393	1.44866024691541	unchanged
pos_373	2S,5R-chalcogran	6.30059047995484e-07	5.8708268787836e-07	5.79016900805287e-07	4.71220070403705e-07	6.08570867936922e-07	5.25118485604496e-07	0.862871545896811	-0.212782290860999	0.343438570371906	1.02018537989877	unchanged
pos_374	L-Oleandrosyl-oleandolide	1.19085479625164e-05	1.47997162074281e-05	9.05834002046082e-06	1.36881807228415e-05	1.33541320849723e-05	1.13732603716512e-05	0.851666008639362	-0.231640324235084	0.555683298083319	0.689926247354402	unchanged
pos_375	trans-beta-damascenone	2.22671026700952e-06	2.18625307046752e-06	1.3401967055963e-06	1.84474667453333e-06	2.20648166873852e-06	1.59247169006481e-06	0.721724414313968	-0.470480036169277	0.246347649736887	1.26553388605396	unchanged
pos_376	Nepetalactone cis-trans-form	1.83230917506814e-06	2.3058973692755e-06	1.71337671046966e-06	1.70154158144415e-06	2.06910327217182e-06	1.70745914595691e-06	0.825216976320705	-0.277154594310358	0.368934488264255	1.08516670473143	unchanged
pos_377	N-propyl arachidonoyl amine	3.72953021022088e-05	3.14176741458802e-05	2.54541365347575e-05	4.60494176450935e-05	3.43564881240445e-05	3.57517770899255e-05	1.04061209518398	0.0574323811765582	0.915181683110308	0.123900240427765	unchanged
pos_378	(1S)-1-hydroxy-23-oxo-24,25,26,27-tetranorcalciol	1.04201028079532e-07	1.71939821662128e-07	0	6.525919437185e-08	1.3807042487083e-07	3.2629597185925e-08	0.236325753443949	-2.08115124026303	0.154384275392814	1.2476598352605	unchanged
pos_379	(R)-(+)-alpha-Terpineol	5.71373474257269e-07	5.28856713109772e-07	7.17315105684674e-07	1.40494109695555e-06	5.5011509368352e-07	1.06112810132011e-06	1.92892017234956	0.947793439219857	0.376279571780462	1.04292234853468	unchanged
pos_380	2-O-(beta-D-galactopyranosyl-(1->6)-beta-D-galactopyranosyl) 2S,3R-dihydroxytridecanoic acid	0.000317440987360927	0.000253109360817196	0.000280450370341591	0.000287690709726493	0.000285275174089062	0.000284070540034042	0.995777290965237	-0.00610498025203842	0.976204751962188	0.0148873433164623	unchanged
pos_381	omega-linoleoyloxy-Cer(d18:1/33:0)	1.01189134004324e-05	9.81897187131158e-06	6.39014510473778e-06	5.71658604843204e-06	9.96894263587199e-06	6.05336557658491e-06	0.607222430471476	-0.719703010767269	0.0272024398067972	1.43973027190341	unchanged
pos_382	PG(P-16:0/14:1(9Z))	1.62836354159898e-05	1.84328876856933e-05	6.04945069925388e-06	3.62570132738708e-06	1.73582615508416e-05	4.83757601332048e-06	0.278690121078741	-1.84326623174708	0.0169946716450369	1.43287153774872	unchanged
pos_383	PG(15:1(9Z)/19:0)	0.00047714135886431	0.000531225032621108	0.00037346159958622	0.000365644693191879	0.000504183195742709	0.000369553146389049	0.732973945798934	-0.44816617747605	0.120142898197242	1.40571871066343	unchanged
pos_384	11-dehydro-TXB2-d4	8.43724310537532e-06	6.86955332901214e-06	1.21698658961692e-05	1.23146052666102e-05	7.65339821719373e-06	1.22422355813897e-05	1.59958168044711	0.677694663580358	0.105271037938757	1.42050950561329	unchanged
pos_385	Volicitin	7.93693237979466e-07	3.04506612822661e-07	0	0	5.49099925401064e-07	0	0	-Inf	0.266781098305043	1.21827430335707	unchanged
pos_386	ascr#17	5.30605950647306e-06	4.17361685683789e-06	4.94586492683547e-06	4.82285881202669e-06	4.73983818165547e-06	4.88436186943108e-06	1.03049127042669	0.0433322834647791	0.841051764446498	0.283954880435664	unchanged
pos_387	Cer(d20:0/16:0(2OH))	0.00103572536288561	0.00112714695338352	0.00103675425616765	0.00112772343758301	0.00108143615813456	0.00108223884687533	1.00074224329816	0.00107043351346594	0.991198535697738	0.0175412407271946	unchanged
pos_388	PS(17:0/22:1(11Z))	0.000174084131585806	0.000218111523447534	0.000153104354435216	0.000158885585505177	0.00019609782751667	0.000155994969970197	0.795495656151191	-0.33007404222701	0.315571721857343	1.16335242699668	unchanged
pos_389	Gibberellin A24	2.07179164704529e-06	1.59352177661948e-06	1.88408837347445e-06	1.68148043245189e-06	1.83265671183239e-06	1.78278440296317e-06	0.972786878989819	-0.0398043251354494	0.872573783452349	0.165890191596589	unchanged
pos_390	8-[1]-ladderane octanol	3.87847118860111e-05	9.56225083418718e-05	1.51238110626458e-05	2.97667808528184e-05	6.72036101139415e-05	2.24452959577321e-05	0.333989437764978	-1.58212561591568	0.34825132356783	1.0873516718271	unchanged
pos_391	TG(12:0/15:0/15:0)[iso3]	4.85985710871595e-05	5.93135763678825e-05	9.9801136579838e-05	0.00019396127313874	5.3956073727521e-05	0.000146881204859289	2.7222367142769	1.44479252300097	0.295298384809772	1.16911670220501	unchanged
pos_392	Acaulesterone	7.28087074360464e-07	4.36985811783999e-07	4.0494999053577e-06	7.56755561185738e-06	5.82536443072231e-07	5.80852775860754e-06	9.97109765008695	3.31775232981619	0.204633567964056	1.30720520148464	unchanged
pos_393	Sphingofungin C	0.00010137970641001	9.03651554854187e-05	0.000149962793079526	0.000156437834366355	9.58724309477144e-05	0.000153200313722941	1.59796004136466	0.67623133264273	0.022701750051946	1.44023849998634	unchanged
pos_394	11-amino-undecanoic acid	1.79135642181634e-06	4.36183087638392e-06	1.38184341801161e-06	4.33884841143928e-06	3.07659364910013e-06	2.86034591472545e-06	0.929711961006636	-0.105144278444018	0.922355155598884	0.14307348296777	unchanged
pos_395	PG(15:1(9Z)/16:0)	0.000128969408311374	0.000152135490362293	0.000116866976529184	0.000120690668503289	0.000140552449336833	0.000118778822516237	0.845085397491604	-0.24283095903987	0.30486628216548	1.17474797725107	unchanged
pos_396	25:2(5Z,9Z)(24Me)	1.0390818594628e-06	6.95204354786243e-07	9.16207567275973e-07	5.61159201378056e-07	8.67143107124522e-07	7.38683384327015e-07	0.851858681984472	-0.23131397865029	0.655065343946813	0.473880026411401	unchanged
pos_397	Oleoyloxy-dotriacontenoic acid cholesterol ester	0.000421111956131179	0.0005818861871817	0.000453295586727173	0.000607901385807355	0.00050149907165644	0.000530598486267264	1.05802486236856	0.0813735295260238	0.818595023839552	0.234217822757729	unchanged
pos_398	N-oleoyl isoleucine	4.66764786601727e-05	3.29070282970919e-05	3.74852965154968e-05	3.12912108777036e-05	3.97917534786323e-05	3.43882536966002e-05	0.864205537337436	-0.21055361996103	0.575107111092243	0.630335935642685	unchanged
pos_399	Sorbitan palmitate	1.62870641471471e-05	1.47054451099249e-05	1.42397116396418e-05	1.30693029992447e-05	1.5496254628536e-05	1.36545073194432e-05	0.881148874147872	-0.182542305197069	0.212784405044405	1.14311766890735	unchanged
pos_400	PS(12:0/12:0)	1.48852750407443e-05	9.02616386335327e-06	1.45213108297021e-05	1.10392852119274e-05	1.19557194520488e-05	1.27802980208147e-05	1.06896938089532	0.0962205297065603	0.835780172554933	0.27591847133291	unchanged
pos_401	7alpha-Hydroxy-3-oxochola-1,4-dien-24-oic Acid	5.30155955129814e-06	5.08737552945067e-06	4.20008966083852e-06	3.48988982230213e-06	5.19446754037441e-06	3.84498974157032e-06	0.740208637687086	-0.433996123967394	0.140066411083067	1.34832875198122	unchanged
pos_402	Secoxyloganin	2.44903052834815e-06	1.6845624259362e-06	2.1733240488227e-06	2.0761834388701e-06	2.06679647714217e-06	2.1247537438464e-06	1.02804207736234	0.0398993146870902	0.904363493406457	0.181346407249911	unchanged
pos_403	4,4-dimethyl-14alpha-formyl-5alpha-cholest-8-en-3beta-ol	0.000120035156697338	9.30352902898436e-05	6.34993944442672e-05	9.96629197959268e-05	0.000106535223493591	8.1581157120097e-05	0.765766987150545	-0.385022629137536	0.391825962134394	0.895785016424281	unchanged
pos_404	TG(18:2(9Z,12Z)/21:0/22:3(10Z,13Z,16Z))[iso6]	0.000994856994534685	0.000916579411531142	0.000726833922976574	0.000528020462560358	0.000955718203032914	0.000627427192768466	0.656498108728456	-0.607137239948954	0.151598848680343	1.31191904456286	unchanged
pos_405	Annopurpuricin E	0.000140074513073069	0.000144404910518712	0.000135211992999329	0.000138072583089082	0.00014223971179589	0.000136642288044205	0.960647953507406	-0.057920268239391	0.182965882585885	1.23450948264915	unchanged
pos_406	Cis-8,11,14,17-eicosatetraenoic acid ethanolamide	8.24571528371304e-06	8.07819783712445e-06	8.42664945921059e-06	1.37239699744743e-05	8.16195656041875e-06	1.10753097168424e-05	1.35694298724303	0.440360106350238	0.469599605622464	0.880492318220922	unchanged
pos_407	Chenodeoxycholic acid disulfate	7.81734508745124e-06	5.02766089792432e-06	2.99886807595362e-06	2.42361831642523e-06	6.42250299268778e-06	2.71124319618942e-06	0.422147439911863	-1.24418112988978	0.21724368232671	1.26603706163745	unchanged
pos_408	PE(13:0/22:4(7Z,10Z,13Z,16Z))	0.000436186633878223	0.000431413713399548	0.000379249611315617	0.000417247969224354	0.000433800173638886	0.000398248790269986	0.918046636379416	-0.123360651091057	0.308675946434154	1.16672689200962	unchanged
pos_409	(4E,6E,d14:2) sphingosine	2.08959897358814e-05	1.13162745899313e-05	5.35326624919244e-05	5.80708212465965e-05	1.61061321629063e-05	5.58017418692605e-05	3.46462709388267	1.79270007999374	0.0407056046563151	1.43355201157045	unchanged
pos_410	17R,18R-dihydroxy-14R-methoxy-5Z,8Z,11Z,15E-eicosatetraenoic acid	1.61611922332847e-05	8.14207524491539e-06	1.27398910763894e-05	7.12630914623328e-06	1.21516337391e-05	9.93310011131134e-06	0.817429188912255	-0.290834334588368	0.699290224090331	0.414980804606846	unchanged
pos_411	9-chloro-10-hydroxy-hexadecanoic acid	1.60242498203448e-05	9.04726066479641e-06	1.48676401825734e-05	7.61648187237293e-06	1.25357552425706e-05	1.12420610274732e-05	0.896799659050127	-0.157142365235084	0.821147986097298	0.230704196084208	unchanged
pos_412	methyl 9,12-dihydroxy-13-oxo-10-octadecenoate	2.82701566446633e-05	1.78053476647078e-05	2.36254569109626e-05	1.79878889074388e-05	2.30377521546856e-05	2.08066729092007e-05	0.903155514891192	-0.146953667264497	0.752706854148062	0.343839515606961	unchanged
pos_413	bhos#26	4.55618597183825e-05	4.0396722988914e-05	4.19921338131225e-05	4.48063060802857e-05	4.29792913536482e-05	4.33992199467041e-05	1.00977048666532	0.0140274163659722	0.902823954158216	0.160278143075081	unchanged
pos_414	Macrophyllic acid A	8.18390295222022e-05	5.67653306197327e-05	7.37416435161762e-05	3.67836654214835e-05	6.93021800709674e-05	5.52626544688299e-05	0.79741581595614	-0.326595874835281	0.601290179429004	0.565210673446049	unchanged
pos_415	DG(16:1(9Z)/22:0/0:0)[iso2]	0.000109721443150803	9.2555481318313e-05	6.07671918720219e-05	0.000124730214370962	0.000101138462234558	9.27487031214919e-05	0.917046799726807	-0.124932734010401	0.837870278281324	0.266767811528452	unchanged
pos_416	11alpha-ethyl-1alpha,25-dihydroxyvitamin D3 / 11alpha-ethyl-1alpha,25-dihydroxycholecalciferol	0.0004354225249682	0.000822549736645502	0.000293457062210089	0.00064523995919395	0.000628986130806851	0.000469348510702019	0.746198505362827	-0.422368624450972	0.604230652972921	0.605013781244465	unchanged
pos_417	Nonadecylic acid	4.99525190732598e-06	3.51193815600687e-06	3.57282118175089e-06	2.79023364316469e-06	4.25359503166642e-06	3.18152741245779e-06	0.747961991861592	-0.418963134327908	0.362366576220913	0.95360019637537	unchanged
pos_418	Cer(t26:1(8E)/10:0(2OH[R]))	9.56767976448042e-05	0.00013861309271024	4.01922780709413e-05	6.10800568416203e-05	0.000117144945177522	5.06361674562808e-05	0.4322522613293	-1.21005458353563	0.152868882595907	1.31206782872893	unchanged
pos_419	GlcCer(t16:0(15Me)/22:0(2OH[R]))	3.30204785823215e-05	3.00949611873027e-05	3.52723182692058e-05	4.22366622394584e-05	3.15577198848121e-05	3.87544902543321e-05	1.22805102509905	0.296370505437754	0.255188683459391	1.16545376860284	unchanged
pos_420	Renieroside A1	0.000234070461234027	0.000224215921631871	0.000193603185588507	0.00024618696453913	0.000229143191432949	0.000219895075063819	0.959640448789696	-0.0594341264614628	0.785115378810257	0.357778285328175	unchanged
pos_421	Cer(d18:2/26:0(2OH))	9.47580768865233e-05	0.000110789733151224	6.85042891740571e-05	8.90090789800464e-05	0.000102773905018874	7.87566840770517e-05	0.766310125732682	-0.383999725831689	0.213559440212994	1.17353173900801	unchanged
pos_422	Eicosanoyl-EA	3.10111537209449e-06	3.09431422293995e-06	5.57041329973747e-06	9.22066981278433e-06	3.09771479751722e-06	7.3955415562609e-06	2.3874184809358	1.25545147276828	0.255656104238917	1.23921567187706	unchanged
pos_423	PE(O-16:0/15:1(9Z))	0.000425894408278822	0.000420324943294428	0.000364073057274235	0.00034598558392838	0.000423109675786625	0.000355029320601308	0.83909525335542	-0.253093501453241	0.0634517348349654	1.42394278305561	unchanged
pos_424	PG(20:5(5Z,8Z,11Z,14Z,17Z)/20:1(11Z))	3.07935115992879e-05	4.74591993246934e-05	2.96262561429048e-05	3.27140778822934e-05	3.91263554619907e-05	3.11701670125991e-05	0.796653985390472	-0.327974847402025	0.511878458188142	0.828786224071934	unchanged
pos_425	16-D1t-PhytoP	1.60963282442585e-05	9.50139699625323e-06	1.27078787787636e-05	8.73864073594084e-06	1.27988626202559e-05	1.07232597573522e-05	0.837829116188908	-0.255272073357255	0.653770863365276	0.489965595661026	unchanged
pos_426	RCTR2	4.3145628124295e-06	5.30645967171493e-06	3.55076330185327e-06	2.22986307276686e-06	4.81051124207222e-06	2.89031318731007e-06	0.600832851617037	-0.73496439793188	0.155374777551758	1.24462097156582	unchanged
pos_427	Cholic acid glucuronide	0.000393196581788566	0.000409039239749505	0.000363067125282042	0.000447139032581157	0.000401117910769035	0.0004051030789316	1.00993515386766	0.014262663079122	0.940085042706588	0.0739408098610338	unchanged
pos_428	ascr#37	1.16382298873894e-07	9.71603232254995e-08	3.21629984055188e-07	1.22612285266781e-06	1.06771311049697e-07	7.73876418361499e-07	7.2479808550941	2.85757914463673	0.379180836454555	1.03919114716127	unchanged
pos_429	PS(17:0/16:0)	0.000427361166005709	0.000154946924781004	0.000367150644490758	0.000195227490214671	0.000291154045393356	0.000281189067352714	0.965774207165217	-0.0502421607739	0.957193794542634	0.0327983854562684	unchanged
pos_430	cholest-5,24-dien-3beta-yl beta-D-glucopyranoside	9.48275155468874e-05	8.51456791242863e-05	0.000164917996026441	0.000170588043733808	8.99865973355869e-05	0.000167753019880124	1.86420005697652	0.898556691387393	0.0114002427946942	1.44976010097176	unchanged
pos_431	(9R,10S)-rel-(-)-9,10-bis(Acetyloxy)-9,10-dihydro-5-methoxy-8,8-dimethyl-2-phenyl-4H,8H-benzo[1,2-b:3,4-b']dipyran-4-one	1.464528130012e-07	3.00578356403851e-07	1.04069594953576e-06	8.33780287068276e-07	2.23515584702526e-07	9.37238118302018e-07	4.19316675188166	2.06804020374242	0.03697542928943	1.4102561838234	unchanged
pos_432	PS(P-16:0/12:0)	0.0173015407317552	0.0160707171793888	0.0172760273347808	0.0258437913032938	0.016686128955572	0.0215599093190373	1.29208574238172	0.369701809973368	0.456443309391179	0.896321879541981	unchanged
pos_433	Cer(t18:1(6OH)/30:0(30OH))	0.000208274018328632	0.000152638299279258	9.6329999612113e-05	8.94396346726568e-05	0.000180456158803945	9.28848171423849e-05	0.514722344518586	-0.958133682410055	0.191218920932263	1.31504123962044	unchanged
pos_434	1,3Z,6Z,9Z-Eicosatetraene	5.39718116822499e-06	4.01992047066154e-06	1.85751128210464e-06	3.4075365774532e-06	4.70855081944326e-06	2.63252392977892e-06	0.559094301140024	-0.83883645526615	0.184933065351482	1.1869630234682	unchanged
pos_435	TG(12:0/13:0/20:3(8Z,11Z,14Z))[iso6]	0.000153342621248759	9.12741812685905e-05	4.39063785545539e-05	7.83866453167443e-05	0.000122308401258675	6.11465119356491e-05	0.499937136831083	-1.00018139616748	0.26048101096542	1.11654118122959	unchanged
pos_436	1-O-(2R-methoxy-4Z,7Z,10Z,13Z,16Z,19Z-docosahexaenyl)-sn-glycerol	5.3764252374846e-08	2.17250597559187e-08	1.3039751022339e-07	1.27569442638036e-07	3.77446560653823e-08	1.28983476430713e-07	3.41726458461522	1.77284195398158	0.108403999857158	1.41922538290626	unchanged
pos_437	cis- and trans-Ethyl 2,4-dimethyl-1,3-dioxolane-2-acetate	3.59117135650079e-05	2.91530639811465e-05	3.56635854172691e-05	2.83044708424862e-05	3.25323887730772e-05	3.19840281298776e-05	0.983144162974796	-0.0245251137647379	0.922683038426974	0.082681052861964	unchanged
pos_438	MGDG(16:0/18:3(9Z,12Z,15Z))	0.00307804532912036	0.00566648846735808	0.0029097718377385	0.00244130308371682	0.00437226689823922	0.00267553746072766	0.611933700068754	-0.70855274223653	0.409801279708776	0.997466577930543	unchanged
pos_439	PG(17:2(9Z,12Z)/22:4(7Z,10Z,13Z,16Z))	1.68466378514671e-05	1.69547716082512e-05	2.8771750372701e-05	1.62004716269716e-05	1.69007047298591e-05	2.24861109998363e-05	1.33048363126001	0.411950761209236	0.537502619750465	0.789110378816744	unchanged
pos_440	16:3-Glc-Stigmasterol	0.000270320828947215	0.000279908473865425	7.0257366650383e-05	3.58379839479015e-05	0.00027511465140632	5.30476752991423e-05	0.192820247951082	-2.37467153873021	0.035938428849733	1.4454832374567	unchanged
pos_441	TG(15:0/17:0/20:4(5Z,8Z,11Z,14Z))[iso6]	0.00569948220393621	0.00773765978082485	0.0188645768969534	0.019563340495244	0.00671857099238053	0.0192139586960987	2.8598281863642	1.51592847493159	0.0329439216762786	1.44162611127464	unchanged
pos_442	Tridecanamide	1.40987017989895e-06	1.4334564075144e-06	7.76506830521092e-07	6.57292537376876e-07	1.42166329370667e-06	7.16899683948984e-07	0.504268265996955	-0.987736656681865	0.0459664630525917	1.443766471193	unchanged
pos_443	DG(18:2(9Z,12Z)/18:3(9Z,12Z,15Z)/0:0)[iso2]	0.000613226733635849	0.000608092268943197	0.000517443750811057	0.000593368273362038	0.000610659501289523	0.000555406012086548	0.909518333725591	-0.136825375418071	0.38235941694948	1.05394154904704	unchanged
pos_444	18:0 Cholesterol ester	7.59842937656295e-05	6.00831232116568e-05	6.60860226640928e-05	9.09222998156901e-05	6.80337084886432e-05	7.85041612398915e-05	1.15390095562696	0.206519396463371	0.562219590083347	0.652524129448375	unchanged
pos_445	PE-Cer(d16:1(4E)/24:0(2OH))	9.17471629188232e-05	4.77930457035185e-05	4.83098737932681e-05	5.51391269567173e-05	6.97701043111708e-05	5.17245003749927e-05	0.741356213892189	-0.431761185915944	0.560937709460772	0.704972078458095	unchanged
pos_446	DL-2-hydroxy caproic acid	3.61900989991067e-07	4.01625209435355e-07	4.43239388474043e-07	1.94770869574041e-06	3.81763099713211e-07	1.19547404210723e-06	3.13145519565745	1.64683323724853	0.474934400422108	0.87000997794012	unchanged
pos_447	PG(15:0/0:0)	5.40501486110436e-06	4.59765163817126e-06	5.16641880493402e-06	5.65961414993262e-06	5.00133324963781e-06	5.41301647743332e-06	1.08231469635128	0.114120041543982	0.491852820505317	0.773886230601349	unchanged
pos_448	(+)-Anhydro-beta-rotunol	5.15866067116804e-07	7.84658798621934e-07	4.92157311767371e-07	5.23213649004401e-07	6.50262432869369e-07	5.07685480385886e-07	0.780739367251552	-0.357087078310949	0.479689135737891	0.891895284525229	unchanged
pos_449	Allyl hexenoate	5.65487145030848e-06	3.43458329858115e-06	4.10118882453981e-06	3.24261962664149e-06	4.54472737444482e-06	3.67190422559065e-06	0.807948183259114	-0.30766532437594	0.573203777744618	0.643498608006428	unchanged
pos_450	Chrysogeside C	0.000147624067818759	0.000171758762712471	0.000111097091115722	0.000171607753919921	0.000159691415265615	0.000141352422517822	0.885159808263392	-0.175990149549946	0.654478432094166	0.562302982714789	unchanged
pos_451	Sorbitan laurate	8.20444854190671e-06	7.5425491063645e-06	7.74883755651439e-06	6.4125502968227e-06	7.8734988241356e-06	7.08069392666854e-06	0.89930716760422	-0.153114127657503	0.431944878129524	0.85343616997678	unchanged
pos_452	PG(18:0/18:1(9Z))	7.46767996785457e-05	7.17828848036571e-05	4.91731188022126e-05	6.14587729169115e-05	7.32298422411014e-05	5.5315945859562e-05	0.755374368791349	-0.404736263511938	0.195151506495476	1.30809125881851	unchanged
pos_453	PON-PA	1.45651885213144e-06	1.28729100418072e-06	1.90838320140317e-06	5.04033052360251e-06	1.37190492815608e-06	3.47435686250284e-06	2.53250556302949	1.34056543812661	0.407048246039785	0.990045540274188	unchanged
pos_454	6alpha-Glucuronosylhyodeoxycholate	2.29253922226196e-06	2.32534043362618e-06	2.22746464327788e-06	2.43209776671983e-06	2.30893982794407e-06	2.32978120499886e-06	1.00902638379855	0.0129638982080805	0.87239636409657	0.184003414151188	unchanged
pos_455	Isorhamnetin 3-vicianoside	0	0	0	0	0	0	1	0		0	unchanged
pos_456	3Z,6Z,9Z-Eicosatriene	1.76580383752107e-05	1.3840738918722e-05	5.91434620729089e-06	1.56755685532608e-05	1.57493886469663e-05	1.07949573802758e-05	0.685420724718427	-0.544938280333358	0.486751314981581	0.814875596467609	unchanged
pos_457	Kaempferol 3- (6''-p-coumarylgalactoside)	2.42179150790803e-08	0	0	0	1.21089575395402e-08	0	0	-Inf	0.5	0	unchanged
pos_458	Cer(d18:2/27:0(2OH))	4.49030230574652e-05	5.02465788852162e-05	5.36504057334946e-05	5.54646099097086e-05	4.75748009713407e-05	5.45575078216016e-05	1.14677322253996	0.197580122771093	0.205591655283606	1.24932561736345	unchanged
pos_459	PE-GlcGlcDG(P-14:0/16:1(9Z))	2.29562986124002e-06	2.70788585758663e-06	2.05587734336276e-06	3.94883431425459e-06	2.50175785941333e-06	3.00235582880867e-06	1.20009848975262	0.263152809872934	0.690244436669679	0.478660833261247	unchanged
pos_460	12beta-hydroxycinobufagin	5.60717177355653e-06	7.49322788280627e-06	4.0282143745974e-06	4.67885890010168e-06	6.5501998281814e-06	4.35353663734954e-06	0.664641805066618	-0.589351055445314	0.231859336965717	1.24115151143856	unchanged
pos_461	type I H antigen(d18:1/26:1(17Z))	3.5322164479852e-05	5.56299213824406e-05	2.06719708028321e-05	8.85407991459994e-06	4.54760429311463e-05	1.4763025358716e-05	0.324633024493099	-1.62311832405587	0.149792182393171	1.28691100865679	unchanged
pos_462	Etnangien	1.38888758741434e-05	1.25876665221011e-05	2.02608809260315e-05	1.4443802259057e-05	1.32382711981223e-05	1.73523415925442e-05	1.31077097098642	0.390415627674665	0.383601359125439	1.03308635620694	unchanged
pos_463	Artemisin	1.70913465603951e-05	1.43171062345225e-05	1.86641669715466e-05	1.81722241940045e-05	1.57042263974588e-05	1.84181955827755e-05	1.17281775724756	0.22997885212039	0.293281076763696	1.19032051335229	unchanged
pos_464	1alpha-hydroxy-26,27-dinorvitamin D3 25-carboxylic acid / 1alpha-hydroxy-26,27-dinorcholecalciferol 25-carboxylic acid	1.36660650558882e-05	1.72984663843277e-05	1.53369923302124e-05	2.17530143908365e-05	1.5482265720108e-05	1.85450033605245e-05	1.19782231462664	0.260413914120646	0.512665529828489	0.713587420075145	unchanged
pos_465	Butyl 3'-O-acetyl-2'-O-butanoyl-4,6,4'-tri-O-(2-methylpropanoyl)-neohesperidoside	5.09441312662759e-05	3.06029615219732e-05	5.22687583674895e-05	2.89197201673826e-05	4.07735463941245e-05	4.0594239267436e-05	0.99560236617744	-0.00635843581348924	0.991828986516939	0.0179527588423279	unchanged
pos_466	4,8,12,16-hexadecatetraenoic acid	0.000133098275580553	6.27451273306847e-05	7.59524945386472e-05	3.13148642264382e-05	9.79217014556189e-05	5.36336793825427e-05	0.54772005168692	-0.868489397395208	0.415853014109356	0.850167922151613	unchanged
pos_467	Phytosphingosine	1.2196893509431e-06	8.4364734725623e-07	1.21665368980927e-06	1.04324709566548e-06	1.03166834909966e-06	1.12995039273738e-06	1.09526515349965	0.131280175151676	0.6982049021525	0.492159588546213	unchanged
pos_468	Isoonopordopicrin	1.67169083474372e-06	1.35809028822748e-06	1.75961583782274e-06	1.97796651787738e-06	1.5148905614856e-06	1.86879117785006e-06	1.23361464211474	0.302891794215263	0.220168382238966	1.16388555975075	unchanged
pos_469	Glycinoprenol-9	0.00011949796017183	0.000152788518943833	9.79348965793519e-05	0.000143511332556199	0.000136143239557831	0.000120723114567775	0.886736021266	-0.173423412562171	0.643983626678203	0.551877993027931	unchanged
pos_470	1-(O-alpha-D-glucopyranosyl)-(1,3R,25S,27R)-octacosanetetrol	1.34810223264288e-05	1.55973980438543e-05	2.19806400568463e-05	1.88170052249666e-05	1.45392101851415e-05	2.03988226409064e-05	1.40302137331732	0.488536986822412	0.10780907307361	1.32315137903171	unchanged
pos_471	DG(18:0/18:0/0:0)[rac]	0.00132511879608436	0.00138237430216838	0.00136150372594094	0.00127004737325387	0.00135374654912637	0.0013157755495974	0.971951175385474	-0.041044251013532	0.566234562146999	0.647620570372481	unchanged
pos_472	Mactraxanthin 3-arachidonate 3'-palmitoleate	8.3004969308121e-05	5.35696389621068e-05	7.89622014326316e-05	5.03813983266453e-05	6.82873041351139e-05	6.46717998796384e-05	0.947054517654969	-0.0784806173599213	0.876344749570953	0.149861512567473	unchanged
pos_473	Cer(t17:0(16Me)/23:0(2OH[R]))	8.94941931963218e-05	0.000140732007027134	6.15468080046101e-05	9.74677161062122e-05	0.000115113100111728	7.95072620554112e-05	0.690688218614927	-0.533893479737567	0.384514351166842	0.936822742656598	unchanged
pos_474	ELV-N32	3.66896467137993e-06	4.35486573530466e-06	1.8890321608669e-06	3.62515744902188e-06	4.0119152033423e-06	2.75709480494439e-06	0.687226590095293	-0.541142236733935	0.365999311896981	1.02165087165464	unchanged
pos_475	26,26,26,27,27,27-hexafluoro-1alpha,25-dihydroxy-16,17,23,23,24,24-hexadehydrovitamin D3 / 26,26,26,27,27,27-hexafluoro-1alpha,25-dihydroxy-16,17,23,23,24,24-hexadehydrocholecalciferol	3.42078159694715e-07	8.05690201121812e-07	1.63082525237205e-06	1.43988003919832e-06	5.73884180408263e-07	1.53535264578518e-06	2.67537021963723	1.419738546496	0.112744900639415	1.36014597892643	unchanged
pos_476	OHODiA-PG	3.08173157281831e-06	3.66700152877059e-06	3.23298854230437e-06	5.01769353069631e-06	3.37436655079445e-06	4.12534103650034e-06	1.22255272934977	0.289896690724245	0.550621736575054	0.695321914298832	unchanged
pos_477	Avocadyne 1-acetate	2.14497556761136e-06	2.36428675557267e-06	1.74983263877561e-06	3.2470394392182e-06	2.25463116159202e-06	2.4984360389969e-06	1.10813514935753	0.148133844760259	0.799823042659959	0.303077864613283	unchanged
pos_478	Coenzyme Q6	0.000120949904505186	1.81646422364164e-05	0.000102842194188678	1.31644478638982e-05	6.95572733708012e-05	5.80033210262881e-05	0.833892966405966	-0.262065875180152	0.881316682005299	0.142717627399091	unchanged
pos_479	Docosanamide	6.67098177854279e-05	5.99733528246693e-05	6.40939652651211e-05	5.68196408041466e-05	6.33415853050486e-05	6.04568030346339e-05	0.954456740283309	-0.0672482843645554	0.619769390924272	0.52619693440522	unchanged
pos_480	PS(14:0/0:0)	1.22634919908643e-05	1.01681683292352e-05	1.1188042689169e-05	8.72209641483556e-06	1.12158301600497e-05	9.95506955200228e-06	0.887590968296021	-0.172033107457028	0.519246410612192	0.676536360832492	unchanged
pos_481	Adrenic Acid	5.07893137885509e-06	5.98232947965116e-06	5.25201402121737e-05	8.28590070781555e-05	5.53063042925312e-06	6.76895736451646e-05	12.2390339602398	3.61341778398222	0.15210916828992	1.37028884776439	unchanged
pos_482	Cer(t18:0/21:0)	5.32504634046961e-05	4.69578461574259e-05	2.27893655625814e-05	4.73068875230012e-05	5.0104154781061e-05	3.50481265427913e-05	0.699505394232081	-0.515592912119397	0.426827438046984	0.945255391396156	unchanged
pos_483	PI(18:0/22:2(13Z,16Z))	4.6936061442934e-07	4.36762336783218e-07	6.07584344649921e-07	9.25695305880423e-07	4.53061475606279e-07	7.66639825265172e-07	1.69213200976593	0.758842123071103	0.296194562262226	1.17233986948539	unchanged
pos_484	Lignoceric acid benzyl ester	0.000315994917430208	0.000153302942632339	7.62280262415282e-05	0.000212751388093906	0.000234648930031274	0.000144489707167717	0.61576972521656	-0.699537156951902	0.487598656458408	0.742206775185325	unchanged
pos_485	DG(16:1(9Z)/16:1(9Z)/0:0)	1.773908857677e-05	2.40724363359101e-05	3.24697588749715e-05	0.000119452685883864	2.09057624563401e-05	7.59612223794178e-05	3.63350643336049	1.86136246071027	0.424796885626389	0.955297150627627	unchanged
pos_486	36:6(5Z,9Z,12Z,15Z,18Z,21Z)(34Me[S])	2.04276103014407e-05	3.47967778173212e-05	3.03290794374516e-05	9.97683477486921e-05	2.76121940593809e-05	6.50487135930718e-05	2.35579662569307	1.23621499767071	0.471541667672794	0.853249605674708	unchanged
pos_487	Daumone-3	3.22122832804594e-06	2.9634499234283e-06	4.00786243121081e-06	4.83078984278953e-06	3.09233912573712e-06	4.41932613700017e-06	1.42912079086628	0.515127859764065	0.166336796661239	1.31920168464307	unchanged
pos_488	2-iodo-hexadecanoic acid	1.97577260789983e-06	1.654897249484e-06	1.51183211836991e-06	1.43260797918493e-06	1.81533492869191e-06	1.47222004877742e-06	0.810990867585116	-0.302242426269533	0.263942479273694	1.18702022200973	unchanged
pos_489	Argenonic acid	4.91353593464357e-05	2.89138857259495e-05	0.000269635678644219	0.000321753295302663	3.90246225361926e-05	0.000295694486973441	7.57712612592742	2.92165076263778	0.0389702172008758	1.43790740454524	unchanged
pos_490	1,11-Dodecadien-3-one	9.38991271926697e-07	7.00544797360663e-07	8.63878950527097e-07	8.67048209081543e-07	8.1976803464368e-07	8.6546357980432e-07	1.05574204315066	0.0782573739681598	0.766993537260141	0.405225965093949	unchanged
pos_491	Minabeolide-2	0.000151028994866228	0.000129499242607511	0.00012344275560936	0.000121845267238158	0.000140264118736869	0.000122644011423759	0.874379082321366	-0.193669206906136	0.347940713860836	1.08287959470149	unchanged
pos_492	Palmitic acid(d3)	9.92200553768836e-07	8.97732945941354e-07	6.53677977528406e-07	5.41182384022189e-07	9.44966749855095e-07	5.97430180775298e-07	0.632223494495346	-0.661493445658695	0.0443259738662066	1.38644621228335	unchanged
pos_493	alpha-heptenoic acid	8.74347301026422e-07	6.07635034428969e-07	5.71156540507893e-07	5.34682806911088e-07	7.40991167727696e-07	5.52919673709491e-07	0.746189290494595	-0.422386440523628	0.389342283970333	1.00361956304267	unchanged
pos_494	GlcCer(d14:2(4E,6E)/22:0(2OH))	1.17095600320706e-05	1.00292880026805e-05	2.94397827825152e-05	3.63544607383115e-05	1.08694240173755e-05	3.28971217604134e-05	3.02657451837604	1.59768587259712	0.084336192262682	1.41695490694546	unchanged
pos_495	MGDG(14:0/18:2(9Z,12Z))	0.000116763520112371	2.97836854657773e-05	9.41235507056368e-05	7.55643216863696e-05	7.32736027890742e-05	8.48439361960032e-05	1.15790588924958	0.211518000623891	0.835142513754851	0.291563240744355	unchanged
pos_496	Cer(t18:1(6OH)/16:0(2OH))	0.000378228481436679	0.00045940255939875	0.000253592509103255	0.000479640536270395	0.000418815520417714	0.000366616522686825	0.875365178255983	-0.19204309971164	0.726767268984927	0.451625525850848	unchanged
pos_497	Arachidonoyl Serotonin	0.000169463670039859	0.00013922261768698	0.000172437043786534	0.000188497034798318	0.00015434314386342	0.000180467039292426	1.16925854155287	0.225593967829722	0.302325124475763	1.07761529205293	unchanged
pos_498	19-hydroxybufalin-3-(16-hydroxy-palmitate)	0.000128796087547895	7.39243147027756e-05	0.000102203120850325	5.76127578926383e-05	0.000101360201125335	7.99079393714816e-05	0.788356164296407	-0.343080535794643	0.60793384566259	0.545814104053065	unchanged
pos_499	N-arachidonoyl glutamine	5.83577875450462e-05	5.07724596362117e-05	5.14037370134986e-05	4.17722625844503e-05	5.4565123590629e-05	4.65879997989745e-05	0.853805448119163	-0.228020726458029	0.328866406458245	0.964188935875778	unchanged
pos_500	PG(18:3(9Z,12Z,15Z)/14:0)	0.000438684742592634	0.000334051728269928	0.000338726198447899	0.000223541731063522	0.000386368235431281	0.00028113396475571	0.727632188608612	-0.458718729304718	0.30986833683336	0.984586648532423	unchanged
pos_501	Heptacosanedioic acid	3.05926554027283e-07	2.33773357748198e-07	3.00885590862083e-07	3.6302030244082e-07	2.6984995588774e-07	3.31952946651452e-07	1.2301389694855	0.298821306834731	0.324425563152026	0.992995620102624	unchanged
pos_502	Cer(t18:0/18:0(2OH))	0.00012178584410315	0.000127744761766563	0.000126209441239822	0.000131018424943226	0.000124765302934856	0.000128613933091524	1.03084695877889	0.043830163744344	0.42465428032548	0.818407173502815	unchanged
pos_503	N-(tetradecanoyl)-sphing-4-enine-1-(2-aminoethylphosphonate)	0.000239987804403957	0.000222050272789263	0.000163525982925908	0.000139497195964926	0.00023101903859661	0.000151511589445417	0.65584027345026	-0.608583598275361	0.0397624814839221	1.39924558302342	unchanged
pos_504	16:3-Glc-Cholesterol	0.000150437084492922	0.000410967156015019	7.28985112578355e-05	9.70220009695808e-05	0.00028070212025397	8.49602561137081e-05	0.302670517902889	-1.72417994085428	0.372127503792647	1.07665672701686	unchanged
pos_505	PGF2alpha-d4	1.08483078559209e-06	1.12567321517478e-06	2.11555842418981e-07	8.06046337346207e-07	1.10525200038344e-06	5.08801089882594e-07	0.460348490395023	-1.1192016793343	0.293112320621647	1.2001537885691	unchanged
pos_506	1,2-dimyristoyl-sn-glycerol	1.80026232474298e-06	2.4701618976372e-06	1.25238773910145e-06	1.56610641020567e-06	2.13521211119009e-06	1.40924707465356e-06	0.660003316423724	-0.599454821058637	0.238088099363241	1.19908180882164	unchanged
pos_507	GlcCer(d18:0/20:0(2OH[R]))	0.000139942893459756	0.000107681605547938	0.000110533912963913	0.000126097357839163	0.000123812249503847	0.000118315635401538	0.9556052480725	-0.0655133179585634	0.797361077476918	0.293690618771517	unchanged
pos_508	Oreacerebroside G	1.4327902245074e-08	0	1.40862781119163e-06	2.99118518340262e-06	7.163951122537e-09	2.19990649729712e-06	307.080053963024	8.26247099650998	0.220448838989644	1.28901256850612	unchanged
pos_509	PS(O-20:0/18:4(6Z,9Z,12Z,15Z))	0.000556317951454385	0.000559855157933849	0.000560470726887222	0.000484349399537807	0.000558086554694117	0.000522410063212514	0.936073551348757	-0.0953062018338669	0.520380598447481	0.790271178460806	unchanged
pos_510	Macrolactin B	7.69397588487248e-05	8.25034524644331e-05	8.7769667760149e-05	8.54166724752916e-05	7.97216056565789e-05	8.65931701177203e-05	1.08619450655249	0.119282471938077	0.208958496513911	1.22766896740339	unchanged
pos_511	DG(14:0/0:0/14:0) (d5)	2.28561455197899e-05	2.45783647752401e-05	2.86055164313123e-05	2.52657191027811e-05	2.3717255147515e-05	2.69356177670467e-05	1.13569709477401	0.183578100565308	0.26870313915994	1.1251252051267	unchanged
pos_512	DB-2073	9.64622035398058e-05	5.75502998707248e-05	7.4463459621362e-05	3.75465672310366e-05	7.70062517052653e-05	5.60050134261993e-05	0.727278788228176	-0.459419595535638	0.51578066075358	0.678609159317896	unchanged
pos_513	10-amino-decanoic acid	2.89500589660278e-07	4.72611140349591e-09	2.26120588811667e-06	4.30533632794112e-06	1.47113350531887e-07	3.2832711080289e-06	22.3179683975537	4.48013379964524	0.19482029853566	1.3142351009262	unchanged
pos_514	PA(P-20:0/22:4(7Z,10Z,13Z,16Z))	0.0159363450338034	0.0155149937132501	0.0103756421171673	0.00564901366672591	0.0157256693735267	0.0080123278919466	0.509506317450302	-0.97282806017887	0.186850962018226	1.32726424949069	unchanged
pos_515	TG(12:0/21:0/22:2(13Z,16Z))[iso6]	0.000217210594707253	0.000302123120744055	0.000170396282528494	0.000143806880658834	0.000259666857725654	0.000157101581593664	0.605012064187439	-0.724964184285487	0.226793305222193	1.25105799890841	unchanged
pos_516	Temnoside A	0.000397109039089754	0.000349857780989934	0.000293323463864209	0.000266044185927091	0.000373483410039844	0.00027968382489565	0.748852070472991	-0.417247340519798	0.101956141431897	1.33477407938963	unchanged
pos_517	PG(P-16:0/21:0)	0.000110683863592493	9.09506201254514e-05	9.02182527736242e-05	9.04490970776155e-05	0.000100817241858972	9.03336749256198e-05	0.896014146587969	-0.158406584645561	0.480689547126383	0.85426206792309	unchanged
pos_518	Hellebrigenin	1.27603748018329e-06	1.10064608850859e-06	1.04442125041882e-06	1.24839983133127e-06	1.18834178434594e-06	1.14641054087505e-06	0.964714492056699	-0.0518260559668563	0.785319763684793	0.310032061718502	unchanged
pos_519	4'-O-Methylneobavaisoflavone 7-O-(2''-p-coumaroylglucoside)	1.20651261753571e-07	3.92196204932518e-07	2.41172954745081e-08	1.60734736816588e-07	2.56423733343045e-07	9.24260161455481e-08	0.360442518095235	-1.47215889220676	0.425683938786809	0.907488398461752	unchanged
pos_520	12-Hydroxyhexacosanoic acid	0.000416930547037165	0.000344971769097407	0.000334866462097951	0.000302637358891257	0.000380951158067286	0.000318751910494604	0.836726451001637	-0.257172051905031	0.305602493428267	1.06385485835792	unchanged
pos_521	3S,7S-dimethyl-2-hexadecanol	0.000121602229574705	0.000122694915969834	0.000115330911598445	0.000112191481451641	0.00012214857277227	0.000113761196525043	0.931334635707421	-0.102628462514235	0.0895350336358163	1.3997562118408	unchanged
pos_522	16:2 Campesterol ester	2.33611096635706e-07	1.31849519878706e-06	6.33952432979116e-06	1.48439299352367e-06	7.76053147711383e-07	3.91195866165742e-06	5.04083859874026	2.33366376182103	0.412254395485893	0.977333556672254	unchanged
pos_523	23-phenyl tricosanoic acid	5.29917267037907e-05	5.56769777442275e-05	2.98271063561906e-05	3.29717409498606e-05	5.43343522240091e-05	3.13994236530256e-05	0.577892665832702	-0.791126534428654	0.00874083378211605	1.44801271608319	down
pos_524	Artonol E	1.29473564283135e-05	1.15125643317818e-05	0.000100059233031501	3.87001477122343e-05	1.22299603800476e-05	6.93796903718677e-05	5.67292846549658	2.50409367202504	0.313510868527526	1.17036928148335	unchanged
pos_525	MG(0:0/22:6(4Z,7Z,10Z,13Z,16Z,19Z)/0:0)	1.09331072477869e-05	1.07022327826861e-05	1.15515129783402e-05	8.69448391211253e-06	1.08176700152365e-05	1.01229984452264e-05	0.935783623550016	-0.0957531134961606	0.711836410612596	0.453714603765517	unchanged
pos_526	1alpha-hydroxy-24-(dimethoxyphosphoryl)-25,26,27-trinorvitamin D3 / 1alpha-hydroxy-24-(dimethoxyphosphoryl)-25,26,27-trinorcholecalciferol	1.44682334481137e-06	1.50692959046635e-06	1.20734365929823e-06	3.4133237118902e-07	1.47687646763886e-06	7.74338015243625e-07	0.524307910790663	-0.931513781395559	0.350596179379218	1.08613826199627	unchanged
pos_527	Salaspermic acid	0.000552424559306611	0.00080689407061822	0.000481624442630248	0.00038355466570053	0.000679659314962416	0.000432589554165389	0.636479990257046	-0.651812935687204	0.275752855019621	1.15853887902119	unchanged
pos_528	Muricin L	0.00563729893869126	0.00523909294004443	0.00437117883119585	0.0027652942923357	0.00543819593936785	0.00356823656176578	0.656143434614928	-0.607916868781767	0.24287454522266	1.22206628932122	unchanged
pos_529	Neisseria meningitidis lipid A	0.0001961908482676	0.000192634420472466	9.18821578334753e-05	0.0001519700450284	0.000194412634370033	0.000121926101430938	0.627151120224373	-0.673114973823772	0.249143079490238	1.26352013078653	unchanged
pos_530	Dinorlithocholic acid	1.21144465046503e-06	1.14639150815915e-06	1.12708705578715e-06	8.33210216366811e-07	1.17891807931209e-06	9.8014863607698e-07	0.831396729999176	-0.266391021237382	0.397731594547777	0.977308637188674	unchanged
pos_531	18-nonadecynoic acid	4.42470986751692e-06	2.916934397548e-06	3.60105057758529e-06	3.04950843394909e-06	3.67082213253246e-06	3.32527950576719e-06	0.905867782668379	-0.142627600033651	0.728786672224849	0.395300753150856	unchanged
pos_532	Cer(d18:1/16:0)	0.000695036745590431	0.000719999952915316	0.00112855857085433	0.00167824591617758	0.000707518349252873	0.00140340224351596	1.98355596713205	0.988089104498439	0.238863712638135	1.26174269909824	unchanged
pos_533	Persin	2.23515328100997e-06	1.46392114083376e-06	1.61861750773208e-06	2.38127779644926e-06	1.84953721092187e-06	1.99994765209067e-06	1.08132328470095	0.112797912071271	0.807555788484031	0.286005235704557	unchanged
pos_534	omega-linoleoyloxy-Cer(t18:1(6OH)/36:0)	0.00031207865952116	0.000281067522541367	0.000248075124363078	0.000175815062959411	0.000296573091031264	0.000211945093661245	0.714647080503005	-0.484697133985725	0.221352071813162	1.20250124489879	unchanged
pos_535	DG(12:0/20:2(11Z,14Z)/0:0)[iso2]	5.57609069331541e-06	5.87758213641924e-06	1.65727456591233e-05	5.48992061938659e-05	5.72683641486732e-06	3.57359759264946e-05	6.24009022393606	2.64156688881254	0.361781168038084	1.06872512568667	unchanged
pos_536	Alcyopterosin G	8.13612275781601e-06	6.81501967899094e-06	6.83820217668837e-06	6.36190871643518e-06	7.47557121840348e-06	6.60005544656178e-06	0.882883093978646	-0.179705677289062	0.396461456153015	0.940424719215575	unchanged
pos_537	17-hydroxy-linolenic acid	2.04705932216862e-05	2.43724026635721e-05	1.55171367042617e-05	1.31961208794251e-05	2.24214979426291e-05	1.43566287918434e-05	0.640306407206973	-0.643165648566864	0.0948253001934252	1.35753405560255	unchanged
pos_538	PS(O-18:0/18:1(9Z))	0.000494527863273869	0.000605451727732726	0.000409174012515383	0.000408317709541095	0.000549989795503297	0.000408745861028239	0.743188081615577	-0.42820072924319	0.23818622142202	1.28516312258205	unchanged
pos_539	PA(14:1(9Z)/21:0)	0.00109381196922054	0.000795610876345673	0.00203384175112545	0.00171087288816161	0.000944711422783106	0.00187235731964353	1.98193572607346	0.986910176864143	0.0523866255627631	1.3900569671307	unchanged
pos_540	C19 Sphingosine-1-phosphate	4.26129904830209e-05	4.07410180611682e-05	3.58734142309391e-05	2.80022610119951e-05	4.16770042720945e-05	3.19378376214671e-05	0.766317977486005	-0.38398494379088	0.229841615734247	1.2438084539825	unchanged
pos_541	(-)-cis-sabinol	2.74136659058e-06	1.99723847697514e-06	7.12404878607216e-06	1.0088970491883e-05	2.36930253377757e-06	8.60650963897758e-06	3.63250767526743	1.86096584618807	0.131321329309207	1.37217996696296	unchanged
pos_542	5,9-tetracosadienoic acid	6.73231576238858e-07	5.11748301227904e-07	6.5806209577306e-07	8.96084290444063e-07	5.92489938733381e-07	7.77073193108561e-07	1.31153820901968	0.391259838224511	0.342544011526094	0.978417920789458	unchanged
pos_543	5-(2-hydroxyethyl)isolongifol-4-ene	9.22191440406153e-06	7.31852418287042e-06	3.08503033888583e-06	8.82977201908147e-06	8.27021929346598e-06	5.95740117898365e-06	0.720343798342856	-0.473242469188699	0.565112777688695	0.699702710542622	unchanged
pos_544	5-n-tricosylresorcinol	8.47450933473824e-06	2.14252564788232e-06	3.47569400974389e-06	1.44363102368064e-06	5.30851749131028e-06	2.45966251671226e-06	0.463342641469786	-1.10984863503695	0.528457966566552	0.729083627332038	unchanged
pos_545	12,14-Heptacosadiynoic acid	1.30554992710988e-06	1.12562485744689e-06	7.82652545974695e-07	8.72649156976132e-07	1.21558739227839e-06	8.27650851475413e-07	0.680864951983535	-0.554559423558547	0.0972441331722396	1.361748100353	unchanged
pos_546	DG(12:0/18:1(9Z)/0:0)[iso2]	2.41258923625141e-06	2.34170611112919e-06	3.30039341470891e-05	5.87099291107064e-05	2.3771476736903e-06	4.58569316288977e-05	19.2907374398449	4.26983639019101	0.18297688009856	1.33659778152077	unchanged
pos_547	Behenoyl-EA	1.61423054864676e-06	1.69958476790107e-06	1.10164793871101e-06	1.7121808399452e-06	1.65690765827392e-06	1.40691438932811e-06	0.849120578508134	-0.23595865811285	0.562012376483699	0.742315767368225	unchanged
pos_548	Tetrapedic acid A	9.39473669490513e-06	1.00049355111189e-05	5.26297493482987e-06	1.36854911076602e-05	9.69983610301202e-06	9.47423302124503e-06	0.976741557344776	-0.0339512146391152	0.965948302638235	0.0741390035518736	unchanged
pos_549	Tetracosanoic acid, 15,16-dihydroxy-, methyl ester	1.32995152201648e-06	9.43226439405871e-07	1.49577495885553e-06	1.7332926900433e-06	1.13658898071118e-06	1.61453382444941e-06	1.4205080744661	0.506407032132232	0.195214000960356	1.21579140168192	unchanged
pos_550	8-hydroxy-11Z,14Z-Octadecadienoic acid	3.55513264486489e-05	4.34038199373428e-05	3.03888467202519e-05	3.13666418866974e-05	3.94775731929958e-05	3.08777443034747e-05	0.782159130008351	-0.354465941678604	0.268534989441464	1.23534502427736	unchanged
pos_551	5-methoxy-3-(2R-acetoxy-pentadecyl)-1,4-benzoquinone	1.63975634730642e-05	1.26394517523203e-05	1.69718261210054e-05	1.62378923639493e-05	1.45185076126923e-05	1.66048592424773e-05	1.14370289877185	0.193712329969358	0.462425336749416	0.911143669943073	unchanged
pos_552	OHDdiA-PC	0.000134917321648467	0.00011546951327868	0.000107928730719996	6.80041175649613e-05	0.000125193417463574	8.79664241424787e-05	0.702644163923982	-0.509133836471538	0.28007138972423	1.09559271950042	unchanged
pos_553	PI(22:1(11Z)/22:4(7Z,10Z,13Z,16Z))	0.00155385849699483	0.00107917374989211	0.00132586467665854	0.000495717325894899	0.00131651612344347	0.000910791001276719	0.691819101230953	-0.531533247596387	0.504562944552756	0.72527957531958	unchanged
pos_554	ascr#15	1.05252321669156e-05	8.02376558056317e-06	9.03558552907404e-06	6.91258472602635e-06	9.27449887373939e-06	7.97408512755019e-06	0.859786090451604	-0.217950324178631	0.512937147793072	0.685099049299797	unchanged
pos_555	PG(16:0/12:0)	0.00161011375522749	0.000880447497004875	0.00152747597782504	0.00061224109896673	0.00124528062611618	0.00106985853839589	0.859130477065713	-0.219050843243147	0.793892301607616	0.273010839534422	unchanged
pos_556	Ginsenoside Rh1	4.21649463583666e-05	3.2997490377938e-05	4.86656907535153e-05	7.78246914997741e-05	3.75812183681523e-05	6.32451911266447e-05	1.68289358016772	0.750943948968188	0.310460109670944	1.10787084820592	unchanged
pos_557	PG(12:0/17:1(9Z))	0.000684042601657394	0.000603044269883019	0.000640514962165382	0.000586811772555764	0.000643543435770206	0.000613663367360573	0.953569461284501	-0.0685900616448509	0.609383128562353	0.552231415532233	unchanged
pos_558	PG(16:0/22:6(4Z,7Z,10Z,13Z,16Z,19Z))	0.000458880426996853	0.000256274668057078	0.000812928616466546	0.000273412929459227	0.000357577547526965	0.000543170772962886	1.51902930348815	0.603149701037664	0.615700539973226	0.626423920403553	unchanged
pos_559	N-(3-Hydroxy-9Z-hexadecenoyl) glycine	8.64669706356716e-07	8.12157115086754e-07	1.70759186807581e-06	2.59852281851188e-06	8.38413410721735e-07	2.15305734329384e-06	2.56801396036881	1.36065304533409	0.206934472293721	1.30567923500978	unchanged
pos_560	PG(13:0/0:0)	5.64868970295034e-06	5.30159620283823e-06	4.64208004732166e-06	4.17153574695111e-06	5.47514295289429e-06	4.40680789713639e-06	0.804875404176771	-0.313162625559036	0.0763227320395812	1.34728084018844	unchanged
pos_561	Fucoxanthinol 3-(5Z,8Z,11Z,14Z,17-eicosapentaenoate)	8.66976776845797e-05	8.18105569124141e-05	7.29174622730398e-05	7.90954645794443e-05	8.42541172984969e-05	7.60064634262421e-05	0.902109782444994	-0.148625081637995	0.177997613819709	1.20531920556882	unchanged
pos_562	MIPC(t18:0/24:0(2OH))	7.85270493635839e-05	8.94158872209578e-05	2.35110265173966e-05	1.46487629138337e-05	8.39714682922709e-05	1.90798947156152e-05	0.227218781612889	-2.1378460037953	0.0130564722489133	1.44052444180607	unchanged
pos_563	Cer(d18:2/30:0)	0.000109927464665485	0.0001359536729496	5.48578175972953e-05	5.44169752244704e-05	0.000122940568807543	5.46373964108829e-05	0.444421210515262	-1.17000042223112	0.119766634615271	1.41235119296853	unchanged
pos_564	1-O-(2-methoxy-hexadecyl)-sn-glycerol	4.41271771930463e-05	2.23738333148444e-05	2.84263120462998e-05	2.14360195228678e-05	3.32505052539454e-05	2.49311657845838e-05	0.749798103643119	-0.415425918058542	0.581742815428056	0.640181998469438	unchanged
pos_565	TG(14:0/16:1(9Z)/18:3(6Z,9Z,12Z))[iso6]	0.00016463729005044	0.000108675872819977	0.000420754267111497	0.00132656699988017	0.000136656581435208	0.000873660633495833	6.39311055728445	2.67651804285896	0.349967207047603	1.0876643856844	unchanged
pos_566	PE-Cer(d16:1(4E)/18:1(9Z)(2OH))	0.00426969031288962	0.00427499832270117	0.00152947007978432	0.00462479200838427	0.0042723443177954	0.00307713104408429	0.720244159925797	-0.473442037496316	0.581356962501321	0.713087053059863	unchanged
pos_567	7,2'-Dihydroxy-6-methoxyisoflavone	6.69614915798508e-07	2.76705599204231e-07	1.2907123782538e-06	5.00804980476577e-06	4.7316025750137e-07	3.14938109150979e-06	6.65605583220537	2.73466753511782	0.384372669514002	1.02560887974153	unchanged
pos_568	5,8,11-Eicosatriynoic acid	2.19510134832029e-06	1.68789233834133e-06	1.84716906410061e-06	1.61531749017052e-06	1.94149684333081e-06	1.73124327713556e-06	0.89170542979893	-0.165360892762716	0.556980991964474	0.658120440662351	unchanged
pos_569	5Z,8Z,11Z,14Z-docosatetraenoic acid	7.22729669183791e-07	4.64903522418251e-07	1.09925785444581e-06	1.17782426960218e-06	5.93816595801021e-07	1.138541062024e-06	1.91732779123186	0.939097004902787	0.12397659409279	1.38063807458434	unchanged
pos_570	6-deoxyerythronolide B	1.22174905346985e-05	9.68992405435246e-06	1.4764563976558e-05	1.52167391312356e-05	1.09537072945255e-05	1.49906515538968e-05	1.36854593160335	0.452643855736376	0.183852217956246	1.33687042750053	unchanged
pos_571	cucujolide XI	0.000386306460315285	0.000287821219214102	0.000324033077277496	0.000177449938081171	0.000337063839764694	0.000250741507679334	0.743899161222331	-0.426821023909197	0.443681674757123	0.804325850818345	unchanged
pos_572	1-(2-methoxy-19Z-hexacosenyl)-sn-glycero-3-phosphoserine	0.000900995082614399	0.000469015193514225	0.000890433843230016	0.000333855137979708	0.000685005138064312	0.000612144490604862	0.89363488912603	-0.162242582536906	0.856324082885422	0.181614815783337	unchanged
pos_573	4,14-dihydroxy-octadecanoic acid	0.000127488934677581	0.00011299937929619	0.000104920325869189	0.000109200946566948	0.000120244156986885	0.000107060636218069	0.890360404204465	-0.167538659808628	0.3026042377368	1.11884269968229	unchanged
pos_574	16:4(2E,4E,8E,10E)(7Me[R],9Me,14Me[R])	4.86841946217439e-05	3.7393017534899e-05	4.1696744787881e-05	2.55468846593997e-05	4.30386060783215e-05	3.36218147236404e-05	0.781201293147263	-0.35623375752185	0.450063428439412	0.79130966486489	unchanged
pos_575	Cucurbitacin S	1.60988373682091e-05	1.33712340234425e-05	1.44794435656322e-05	1.42457080413062e-05	1.47350356958258e-05	1.43625758034692e-05	0.974722837457251	-0.0369360482003132	0.830363862527138	0.248656532266805	unchanged
pos_576	Formicolide B	0.000130910506044326	0.000133228157465446	0.000122376675203348	0.000149774593151771	0.000132069331754886	0.00013607563417756	1.03033484283928	0.0431132671163438	0.81895369829397	0.274761657481479	unchanged
pos_577	Austroyunone A	4.76884956662314e-06	3.89897677758702e-06	4.11627537549198e-06	3.86321220967401e-06	4.33391317210508e-06	3.98974379258299e-06	0.920586923213574	-0.119374145426715	0.570927600284033	0.663200988913061	unchanged
pos_578	12-tridecynoic acid	2.66358891540454e-06	2.52891406376138e-06	1.39717536170913e-06	2.40308630122742e-06	2.59625148958296e-06	1.90013083146827e-06	0.731874719799774	-0.450331381613122	0.395209471746424	1.02365548164074	unchanged
pos_579	PA(19:1(9Z)/22:2(13Z,16Z))	1.05854288665725e-06	8.56639983702798e-07	9.94487890241211e-07	0	9.57591435180024e-07	4.97243945120605e-07	0.519265238652772	-0.94545644504769	0.521459227695563	0.767558897111337	unchanged
pos_580	DG(17:1(9Z)/22:1(13Z)/0:0)[iso2]	1.68422240129041e-07	1.85991941108378e-08	8.17446539520167e-07	6.00094823498986e-06	9.35107171199394e-08	3.40919738725501e-06	36.4578252873656	5.18815660193896	0.422235429160592	0.964153294389617	unchanged
pos_581	12:0 Cholesterol ester	3.46935556992097e-06	2.79919863121344e-06	4.60629639233246e-06	6.32281532855756e-07	3.1342771005672e-06	2.61928896259411e-06	0.835691573702944	-0.258957505679456	0.838943508560425	0.237868202035658	unchanged
pos_582	TG(15:0/18:1(9Z)/20:2(11Z,14Z))[iso6]	0.000220429757029401	0.000416247249612815	0.000675152347297604	0.000533970025452378	0.000318338503321108	0.000604561186374991	1.89911424495569	0.92532669625801	0.153558734604595	1.24504363712584	unchanged
pos_583	Deoxycholic acid 3-glucuronide	1.25535777763038e-05	1.32171492419568e-05	1.17229048303375e-05	1.14473985949721e-05	1.28853635091303e-05	1.15851517126548e-05	0.899093898627369	-0.153456300604903	0.120604361191019	1.36223949268203	unchanged
pos_584	PI-Cer(t18:0/16:0)	1.13381686603423e-06	1.15951612887401e-06	1.02985976570772e-06	7.94235181920037e-07	1.14666649745412e-06	9.12047473813879e-07	0.795390356166197	-0.330265024818097	0.29325215403564	1.17626992672193	unchanged
pos_585	19-(3-methyl-butanoyloxy)-villanovane-13alpha,17-diol	1.54304719654076e-06	8.48174568625691e-07	1.26730866210718e-06	9.4829654472305e-07	1.19561088258323e-06	1.10780260341511e-06	0.926557812037983	-0.110047099705043	0.847281737050376	0.203343641861832	unchanged
pos_586	Adipaldehyde	6.83334231219937e-07	3.77611184526829e-07	4.30507331047785e-07	3.18476944792379e-07	5.30472707873383e-07	3.74492137920082e-07	0.705959293214889	-0.502343097184305	0.485252017318078	0.791814171082879	unchanged
pos_587	LPIM4(16:0/0:0)	1.15230748615665e-07	1.24845779580279e-07	1.01454135658825e-06	3.32270915876974e-06	1.20038264097972e-07	2.168625257679e-06	18.0661164502431	4.17521450811103	0.326606981767111	1.12781806357052	unchanged
pos_588	Scillirosidin	0.000108016244801845	0.000111086551878747	0.000102353180635746	9.40116235704874e-05	0.000109551398340296	9.81824021031167e-05	0.896222262705729	-0.158071530530141	0.192856457613988	1.27055401552239	unchanged
pos_589	Gibberellin A8	7.86482433560193e-05	5.1608698688077e-05	5.67955991578136e-05	4.17829130405766e-05	6.51284710220482e-05	4.92892560991951e-05	0.756800448800787	-0.402015150657097	0.438018614025068	0.829115235855554	unchanged
pos_590	TG(17:0/18:2(9Z,12Z)/21:0)[iso6]	0.000225370532429371	0.000242703658291493	0.0009034212613822	0.000769870595784993	0.000234037095360432	0.000836645928583597	3.57484324138919	1.83787998040043	0.0662354998686885	1.44026760054851	unchanged
pos_591	Ethyl-(5R,12S)-diacetoxy-(6E,8E,10E,14Z)-eicosatetraenoate	0.000146095197016673	0.000136659679555102	0.000142060279564484	0.000146087382439892	0.000141377438285887	0.000144073831002188	1.01907229858592	0.0272564078445514	0.672263920880165	0.522872888794128	unchanged
pos_592	ascr#21	7.28494030504732e-06	4.63368421542378e-06	6.75617898281574e-06	4.28159576001793e-06	5.95931226023555e-06	5.51888737141683e-06	0.926094678448465	-0.110768401244556	0.83083009278834	0.216356038011536	unchanged
pos_593	20-fluoro-9Z-eicosenoic acid	2.49643786458309e-05	1.05883308660712e-05	2.10749918557087e-05	2.62094761339431e-05	1.7776354755951e-05	2.36422339948259e-05	1.32998212059821	0.411406851216935	0.560731976656805	0.711157887089853	unchanged
pos_594	Cer(d16:0/16:0)	0.00894023178024984	0.0081950265089745	0.00862150313840414	0.00931891462525323	0.00856762914461217	0.00897020888182869	1.04698846441897	0.0662455469323023	0.513161049125619	0.715163283440051	unchanged
pos_595	PC(20:5(5Z,8Z,11Z,14Z,17Z)/21:0)	5.71072734885011e-05	8.60143378822919e-05	4.63996658427723e-05	4.95841853591398e-05	7.15608056853965e-05	4.79919256009561e-05	0.670645406256931	-0.57637793033	0.347616064710908	1.11498818806111	unchanged
pos_596	Lithocholic acid 3-O-glucuronide	0.000103404558041333	9.2663377552242e-05	0.000152603581269547	0.000180409508735145	9.80339677967875e-05	0.000166506545002346	1.69845767486933	0.764225267073781	0.0938913950190878	1.38943344251644	unchanged
pos_597	PS(P-20:0/17:2(9Z,12Z))	0.00201622478361112	0.00190198938561619	0.00185137049703661	0.000900481494581857	0.00195910708461365	0.00137592599580923	0.702323015732738	-0.509793380577161	0.433318511932784	0.934666427302062	unchanged
pos_598	R-nostrenol	1.19279489296988e-06	1.17680853033463e-06	9.93974695304459e-07	1.0238727861196e-06	1.18480171165226e-06	1.00892374071203e-06	0.851554931757352	-0.231828497199919	0.0212289028218853	1.44303949535073	unchanged
pos_599	2-hydroxy behenic	0.000160637235174739	0.000154178274636994	0.000120759188153563	0.000120353091933191	0.000157407754905866	0.000120556140043377	0.765884375363033	-0.38480148822193	0.054777386310953	1.44156311912003	unchanged
pos_600	9S,10R-Epoxy-1,3Z,6Z-heneicosatriene	2.26688033350387e-05	2.21370645412496e-05	1.82537125829757e-05	8.78163132979295e-06	2.24029339381442e-05	1.35176719563843e-05	0.603388466604751	-0.728840974357593	0.310984733814615	1.15063523713429	unchanged
pos_601	GlcCer(d18:2/21:0)	0.000242114230016655	0.000199648107132564	0.000235214283275158	0.000199414392008406	0.000220881168574609	0.000217314337641782	0.983851810655272	-0.0234870640106448	0.909851224260426	0.101086671319781	unchanged
pos_602	1-tetradecanyl-2-(8-[3]-ladderane-octanyl)-sn-glycerophosphoethanolamine	1.10398102946377e-06	1.36036089225799e-06	4.97795931834273e-07	4.36543230352629e-07	1.23217096086088e-06	4.67169581093451e-07	0.379143475972729	-1.39918419661159	0.091043162047729	1.41947379192867	unchanged
pos_603	triacontan-1,14-diol	2.25463833063166e-06	2.460285331224e-06	2.119715150934e-06	1.94030542662671e-06	2.35746183092783e-06	2.03001028878035e-06	0.861099960198041	-0.215747373279999	0.140775088131666	1.25828588684538	unchanged
pos_604	Erythromycin C	4.74947444608039e-06	4.34530675141226e-06	3.15258215405024e-06	9.54059105961874e-07	4.54739059874633e-06	2.05332063000606e-06	0.451538214151241	-1.1470800052244	0.255475051980309	1.21814026351849	unchanged
pos_605	PE(18:3(9Z,12Z,15Z)/22:0)	0.000826394004377039	0.000765201485220183	0.00072191283507017	0.000756686085783017	0.000795797744798611	0.000739299460426593	0.929004216534548	-0.106242950206585	0.280343217771242	1.08352300716633	unchanged
pos_606	4R,12S-dihydroxy-9-oxo-5E,7Z,10Z,14Z-prostatetraenoic acid-cyclo[8,12]	9.244115891965e-07	5.25155308394206e-07	6.56045397503142e-07	3.55541644400707e-07	7.24783448795353e-07	5.05793520951925e-07	0.69785467892871	-0.519001453605037	0.479230657350792	0.740752381322461	unchanged
pos_607	7a,17-dimethyl-5b-Androstane-3a,17b-diol	1.64767569989003e-05	7.65292298709739e-06	1.42193224291093e-05	6.28754907741791e-06	1.20648399929988e-05	1.02534357532636e-05	0.849860898214449	-0.234701368788389	0.789241466606567	0.277352476284208	unchanged
pos_608	1alpha-hydroxy-22-(3-hydroxyphenyl)-23,24,25,26,27-pentanorvitamin D3 / 1alpha-hydroxy-22-(3-hydroxyphenyl)-23,24,25,26,27-pentanorcholecalciferol	6.55734053660291e-06	4.69395769684303e-06	6.74218913624542e-06	4.60195708150592e-06	5.62564911672297e-06	5.67207310887567e-06	1.00825220186853	0.0118565563724392	0.976920138661881	0.0635404305988886	unchanged
pos_609	Pinnasterol	3.72013763378743e-06	3.34750705351065e-06	3.50447726314891e-06	1.99931175360626e-06	3.53382234364904e-06	2.75189450837759e-06	0.778730292801298	-0.360804346333503	0.482302150477125	0.826618336853951	unchanged
pos_610	oct-1-en-3S-ol	2.91256692980167e-07	1.33476948376219e-07	7.44123803000391e-08	2.61390087751262e-08	2.12366820678193e-07	5.02756945375826e-08	0.236739874793187	-2.07862537098053	0.268167026588338	1.16442554165719	unchanged
pos_611	Undecanoylcholine	3.51672350051769e-06	3.21331607455465e-06	2.54489153172349e-06	2.86959004676667e-06	3.36501978753617e-06	2.70724078924508e-06	0.804524478361921	-0.313791778010604	0.098206580824678	1.31168853319891	unchanged
pos_612	Testosterone	1.68285042755029e-05	1.52143346333099e-05	1.52055873862482e-05	1.20480605779084e-05	1.60214194544064e-05	1.36268239820783e-05	0.850537870309019	-0.233552621384736	0.345934766396997	0.98591658818704	unchanged
pos_613	Pikromycin	1.83416668296391e-05	1.12931411356994e-05	2.67023383952296e-05	1.06020184638588e-05	1.48174039826693e-05	1.86521784295442e-05	1.25880204463347	0.332051427076091	0.721401555407428	0.454276324390499	unchanged
pos_614	TG(17:2(9Z,12Z)/18:3(9Z,12Z,15Z)/20:2(11Z,14Z))[iso6]	0.000649975170349275	0.000827564368511356	0.00071053654864502	0.00110767190054824	0.000738769769430315	0.00090910422459663	1.23056500443658	0.299320869987257	0.545148213688857	0.682282162854901	unchanged
pos_615	Linoelaidyl carnitine	5.83943935849929e-05	5.67629560884989e-05	0.000176697290871607	0.000283170929028544	5.75786748367459e-05	0.000229934109950076	3.99339009801828	1.99761400985904	0.190647080502062	1.3273704098379	unchanged
pos_616	Manoalide	2.24731151410962e-06	1.99469635901018e-06	4.61018109188841e-06	3.93793642691892e-06	2.1210039365599e-06	4.27405875940366e-06	2.01511118660904	1.01085944368824	0.0687755818023361	1.42285188852911	unchanged
pos_617	As-PL(20:0/16:0)	6.96964169496432e-06	7.43988863058112e-06	5.81036513516174e-06	9.18066814580065e-06	7.20476516277272e-06	7.4955166404812e-06	1.04035544131415	0.0570765147244205	0.891447381766407	0.154056827174873	unchanged
pos_618	5a-Androst-3-en-17-one	5.19184730730584e-06	1.85362858522959e-05	5.72990158727181e-06	1.23695878718373e-05	1.18640665798009e-05	9.04974472955456e-06	0.762786070752685	-0.390649596070865	0.753126488224284	0.405175916028763	unchanged
pos_619	DG(13:0/13:0/0:0)	8.77599399730364e-07	1.52316392594142e-06	9.81056576868246e-07	2.01747097384507e-06	1.20038166283589e-06	1.49926377535666e-06	1.24898923548587	0.320761043016266	0.680948643673938	0.449573496112569	unchanged
pos_620	MGTS(14:0/0:0)	6.14565908896867e-06	6.91396174995009e-06	4.96154732654459e-06	5.25571406698115e-06	6.52981041945938e-06	5.10863069676287e-06	0.782355132629689	-0.354104459500988	0.133662357935207	1.35880798002834	unchanged
pos_621	PA(P-18:0/17:2(9Z,12Z))	8.45672716377552e-07	7.15053521752775e-07	5.21228264518514e-07	3.13954016946279e-07	7.80363119065164e-07	4.17591140732396e-07	0.535124137123049	-0.902054490780145	0.11911373576889	1.30161165737942	unchanged
pos_622	TG(17:1(9Z)/18:4(6Z,9Z,12Z,15Z)/22:0)[iso6]	3.48777109562134e-05	4.229426383569e-05	2.9130806787878e-05	4.70819650973763e-05	3.85859873959517e-05	3.81063859426272e-05	0.987570579744323	-0.0180442364232558	0.966966804419787	0.0766101117723792	unchanged
pos_623	3,5,7,9,11-dodecapentaenoic acid	1.0084558544969e-06	1.22704371862902e-06	9.98718638505624e-07	1.10048704103832e-06	1.11774978656296e-06	1.04960283977197e-06	0.939032019857917	-0.090753742010844	0.648402828352209	0.568671414615568	unchanged
pos_624	LMGP06030065	0.000132630443056747	5.48590679066416e-05	0.000168192855249362	0.000248777416621301	9.37447554816943e-05	0.000208485135935331	2.22396586202673	1.1531346427994	0.177146400111641	1.20121789694379	unchanged
pos_625	GlcCer(d15:1/20:0)	0.000152223877285614	0.000141123796229658	0.000135733092577034	9.90774134457637e-05	0.000146673836757636	0.000117405253011399	0.800451229794987	-0.321114590554761	0.340526199043744	1.05232306531179	unchanged
pos_626	Stemonal	0	0	0	2.35396825433169e-09	0	1.17698412716584e-09	Inf	Inf	0.5	0	unchanged
pos_627	beta-Isorenieratene	0.000118577628263851	0.000110724594678841	0.000112912750218307	0.000105573118760044	0.000114651111471346	0.000109242934489176	0.952829266870892	-0.0697103675364762	0.420656651606768	0.819218983269976	unchanged
pos_628	Cer(t18:0/16:0)	6.18221034717617e-05	8.16591891524202e-05	4.47690276715613e-05	6.73627848060287e-05	7.1740646312091e-05	5.6065906238795e-05	0.781508240041403	-0.355667010140736	0.408130351640397	0.888064058871976	unchanged
pos_629	DG(17:1(9Z)/22:2(13Z,16Z)/0:0)[iso2]	2.92073193680094e-06	1.04451972612236e-05	2.94288367297416e-06	2.39176930745775e-06	6.68296459901227e-06	2.66732649021596e-06	0.399123240995498	-1.32509380528219	0.478632635561714	0.894907355626891	unchanged
pos_630	18-Octadecanolide	8.92795573824419e-05	6.48316204614462e-05	6.53013494263327e-05	8.07531125604508e-05	7.7055588921944e-05	7.30272309933917e-05	0.947721404963461	-0.0774650724176016	0.810894476077486	0.269324724745494	unchanged
pos_631	Calditoglycerocaldachaeol	1.87299914958506e-05	2.48562191986912e-05	2.55496468791088e-05	1.12642673365072e-05	2.17931053472709e-05	1.8406957107808e-05	0.844622958247346	-0.243620632380592	0.72228789492262	0.423013193724497	unchanged
pos_632	TG(20:1(11Z)/21:0/22:6(4Z,7Z,10Z,13Z,16Z,19Z))[iso6]	0.00270112707212359	0.00296518505186223	0.00193551529354887	0.00094270053829567	0.00283315606199291	0.00143910791592227	0.507952221632989	-0.977235292486047	0.199207278348418	1.28641775633857	unchanged
pos_633	Gibberellin A36	0.000161625967609879	0.000144820364684473	0.000139928938791597	0.000110460064204423	0.000153223166147176	0.00012519450149801	0.817072931241719	-0.291463237024605	0.270989547739609	1.08809989405517	unchanged
pos_634	SQDG(22:5(5Z,8Z,11Z,14Z,17Z)/16:1(13Z))	0.000369026796270668	0.000283449054602716	0.00023410774678112	0.000203109342340276	0.000326237925436692	0.000218608544560698	0.670089304510122	-0.577574714857045	0.211548417223139	1.23421017785094	unchanged
pos_635	PG(14:1(9Z)/16:0)	5.04013560901549e-05	3.62938388906295e-05	4.13624006158624e-05	3.2973507098945e-05	4.33475974903922e-05	3.71679538574037e-05	0.857439766197926	-0.221892767111806	0.545050427446284	0.657058078650069	unchanged
pos_636	Drosophilin C	9.25355298439634e-07	8.53222270562143e-07	8.79546483544319e-07	7.26478629613598e-07	8.89288784500889e-07	8.03012556578958e-07	0.902982889894026	-0.147229443724865	0.449960957956583	0.829953581988294	unchanged
pos_637	TG(17:1(9Z)/22:3(10Z,13Z,16Z)/22:3(10Z,13Z,16Z))[iso3]	0.000144929303739963	0.000154356201568723	0.000100110521738666	6.06195145255991e-05	0.000149642752654343	8.03650181321325e-05	0.537045842225091	-0.896882852993207	0.160883868211819	1.34081276884218	unchanged
pos_638	BBT(OH)2	3.81423952749222e-05	3.51108429003605e-05	2.80012913443068e-05	2.83540620387311e-05	3.66266190876414e-05	2.81776766915189e-05	0.769322350613211	-0.37833987226933	0.109132478783734	1.40486624087184	unchanged
pos_639	omega-linoleoyloxy-Cer(d17:1/29:0)	0.000184468041541699	0.000248084196999734	0.000349823603804	0.000225144137019579	0.000216276119270717	0.000287483870411789	1.32924463126667	0.410606639480302	0.445816468380022	0.853437586537715	unchanged
pos_640	omega-linoleoyloxy-Cer(t18:1(6OH)/28:0)	0.000538206415443829	0.00053355176732436	0.000460760107166507	0.000383563847848546	0.000535879091384094	0.000422161977507527	0.787793336771446	-0.344110880331249	0.207213689870652	1.30391716345167	unchanged
pos_641	DG(14:0/16:1(9Z)/0:0)[iso2]	1.68796477392828e-06	1.81124718604506e-06	9.91151325380529e-07	1.29770443584607e-06	1.74960597998667e-06	1.1444278806133e-06	0.654106063710424	-0.612403506285675	0.121121764695498	1.36746862460905	unchanged
pos_642	4-methyl-5-carboxyethyl-2-furanpentanoic acid	8.4852211157806e-07	1.68336101491538e-06	5.85462699441776e-07	1.45473115879076e-06	1.26594156324672e-06	1.02009692911627e-06	0.805800961696887	-0.311504567590846	0.722886108024356	0.432578643198029	unchanged
pos_643	3-O-alpha-L-rhamnopyranosyl-3-hydroxy-5Z-tetradecenoyl-3-hydroxydecanoic acid	4.66128477336465e-07	1.6236055874401e-06	9.23424917761202e-07	7.2938443254343e-07	1.04486703238828e-06	8.26404675152316e-07	0.79091850880143	-0.338399038627372	0.770510495092205	0.392206117382384	unchanged
pos_644	PA(17:2(9Z,12Z)/0:0)	1.88694939242198e-05	1.56039886116912e-05	2.20928303432761e-05	2.53762274040166e-05	1.72367412679555e-05	2.37345288736463e-05	1.37697308932581	0.461500364646752	0.106986426685176	1.30272737871393	unchanged
pos_645	CerP(d18:1/14:0)	0.000193383124642082	0.000169107516416783	0.000171417147831138	0.000177413346073447	0.000181245320529432	0.000174415246952292	0.962315862516126	-0.0554175849970808	0.673536744604387	0.50539989747069	unchanged
pos_646	(-)-Euphomine	1.68251724758998e-06	3.72107904715933e-06	6.89557951935294e-07	1.58827480802639e-06	2.70179814737465e-06	1.13891637998084e-06	0.421540143954696	-1.24625806697841	0.344406792691806	1.04696405269948	unchanged
pos_647	LacCer(d16:0/20:0)	0.000128689917574732	0.000139529903192039	0.000106847187647229	6.14301776916528e-05	0.000134109910383385	8.41386826694409e-05	0.627386018146684	-0.672574717084887	0.25763163051724	1.20868186431387	unchanged
pos_648	12-Hydroxy-chiloscyphone	7.08143715695203e-07	8.18624188263536e-07	6.3766137894364e-07	6.90466545876626e-07	7.6338395197937e-07	6.64063962410133e-07	0.869895104145547	-0.2010866500787	0.29174622239011	1.11750698154371	unchanged
pos_649	TG(21:0/22:0/22:5(7Z,10Z,13Z,16Z,19Z))[iso6]	7.6823714837041e-05	9.93901192781214e-05	4.90329788185247e-05	3.18727424157927e-05	8.81069170575812e-05	4.04528606171587e-05	0.459133765748735	-1.12301355983785	0.0859478506679141	1.34582456022511	unchanged
pos_650	20:1 Cholesterol ester	1.99843843124102e-05	2.4455749036041e-05	1.72397444905619e-05	1.34059440515955e-05	2.22200666742256e-05	1.53228442710787e-05	0.689594882667593	-0.536179026344166	0.146884470410044	1.25050564906467	unchanged
pos_651	7-keto-11-Octadecenoic acid	1.20637708949787e-05	4.93900232547181e-06	3.31753629508881e-06	4.33185837596157e-06	8.50138661022525e-06	3.82469733552519e-06	0.449891001419103	-1.15235258402257	0.411178574894226	0.968378986764799	unchanged
pos_652	Beta-l-gulose-main polar lipid	1.07232216882545e-06	2.12785965731945e-06	2.59434496764865e-06	5.53976489070571e-06	1.60009091307245e-06	4.06705492917718e-06	2.54176490595008	1.34583059812227	0.321565793275201	1.06722265304203	unchanged
pos_653	Phorbol	4.56391837707794e-06	4.06182316180504e-06	6.02108589091045e-06	6.75191483796882e-06	4.31287076944149e-06	6.38650036443964e-06	1.48080030815917	0.566377100550501	0.0536746511463854	1.39366010890427	unchanged
pos_654	N-(2-fluoro-ethyl) 2-methyl-arachidonoyl amine	1.654233585257e-05	1.46468242354275e-05	2.72949864204485e-05	3.39832979513238e-05	1.55945800439988e-05	3.06391421858861e-05	1.96473018827314	0.974331204205561	0.118187662577938	1.38090165246405	unchanged
pos_655	10-nitro-9E-octadecenoic acid	1.01282148924999e-05	1.20663038729226e-05	7.43166441683808e-06	8.28437189186082e-06	1.10972593827113e-05	7.85801815434945e-06	0.708104396171156	-0.497966021675867	0.143744131876955	1.33433094916049	unchanged
pos_656	Echinasteroside C	9.20650220138821e-07	1.76114722103367e-06	1.66157469249498e-06	6.73341386346214e-07	1.34089872058625e-06	1.1674580394206e-06	0.870653406925603	-0.199829575400761	0.81479234747926	0.273715950755757	unchanged
pos_657	2-propyl-9Z-octadecenoic Acid	5.40723136049968e-05	5.70548064963247e-05	4.54322641228687e-05	4.61822238481009e-05	5.55635600506608e-05	4.58072439854848e-05	0.824411609762216	-0.27856327313921	0.0810210230761746	1.42737064161679	unchanged
pos_658	Heterofibrin B3	4.61620816394483e-06	2.79650777638778e-06	3.68958988381895e-06	2.97534777025103e-06	3.7063579701663e-06	3.33246882703499e-06	0.899122225607761	-0.153410847565541	0.755167062268112	0.351079667028302	unchanged
pos_659	16:0-Glc-Stigmasterol	9.15456362277108e-05	6.99829087411551e-05	6.43650200974359e-05	0.000104097551966045	8.0764272484433e-05	8.42312860317404e-05	1.04292756488305	0.0606389609133386	0.895731942029607	0.153903421352234	unchanged
pos_660	Plakoside A	9.42516495194992e-05	0.000235764286912861	9.30453710333241e-05	0.000114958962598657	0.00016500796821618	0.000104002166815991	0.630285724624737	-0.665922107462762	0.545426224445542	0.775233710080424	unchanged
pos_661	DG(16:1(9Z)/18:3(9Z,12Z,15Z)/0:0)[iso2]	1.88278661824519e-05	1.62935882402694e-05	3.43706779525988e-05	4.77743055479633e-05	1.75607272113606e-05	4.10724917502811e-05	2.33888330795947	1.2258198842522	0.166394158138768	1.34230361967816	unchanged
pos_662	20:0-Glc-Stigmasterol	0.000413614098321229	0.000321960584077152	0.000552494656931022	0.000467053848820884	0.00036778734119919	0.000509774252875953	1.38605709270419	0.470986684361702	0.152246391296743	1.25133786106703	unchanged
pos_663	(4E,8E,d18:2) sphingosine	1.57052842468381e-06	1.77948788000148e-06	9.75673202400351e-07	1.34644882061968e-06	1.67500815234264e-06	1.16106101151002e-06	0.693167379445987	-0.528724332222588	0.169799609259945	1.27037134582694	unchanged
pos_664	9,10,13-trihydroxy-Octadecanoic acid	2.02412949327473e-05	1.42191091956206e-05	3.49428637118475e-05	3.94051762570824e-05	1.7230202064184e-05	3.71740199844649e-05	2.1574918184934	1.10935508851599	0.0398134440532498	1.40970636381145	unchanged
pos_665	15-oxo-18Z-tetracosenoic acid	0.000102533742905722	8.93371212280518e-05	8.6597187761388e-05	9.13638406607745e-05	9.59354320668869e-05	8.89805142110812e-05	0.927504179571979	-0.108574311984993	0.474227209342011	0.820897466974858	unchanged
pos_666	Delphinidin 3-O-[2-O-(2-O-(trans-caffeoyl)-beta-D-glucopyranosyl)-6-O-(malonyl)-beta-D-galactopyranoside]-7-O-[6-O-(trans-caffeoyl)-beta-D-glucopyranoside]-3'-O-[beta-D-glucuronopyranoside]	0.000213853842412962	0.0005276095099473	0.000198851808781193	2.36331257392338e-05	0.000370731676180131	0.000111242467260213	0.300061943469225	-1.73666773979582	0.316283915018748	1.04988759094635	unchanged
pos_667	OS-PA	7.02957392427277e-06	6.58342677848793e-06	5.68082536583834e-06	5.08344240730036e-06	6.80650035138035e-06	5.38213388656935e-06	0.790734387529688	-0.338734928818552	0.0701630419851808	1.3552654767667	unchanged
pos_668	21-hydroxyallopregnanolone	0.000211218914306487	0.000273871750638201	0.000170872630101427	0.000184814809485299	0.000242545332472344	0.000177843719793363	0.733239093824415	-0.447644387346926	0.27524021792636	1.20840419850474	unchanged
pos_669	N-(2R-hydroxy-octadecanoyl)-1-beta-glucosyl-9-methyl-sphing-4E,8E-dienine	0.00018381122763813	0.000174742923458862	0.000104703763370571	5.24511318465132e-05	0.000179277075548496	7.85774476085421e-05	0.438301703484037	-1.19000380889909	0.1527649325697	1.35689574162233	unchanged
pos_670	TG(17:2(9Z,12Z)/18:1(9Z)/18:1(9Z))[iso3]	0	0	1.77565079217278e-08	0	0	8.8782539608639e-09	Inf	Inf	0.5	0	unchanged
pos_671	Lipid A -disaccharide-1-P	0	2.66790126000383e-08	5.02213660321366e-07	1.37175000877352e-06	1.33395063000191e-08	9.36981834547443e-07	70.2411178850073	6.13424390038596	0.279822638452561	1.2017178738509	unchanged
pos_672	omega-linoleoyloxy-Cer(d18:2/30:0)	0.000137116589147355	0.000155046054940436	0.000224211358047269	0.00013060305766506	0.000146081322043896	0.000177407207856164	1.21444141779369	0.280292898951178	0.623607643226722	0.624814862729238	unchanged
pos_673	Penta-unsaturated monocyclic botrycoccane	6.57421651372503e-07	2.0269599106363e-06	6.70235013649849e-07	2.41356385207168e-07	1.3421907810044e-06	4.55795699428508e-07	0.339590843477127	-1.55813053543173	0.406685706487457	0.972229280898223	unchanged
pos_674	omega-linoleoyloxy-Cer(d18:1/35:0)	0.000352187126467067	0.000406371344404729	0.000295624446548479	0.000157432495750753	0.000379279235435898	0.000226528471149616	0.597260408651877	-0.743568003669805	0.239892996785004	1.19606974222766	unchanged
pos_675	zymosterol intermediate 1c	6.11468803791163e-06	6.69831762188912e-06	4.54797710379104e-06	5.16030967507515e-06	6.40650282990038e-06	4.8541433894331e-06	0.757690040622144	-0.400320310226402	0.0671074054606961	1.36942637170215	unchanged
pos_676	PE(22:1(11Z)/0:0)	7.0767712246143e-07	6.58016101432636e-07	1.3011747566751e-06	5.72704074321819e-06	6.82846611947033e-07	3.51410774994664e-06	5.14626226221831	2.36352498112157	0.422328617103844	0.964045936129146	unchanged
pos_677	2E,7-Octadienal	2.73840597568382e-07	2.877842245468e-07	4.10852387463903e-07	5.69632306743316e-07	2.80812411057591e-07	4.90242347103609e-07	1.74580014201391	0.803888409695339	0.228418746254292	1.27280501171402	unchanged
pos_678	N-palmitoyl tryptophan	5.03494246815669e-06	5.31114807360369e-06	7.52151700671369e-06	7.35216530251292e-06	5.17304527088019e-06	7.4368411546133e-06	1.43761377780248	0.523676140527032	0.010228645702556	1.44725965255728	unchanged
pos_679	PIM1(19:1(9Z)/14:0)	0.00019379043769658	0.000287148727018133	0.000121976425428748	0.000253714868225509	0.000240469582357357	0.000187845646827128	0.781161779322157	-0.356306732108287	0.587723558426456	0.635727673866623	unchanged
pos_680	PS(16:0/20:0)	0.000488776848109056	8.21214466689999e-05	0.00107050537825268	0.000330348696005595	0.000285449147389028	0.000700427037129138	2.45377169116064	1.29500102106549	0.453712858406334	0.853447368413967	unchanged
pos_681	cholesta-5,7,8(14),22E-tetraen-3-one	0.000112137293819641	8.76019285107356e-05	0.00011892675608316	0.000111458836886014	9.98696111651883e-05	0.000115192796484587	1.15343191127533	0.205932842196246	0.418905481106373	0.962190123542887	unchanged
pos_682	LMGP06020032	0.000202872126367982	0.000193733969073524	0.000216666419594614	6.77477481622223e-05	0.000198303047720753	0.000142207083878418	0.717120011582836	-0.479713517624181	0.588772376661294	0.666826546627649	unchanged
pos_683	2-deoxy-20-hydroxy-5alpha-ecdysone 3-acetate	2.64499093749857e-05	2.87744731089352e-05	2.15553272202881e-05	2.36497090586554e-05	2.76121912419605e-05	2.26025181394717e-05	0.818570244621665	-0.288821869734729	0.0864363935906536	1.34419513410958	unchanged
pos_684	Cer(d18:1(4E)/23:0(2OH))	0.000548098722991469	0.000615112784708225	0.000258096433088696	0.00050775278460558	0.000581605753849847	0.000382924608847138	0.658392057355742	-0.602981163263	0.344234587458826	1.08732587900448	unchanged
pos_685	Mactraxanthin 3-linolenate 3'-palmitate	3.3078520668642e-05	3.2528680605773e-05	2.42308524582602e-05	0.000853769693902652	3.28036006372075e-05	0.000439000273180456	13.3826855788056	3.74229575365021	0.506647468422959	0.814602330643555	unchanged
pos_686	DG(18:4(6Z,9Z,12Z,15Z)/18:4(6Z,9Z,12Z,15Z)/0:0)	0.00021698379424469	0.000107932717749428	0.000152846175681841	5.8031549659532e-05	0.000162458255997059	0.000105438862670687	0.649021264099962	-0.623662348390208	0.514090293549874	0.682677876936533	unchanged
pos_687	13-hydroxy-docosanoic acid	0.00206041476132977	0.00212544717199253	0.00190082982524771	0.00179145125072249	0.00209293096666115	0.0018461405379851	0.882083818048832	-0.181012343710073	0.0831440089388658	1.36720258536697	unchanged
pos_688	PG(17:1(9Z)/0:0)	1.65400562876467e-06	1.29912570831109e-06	1.74330074814982e-06	1.24424975692339e-06	1.47656566853788e-06	1.49377525253661e-06	1.0116551429885	0.0167175822362176	0.960767970383227	0.0867574908064692	unchanged
pos_689	PE-Cer(d15:2(4E,6E)/18:0(2OH))	3.9042701292904e-06	3.03913853770147e-06	3.54608942421314e-06	2.739167677517e-06	3.47170433349593e-06	3.14262855086507e-06	0.905212036792462	-0.143672326339411	0.634163079241057	0.504574317628925	unchanged
pos_690	(4E,8E,9Me-d19:2)sphingosine	3.00181718708893e-06	3.0868096927274e-06	2.10675107066393e-06	2.23092070559393e-06	3.04431343990816e-06	2.16883588812893e-06	0.71242200612377	-0.489196014108568	0.0112141156547795	1.4487699168236	unchanged
pos_691	30:4(15Z,18Z,21Z,24Z)	7.37642396924283e-05	4.78575151951321e-05	0.000214245776538283	0.000578127528353049	6.08108774437802e-05	0.000396186652445666	6.51506225694476	2.70377896503383	0.315213661397132	1.14458574222947	unchanged
pos_692	5-((Z)-pentadec-10-en-1-yl)resorcinol	5.94116309860005e-06	8.44867860549089e-06	4.43749159628183e-06	3.27660584914641e-06	7.19492085204547e-06	3.85704872271412e-06	0.536079381834699	-0.899481446257332	0.187326206224938	1.26450393886399	unchanged
pos_693	13-Dihydrodaunorubicin	1.31402374038282e-06	9.64667791706145e-07	4.78161464768758e-06	8.96932829437597e-06	1.13934576604448e-06	6.87547147103177e-06	6.0345785063139	2.59325300741997	0.220758060880272	1.28578087126033	unchanged
pos_694	MG(18:2(9Z,12Z)/0:0/0:0)[rac]	6.66013036843819e-06	3.10732380654534e-06	9.37390152765671e-06	1.21267408253179e-05	4.88372708749177e-06	1.07503211764873e-05	2.20125346562078	1.13832527541593	0.128322535695421	1.28469790169505	unchanged
pos_695	(10Z)-19-fluoro-1alpha,25-dihydroxyvitamin D3 / (10Z)-19-fluoro-1alpha,25-dihydroxycholecalciferol	1.32845701873507e-05	1.28642588234261e-05	1.34497836341521e-05	1.11185455476463e-05	1.30744145053884e-05	1.22841645908992e-05	0.939557529389671	-0.0899465938868908	0.619829581589391	0.601655192832013	unchanged
pos_696	(+/-)14,15-EpETrE-(d8)	3.13670232968294e-06	2.58898917969416e-06	3.02774785573248e-06	3.57580413055359e-06	2.86284575468855e-06	3.30177599314303e-06	1.15331955545828	0.205792302408991	0.374764503192035	0.914786810554453	unchanged
pos_697	gamma-tocopherol	1.02762249826159e-06	1.00096271445203e-06	1.18726965374281e-06	9.90265232306697e-07	1.01429260635681e-06	1.08876744302475e-06	1.07342539638088	0.102221926630844	0.587021442973808	0.699847401611732	unchanged
pos_698	4alpha-methyl-cholest-7-en-3beta-ol	0.000181591149634934	0.000176809645996446	0.000208556788994146	0.000361342156899854	0.00017920039781569	0.000284949472947	1.59011629672873	0.66913228411224	0.398090771452754	1.00632719933418	unchanged
pos_699	24-Nor-5beta-cholane-3alpha,7alpha,12alpha,23-tetrol	9.4773572802537e-05	8.61285560182271e-06	3.96934804879072e-05	6.86898096202083e-06	5.16932142021799e-05	2.3281230724964e-05	0.450373053490303	-1.15080758354133	0.62882677217823	0.554110048441564	unchanged
pos_700	GlcCer(t18:1(8Z)/26:0(2OH[R]))	0.000755008103946449	0.000870832980407024	0.000666863331615192	0.000936614604686296	0.000812920542176737	0.000801738968150744	0.986245182098546	-0.0199817474464506	0.948947190068532	0.1043195021806	unchanged
pos_701	DG(12:0/16:1(9Z)/0:0)[iso2]	1.49874418515298e-05	1.16823506688037e-05	4.03899386491203e-05	5.39521115469094e-05	1.33348962601667e-05	4.71710250980149e-05	3.53741222861414	1.82269435178507	0.110002459594245	1.39464043037342	unchanged
pos_702	15-dimethylarsinoyl pentadecanoic acid	1.85040778458365e-06	1.60250560825826e-06	1.74409528164719e-06	1.45572135876851e-06	1.72645669642095e-06	1.59990832020785e-06	0.926700521087238	-0.109824911967503	0.575525358648725	0.592975856046805	unchanged
pos_703	PE(P-20:0/22:4(7Z,10Z,13Z,16Z))	0.000193542881775393	0.000155069051337859	0.000204499472451757	0.000202817762067782	0.000174305966556626	0.00020365861725977	1.168397280271	0.224530905059848	0.368940572798635	1.0852117041595	unchanged
pos_704	Serratamic acid	7.18524909181434e-06	6.98875660679821e-06	5.76320831944215e-06	1.60310728868553e-05	7.08700284930627e-06	1.08971406031487e-05	1.53762328516848	0.620702089001834	0.593527895004577	0.661486490034601	unchanged
pos_705	GM4(d18:1/24:1(15Z))	4.60454224296473e-05	4.09597941761138e-05	5.4083272204331e-05	7.16540043973754e-05	4.35026083028806e-05	6.28686383008532e-05	1.44516939911142	0.531238611711385	0.251791307862274	1.20539415304119	unchanged
pos_706	14-methyl-4-pentadecenoic acid	3.89824307303756e-06	4.49813195289387e-06	2.63880276131367e-06	4.73765106617906e-06	4.19818751296572e-06	3.68822691374636e-06	0.878528389300291	-0.186839187776101	0.712786225900276	0.479268190986101	unchanged
pos_707	PE(O-20:0/17:1(9Z))	0.000195858197290065	0.000166359163813633	0.000195427339221181	0.000175232879505285	0.000181108680551849	0.000185330109363233	1.02330881545004	0.0332415891553646	0.83778798596211	0.270276897679429	unchanged
pos_708	6-Hydroxyluteolin 3'-methyl ether 7-[6''-(3-hydroxy-3-methylglutaryl)glucoside]	9.48107457123815e-06	1.00963175755603e-05	8.63121872074978e-06	4.01513570109522e-05	9.78869607339923e-06	2.4391287865851e-05	2.49178109964353	1.31717733468216	0.52422332672865	0.782828673882998	unchanged
pos_709	PE(17:0/18:2(9Z,12Z))	5.36063254512174e-05	5.11639680000038e-05	3.7280881562067e-05	3.39660526012671e-05	5.23851467256106e-05	3.56234670816671e-05	0.680029918943628	-0.556329873580184	0.0187732485941923	1.42946932409966	unchanged
pos_710	all-trans-nonaprenyl diphosphate	0.00012724109608874	0.000122557981658417	0.000107873313678214	0.000103402847506763	0.000124899538873579	0.000105638080592488	0.845784392362039	-0.241638156972343	0.0272397743559763	1.40942966427169	unchanged
pos_711	FAHFA(16:0/5-O-16:0)	3.66828774787189e-05	3.82632745419964e-05	3.22956025507191e-05	3.15688892563108e-05	3.74730760103576e-05	3.19322459035149e-05	0.85213836981754	-0.230840381289353	0.0527305938648615	1.42478677963106	unchanged
pos_712	N-(3S-hydroxy-butanoyl)-homoserine lactone	2.67263736020345e-06	2.03882621207423e-06	2.93893946361304e-06	1.80066531680929e-06	2.35573178613884e-06	2.36980239021117e-06	1.0059729227899	0.00859147345113496	0.985192658639923	0.0498385133971657	unchanged
pos_713	Ganoweberianic acid D	6.81054977436789e-05	7.59380337531425e-05	4.46742846644593e-05	6.61828069632798e-05	7.20217657484107e-05	5.54285458138696e-05	0.769608259918186	-0.377803811788949	0.346730696706081	1.05971969780013	unchanged
pos_714	DG(15:1(9Z)/20:5(5Z,8Z,11Z,14Z,17Z)/0:0)[iso2]	0.000965615596145497	0.000606180220045238	0.0010094086904657	0.0005150747181307	0.000785897908095367	0.0007622417042982	0.969899138865888	-0.0440933676120581	0.945930805770936	0.0505451630066172	unchanged
pos_715	C14 sphingosine	3.29587815773818e-05	2.78299742990978e-05	0.000136307625955965	0.000186610299275232	3.03943779382398e-05	0.000161458962615598	5.31213249186007	2.40929112992387	0.117654824564377	1.40073819070027	unchanged
pos_716	Erythromycin B	3.23871001700249e-05	1.86914823157952e-05	3.33810160711969e-05	7.64694349117289e-05	2.553929124291e-05	5.49252254914629e-05	2.15061667017524	1.1047503990889	0.389297167670298	0.978760955851275	unchanged
pos_717	Coniferonic acid	0.000102567706412233	4.18315485772034e-05	8.13550038320334e-05	2.30370137998599e-05	7.21996274947182e-05	5.21960088159466e-05	0.7229401400965	-0.468051898832883	0.681589074246322	0.434816848130991	unchanged
pos_718	Ambrettolic acid	7.34667469593891e-07	6.78183065668663e-07	7.00614958405089e-07	6.14222005043569e-07	7.06425267631277e-07	6.57418481724329e-07	0.930627076702291	-0.103724931802694	0.45603258794613	0.787923574174587	unchanged
pos_719	Linolipin C	0.000491933691646131	0.000371116457877615	0.000750411339147237	0.000316404255446446	0.000431525074761873	0.000533407797296841	1.23609919444702	0.305794521231454	0.721337796025807	0.465984889256954	unchanged
pos_720	PS(22:0/22:2(13Z,16Z))	2.19343044970399e-05	2.12340510078937e-05	1.66843889305118e-05	6.30146706940426e-06	2.15841777524668e-05	1.1492927999958e-05	0.532470040404691	-0.909227740958317	0.301336513373896	1.1651567378655	unchanged
pos_721	PA(18:3(6Z,9Z,12Z)/0:0)	4.20898008805746e-06	3.22527019578958e-06	3.75326105842108e-06	3.48696948524657e-06	3.71712514192352e-06	3.62011527183383e-06	0.973901909032986	-0.0381516228652782	0.877098384076279	0.165324013497432	unchanged
pos_722	LacCer(d18:1/22:0)	1.74959458903262e-05	1.52375010569727e-05	7.7643449437916e-06	8.86663168066815e-06	1.63667234736495e-05	8.31548831222988e-06	0.50807287882745	-0.976892640445591	0.0489339848928319	1.41841627732801	unchanged
pos_723	Luteolin 7-glucuronide-3',4'-dirhamnoside	8.47430132561728e-06	7.58888014414958e-06	4.19271905181377e-06	0	8.03159073488343e-06	2.09635952590689e-06	0.261014236793941	-1.9377995954031	0.20379298025947	1.28658932241097	unchanged
pos_724	Tetracosanyl palmitoleate	9.41325870846944e-05	0.000206535792313729	8.61640537856861e-05	5.6497104146974e-05	0.000150334189699212	7.133057896633e-05	0.474480084065029	-1.07558056237991	0.38297670861976	1.02346732043076	unchanged
pos_725	TG(16:0/16:0/17:0)[iso3]	0.000261040309326451	0.000357930887505429	0.000182155820652529	0.000152740253145046	0.00030948559841594	0.000167448036898788	0.541052759016405	-0.886158814217626	0.185814065406646	1.30881414995875	unchanged
pos_726	Mactraxanthin 3-(5Z,8Z,11Z,14Z,17Z-eicosapentaenoate) 3'-palmitate	1.15792515322834e-05	1.02241949362802e-05	1.24672773177138e-05	1.48593699035216e-05	1.09017232342818e-05	1.36633236106177e-05	1.25331778444455	0.325752262955246	0.214852713885719	1.18907459967929	unchanged
pos_727	PC(20:4(5Z,8Z,11Z,14Z)/32:0)	6.77649098497136e-05	3.96118045948044e-05	4.93368482596193e-05	4.88455602469283e-05	5.3688357222259e-05	4.90912042532738e-05	0.914373372424977	-0.129144703616011	0.799046136795015	0.302384779375774	unchanged
pos_728	DG(14:1(9Z)/19:0/0:0)[iso2]	8.9177785035511e-05	6.80620573152922e-05	5.6655897720481e-05	6.05340531172005e-05	7.86199211754016e-05	5.85949754188408e-05	0.745294252942775	-0.424117959987058	0.301050817168996	1.14695407423473	unchanged
pos_729	Formononetin 7-O-(6''-acetylglcoside)	1.57356531480893e-05	1.91158118762901e-05	1.16311110799926e-05	1.17533446581522e-05	1.74257325121897e-05	1.16922278690724e-05	0.670974827651774	-0.575669451715498	0.182084334050444	1.35377430145449	unchanged
pos_730	2-hydroxy-heneicosanoic acid	1.14850823401358e-06	1.46988908495127e-06	1.37371710937535e-06	1.02377010061014e-06	1.30919865948243e-06	1.19874360499274e-06	0.915631555463594	-0.127160911453825	0.687969491769665	0.458956587386575	unchanged
pos_731	CL(1'-[20:4(5Z,8Z,11Z,14Z)/20:4(5Z,8Z,11Z,14Z)],3'-[20:4(5Z,8Z,11Z,14Z)/20:4(5Z,8Z,11Z,14Z)])	2.2267631742889e-05	3.15099655306942e-05	1.45240916770393e-05	1.6154057795191e-05	2.68887986367916e-05	1.53390747361152e-05	0.570463371878835	-0.809793837479795	0.233786299556833	1.27641872844091	unchanged
pos_732	PI(20:3(8Z,11Z,14Z)/22:6(4Z,7Z,10Z,13Z,16Z,19Z))	5.83857738680729e-07	5.83230568071886e-07	1.42868111831104e-06	1.1886215475384e-06	5.83544153376307e-07	1.30865133292472e-06	2.2425917993575	1.16516704234281	0.104433138018461	1.42158558670895	unchanged
pos_733	1-(O-alpha-D-glucopyranosyl)-3-keto-(1,27R,29R)-triacontanetriol	4.0905210799215e-05	9.37346264897277e-05	2.58121835545721e-05	4.16080622161262e-05	6.73199186444713e-05	3.37101228853491e-05	0.500745151867732	-0.997851546718057	0.413078218177414	0.972894784901259	unchanged
pos_734	cis-Jasmone	5.99888299602833e-05	5.0257679548765e-05	4.89867042232508e-05	3.01618851068806e-05	5.51232547545242e-05	3.95742946650657e-05	0.717923766317839	-0.478097437182051	0.317269722227013	1.02950417846833	unchanged
pos_735	5beta-Cholestane-3alpha,7alpha,12alpha,22,25-pentol	7.15000848867168e-05	9.22527654898251e-05	5.5473705051664e-05	5.20618112736557e-05	8.18764251882709e-05	5.37677581626599e-05	0.656694012214425	-0.606706794189662	0.217466291376076	1.29738071646974	unchanged
pos_736	DG(14:1(9Z)/14:1(9Z)/0:0)	0.000726990910695272	0.000702544303284481	0.000643000153982067	0.000555941311380201	0.000714767606989876	0.000599470732681134	0.838693201564777	-0.253784933241249	0.209802354983019	1.26178008671159	unchanged
pos_737	Hexacosanedioic acid	0.000106699080273292	0.000108243641429566	0.000272042547131134	0.000276486438712943	0.000107471360851429	0.000274264492922038	2.55197748264478	1.35161559954948	0.00346856745466438	1.4551502383713	up
pos_738	TG(17:0/17:0/20:0)[iso3]	0.00214991705369954	0.0022022489255724	0.00181947379547191	0.000789533898798753	0.00217608298963597	0.00130450384713533	0.599473390191593	-0.738232379097157	0.339155355132265	1.10633930754254	unchanged
pos_739	3-hydroxy caprylic acid	3.55397772404862e-07	3.51881312320285e-07	3.81886476408183e-07	2.31845223712089e-07	3.53639542362573e-07	3.06865850060136e-07	0.867736249204615	-0.204671496673251	0.645068149978991	0.570740165259245	unchanged
pos_740	1-Octylglycerol	3.65887828153077e-05	3.50825849795589e-05	3.47943776584961e-05	1.81197733045821e-05	3.58356838974333e-05	2.64570754815391e-05	0.738288560566136	-0.43774329007779	0.461571291894541	0.888702814147189	unchanged
pos_741	9,11alpha-epoxy-6alpha-acetoxy-cholest-7-en-3beta,5alpha,19-triol	2.80531390041163e-05	2.94770352630371e-05	2.45241128944343e-05	2.15596298610912e-05	2.87650871335767e-05	2.30418713777628e-05	0.801036036176876	-0.320060948327988	0.115188134617647	1.3471013850522	unchanged
pos_742	PE(16:0/16:0)	2.81271546170442e-05	4.95929113205611e-06	4.77102075524961e-05	8.33558169424823e-06	1.65432228745502e-05	2.80228946233722e-05	1.69391991124548	0.760365665472712	0.675174762671895	0.513833317735203	unchanged
pos_743	PI(20:5(5Z,8Z,11Z,14Z,17Z)/22:1(11Z))	2.69669467021283e-06	3.8759802798988e-06	8.2749239834858e-06	8.8564002333649e-06	3.28633747505582e-06	8.56566210842535e-06	2.60644628661573	1.38208412932522	0.0350122787452615	1.42856448975589	unchanged
pos_744	DG(21:0/22:2(13Z,16Z)/0:0)[iso2]	0.000122732743540413	7.10105378372394e-05	5.99663297451704e-05	0.000120284116720017	9.68716406888262e-05	9.01252232325937e-05	0.930357146753573	-0.104143448624305	0.881101452628636	0.1701818215737	unchanged
pos_745	PA(18:3(9Z,12Z,15Z)/0:0)	5.46795786729199e-06	4.48088227129618e-06	6.35801386034061e-06	5.76800047460967e-06	4.97442006929408e-06	6.06300716747514e-06	1.21883698662697	0.28550518558803	0.226438956878326	1.18488635373961	unchanged
pos_746	Hesperetin 7-O-rhamnoside	8.52426292344251e-07	1.10060873002079e-06	6.4382032388029e-07	4.01877467058839e-07	9.76517511182521e-07	5.22848895469564e-07	0.535421935072539	-0.901251850618911	0.120255972657845	1.28388397595883	unchanged
pos_747	Cladosporacid D	1.42224828488719e-05	1.53833204785626e-05	1.08412374655494e-05	8.47210064568583e-06	1.48029016637172e-05	9.65666905561761e-06	0.652349740273331	-0.61628245975903	0.0973203157106676	1.36728231303444	unchanged
pos_748	8,11,14-octadecatriynoic acid	7.34373133220368e-05	7.14067544592195e-05	8.49103676202983e-05	0.000105907103034101	7.24220338906281e-05	9.54087353271996e-05	1.31739928032518	0.397692667114959	0.270225691849619	1.2132471279594	unchanged
pos_749	19-hydroxy-PGB2	9.59151197366301e-06	6.35728005535905e-06	1.03044389694262e-05	6.17438978127604e-06	7.97439601451103e-06	8.23941437535112e-06	1.03323365937155	0.0471665476175606	0.929199963786869	0.133108813687386	unchanged
pos_750	delta9-4-NeuroF	0.000192909453939677	0.000198608357646524	8.59501206278593e-05	8.97033284902157e-05	0.0001957589057931	8.78267245590375e-05	0.448647402289132	-1.15634603702542	0.00215213581547124	1.45586072773017	down
pos_751	10-oxo-docosanoic acid	4.03659601320359e-06	8.26587909950552e-06	1.15950779972551e-06	4.5702076419002e-06	6.15123755635455e-06	2.86485772081286e-06	0.465736804109168	-1.10241320154645	0.354641924998443	0.969799127449941	unchanged
pos_752	PC(19:0/22:4(7Z,10Z,13Z,16Z))	2.96994498333353e-05	4.279516799208e-05	3.2734487296483e-05	4.81965670423951e-05	3.62473089127076e-05	4.0465527169439e-05	1.11637328075554	0.158819500510194	0.718541135772471	0.382635882730855	unchanged
pos_753	Pelargonidin 3-gentiotrioside	2.81129718651537e-05	2.15611384189775e-05	2.20294264830005e-05	2.40685312578674e-07	2.48370551420656e-05	1.11350558977896e-05	0.448324321627428	-1.15738532706361	0.416811117014403	0.925735159719673	unchanged
pos_754	3-O-Demethylamorphigenin	5.62837796631202e-07	4.64367433191455e-07	5.52113447695944e-07	3.77435607589828e-07	5.13602614911328e-07	4.64774527642886e-07	0.904930220659269	-0.144121544890506	0.685350922236138	0.447885885298274	unchanged
pos_755	(21-Methyl-8Z-pentatriacontene	9.77668357078104e-05	0.000143409627138106	0.000109303347769617	7.47956016690955e-05	0.000120588231422958	9.20494747193562e-05	0.763337131933684	-0.389607723086816	0.430202269953076	0.847264668048777	unchanged
pos_756	Bendigole B	4.04163178598196e-05	3.22611688695811e-05	3.64723519432198e-05	3.03311891040752e-05	3.63387433647004e-05	3.34017705236475e-05	0.919177919512048	-0.121583952901031	0.626990672665323	0.520104985968467	unchanged
pos_757	PI(22:6(4Z,7Z,10Z,13Z,16Z,19Z)/0:0)	2.54308273147895e-06	7.7177960312463e-06	2.66778733779532e-06	1.84424405694052e-06	5.13043938136262e-06	2.25601569736792e-06	0.439731479054866	-1.18530528043833	0.46356144247256	0.910195337199338	unchanged
pos_758	Exodeconolide D	2.50004591187375e-05	3.48227734151449e-05	9.09503100124708e-06	1.90220409745754e-05	2.99116162669412e-05	1.40585359879112e-05	0.470002552267594	-1.08925950376985	0.151213777715838	1.25182387630192	unchanged
pos_759	7-nonynoic acid	7.041464350465e-06	3.70087332345838e-06	5.02102299309239e-06	2.92171150829872e-06	5.37116883696169e-06	3.97136725069555e-06	0.73938603891328	-0.435600292071878	0.563259819877892	0.625345272950247	unchanged
pos_760	DG(16:0/20:4(5Z,8Z,11Z,14Z)/0:0)[iso2]	0.0123967649797107	0.0116235237578391	0.00249463911453104	0.00902103646509913	0.0120101443687749	0.00575783778981508	0.479414535997157	-1.06065444227686	0.302798230806169	1.17702000207329	unchanged
pos_761	Drophiobiolin B	6.53750282726514e-06	1.23608527997645e-05	4.65019269399923e-06	1.0411059638975e-05	9.44917781351482e-06	7.53062616648711e-06	0.79696099651298	-0.327418974829979	0.685573975378744	0.486623229635244	unchanged
pos_762	3beta,5alpha,9alpha-trihydroxycholesta-7,14-dien-6-one	4.27771989581098e-05	4.10707927814003e-05	4.28649899869764e-05	3.11907406884684e-05	4.19239958697551e-05	3.70278653377224e-05	0.883214125217371	-0.179164849607674	0.554334338578941	0.718902144240582	unchanged
pos_763	GlcCer(d14:2(4E,6E)/18:0)	3.22646395938719e-05	2.83094796498442e-05	4.70235537517896e-05	3.24916015031647e-05	3.0287059621858e-05	3.97575776274771e-05	1.31269189296885	0.392528335387298	0.406672240059366	0.985063024668363	unchanged
pos_764	GlcCer(d14:1/18:1)	5.88372223885889e-05	5.77460928921534e-05	5.28966051716305e-05	5.45829260919154e-05	5.82916576403712e-05	5.3739765631773e-05	0.921911776181062	-0.117299398631892	0.0600801750133114	1.39006961652583	unchanged
pos_765	Norlinolenic acid	2.92096428573689e-06	2.78189592965626e-06	2.20309621307553e-06	3.03827115710274e-06	2.85143010769657e-06	2.62068368508914e-06	0.919076949498215	-0.121742439018312	0.678414133281922	0.535691003015525	unchanged
pos_766	Cer(t18:1(6OH)/33:0)	5.25505972312718e-05	5.89654082803469e-05	4.89354864823669e-05	7.5907204683414e-05	5.57580027558094e-05	6.24213455828905e-05	1.1195046898696	0.162860571993491	0.708111792644952	0.446939251984919	unchanged
pos_767	alpha-hydroxy myristic acid	4.80328979805549e-06	4.34802271804832e-06	3.62279075678723e-06	3.25402098291197e-06	4.5756562580519e-06	3.4384058698496e-06	0.751456332367394	-0.412238824288545	0.0646030233019375	1.35745813083674	unchanged
pos_768	DG(20:1(11Z)/22:1(13Z)/0:0)[iso2]	1.40048995039695e-05	9.01815990651559e-06	7.0410532101028e-06	1.31265533009128e-05	1.15115297052425e-05	1.00838032555078e-05	0.875974220082624	-0.191039682944744	0.752603464799275	0.359266231149899	unchanged
pos_769	Cer(t18:0/25:0(2OH))	0.0007350084142129	0.000822845386218614	0.000435959824152725	0.000752033418761021	0.000778926900215757	0.000593996621456873	0.76258326845862	-0.391033217083996	0.441736615918922	0.926029045620345	unchanged
pos_770	2-mercapto-octadecanoic acid	6.20807311045211e-06	4.54054504610079e-06	6.78904050570301e-06	7.49395418944509e-06	5.37430907827645e-06	7.14149734757405e-06	1.32882148078174	0.410147300182044	0.248059175718375	1.18889869517814	unchanged
pos_771	Lignoceric acid	7.4141661017399e-06	7.24043721872596e-06	7.0410849410441e-06	6.96857750359524e-06	7.32730166023293e-06	7.00483122231967e-06	0.955990560663909	-0.0649317216087437	0.128727545283193	1.33423780669264	unchanged
pos_772	Glycolithocholic Acid	1.62607200474172e-05	1.52649895526333e-05	1.91265188017803e-05	1.42036126610084e-05	1.57628548000252e-05	1.66650657313944e-05	1.0572365185631	0.0802981638416115	0.77684708855187	0.379893475114358	unchanged
pos_773	4-oxo-9Z,11Z,13E,15E-octadecatetraenoic acid	3.78771087653721e-06	2.00770460705983e-06	4.02163411745874e-06	3.21566873411859e-06	2.89770774179852e-06	3.61865142578866e-06	1.24879792864917	0.320540049467181	0.564663460041476	0.700493325270241	unchanged
pos_774	Cer(t18:0/22:0(2OH))	0.00191214719093133	0.00243696691580996	0.000632452951598969	0.00114969184681328	0.00217455705337065	0.000891072399206125	0.409771910939255	-1.28710700106414	0.0734619085484531	1.3604396893204	unchanged
pos_775	Heterofibrin A3	3.17803663486402e-05	2.65652630334493e-05	3.21801901428352e-05	6.4974830055379e-05	2.91728146910448e-05	4.85775100991071e-05	1.66516363311419	0.735663955724606	0.443277913662671	0.91732876282621	unchanged
pos_776	(-)-Jolkinol B	0.00010412946787808	8.89589090521203e-05	0.000118141282735715	0.000128770021261177	9.65441884651002e-05	0.000123455651998446	1.27874762801568	0.354731563878183	0.114446611115759	1.31389649320406	unchanged
pos_777	Dendryphiellic acid B	1.69127122077612e-06	1.5968239874942e-06	1.86827955355557e-06	1.7475976542555e-06	1.64404760413516e-06	1.80793860390554e-06	1.09968750257483	0.137093612352901	0.173147538139895	1.23070470724832	unchanged
pos_778	N-tryptophanyl-35-aminobacteriohopane-32,33,34-triol	0.00152082878410553	0.00167069518981124	0.00142651174359311	0.00123168774475917	0.00159576198695839	0.00132909974417614	0.832893473486908	-0.263796107219544	0.170543717720037	1.22070000974413	unchanged
pos_779	DG(14:1(9Z)/22:6(4Z,7Z,10Z,13Z,16Z,19Z)/0:0)[iso2]	0.000134178564459085	0.000118822859279913	0.000120855506700824	0.000102294260687173	0.000126500711869499	0.000111574883693999	0.882009927415283	-0.18113320083677	0.344693808934438	0.937192578729423	unchanged
pos_780	PA(22:1(11Z)/0:0)	3.74386179406271e-06	3.77180921699714e-06	3.3734321947711e-06	3.78854302980036e-06	3.75783550552993e-06	3.58098761228573e-06	0.952938894482222	-0.0695443880489469	0.550425379067089	0.766445223257839	unchanged
pos_781	PE(14:0/22:2(13Z,16Z))	0.000952855097204391	0.000990465351959575	0.000837045171441144	0.000806680268636487	0.000971660224581983	0.000821862720038815	0.845833450054404	-0.241554479338143	0.0278092260815675	1.42144068674341	unchanged
pos_782	Nuciferoic Acid	2.0251357850354e-06	2.96584651678538e-06	1.98517696035911e-06	1.50833487839409e-06	2.49549115091039e-06	1.7467559193766e-06	0.699964781978633	-0.514645758748262	0.329760332657217	1.04206885318243	unchanged
pos_783	GlcCer(d18:2/22:0)	0.000151707877643684	8.3938082501752e-05	0.000209007418769984	0.000227078659621847	0.000117822980072718	0.000218043039195916	1.8505985764521	0.887991986203274	0.188676383648409	1.31385122383704	unchanged
pos_784	Kaempferol 3-(2'',3''-diacetyl-4''-p-coumarylrhamnoside	8.02351988345794e-06	9.21014983521957e-06	8.68116273895379e-06	7.89317274680599e-06	8.61683485933876e-06	8.28716774287989e-06	0.961741506963943	-0.0562789105943293	0.694847140928522	0.463957067319464	unchanged
pos_785	oscr#38	0.000166797796936933	0.000353643458933547	0.000153021772293231	0.000182936363131856	0.00026022062793524	0.000167979067712543	0.64552556438511	-0.631453863984933	0.501670344078338	0.849377718584737	unchanged
pos_786	LTF4	0.000140776644280715	0.000106029862217815	0.000125268262143141	0.000125193841945832	0.000123403253249265	0.000125231052044487	1.01481159326918	0.0212119060442632	0.933268788193246	0.133504249984611	unchanged
pos_787	FAHFA(18:0/5-O-18:0)	8.09555366521681e-05	6.83190912100458e-05	5.09972960035349e-05	0.000101044973525819	7.4637313931107e-05	7.6021134764677e-05	1.01854060336157	0.0265034934120803	0.965132224551106	0.0445598108671184	unchanged
pos_788	4E,6Z-Hexadecadienal	1.39805517342053e-06	9.77161333895309e-07	4.31563082771096e-06	3.54244284735597e-06	1.18760825365792e-06	3.92903683753347e-06	3.30836100661287	1.72611666922296	0.0446832814940719	1.42587643071007	unchanged
pos_789	3-O-alpha-L-rhamnopyranosyl-3-hydroxyoctanoyl-3-hydroxydecanoic acid	0	0	3.49058177125704e-07	0	0	1.74529088562852e-07	Inf	Inf	0.5	0.854779041225879	unchanged
pos_790	TG(16:0/18:1(9Z)/18:2(9Z,12Z))[iso6]	0.00293288142235945	0.00373945322023297	0.0143948150517481	0.0123235694306145	0.00333616732129621	0.0133591922411813	4.00435318573614	2.0015692261316	0.0397294726010891	1.43943208489918	unchanged
pos_791	PG(O-18:0/0:0)	0.000137870668988221	9.05117902215907e-05	5.81672583841974e-05	2.21737470814735e-05	0.000114191229604906	4.01705027328355e-05	0.351782732104933	-1.50724342764884	0.139409672815359	1.25060025314287	unchanged
pos_792	CL(1'-[16:0/16:0],3'-[20:0/20:4(5Z,8Z,11Z,14Z)])	3.30978719322469e-06	8.47320821584709e-06	3.30666351193916e-06	1.43946926688783e-06	5.89149770453589e-06	2.37306638941349e-06	0.402795097006736	-1.31188197253353	0.387166412664807	0.991084073254399	unchanged
pos_793	Sarcoehrendin I	1.05767434053531e-05	8.79682956355323e-06	9.11309270625598e-06	7.63616947329628e-06	9.68678648445316e-06	8.37463108977613e-06	0.864541724256751	-0.209992502418637	0.377588101102139	0.887139962997654	unchanged
pos_794	DG(19:1(9Z)/20:5(5Z,8Z,11Z,14Z,17Z)/0:0)[iso2]	0.000253264919350168	0.000235424330846752	0.000230061231591067	0.00021053137725781	0.00024434462509846	0.000220296304424438	0.901580316471741	-0.149472076314443	0.211674724839515	1.13079375556764	unchanged
pos_795	Gorgost-5-en-3beta,7alpha,11alpha,12beta-tetrol 11-acetate	8.5306272512322e-06	7.65646336844559e-06	5.27495956134761e-06	8.80033829558763e-06	8.0935453098389e-06	7.03764892846762e-06	0.869538460470756	-0.201678254240724	0.655944977259481	0.563534385746405	unchanged
pos_796	alpha-N-(3-(3-hydroxy)-octadecanoyloxy-octadecanoyl)-L-ornithine	0.000101715539875071	9.02848923028935e-05	0.000312685922977089	0.000309644599506331	9.60002160889822e-05	0.00031116526124171	3.2412975086774	1.69657144725087	0.0109035520535104	1.45596736357832	unchanged
pos_797	Squafosacin F	3.2655099854502e-05	1.77998199601085e-05	7.4936173272461e-05	0.000151101760482426	2.52274599073052e-05	0.000113018966877444	4.47999787900628	2.16349804925881	0.250655366975788	1.22816102318479	unchanged
pos_798	omega-linoleoyloxy-Cer(d17:1(6OH)/29:0)	0.000346109902466436	0.000297588221400566	0.000219135071852639	0.000164062783078868	0.000321849061933501	0.000191598927465753	0.595306776147574	-0.748294778786306	0.0726806563035472	1.34143979917943	unchanged
pos_799	DG(18:0/18:1(9Z)/0:0)[iso2]	4.20696816052099e-05	4.80715256995995e-05	0.000116318917336753	6.66037706877311e-05	4.50706036524047e-05	9.1461344012242e-05	2.02929041549152	1.02097534661622	0.309662396871109	1.16594410939208	unchanged
pos_800	Cer(d18:1/26:1(17Z))	2.61603791593927e-05	3.19350207380969e-05	2.3354553713799e-05	1.57041897785581e-05	2.90476999487448e-05	1.95293717461786e-05	0.672320761390351	-0.572778393938413	0.194892478829588	1.186856100654	unchanged
pos_801	DG(13:0/16:0/0:0)[iso2]	1.725203612532e-05	3.41689334448194e-05	8.49951339740444e-06	8.78723393598366e-06	2.57104847850697e-05	8.64337366669405e-06	0.336180890362415	-1.57269037555698	0.292846442967864	1.20701554922763	unchanged
pos_802	22:0 Campesterol ester	1.75231443241297e-05	2.20993275407134e-05	2.87560817120126e-05	2.78715906114901e-05	1.98112359324215e-05	2.83138361617513e-05	1.42918070625847	0.515188342984104	0.156530424276643	1.34965542411383	unchanged
pos_803	Norlinoleic acid	8.43222741488946e-06	3.97177745199504e-06	5.05408250432419e-05	6.60918216149213e-05	6.20200243344225e-06	5.83163233290816e-05	9.40282174264074	3.23309376777137	0.0750311210288401	1.42000223136679	unchanged
pos_804	PS(14:0/18:0)	1.20802409969141e-05	1.16580030757377e-05	5.63047637978942e-05	4.28893341720155e-05	1.18691220363259e-05	4.95970489849549e-05	4.17866197964443	2.06304106088236	0.111724817990649	1.41637904316033	unchanged
pos_805	As-PL(20:0/18:0)	0.000637216490066314	0.000467299985663471	0.00061943317457058	0.000423149856990313	0.000552258237864893	0.000521291515780446	0.943927097938516	-0.0832526542663078	0.834064540871562	0.212742182086267	unchanged
pos_806	MGDG(18:3(9Z,12Z,15Z)/18:3(9Z,12Z,15Z))	0.0145718724217241	0.0162741346569037	0.0106727055544692	0.0105449624741214	0.0154230035393139	0.0106088340142953	0.68785784735463	-0.539817646393527	0.109768359491474	1.41809437714216	unchanged
pos_807	Cer(t18:0/24:0(2OH))	0.00464132184445571	0.00642211425956118	0.00158510261260247	0.00288895524398876	0.00553171805200844	0.00223702892829562	0.404400388317586	-1.30614371232599	0.106777050915083	1.32899512160445	unchanged
pos_808	22:3-Glc-Stigmasterol	8.58076472230529e-05	9.94558991851669e-05	0.000122669938758819	0.000215112629579289	9.26317732041099e-05	0.000168891284169054	1.82325435784231	0.866515842342277	0.342294334291986	1.08664512380285	unchanged
pos_809	(23R,25R)-1alpha,25-dihydroxyvitamin D3 26,23-lactone / (23R,25R)-1alpha,25-dihydroxycholecalciferol 26,23-lactone	0.00027228875804403	0.000270851217151582	0.000265079167095064	0.000263506146853147	0.000271569987597806	0.000264292656974105	0.973202743469289	-0.0391877076320243	0.0212084258667157	1.41960076006695	unchanged
pos_810	(24R)-1alpha,24-dihydroxy-22-oxavitamin D3 / (24R)-1alpha,24-dihydroxy-22-oxacholecalciferol	4.00752158476845e-05	3.02590895551408e-05	2.20903021960867e-05	9.73524785062138e-06	3.51671527014126e-05	1.5912775023354e-05	0.452489718415982	-1.14404308359494	0.141128952988557	1.24491162606844	unchanged
pos_811	(24R,25R)-25,26-epoxy-1alpha,24-dihydroxyvitamin D3 / (24R,25R)-25,26-epoxy-1alpha,24-dihydroxycholecalciferol	5.77229065080493e-06	5.43374165020636e-06	3.49850047925785e-06	5.74624414046791e-06	5.60301615050564e-06	4.62237230986288e-06	0.824979294311999	-0.277570184460138	0.541687570109019	0.769721404038638	unchanged
pos_812	PA(12:0/21:0)	0.000116362154932531	8.20111536234753e-05	0.000104184349913617	0.000253811784641239	9.91866542780031e-05	0.000178998067277428	1.80465878782167	0.851726088274968	0.474216806539883	0.853372453357946	unchanged
pos_813	5beta-Cholestane-3alpha,26-diol	1.52530740859431e-05	1.7420123194443e-05	1.20403450937438e-05	2.59187475661062e-05	1.6336598640193e-05	1.8979546329925e-05	1.16178078117372	0.216337869301733	0.768568039142134	0.353981080978431	unchanged
pos_814	PC(16:1(9E)/0:0)	2.02420607528539e-06	1.51569467779514e-06	2.24145093273989e-06	1.56958548290132e-06	1.76995037654027e-06	1.9055182078206e-06	1.07659414245575	0.106474481061635	0.780107988121645	0.351556231269272	unchanged
pos_815	PS(14:0/22:2(13Z,16Z))	0.000276925389170234	0.000278669003961788	0.000274832745365107	0.000223948134648486	0.000277797196566011	0.000249390440006797	0.897742824944368	-0.155625877444151	0.464835719520088	0.888897297968432	unchanged
pos_816	13-tetradecanolide	1.15509682392939e-06	9.2108578743602e-07	2.50616550627963e-06	2.29793234268785e-06	1.0380913056827e-06	2.40204892448374e-06	2.31390910542693	1.210332193864	0.0134706356203289	1.44201741292897	unchanged
pos_817	(20R,22R)-20,22-dihydroxycholesterol	4.25683090610041e-05	4.18125720242452e-05	4.48303733786961e-05	5.5621249529936e-05	4.21904405426247e-05	5.02258114543161e-05	1.19045477620868	0.251512815586228	0.375476811389552	1.04381464139496	unchanged
pos_818	4Z,7Z,9E,11E,13Z-hexadecapentaenoic acid	5.73474188592631e-06	5.59972423429868e-06	6.04619264334102e-06	3.71921255076473e-06	5.6672330601125e-06	4.88270259705288e-06	0.861567284292337	-0.21496462644131	0.622202952643711	0.608739162677031	unchanged
pos_819	9R,10S-Epoxy-3Z,6Z-eicosadiene	7.10417738987529e-06	6.78149315524592e-06	4.43252475215664e-06	6.08496905782938e-06	6.9428352725606e-06	5.25874690499301e-06	0.757435067741931	-0.400805878198691	0.281121314913178	1.19589272332797	unchanged
pos_820	PE(P-20:0/22:6(4Z,7Z,10Z,13Z,16Z,19Z))	0.000311414763419435	0.000294997052470522	0.000291703227120868	0.000308673771837447	0.000303205907944979	0.000300188499479158	0.990048319024283	-0.014429157659148	0.822182090451313	0.253755581358032	unchanged
pos_821	8E,10E-dodecadienoic acid	6.05113232616335e-05	3.42450974550648e-05	5.84978958897767e-05	3.26499526219687e-05	4.73782103583492e-05	4.55739242558727e-05	0.961917385886263	-0.0560151011937347	0.930926066801605	0.0702548168906485	unchanged
pos_822	GlcCer(d14:1/18:0)	0.000196206548349226	0.000140195312346671	0.000153466148332853	0.000156382884492904	0.000168200930347948	0.000154924516412878	0.921068130196392	-0.118620220371893	0.718174236113651	0.438862895887496	unchanged
pos_823	1alpha,25-dihydroxy-3-deoxy-3-thiavitamin D3 3-oxide / 1alpha,25-dihydroxy-3-deoxy-3-thiacholecalciferol 3-oxide	2.25341496725975e-05	1.23620632072565e-05	1.67400856419198e-05	1.61358120231573e-05	1.7448106439927e-05	1.64379488325386e-05	0.942105029513296	-0.0860401888589245	0.87522257129136	0.175881354327602	unchanged
pos_824	Parthenolide	3.20163896768542e-06	5.50291626427076e-06	2.50918118047487e-06	4.54394685047631e-06	4.35227761597809e-06	3.52656401547559e-06	0.810280116904506	-0.303507355522845	0.645373006495993	0.545982937712679	unchanged
pos_825	Cer(d16:0/22:0)	0.00283700807088869	0.00284322485958212	0.0027684930612705	0.00298061333964409	0.00284011646523541	0.0028745532004573	1.01212511375622	0.0173876396753824	0.800140604045585	0.307993890772187	unchanged
pos_826	LacCer(d18:1/18:0)	3.63674670743463e-05	3.4598587865092e-05	4.05014828170726e-05	3.89713181650978e-05	3.54830274697192e-05	3.97364004910852e-05	1.11987063462935	0.163332084463121	0.070092027436165	1.36808303032578	unchanged
pos_827	omega-linoleoyloxy-Cer(d18:1/26:0)	5.55912574926027e-05	9.43436355975996e-05	6.11682070941499e-05	5.53631604743804e-05	7.49674465451012e-05	5.82656837842651e-05	0.777213130091232	-0.363617821141797	0.545599443515313	0.771035187047388	unchanged
pos_828	DG(16:0/16:0/0:0)[rac]	0.000159952569986441	0.000137241900160276	0.000115816130619159	9.37138321977159e-05	0.000148597235073358	0.000104764981408437	0.70502645191694	-0.504250707824894	0.10969781729229	1.28250352428684	unchanged
pos_829	Cer(d18:1/32:0)	0.000292774352552076	0.00029632083011889	6.1234955925094e-05	6.37952660913261e-05	0.000294547591335483	6.25151110082101e-05	0.212241121119903	-2.23622389344929	0.000184068461891249	1.45621646966572	down
pos_830	GlcCer(d18:1/22:0)	9.97812296890175e-05	8.28762181960692e-05	0.000231093682645307	0.000217936765519114	9.13287239425434e-05	0.000224515224082211	2.45831995006803	1.29767269452962	0.00794642261414348	1.45009163992656	up
pos_831	2-nonen-4-olide	2.51295470684275e-06	3.07017226097299e-06	2.57248551306399e-06	2.90817151247549e-06	2.79156348390787e-06	2.74032851276974e-06	0.981646496154045	-0.026724510330102	0.892020202004802	0.191816686723994	unchanged
pos_832	punaglandin 1	5.72736327981262e-06	8.57559880191189e-06	1.72961345847789e-06	7.57073054892056e-06	7.15148104086225e-06	4.65017200369923e-06	0.650239017223005	-0.620957968165028	0.546928421136814	0.71962455539824	unchanged
pos_833	PG(15:0/22:0)	0.000223788372939137	0.000240719927263178	5.8642341318026e-05	5.03034375066906e-05	0.000232254150101158	5.44728894123583e-05	0.234540004510717	-2.09209407668018	0.0102096546224903	1.4529884947577	unchanged
pos_834	Proscillaridin A	3.60891426584677e-06	3.2865029214436e-06	5.76882931604908e-06	5.63151886631854e-06	3.44770859364519e-06	5.70017409118381e-06	1.65332247095661	0.725368141373754	0.0223527954723481	1.45051644407801	unchanged
pos_835	Urocortisone	2.99900047184868e-05	7.37086068567488e-06	1.86549484515999e-05	4.5966813667273e-06	1.86804327020808e-05	1.16258149091636e-05	0.622352549032153	-0.684196027952843	0.658067183003876	0.481857118967714	unchanged
pos_836	3-Buten-2-one	1.42130491514467e-06	7.97699986358626e-07	9.28259900137387e-07	7.30981535169628e-07	1.10950245075165e-06	8.29620717653507e-07	0.747741221383936	-0.419389026941873	0.529333583379603	0.728482658959563	unchanged
pos_837	TG(16:0/18:0/18:0)[iso3]	0.00478215259260704	0.00511810961383526	0.00416429641300462	0.0024810768341725	0.00495013110322115	0.00332268662358856	0.671232045031377	-0.575116502315403	0.294569775317507	1.15991001617761	unchanged
pos_838	Catechin-4-ol 3-O-alpha-L-rhamnopyranoside	0.000357572755082399	0.00047766163104864	0.000264883383346242	0.000299831246058885	0.00041761719306552	0.000282357314702563	0.676115158549674	-0.564659102049967	0.246215602638709	1.23464688242798	unchanged
pos_839	TG(15:0/15:0/16:1(9Z))[iso3]	0.00079040583674971	0.00114356760482317	0.000998347589268301	0.00271508855596048	0.00096698672078644	0.00185671807261439	1.92010710457776	0.941186787474308	0.484485200689175	0.831067746582205	unchanged
pos_840	1alpha,17alpha,21-trihydroxy-20-oxo-22,23,24,25,26,27-hexanorvitamin D3 / 1alpha,17alpha,21-trihydroxy-20-oxo-22,23,24,25,26,27-hexanorcholecalciferol	0.000120743486900443	8.10790033644003e-05	0.000112014190900333	8.71014765354869e-05	0.000100911245132422	9.955783371791e-05	0.986588101130497	-0.0194802072544737	0.960026328321501	0.0286080796276394	unchanged
pos_841	5beta-Chola-3,8(14),11-trien-24-oic Acid	0.000212135169600559	0.000203257934780173	0.000187273372562431	0.000185014089596777	0.000207696552190366	0.000186143731079604	0.896229278322311	-0.158060237175737	0.112028375721132	1.38597507177495	unchanged
pos_842	Ptilosteroid B	8.82021557741064e-06	8.30500729515053e-06	6.70450942008226e-06	4.1203210807023e-06	8.56261143628058e-06	5.41241525039228e-06	0.632098664136431	-0.661778328968088	0.237213225273617	1.24192173074943	unchanged
pos_843	Theonellasterol E	5.27325902497805e-05	3.96263212848597e-05	9.51538442644142e-05	0.000266979805347167	4.61794557673201e-05	0.000181066824805791	3.92093890664529	1.9711991629546	0.359832389573315	1.07006014992243	unchanged
pos_844	Ixoside	0	1.74099066419781e-08	2.35619465918174e-08	0	8.70495332098905e-09	1.17809732959087e-08	1.35336432735404	0.436550266892217	0.854590644760479	0	unchanged
pos_845	5,6,15-trihydroxy-7,9,13-Eicosatrien-11-ynoic acid	4.77927001101169e-06	3.7124996242608e-06	5.01456813587828e-06	4.07130236300474e-06	4.24588481763625e-06	4.54293524944151e-06	1.06996196189105	0.0975595084333362	0.717580148300128	0.441349967178941	unchanged
pos_846	DG(18:4(6Z,9Z,12Z,15Z)/18:2(9Z,12Z)/0:0)[iso2]	0.00961537576353336	0.0113659060462654	0.00659351665887058	0.00649984560347305	0.0104906409048994	0.00654668113117182	0.624049683000241	-0.680267202715335	0.138154473620052	1.39631101951865	unchanged
pos_847	PS(O-18:0/22:1(11Z))	0.000103112207245499	0.000102709186608134	9.25956786193511e-05	8.11651513999178e-05	0.000102910696926816	8.68804150096345e-05	0.84423114024209	-0.244290049476789	0.217654960908273	1.29163640549313	unchanged
pos_848	7,10,13,16-Docosatetraynoic acid	1.34122593036915e-06	1.37135398415157e-06	1.34909159503934e-06	1.54461031252054e-06	1.35628995726036e-06	1.44685095377994e-06	1.06677111780914	0.093250670423679	0.522411016896836	0.773544328525804	unchanged
pos_849	Scilliroside	6.13541021000979e-06	6.00270254115912e-06	2.66332229139332e-06	6.21963537824676e-07	6.06905637558446e-06	1.642642914609e-06	0.270658700950164	-1.88545332731927	0.142981836763027	1.37801007345215	unchanged
pos_850	13,16-Dimethyl octacosanedioic acid	2.61613378838143e-05	2.18571007582071e-05	5.16328934074597e-05	1.6026413520019e-05	2.40092193210107e-05	3.38296534637394e-05	1.40902763273668	0.494699904920267	0.678946643226483	0.544690009477961	unchanged
pos_851	TG(15:1(9Z)/21:0/22:2(13Z,16Z))[iso6]	2.24869502089877e-05	3.08426916514748e-05	3.81489010063212e-05	1.96994103019899e-05	2.66648209302313e-05	2.89241556541555e-05	1.08473091680742	0.117337205680386	0.851698984491475	0.232123108489204	unchanged
pos_852	DG(22:1(13Z)/22:3(10Z,13Z,16Z)/0:0)[iso2]	0.000108569057549844	8.09632917219842e-05	0.000103729608257788	8.33060289907794e-05	9.47661746359141e-05	9.35178186242837e-05	0.986826987409521	-0.0191309243754992	0.949152244465303	0.0439333620598308	unchanged
pos_853	5,4'-Dimethyl-6-hydroxyluteolinidin	3.93098351616496e-07	2.59792038499413e-07	3.92177870527007e-07	3.50177411070311e-07	3.26445195057955e-07	3.71177640798659e-07	1.13702896050519	0.185269000619888	0.62265179700009	0.627293554249863	unchanged
pos_854	DG(12:0/20:4(5Z,8Z,11Z,14Z)/0:0)[iso2]	0.00022496619769839	0.000210579753470632	0.000202899842339596	0.000208344048681888	0.000217772975584511	0.000205621945510742	0.944203223374456	-0.0828306867829853	0.317457989757934	1.07298997099724	unchanged
pos_855	2alpha-chloro-1beta,25-dihydroxyvitamin D3 / 2alpha-chloro-1beta,25-dihydroxycholecalciferol	2.86075866927355e-06	1.61900688447046e-06	3.78881852983691e-06	3.30156233477588e-06	2.239882776872e-06	3.5451904323064e-06	1.5827571285928	0.662439893341993	0.25314156913043	1.19771442991236	unchanged
pos_856	Oleandolide	2.8937915879754e-05	3.06787154924742e-05	4.76949091808275e-05	2.7175009917397e-05	2.98083156861141e-05	3.74349595491123e-05	1.2558562497562	0.328671337133514	0.592718767211741	0.688927972521676	unchanged
pos_857	DG(16:0/18:3(9Z,12Z,15Z)/0:0)[iso2]	0.00182797370473597	0.0022275843169733	0.00172209915835234	0.00143857149444737	0.00202777901085463	0.00158033532639986	0.779342974722774	-0.3596697229063	0.222894337054647	1.15775672122126	unchanged
pos_858	pedilstatin	0.000133134896810333	0.00010639912227397	0.000137302290763719	0.000127027829992449	0.000119767009542151	0.000132165060378084	1.10351807967259	0.142110266446087	0.517805467015229	0.785785010161655	unchanged
pos_859	Amphimic acid C	3.17558706788319e-06	4.92910802840767e-06	7.03159679563869e-07	1.51020398502389e-06	4.05234754814543e-06	1.10668183229388e-06	0.27309647535053	-1.87251740043676	0.140494031754565	1.33380966835889	unchanged
pos_860	26:4(11Z,14Z,17Z,20Z)	9.03795636176792e-06	7.42554433703154e-06	4.65604476466998e-06	7.74051637244762e-06	8.23175034939973e-06	6.1982805685588e-06	0.752972369844864	-0.4093311683954	0.394677126295544	0.93012795640216	unchanged
pos_861	N-(16,16-dimethy-5Z,8Z,11Z,14Z-docosatetraenoyl)-ethanolamine	5.1241555291217e-06	4.12844257568513e-06	3.58883350588377e-06	3.36670878110868e-06	4.62629905240342e-06	3.47777114349622e-06	0.751739371818059	-0.411695528940456	0.247741693619608	1.21764886776369	unchanged
pos_862	Kaempferol 3-glucosyl-(1->6)-[rhamnosyl-(1->3)-(2''-(E)-p-coumaroylglucoside)]-7-rhamnosyl-(1->3)-rhamnosyl-(1->3)-(4''-(E)-p-coumaroylrhamnoside)	0.000104906533761887	9.06681377685389e-05	5.39134311023644e-05	1.76884184565654e-06	9.77873357652129e-05	2.78411364740105e-05	0.284711064639873	-1.81242953369728	0.207971985215099	1.26636031829636	unchanged
pos_863	TG(17:2(9Z,12Z)/20:1(11Z)/20:1(11Z))[iso3]	6.40027855892552e-05	7.62880518534083e-05	6.12754770383024e-05	6.16231199246166e-05	7.01454187213318e-05	6.14492984814595e-05	0.876027253120842	-0.19095234226332	0.391361692361361	1.04821933947286	unchanged
pos_864	TG(14:0/15:1(9Z)/16:1(9Z))[iso6]	0.000117946536367166	0.000161694021974293	9.15154104841756e-05	0.000101656379059117	0.00013982027917073	9.65858947716463e-05	0.690786024348505	-0.53368919963932	0.285867715400073	1.19047986988552	unchanged
pos_865	MGDG(14:0/18:1(9Z))	1.39615855299723e-05	1.72586473466645e-05	3.10223089612042e-05	9.05165547206586e-05	1.56101164383184e-05	6.07694318409314e-05	3.89295186112512	1.96086450493553	0.370195647030512	1.05174373021512	unchanged
pos_866	4-hydroxy capric acid	1.28875916534039e-05	8.61835073454659e-06	1.32275998454999e-05	1.03236942738462e-05	1.07529711939752e-05	1.1775647059673e-05	1.09510635221182	0.131070985221805	0.734749689435883	0.422447063065363	unchanged
pos_867	2,4-Nonadien-1-ol	1.84005338167663e-06	2.36215219450651e-06	1.40462203123139e-06	1.3058634277211e-06	2.10110278809157e-06	1.35524272947624e-06	0.645014959361989	-0.632595474588543	0.204222272798932	1.31010149838905	unchanged
pos_868	Aztequynol A	2.65560646483154e-05	2.82437746914269e-05	0.00011406502128252	0.000173601538047847	2.73999196698711e-05	0.000143833279665184	5.24940515878016	2.39215395171237	0.159100027484946	1.3629636150345	unchanged
pos_869	3-((8Z,11Z)-pentadeca-8,11-dien-1-yl)catechol	2.56169796873488e-06	4.22767682744775e-06	3.50759175457849e-06	5.82750114611887e-06	3.39468739809132e-06	4.66754645034868e-06	1.3749561897726	0.459385650779294	0.474935647513626	0.751751816400903	unchanged
pos_870	2-keto-3-hydroxyoctadecanoic acid	1.56493440128558e-06	1.66145478415019e-06	1.30382021810145e-05	2.52646840124831e-05	1.61319459271788e-06	1.91514430967488e-05	11.8717501181818	3.56946072579852	0.213501412780211	1.29810673470577	unchanged
pos_871	Bacteriorubixanthinal	0.000320770076242538	0.000137361307907612	0.000333297013113445	0.000136438553787991	0.000229065692075075	0.000234867783450718	1.025329377451	0.0360874364444728	0.969534690370032	0.0744868948562996	unchanged
pos_872	MGDG(14:0/16:0)	0.000509858907295972	0.000395271112973526	0.00044605993601032	0.00036294222315704	0.000452565010134749	0.00040450107958368	0.893796627059705	-0.161981494474666	0.57294839331735	0.602383503924261	unchanged
pos_873	MGDG(18:2(9Z,12Z)/18:2(9Z,12Z))	0.0112205161684892	0.0161902229650543	0.0073835288118922	0.0103131817626884	0.0137053695667717	0.0088483552872903	0.645612308678116	-0.631260010850974	0.262314790049886	1.1347067019109	unchanged
pos_874	Lepadin D	4.53471636775493e-06	4.81830250089667e-06	3.72414078066695e-06	5.43842859776299e-06	4.6765094343258e-06	4.58128468921497e-06	0.979637645032452	-0.0296798807464814	0.929787366815253	0.133756276248957	unchanged
pos_875	PE(O-16:0/18:3(9Z,12Z,15Z))	0.000257179808888915	0.000210986658925384	0.000255993161071737	0.000222358545405692	0.00023408323390715	0.000239175853238714	1.02175559200274	0.0310501391574847	0.876303255179123	0.212691706944726	unchanged
pos_876	Cucurbitaxanthin A	0.000265772142992715	0.000312605653279864	0.000215017444726278	0.000108899780345931	0.00028918889813629	0.000161958612536104	0.560044364012122	-0.836386979850726	0.214295280289786	1.22066673572551	unchanged
pos_877	30:3(5Z,9Z,23Z)	4.79638373654028e-06	2.45662154130982e-06	5.03026584025968e-06	4.32040632663505e-06	3.62650263892505e-06	4.67533608344736e-06	1.28921347892172	0.366491177183589	0.529918671687297	0.780338018859889	unchanged
pos_878	PIM1(17:0/14:0)	3.00702562018031e-05	2.34304616819639e-05	8.12248018371262e-05	4.74109098139959e-05	2.67503589418835e-05	6.43178558255611e-05	2.40437356243686	1.26566106194187	0.259378771090328	1.23345393616954	unchanged
pos_879	Type IV cyanolipid 18:0 ester	4.34115441102534e-07	5.70427953592684e-07	3.93066348348216e-07	6.09573367235547e-07	5.02271697347609e-07	5.01319857791881e-07	0.998104930935281	-0.00273660058513833	0.994847694578316	0.0359718953310759	unchanged
pos_880	GlcCer(d16:2(4E,6E)/22:0)	8.4714480136221e-05	0.000110090448974523	0.000114368393692857	0.000256919961113817	9.7402464555372e-05	0.000185644177403337	1.90594948752863	0.930509884695069	0.428077254453692	0.934158558938027	unchanged
pos_881	Cer(d18:2/31:0(31OH))	6.20960277518448e-05	8.66738419469553e-05	3.6820405588621e-05	3.83181053235911e-05	7.43849348494001e-05	3.7569255456106e-05	0.505065380942645	-0.985457937406559	0.203969202303715	1.32750978329284	unchanged
pos_882	TG(18:1(9Z)/18:3(9Z,12Z,15Z)/20:4(5Z,8Z,11Z,14Z))[iso6]	9.26832756026891e-05	0.000181945080349537	5.79467548050037e-05	4.92263330031881e-05	0.000137314177976113	5.35865439040959e-05	0.390247712901269	-1.35753791776596	0.309454233057142	1.17491165458235	unchanged
pos_883	3-O-alpha-L-rhamnopyranosyl-3-hydroxy-7Z-dodecenoyl-3-hydroxydecanoic acid	0.000856764015394463	0.000793667945858389	0.00149284690758161	0.00147445476539669	0.000825215980626426	0.00148365083648915	1.7978939711794	0.846307942006912	0.0199533018399485	1.45438926038737	unchanged
pos_884	18-hydroxy-9R,10S-epoxy-stearic acid	0.000134411140028492	0.000150994502815484	8.16078833163307e-05	0.00013099425468805	0.000142702821421988	0.00010630106900219	0.744912174426085	-0.424857753861535	0.36313264802509	1.04085846219523	unchanged
pos_885	PE-Cer(d15:1(4E)/20:0(2OH))	0.000753408768562658	0.000225382314193008	0.000494876310340807	0.000319167854683991	0.000489395541377833	0.000407022082512399	0.831683266599606	-0.265893889484958	0.809647072381311	0.269233062524484	unchanged
pos_886	Stearamide	0.000236157886528752	0.00021220582503765	0.000185666798758733	0.000164247966436298	0.000224181855783201	0.000174957382597516	0.780426149949937	-0.35766597535786	0.0934630989220539	1.30908006049845	unchanged
pos_887	Pantheric Acid A	7.62561435838757e-06	5.64862681235183e-06	7.03770642627987e-06	5.60753756534446e-06	6.6371205853697e-06	6.32262199581217e-06	0.95261520632143	-0.0700345166773229	0.822738560049003	0.230712013554127	unchanged
pos_888	(22E,24E)-1alpha,25-dihydroxy-26,27-diethyl-22,23,24,24a-tetradehydro-24a-homovitamin D3 / (22E,24E)-1alpha,25-dihydroxy-26,27-diethyl-22,23,24,24a-tetradehydro-24a-homocholecalciferol	1.10425995919897e-05	5.95121612828692e-06	7.23309388334284e-06	4.27293174675547e-06	8.49690786013831e-06	5.75301281504916e-06	0.677071342863251	-0.562620236608244	0.46969191566429	0.775326672160889	unchanged
pos_889	Fucoxanthinol 3-palmitoleate 3'-palmitate	1.35640208502135e-05	1.13230550979203e-05	1.57993773318346e-05	1.15404582687239e-05	1.24435379740669e-05	1.36699178002793e-05	1.09855555781388	0.135607833762758	0.674642036647923	0.519277376940214	unchanged
pos_890	CL(1'-[18:0/18:2(9Z,12Z)],3'-[18:1(9Z)/20:0])	1.14691780409895e-06	5.60810814936035e-07	9.43507362264387e-07	7.18964947791733e-08	8.53864309517492e-07	5.0770192852178e-07	0.594593219159934	-0.750025084282434	0.585795183205361	0.589073403842235	unchanged
pos_891	1-O-(2R-hydroxy-docosanyl)-sn-glycerol	8.19819527793394e-06	9.7659444508783e-06	4.83576231313699e-06	1.12592639675121e-05	8.98206986440612e-06	8.04751314032454e-06	0.895953077832871	-0.158504916343783	0.820685369121522	0.307873770729674	unchanged
pos_892	Cer(d18:2/14:0)	9.40230188686028e-06	6.92739239794403e-06	1.90443934676364e-05	6.97254383939257e-05	8.16484714240215e-06	4.4384915930781e-05	5.43609882177448	2.44257168281393	0.388190934958363	1.02300652504087	unchanged
pos_893	GlcCer(d18:0/26:0)	0.000333710482445212	0.000493315353045023	0.000206190670564444	0.000267796406686203	0.000413512917745118	0.000236993538625324	0.573122455079873	-0.803084672376918	0.240380888283973	1.21797013745558	unchanged
pos_894	Cer(t18:1(6OH)/36:0(36OH))	0.000181517802437672	0.000263398135324266	0.00014671783021908	0.000186145841363658	0.000222457968880969	0.000166431835791369	0.748149579125313	-0.418601354870051	0.38168065853767	0.979801888455785	unchanged
pos_895	PA(17:2(9Z,12Z)/18:4(6Z,9Z,12Z,15Z))	1.81627500677802e-05	1.62714635765198e-05	1.45323781921232e-05	9.84874147490191e-06	1.721710682215e-05	1.21905598335126e-05	0.708049265154658	-0.498078350226523	0.246468487604285	1.17195791718061	unchanged
pos_896	PE(P-16:0/20:4(5Z,8Z,11Z,13E)(15OH[S]))	3.55065535642728e-06	4.01907683413795e-06	1.35078353102328e-06	1.26007956177138e-06	3.78486609528261e-06	1.30543154639733e-06	0.344908251318163	-1.53571545175574	0.0520610437681423	1.44557349948504	unchanged
pos_897	1-hexadecanyl-2-(8-[3]-ladderane-octanyl)-sn-glycerophosphocholine	3.10513077870652e-05	5.72997375607319e-05	3.46828900852911e-05	4.55459443797312e-05	4.41755226738985e-05	4.01144172325112e-05	0.90806887625606	-0.139126366022615	0.812983062374144	0.318149535378384	unchanged
pos_898	Cer(t18:1(6OH)/18:0(2OH))	1.77440574430818e-06	1.02493432127835e-05	2.35651273405592e-08	6.34203342854622e-08	6.01187447854584e-06	4.34927308130107e-08	0.0072344708739712	-7.11089678212945	0.393042841133222	1.0455452146281	unchanged
pos_899	beta-Sitosterol 3-O-beta-D-galactopyranoside	0.000278823981942595	0.000225622303183299	0.000245404238324102	0.000250917625070936	0.000252223142562947	0.000248160931697519	0.98389437692295	-0.0234246472785641	0.903633865648484	0.132020485871557	unchanged
pos_900	Ophiobolin S	3.39230815324558e-05	3.0382328414709e-05	2.92002008993569e-05	2.30657244224613e-05	3.21527049735824e-05	2.61329626609091e-05	0.81277648901953	-0.299069424649221	0.261241135949176	1.10142155330133	unchanged
pos_901	GlcNalpha1-6Ins-1-P-Cer(t18:0/26:0)	0.000216182645828493	0.000877056792828384	7.465640034229e-05	6.90981131442746e-05	0.000546619719328439	7.18772567432823e-05	0.131494079342012	-2.92693025275544	0.387089198962383	1.05537816122738	unchanged
pos_902	DG(14:1(9Z)/18:2(9Z,12Z)/0:0)[iso2]	0.00136758936903786	0.000699207514739866	0.00174098281180241	0.0013017425083591	0.00103339844188886	0.00152136266008076	1.4721936848482	0.557967487827069	0.362931432063667	0.974499281341566	unchanged
pos_903	Methylcyclohexane	1.09233894110082e-06	2.51699840525815e-06	1.00103386461367e-06	2.25084353629606e-06	1.80466867317949e-06	1.62593870045486e-06	0.900962445139732	-0.15046112352097	0.868059616610904	0.222860536838147	unchanged
pos_904	3-O-alpha-L-rhamnopyranosyl-3-hydroxypalmitoyl-3-hydroxydecanoic acid	0.000100669591139799	2.92647565154673e-05	0.000108198431308161	1.97289711873015e-05	6.49671738276331e-05	6.39637012477313e-05	0.984554159881354	-0.0224575245725323	0.987581474428097	0.0113859126559935	unchanged
pos_905	Rhizochalinin D	0.00712914975872241	0.00567062789384684	0.00601151114424523	0.00537547406077073	0.00639988882628463	0.00569349260250798	0.889623672699525	-0.168732916502415	0.503053192775511	0.748455153071109	unchanged
pos_906	10-F2-dihomo-IsoP	4.68262107036928e-06	6.27992743166088e-06	3.63443746350601e-06	2.79327998564697e-06	5.48127425101508e-06	3.21385872457649e-06	0.586334231311508	-0.770204808404174	0.167212236509637	1.27580328921244	unchanged
pos_907	CL(1'-[20:0/20:4(5Z,8Z,11Z,14Z)],3'-[20:0/20:4(5Z,8Z,11Z,14Z)])	3.27504922175792e-06	5.34734233778029e-06	2.08275604308528e-06	1.68552162655831e-06	4.31119577976911e-06	1.88413883482179e-06	0.437033930044045	-1.19418280416369	0.247201651064587	1.2517295724084	unchanged
pos_908	LTD4	2.00009266579064e-06	1.54464215371881e-06	4.44316456614054e-06	4.83175251498441e-06	1.77236740975472e-06	4.63745854056248e-06	2.61653340895286	1.38765667998183	0.011622255137375	1.44148555057234	unchanged
pos_909	Cer(d18:0/22:0)	0.00319744529989026	0.00310563403943087	0.00269143453719756	0.0026991464556728	0.00315153966966056	0.00269529049643518	0.855229754009562	-0.225616048639856	0.0621895733954368	1.4379245500845	unchanged
pos_910	13,16,19-docosatrienoic acid	1.04522665516331e-05	1.50008864385734e-05	6.64616875036614e-06	1.05737741527412e-05	1.27265764951033e-05	8.60997145155367e-06	0.676534766035979	-0.563764020997541	0.306616023561021	1.0350604192494	unchanged
pos_911	24-methylene-cholestan-3beta-ol	3.47134557025732e-05	3.20941854948649e-05	1.51871758170623e-05	7.88194779368349e-06	3.34038205987191e-05	1.15345618053729e-05	0.345306662490434	-1.53404992446907	0.0768350257780307	1.40607568918404	unchanged
pos_912	PI(17:2(9Z,12Z)/0:0)	9.97066484471535e-07	3.48581934080076e-07	1.21003861478384e-06	9.04435325722335e-07	6.72824209275805e-07	1.05723697025309e-06	1.57134204696803	0.651997258131691	0.432096626223534	0.904042169653296	unchanged
pos_913	PA(19:1(9Z)/21:0)	0.00067702295789714	0.000192307098727078	0.000783365391372581	0.000765625731043023	0.000434665028312109	0.000774495561207802	1.7818216575079	0.833352944769619	0.394146506157395	1.04332047749956	unchanged
pos_914	DG(16:1(9Z)/18:2(9Z,12Z)/0:0)[iso2]	0.000636114231739789	0.000999287176223161	0.000549623807352662	0.000519462280547997	0.000817700703981475	0.000534543043950329	0.653714789956252	-0.61326675712012	0.361595861687026	1.09294567746006	unchanged
pos_915	Lupinisol A	1.167528253535e-06	9.51309761583046e-07	1.53756114288524e-06	1.69549890591954e-06	1.05941900755902e-06	1.61653002440239e-06	1.52586466060014	0.609627005331069	0.0617693725134995	1.38183485919682	unchanged
pos_916	11-deoxy-11-methylene-PGD2	7.92260760768372e-06	4.63981590620153e-06	8.64996551812807e-06	4.70723833834615e-06	6.28121175694262e-06	6.67860192823711e-06	1.06326648211712	0.0885032189273138	0.891522517006205	0.188052001469143	unchanged
pos_917	Epothilone B	5.12527358784527e-06	6.32898153555123e-06	2.05811666657619e-06	1.26764274516747e-06	5.72712756169825e-06	1.66287970587183e-06	0.290351434983359	-1.78412793069949	0.0412391337011743	1.41514889651944	unchanged
pos_918	Ikarisoside D	0.000138807017744231	0.000106230022684065	0.000118684495816868	0.000108941409071599	0.000122518520214148	0.000113812952444233	0.928944883151558	-0.106335094794876	0.68802231869931	0.467987924605145	unchanged
pos_919	Cuhuoside	6.41383703088085e-05	0.000103321081283154	4.43152492149649e-05	4.58345964531918e-05	8.37297257959813e-05	4.50749228340783e-05	0.538338354814507	-0.893414878652359	0.298249331771591	1.19831153373428	unchanged
pos_920	(22E,24E)-1alpha,25-dihydroxy-22,23,24,24a-tetradehydro-24a-homovitamin D3 / (22E,24E)-1alpha,25-dihydroxy-22,23,24,24a-tetradehydro-24a-homocholecalciferol	8.18223255580294e-06	8.49469427858778e-06	2.38545556539483e-06	5.23143566606403e-06	8.33846341719536e-06	3.80844561572943e-06	0.456732304884345	-1.13057925908358	0.190127586500768	1.33741882972275	unchanged
pos_921	PA(15:1(9Z)/0:0)	0.000149738798396743	0.000120241821175209	0.000166171084668395	0.000157134204753753	0.000134990309785976	0.000161652644711074	1.19751295457704	0.260041262978542	0.303473486659506	1.14551526850421	unchanged
pos_922	Dapholosericin A	3.75581967132083e-05	4.30851816743686e-05	3.59521593531625e-05	3.36511176864801e-05	4.03216891937884e-05	3.48016385198213e-05	0.863099716694967	-0.212400846641125	0.265014038061267	1.16558127307362	unchanged
pos_923	15-methyl-15S-PGD2	1.81026726388172e-05	1.37048865092503e-05	1.85541732105203e-05	1.69909339223035e-05	1.59037795740338e-05	1.77725535664119e-05	1.11750502348695	0.160281316727094	0.547283259662049	0.743380787425921	unchanged
pos_924	Galalpha1-3(Fucalpha1-2)Galbeta1-4Glcbeta-Cer(d18:1/24:0)	0.000106225870518581	0.000107579066551262	2.7242607805927e-05	1.23219955053983e-05	0.000106902468534922	1.97823016556626e-05	0.185049998627491	-2.43401296994964	0.0526117698425063	1.44347650195875	unchanged
pos_925	PS(O-16:0/15:0)	0.000669366596387578	0.000696975186489049	0.000380286258669484	0.000227394083478041	0.000683170891438313	0.000303840171073763	0.444749878663701	-1.16893388298976	0.117372287966106	1.3949685005459	unchanged
pos_926	PE(17:0/22:1(11Z))	5.16489516546305e-05	7.38771610234222e-05	4.64094484765253e-05	2.78518831784969e-05	6.27630563390263e-05	3.71306658275111e-05	0.591600664361259	-0.757304422318274	0.22266081523994	1.14283155333456	unchanged
pos_927	all-trans-retinyl linoleate	4.59486054306024e-05	7.80334809516776e-05	8.21779843446058e-05	0.000302439242153293	6.199104319114e-05	0.000192308613248949	3.10219998485902	1.63329169342251	0.443811334833206	0.912434418920953	unchanged
pos_928	Cer(d18:2/22:0)	2.7469911231707e-05	5.09039552659147e-05	2.98301256341722e-05	6.77247237837725e-06	3.91869332488109e-05	1.83012990062747e-05	0.467025548798976	-1.09842661964757	0.331705981813355	0.977498075428366	unchanged
pos_929	32,35-anhydrobacteriohopan-11-ene-tetrol	2.47991308074437e-05	3.22460211104112e-05	1.52718312026342e-05	1.50888872691358e-05	2.85225759589275e-05	1.5180359235885e-05	0.532222589493485	-0.909898349918806	0.173067287483862	1.36343526400225	unchanged
pos_930	16:0-Glc-Campesterol	3.36780526949495e-07	1.56328921959958e-06	5.26203369654056e-07	1.03384883629629e-06	9.50034873274538e-07	7.80026102975173e-07	0.82104996870969	-0.284458068479953	0.831699911863835	0.28923497642617	unchanged
pos_931	TG(12:0/14:1(9Z)/22:5(7Z,10Z,13Z,16Z,19Z))[iso6]	0.000945004084221074	0.00122873980116468	0.000748140420316805	0.00115193610212691	0.00108687194269288	0.000950038261221857	0.874103216675191	-0.194124447434701	0.640481265482476	0.558393927086136	unchanged
pos_932	2-carboxyethyl-5-furanpentanoic acid	1.50744721772165e-06	2.38296600121033e-06	9.29425525154874e-07	1.92032987111034e-06	1.94520660946599e-06	1.42487769813261e-06	0.732507123510018	-0.449085305314791	0.514803391032076	0.734140214690831	unchanged
pos_933	all-trans-13,14-dihydroretinol	2.7611269486806e-05	3.54415680305781e-05	3.25863891167493e-05	3.53239405052322e-05	3.15264187586921e-05	3.39551648109908e-05	1.07703843785394	0.10706973837953	0.646631241874045	0.529438601209591	unchanged
pos_934	PE(O-18:0/14:0)	0.00162507170251089	0.00155821704736147	0.00121338615331231	0.0011074153205978	0.00159164437493618	0.00116040073695505	0.729057794082666	-0.455894910058695	0.0313057929975155	1.42044720692708	unchanged
pos_935	2,15-dihydroxy-pentadecylic acid	2.7283769784058e-06	1.5835188982525e-06	3.29290283163364e-06	2.33438446103179e-06	2.15594793832915e-06	2.81364364633272e-06	1.30506103431852	0.384117279476838	0.473723774626692	0.795889844041027	unchanged
pos_936	11-Methyl-2Z,5Z-dodecadienoic acid	4.71920765869264e-05	2.91578748739672e-05	5.60006758812052e-05	5.60766727099883e-05	3.81749757304468e-05	5.60386742955968e-05	1.46794263056735	0.553795586564445	0.297588535787872	1.19976779465144	unchanged
pos_937	13-sophorosyloxydocosanoate 6',6''-diacetate	0.000312475150102386	0.00084485792194948	0.000332916517125635	0.000476882888092099	0.000578666536025933	0.000404899702608867	0.699711625610093	-0.515167632860685	0.630844489045176	0.61923219207395	unchanged
pos_938	Galalpha1-6Glcbeta-Cer(t18:0/22:0(2OH[R])	0.000528892862279142	0.0004438894714385	0.000373219729845046	0.000345262545712945	0.000486391166858821	0.000359241137778996	0.738584831009623	-0.437164461983586	0.178589199063448	1.29023674495708	unchanged
pos_939	N,N-dimethyl-Safingol	5.5995809690035e-06	5.67434344842445e-06	4.46556661908639e-06	4.86428835439543e-06	5.63696220871397e-06	4.66492748674091e-06	0.827560539527756	-0.273063239907994	0.118847198609233	1.4025672303871	unchanged
pos_940	PS(O-20:0/12:0)	1.17363045349802e-05	1.15879333582671e-05	4.24414037145172e-05	2.72299448754625e-05	1.16621189466236e-05	3.48356742949899e-05	2.98707931675446	1.57873554644317	0.201862049055546	1.32802436093928	unchanged
pos_941	AC2SGL(16:0/32:0(2Me[S],4Me[S],6Me[S],8Me[S],10Me[R],12Me[R],14Me[R],15OH))	0.000304186297089651	0.000304180680298219	7.37156532215296e-05	3.73795793168646e-05	0.000304183488693935	5.55476162691971e-05	0.182612200641463	-2.45314493735867	0.0464358208691865	1.44643484373671	unchanged
pos_942	(-)-Euphomine A	2.44136817457983e-05	2.14175343395766e-05	3.59400503013248e-05	4.27189426602142e-05	2.29156080426874e-05	3.93294964807695e-05	1.71627549255975	0.779281149486075	0.0891463865742075	1.38525637115125	unchanged
pos_943	TG(19:0/20:0/20:1(11Z))[iso6]	2.20078832749891e-05	2.41058755763064e-05	3.48892004634749e-05	1.75171603616581e-05	2.30568794256478e-05	2.62031804125665e-05	1.13645823135194	0.184544661253183	0.778901685773755	0.372564674486188	unchanged
pos_944	PGF2alpha-EA(d4)	3.89034311139036e-05	4.33898655067385e-05	2.95546739309742e-05	4.80594091504669e-05	4.11466483103211e-05	3.88070415407206e-05	0.943139797148103	-0.0844564642794825	0.843243477068095	0.271832628280256	unchanged
pos_945	TG(17:0/22:1(13Z)/22:5(7Z,10Z,13Z,16Z,19Z))[iso6]	0.000236362723145046	0.000245604222437658	0.000266843912239333	0.000257940059960306	0.000240983472791352	0.000262391986099819	1.08883809773546	0.12278945179697	0.0794418636419489	1.33802379230624	unchanged
pos_946	22:5 Cholesterol ester	1.04043950661978e-06	4.41496919348208e-06	5.47757909360659e-07	2.51182739412307e-06	2.72770435005093e-06	1.52979265174186e-06	0.560835213579251	-0.834351159124351	0.614857735470301	0.60777277000154	unchanged
pos_947	PC(11:0/22:0)	0.00226641779716801	0.0014319598647022	0.00223507812063269	0.00157103051769536	0.00184918883093511	0.00190305431916403	1.0291292524202	0.0414241873973673	0.929158410979541	0.134456229498135	unchanged
pos_948	16,16-dimethyl-PGD2	3.98631946882183e-05	3.38186397587476e-05	4.13306970494232e-05	2.85165528852184e-05	3.68409172234829e-05	3.49236249673208e-05	0.947957531987286	-0.0771056663162694	0.820642783709957	0.247525248298489	unchanged
pos_949	Ustusolate G	1.5648258642576e-06	1.02661785077347e-06	1.59605373152603e-06	1.74141659917962e-06	1.29572185751553e-06	1.66873516535282e-06	1.28788069420433	0.364998952263107	0.387034648694919	1.01528734163832	unchanged
pos_950	5E,8Z,11Z,14Z,16Z-eicosapentaenoic acid	0.000159579093642617	7.89743131983592e-05	0.000123566460945157	6.60006514085792e-05	0.000119276703420488	9.47835561768681e-05	0.794652714727754	-0.331603594497145	0.674370654281808	0.451464072627833	unchanged
pos_951	3-O-acetyl-11-keto-beta-boswellic acid	2.6022694713783e-05	2.79724467925717e-05	6.02814641400676e-06	3.27139236819147e-06	2.69975707531774e-05	4.64976939109912e-06	0.172229176973335	-2.53759852759363	0.00839079299329684	1.4477534484527	down
pos_952	Tucupentol	0.00118053485551345	0.000901132455185464	0.000779449104951476	0.000929400112002752	0.00104083365534946	0.000854424608477114	0.820904093642363	-0.284714413333442	0.390612669443651	0.919788279282144	unchanged
pos_953	(Z)-5-(heptadec-2-en-1-yl)resorcinol	7.23293586713889e-06	4.94028242127636e-06	1.44360185225299e-05	5.18367844952142e-05	6.08660914420763e-06	3.31364015088721e-05	5.44414808373339	2.44470630945069	0.384365022581828	1.02904362264023	unchanged
pos_954	22S-hydroxysitosterol	5.91567622801548e-06	4.06141974523929e-06	8.70130549024343e-06	8.90310059050082e-06	4.98854798662739e-06	8.80220304037212e-06	1.76448198232589	0.819244698385248	0.148232508095095	1.38365198761843	unchanged
pos_955	36:5(21Z,24Z,27Z,30Z,33Z)	1.15615750703421e-05	1.07724901393164e-05	3.85572602495454e-05	1.8484342178209e-05	1.11670326048293e-05	2.85208012138772e-05	2.55401790459027	1.35276863889069	0.333450244076408	1.13827460563669	unchanged
pos_956	Dihydrotricetin 7,3'-dimethyl ether	8.76606051434072e-07	6.81551742820015e-07	8.8124040520768e-07	7.98605845175805e-07	7.79078897127043e-07	8.39923125191743e-07	1.07809764619356	0.108487852765158	0.646688838977831	0.575974610764623	unchanged
pos_957	N-myristoyl lysine	5.87989166463673e-08	6.71177146090411e-08	1.18161831083461e-06	5.22165523424994e-06	6.29583156277042e-08	3.20163677254228e-06	50.8532787229369	5.66826888853416	0.364053345598798	1.06498595327184	unchanged
pos_958	PE(12:0/22:4(7Z,10Z,13Z,16Z))	6.2025372252197e-08	1.68146014290403e-07	1.9219292524095e-06	2.05148824002703e-06	1.150856932713e-07	1.98670874621827e-06	17.2628646510809	4.10959998437429	0.00239974923377634	1.45115811569871	up
pos_959	1(3)-glyceryl-PGF2alpha	8.02099476895165e-06	7.64078270645427e-06	7.73275694286883e-06	7.42898042329341e-06	7.83088873770296e-06	7.58086868308112e-06	0.968072582436514	-0.0468128754912384	0.416673087078609	0.830863700142019	unchanged
pos_960	Jasmonic acid	2.87834969477197e-05	1.14289493878025e-05	2.98814509625352e-05	1.30309519352267e-05	2.01062231677611e-05	2.14562014488809e-05	1.0671423106098	0.0937525820860793	0.921326639019862	0.144884478691863	unchanged
pos_961	2R-aminohexadecanoic acid	0.000253432599142487	0.000232067608171729	0.000189389416035257	0.000153590149181322	0.000242750103657108	0.00017148978260829	0.706445764696868	-0.50134928876029	0.100158733069464	1.33465255591517	unchanged
pos_962	1-O-(2R-methoxy-4Z-eicosenyl)-sn-glycerol	5.17613621897697e-05	3.53289307318755e-05	2.14537131821121e-05	3.04993198303718e-05	4.35451464608226e-05	2.59765165062419e-05	0.596542177889169	-0.745303949120544	0.236760842385995	1.15355255905716	unchanged
pos_963	Stelleracin E	1.91402325435795e-06	1.77645097885475e-06	1.25260620443588e-06	2.63527287317727e-06	1.84523711660635e-06	1.94393953880658e-06	1.05349037330322	0.0751771310027137	0.909812566551125	0.130829777000328	unchanged
pos_964	20-hydroxy-eicosatetraenoic acid	6.49249282338278e-06	4.82922367532379e-06	1.48681853493625e-05	3.90879117828318e-05	5.66085824935328e-06	2.69780485660971e-05	4.76571703048371	2.25269329251907	0.327788458136121	1.12418666062814	unchanged
pos_965	24,24-Difluoro-25-hydroxy-26,27-dimethylvitamin D3	2.92562687190821e-05	2.70307719218942e-05	2.69723828461359e-05	2.47459344859167e-05	2.81435203204882e-05	2.58591586660263e-05	0.918831701633329	-0.122127461288426	0.283799323267977	1.02156608759774	unchanged
pos_966	3,4-dimethyl-5-carboxymethyl-2-furanpropanoic acid	1.50351913917998e-05	1.18752505498906e-05	1.62337697990789e-05	1.52199642834146e-05	1.34552209708452e-05	1.57268670412468e-05	1.16883008278524	0.225065215121413	0.372100253688219	1.03393885590966	unchanged
pos_967	15-keto-PGE2	1.80384930087667e-05	1.3831270372132e-05	1.8662927826025e-05	1.86890044606e-05	1.59348816904493e-05	1.86759661433125e-05	1.17201787287232	0.228994570534608	0.416704549855493	1.00523619418085	unchanged
pos_968	3-Oxochola-1,4,6-trien-24-oic Acid	9.44043426423709e-06	7.52184731344246e-06	9.03422892642008e-06	9.3328375925131e-06	8.48114078883977e-06	9.18353325946659e-06	1.08281815950409	0.114790987721682	0.596688816184885	0.683170574534611	unchanged
pos_969	(4E,8E,10E-d18:3)sphingosine	0.000101820000439372	0.000141608649028151	0.000111257486936874	9.57953536112619e-05	0.000121714324733762	0.000103526420274068	0.85056890797794	-0.233499975787634	0.522703161136952	0.766400127154543	unchanged
pos_970	Taraxastane-3beta,16beta,20beta-triol	2.2768468903419e-05	2.18217252914335e-05	1.45219087119783e-05	1.74300211674091e-05	2.22950970974262e-05	1.59759649396937e-05	0.71656852938927	-0.480823410941036	0.11741176595266	1.38029571441911	unchanged
pos_971	TG(15:1(9Z)/22:2(13Z,16Z)/22:2(13Z,16Z))[iso3]	2.07201737279186e-05	3.06023235031933e-05	1.69639768790901e-05	1.53233306480759e-05	2.56612486155559e-05	1.6143653763583e-05	0.629106323134902	-0.668624232160215	0.298276918809722	1.18130236280132	unchanged
pos_972	omega-linoleoyloxy-Cer(t18:1(6OH)/31:0)	1.70480602311464e-05	1.38523240375175e-05	6.56534657119222e-05	2.96923945311375e-05	1.54501921343319e-05	4.76729301215298e-05	3.08558817308139	1.62554552130568	0.322162627766744	1.15335078148088	unchanged
pos_973	Dolichol-16	3.95544282045973e-05	3.56128399112977e-05	2.14077716457359e-05	3.37711979415723e-05	3.75836340579475e-05	2.75894847936541e-05	0.734082413401425	-0.445986055345921	0.335510586883213	1.07843161006498	unchanged
pos_974	Luteolin 3'-methyl ether 7-glucuronosyl-(1->2)-glucuronide	0	0	0	0	0	0	1	0		0	unchanged
pos_975	alpha-hydroxy lauric acid	4.29439617538695e-06	5.18505168417187e-06	3.92982247382126e-06	2.93570296737031e-06	4.73972392977941e-06	3.43276272059579e-06	0.724253726894922	-0.465432891492494	0.190811269152542	1.18273409749477	unchanged
pos_976	2-Oxo-turkesterone	2.61139327895115e-05	1.74532928807152e-05	2.75710499059868e-05	2.48225296635141e-05	2.17836128351133e-05	2.61967897847504e-05	1.20259159869585	0.26614678501518	0.486667031430498	0.848710167894401	unchanged
pos_977	PS(O-18:0/14:0)	2.61174035978746e-06	8.00565044794471e-06	7.55200562119791e-07	2.35169947093759e-07	5.30869540386608e-06	4.95185254606775e-07	0.0932781440513905	-3.42231710615155	0.322954545730011	1.15387485184623	unchanged
pos_978	PS(15:0/18:1(9Z))	7.24921514835059e-07	3.96259597091447e-07	3.43473985084503e-07	6.11242463662634e-08	5.60590555963253e-07	2.02299115725383e-07	0.360867862602102	-1.47045742637936	0.242777196417215	1.08658690904164	unchanged
pos_979	1-(6-[5]-ladderane-hexanoyl)-2-(8-[3]-ladderane-octanyl)-sn-glycerophosphoethanolamine	1.38126393088641e-05	2.01698219716997e-05	7.85579655550268e-06	5.94952675224114e-06	1.69912306402819e-05	6.90266165387191e-06	0.406248481937939	-1.29956567288586	0.171009696673818	1.32830287196263	unchanged
pos_980	18:0-Glc-Stigmasterol	0.00330760162393123	0.00345359516059669	0.001964391367151	0.00315091014206914	0.00338059839226396	0.00255765075461007	0.756567464642622	-0.402459358690398	0.394987481543008	1.03019921389123	unchanged
pos_981	TG(12:0/17:2(9Z,12Z)/18:4(6Z,9Z,12Z,15Z))[iso6]	0.000124298407237207	0.000176098123638596	9.82604163799457e-05	0.000143857232378872	0.000150198265437901	0.000121058824379409	0.805993491512456	-0.311159906010814	0.488531165218919	0.772770201806823	unchanged
pos_982	docosapentaenoic acid	3.46487322535797e-05	2.90589897685745e-05	3.1408837989316e-05	3.74798367175137e-05	3.18538610110771e-05	3.44443373534149e-05	1.0813237786602	0.112798571108592	0.594635049283048	0.59485157804953	unchanged
pos_983	1a,1b-dihomo-PGD2	4.23466022946072e-07	4.96118191447824e-07	2.90162396778279e-07	4.54166389161566e-07	4.59792107196948e-07	3.72164392969923e-07	0.809418837654186	-0.30504166955926	0.46870833536302	0.849147226556599	unchanged
pos_984	Elephantopinolide M	1.70342600707706e-06	1.38855563739467e-06	1.42846199349096e-06	1.51577394526604e-06	1.54599082223586e-06	1.4721179693785e-06	0.952216499739289	-0.070638467163232	0.721468509552649	0.424388123369518	unchanged
pos_985	TG(16:1(9Z)/18:3(9Z,12Z,15Z)/22:0)[iso6]	2.56211080235076e-05	1.99651417944494e-05	2.92947996513827e-05	1.64469884960716e-05	2.27931249089785e-05	2.28708940737271e-05	1.00341195711686	0.00491403513273988	0.99254783179388	0.0376020595008935	unchanged
pos_986	Renieroside B1	0.000210415436176814	0.000119433443151452	0.000724975728965693	0.000254632413452325	0.000164924439664133	0.000489804071209009	2.96986954878543	1.57039956218643	0.392760354829626	1.02358428061486	unchanged
pos_987	Cer(t18:0/16:0(2OH))	1.78158506439953e-05	1.40003205670261e-05	1.11095990288526e-05	3.08778950166825e-05	1.59080856055107e-05	2.09937470227676e-05	1.31969034762392	0.400199455073022	0.697447888653318	0.478272735991661	unchanged
pos_988	Bastimolide A	0.00024353668826868	0.000306657741392749	0.00017036279106364	0.000139911706328081	0.000275097214830714	0.00015513724869586	0.563936093614494	-0.826396412137855	0.117387827426233	1.35152980261961	unchanged
pos_989	Palmitoylcarnitine	7.74768221415179e-06	8.99187459596888e-06	5.77775050427659e-06	8.01037602921527e-06	8.36977840506034e-06	6.89406326674593e-06	0.823685279717538	-0.279834888695353	0.394372813603898	0.942225791408477	unchanged
pos_990	PE(P-16:0/22:6(4Z,7Z,10Z,12E,16Z,19Z)(14OH))	0.000316588525364163	0.000313478650019067	0.000326557375187013	0.000278110892006964	0.000315033587691615	0.000302334133596989	0.95968857102609	-0.0593617827297736	0.692560168452955	0.487358650629933	unchanged
pos_991	PC(18:0/0:0)	0.000582513190793572	0.000528947300887845	0.000530283300820624	0.000469832302603135	0.000555730245840709	0.00050005780171188	0.899821101072864	-0.15228989594525	0.303624229180358	0.994835611808426	unchanged
pos_992	1-Nonanol	3.85310346008011e-07	2.87470973920064e-07	3.05410458088143e-07	3.0565760084308e-07	3.36390659964037e-07	3.05534029465611e-07	0.908271441003372	-0.13880457703314	0.64175393199132	0.569781207187359	unchanged
pos_993	N-arachidonoyl isoleucine	4.695877753933e-05	4.91324775484179e-05	4.13511381377563e-05	4.48883162364931e-05	4.8045627543874e-05	4.31197271871247e-05	0.897474533926088	-0.156057092218848	0.166121196815121	1.26509576758603	unchanged
pos_994	GlcCer(d18:1/24:1(15Z))	4.14156519505835e-05	3.37700830884854e-05	3.82018306219702e-05	2.86921518467976e-05	3.75928675195345e-05	3.34469912343839e-05	0.889716412747811	-0.168582528604149	0.569697527095045	0.603940925373879	unchanged
pos_995	PI(12:0/15:1(9Z))	0.000555953819087369	0.000771343065074924	0.000429201426699776	0.000632798244200652	0.000663648442081147	0.000530999835450214	0.800122175808991	-0.321707783667688	0.465443155548054	0.804418829635247	unchanged
pos_996	(1E,6E)-gamma-humulene	0.000108826253850212	7.08894968213464e-05	8.07863295109004e-05	3.94341806126095e-05	8.98578753357792e-05	6.0110255061755e-05	0.668948100955382	-0.580033808383434	0.400871037469124	0.849253540620992	unchanged
pos_997	4-Methyl-3Z,5-hexadienoic acid	1.4231251293929e-05	1.11159589833881e-05	1.244646388962e-05	9.12880633849515e-06	1.26736051386585e-05	1.07876351140576e-05	0.851189144369966	-0.232448343323969	0.494673897038817	0.710145070372538	unchanged
pos_998	9beta-hydroxy-11beta,13-dihydro-parthenolide-9-O-beta-D-glucopyranoside	5.58761241259384e-05	5.828556860265e-05	4.56871131562644e-05	3.99277313117276e-05	5.70808463642942e-05	4.2807422233996e-05	0.749943719488598	-0.415145764160628	0.0892400529570824	1.38910033824897	unchanged
pos_999	20:2 Campesterol ester	0.000222542243665149	0.000254437195914558	7.52176867260417e-05	0.000264924067567553	0.000238489719789854	0.000170070877146797	0.713116176649695	-0.487790963768223	0.601154909956022	0.673315839809648	unchanged
pos_1000	Parrisaponin	8.16764065777783e-06	6.6787907880652e-06	6.56541187136908e-06	4.86654506847986e-06	7.42321572292152e-06	5.71597846992447e-06	0.770013789613386	-0.377043812678899	0.271823860352541	1.04273167947196	unchanged
pos_1001	TG(13:0/14:0/17:2(9Z,12Z))[iso6]	0.000348959927829195	0.000347465390076612	0.00048856773658178	0.000991492661587089	0.000348212658952904	0.000740030199084435	2.12522485917011	1.08761549350789	0.3632395099607	1.06645749367014	unchanged
pos_1002	alpha-Boswellic acid	0.000401020456437403	0.00062546454065965	0.000367648938726576	0.000397301551831823	0.000513242498548526	0.000382475245279199	0.745213512834298	-0.424274260218279	0.449182582794309	0.942422244561197	unchanged
pos_1003	Fern-9(11)-ene-2alpha,2beta-diol	8.33131480739427e-05	5.62107377927622e-05	6.25093154575882e-05	4.38539840591631e-05	6.97619429333525e-05	5.31816497583756e-05	0.762330398526645	-0.391511689023873	0.430967175205582	0.819815542695571	unchanged
pos_1004	PI(14:1(9Z)/22:2(13Z,16Z))	2.75544294882712e-05	2.3151909888534e-05	3.14081535858556e-05	1.24833514295304e-05	2.53531696884026e-05	2.1945752507693e-05	0.865601925810946	-0.208224385978166	0.780720276026272	0.328416202625468	unchanged
pos_1005	PE(16:0/0:0)	2.61454322487117e-05	2.25334369889427e-05	3.28766237394969e-05	3.44846169925131e-05	2.43394346188272e-05	3.3680620366005e-05	1.383788115602	0.468623055711549	0.0813816191509604	1.39946328140958	unchanged
pos_1006	FAHFA(16:0/9-O-14:0)	6.10800768723723e-06	2.46820849366043e-05	5.86929843914691e-06	9.16075267661194e-06	1.53950463119208e-05	7.51502555787942e-06	0.488145693466369	-1.03461629162556	0.550135972418413	0.764802287140107	unchanged
pos_1007	Cer(d18:0/13:0)	2.37076078162273e-05	2.14611788854214e-05	2.23472536175105e-05	2.22488806898356e-05	2.25843933508244e-05	2.2298067153673e-05	0.987321944286768	-0.0184075019064495	0.841121719973357	0.232189126704145	unchanged
pos_1008	Artocommunol CA	8.95381504968375e-07	4.19160634180588e-07	6.94278012164759e-07	7.66690138695002e-07	6.57271069574481e-07	7.3048407542988e-07	1.11138936314784	0.152364337764453	0.81039219810581	0.32807746707067	unchanged
pos_1009	Behenic acid	3.46891877737845e-07	3.19369771072882e-07	3.25484456283364e-07	3.84824407052341e-07	3.33130824405363e-07	3.55154431667853e-07	1.06611098598216	0.0923576356499092	0.593883877341287	0.621373546216285	unchanged
pos_1010	DG(16:0/16:1(9Z)/0:0)[iso2]	8.69994076332875e-06	8.38729524801634e-06	3.75497821701048e-05	0.000126314768949128	8.54361800567255e-06	8.19322755596164e-05	9.58988048215842	3.26151283517335	0.34626226787952	1.09521269413347	unchanged
pos_1011	TG(16:0/17:2(9Z,12Z)/18:1(9Z))[iso6]	0.00044505140796358	0.000767406931863563	0.000906069551169194	0.00113536792775277	0.000606229169913572	0.00102071873946098	1.68371762712524	0.751650207225891	0.184638200803145	1.18955303847185	unchanged
pos_1012	bacteriohopane-,32,33,34-triol-35-(N-(9-cyclohexyl-nonanoyl))-glucosamine	0.0140919353500036	0.0150955305135488	0.0129439830136103	0.0138827272683833	0.0145937329317762	0.0134133551409968	0.919117487191419	-0.121678807524498	0.228507031303708	1.14344629591061	unchanged
pos_1013	(Z)-7-(5-((1E,3E,6Z,9Z)-dodeca-1,3,6,9-tetraen-1-yl)-1,2-dioxolan-3-yl)-7-hydroperoxyhept-4-enoic acid	2.75684071535718e-07	3.24911599745361e-07	8.37965172150758e-07	8.51518551976129e-07	3.00297835640539e-07	8.44741862063444e-07	2.8130134879647	1.49211647016883	0.019500667680613	1.45080978493043	unchanged
pos_1014	NeuAcalpha1-3Galbeta1-4GlcNAcbeta1-3Galalpha1-3(GalNAcbeta1-4)Galbeta1-4Glcbeta-Cer(d18:1/20:0)	0.000104106763822754	0.000149219747079218	8.47827230947401e-05	7.25280893041088e-05	0.000126663255450986	7.86554061994245e-05	0.620980456560752	-0.687380230091459	0.262600213465383	1.21054932338135	unchanged
pos_1015	Ansamitocin P3	4.59317394689534e-05	5.79660533496828e-05	3.4128956467364e-05	3.17995994469976e-05	5.19488964093181e-05	3.29642779571808e-05	0.634552035474386	-0.65618961995777	0.184654418395653	1.33346627051965	unchanged
pos_1016	SSEA-3 antigen(d18:1/26:1(17Z))	2.88564861061496e-05	2.10840601383519e-05	2.87081636304656e-05	1.92011419659151e-05	2.49702731222507e-05	2.39546527981903e-05	0.959326823575855	-0.0599056983858531	0.884356753128986	0.13972424824679	unchanged
pos_1017	3-carboxy-4-methyl-5-pentyl-2-furanpropanoic acid	2.47465283854128e-06	2.55160411768254e-06	3.14852713549002e-06	3.64962949674244e-06	2.51312847811191e-06	3.39907831611623e-06	1.35252866923458	0.435659174846319	0.168444293601427	1.3417343989755	unchanged
pos_1018	PGF3alpha-1,15-lactone	3.02442913863657e-05	3.09669798647812e-05	3.03629750273909e-05	3.70783861888478e-05	3.06056356255735e-05	3.37206806081194e-05	1.10178011071736	0.139836324787805	0.522868227438984	0.778619471944154	unchanged
pos_1019	Megalomicin B	2.10964199468796e-05	8.03791295511855e-05	1.93786926998728e-05	2.05330682135851e-05	5.07377747490326e-05	1.99558804567289e-05	0.393314065416506	-1.34624631505505	0.487941492746357	0.88247409712405	unchanged
pos_1020	Petromylidene A	2.46620721760173e-05	3.88272283254757e-05	1.70489974489504e-05	3.4143298589299e-05	3.17446502507465e-05	2.55961480191247e-05	0.806313751039761	-0.310586768551993	0.636984326166943	0.558600152024928	unchanged
pos_1021	N-oleoyl glycine	0.000667196198497421	0.000362916229994276	0.000313336430777427	8.35485502905273e-05	0.000515056214245848	0.000198442490533977	0.385283169186764	-1.37600893059026	0.24779539204434	1.08847464090721	unchanged
pos_1022	Cerebroside E	0.00387720613861293	0.00387533820575473	0.00241824663755542	0.00396767077757806	0.00387627217218383	0.00319295870756674	0.823718914909909	-0.279775977439211	0.539855237629585	0.785199134711634	unchanged
pos_1023	17-HOME(9Z)	0.000227670656934198	0.000272148747217509	0.000146649981470487	0.00024367564431944	0.000249909702075853	0.000195162812894963	0.780933318209979	-0.35672872909995	0.449519879335441	0.876287139039256	unchanged
pos_1024	11-deoxy-PGF2a	0.000510508586402766	0.000142403805758559	0.000424511383658838	4.51505357682431e-05	0.000326456196080662	0.000234830959713541	0.719333749926797	-0.475266800375556	0.761940942621402	0.317254374511792	unchanged
pos_1025	Protorifamycin I	5.86225850328381e-06	6.99097511335821e-05	2.79672808611036e-06	1.2756476488346e-05	3.7886004818433e-05	7.77660228722818e-06	0.205263192160198	-2.28445314863344	0.51759364874599	0.822708764249072	unchanged
pos_1026	(Z,E)-9,12-Tetradecadienyl propionate	1.70832452599986e-05	1.53264687535904e-05	6.60465990627813e-06	1.63452620942877e-05	1.62048570067945e-05	1.14749610002829e-05	0.708118621193115	-0.497937039844071	0.506485502821387	0.825655309283888	unchanged
pos_1027	Gheddic acid	3.02493851225523e-06	2.37369521303846e-06	2.39585635484647e-06	2.17267315782711e-06	2.69931686264685e-06	2.28426475633679e-06	0.846238093773448	-0.240864464190675	0.410333346580146	0.921961159701874	unchanged
pos_1028	PC(P-15:0/0:0)	5.07674841633621e-06	5.04197584678452e-06	7.93193203527735e-06	2.74463200854194e-06	5.05936213156036e-06	5.33828202190965e-06	1.05512945764633	0.0774200192606842	0.931800635468067	0.127896275503728	unchanged
pos_1029	zeta-Carotene/ Symmetrical zeta-Carotene/ 7,8,7',8'-Tetrahydrolycopene	8.208768577857e-08	9.02084001598328e-08	7.13480497028081e-06	1.54857938424329e-05	8.61480429692014e-08	1.13102994063569e-05	131.289104389758	7.03660338250893	0.226729660829979	1.28039047431099	unchanged
pos_1030	1-(2-methoxy-17Z-tetracosenyl)-sn-glycero-3-phosphoserine	0.000842093734239427	0.000826148683135007	0.000852533010840849	0.000877339052081774	0.000834121208687217	0.000864936031461311	1.03694285968653	0.0523363972194781	0.193321929213472	1.20535007071118	unchanged
pos_1031	LMGP06020011	0.0015987080104471	0.00125085825298154	0.00177098155409029	0.00103979642347401	0.00142478313171432	0.00140538898878215	0.986388003549119	-0.0197728410969739	0.967601765611818	0.0226391208579047	unchanged
pos_1032	5-Hydroxy-7-methoxyisoflavone	9.16999392802657e-06	6.10995286804395e-06	5.92742204981182e-06	4.45015218207184e-06	7.63997339803526e-06	5.18878711594183e-06	0.679162982069572	-0.558170268269773	0.328338020346869	1.01834546136522	unchanged
pos_1033	PI(19:0/18:3(6Z,9Z,12Z))	7.71714028733139e-05	9.10861960821789e-05	6.0724940843596e-05	3.16475578166724e-05	8.41287994777464e-05	4.61862493301342e-05	0.548994513375307	-0.865136363809509	0.190388445462282	1.24564120804304	unchanged
pos_1034	MG(0:0/20:5(5Z,8Z,11Z,14Z,17Z)/0:0)	2.10875408736478e-05	1.73689787123331e-05	2.05748027800987e-05	2.03188364545159e-05	1.92282597929905e-05	2.04468196173073e-05	1.06337338050535	0.0886482569070934	0.630518146317041	0.635191218064942	unchanged
pos_1035	(20S,22E)-3beta-Hydroxychola-5,16,22-trien-24-oic Acid	7.32422327226057e-06	7.1662275177313e-06	6.40674811505682e-06	6.87105042487129e-06	7.24522539499594e-06	6.63889926996405e-06	0.916313697369491	-0.126086509488175	0.205644912886854	1.26790002097418	unchanged
pos_1036	PI(12:0/14:1(9Z))	0.000148414381705989	0.000188703690424602	0.000120353983314924	0.000154071115242502	0.000168559036065296	0.000137212549278713	0.81403259345622	-0.296841534454483	0.358314126787734	0.962415516653759	unchanged
pos_1037	Lucidone	7.12539023811797e-07	1.52725293011163e-06	7.44371869893305e-07	1.571691567039e-06	1.11989597696171e-06	1.15803171846615e-06	1.03405293195882	0.0483100374129625	0.953603234694651	0.0372875494715017	unchanged
pos_1038	2-Methyl-3-buten-1-ol	3.06019572235143e-06	3.37367937900725e-07	1.03743678726678e-06	9.71180800034218e-07	1.69878183012608e-06	1.0043087936505e-06	0.591193510455644	-0.758297661812036	0.699699757691958	0.469473632297093	unchanged
pos_1039	Tuberonic acid	1.81410140059494e-05	3.88141084779368e-05	2.83475091298976e-05	1.97892650966943e-05	2.84775612419431e-05	2.40683871132959e-05	0.84517023451597	-0.242686136029526	0.747270459743498	0.407169807136845	unchanged
pos_1040	18:1-Glc-Stigmasterol	0.00696407469330555	0.00706733724534063	0.00357900520078876	0.00570568262274702	0.00701570596932309	0.00464234391176789	0.66170730815502	-0.595734881554843	0.267503256593786	1.23939657481709	unchanged
pos_1041	Patulolide A	1.20728524511139e-05	1.95482907344037e-06	4.76873309865239e-06	7.37662864459833e-07	7.01384076227713e-06	2.75319798155611e-06	0.39253785121039	-1.34909631955671	0.550528761046013	0.678417245286974	unchanged
pos_1042	NeuAcalpha2-6Galbeta1-4GlcNAcbeta1-3(GlcNAcbeta1-6)Galbeta1-4Glcbeta-Cer(d18:1/26:0)	2.27123050424196e-06	3.56327079967737e-06	1.05772579672762e-06	0	2.91725065195967e-06	5.2886289836381e-07	0.181288124148176	-2.4636436750105	0.108146114456974	1.30903386730319	unchanged
pos_1043	30:5(15Z,18Z,21Z,24Z,27Z)	4.06368595540598e-05	3.96911940186346e-05	4.3836357388266e-05	7.73087029041653e-05	4.01640267863472e-05	6.05725301462157e-05	1.50812891517157	0.59275975574813	0.437143229438234	0.937925274855602	unchanged
pos_1044	22:2-Glc-Stigmasterol	0.000161583244742041	0.000166373040786664	0.000218854761082457	0.000172001391380334	0.000163978142764352	0.000195428076231396	1.19179344842464	0.253134221744198	0.405803088692079	1.01031687687459	unchanged
pos_1045	Mactraxanthin 3-(4Z,7Z,10Z,13Z,16Z,19Z-docosahexaenoate) 3'-palmitoleate	3.39213696825099e-05	2.68717537305768e-05	3.15836971366642e-05	3.28599020916985e-05	3.03965617065434e-05	3.22217996141813e-05	1.0600475121252	0.0841289289122972	0.695753791799442	0.514236329130018	unchanged
pos_1046	Quercetin 3-(2''-galoylrutinoside)	0	0	0	0	0	0	1	0		0	unchanged
pos_1047	TG(18:3(9Z,12Z,15Z)/18:3(9Z,12Z,15Z)/22:1(13Z))[iso3]	8.56210996285342e-05	6.51593514717386e-05	7.90034019176574e-05	6.01232224938975e-05	7.53902255501364e-05	6.95633122057775e-05	0.922709962706188	-0.11605086101673	0.716421602268894	0.383914735789487	unchanged
pos_1048	(1S,4R)-1-Hydroxy-2-oxolimonene	1.43849704688032e-06	1.09567430506465e-06	1.24882240930452e-06	2.14031710752599e-06	1.26708567597249e-06	1.69456975841525e-06	1.3373758306554	0.419404949970953	0.506353634887669	0.772693175637815	unchanged
pos_1049	19-phenyl nonadecanoic acid	0.000129784366220302	0.000148950787145731	9.08840504344786e-05	6.64980667843059e-05	0.000139367576683016	7.86910586093923e-05	0.564629596655544	-0.824623341181109	0.0649661776942011	1.36994824234837	unchanged
pos_1050	PE(O-18:0/22:1(11Z))	0.000196162130135508	0.00015243759602303	0.000151900507748224	0.000149295145169208	0.000174299863079269	0.000150597826458716	0.864015747334387	-0.210870488060893	0.473874204286964	0.863751112896604	unchanged
pos_1051	Fucalpha1-2Galalpha1-3Galalpha1-4Galbeta1-4Glcbeta-Cer(d18:1/18:0)	0.000928272783905131	0.000762371862731175	0.000949255945679186	0.000861422550077304	0.000845322323318153	0.000905339247878245	1.07099886387066	0.09895694965956	0.605293416332117	0.627804615240996	unchanged
pos_1052	4'-O-Methyldiplacone	1.4218747371514e-05	1.11178771455963e-05	1.49355885473287e-05	1.34834980364459e-05	1.26683122585552e-05	1.42095432918873e-05	1.12166032869069	0.165635852145039	0.494453743815311	0.807555443610439	unchanged
pos_1053	Avermectin A2a	3.25199641028048e-05	2.1518830618867e-05	6.31140556358917e-05	1.75024613629544e-05	2.70193973608359e-05	4.03082584994231e-05	1.49182670364992	0.577079956299859	0.66377363346514	0.562597699834056	unchanged
pos_1054	pregna-5,20-dien-3beta-ol	0.00389693599828359	0.00234679606329078	0.0020116062243285	0.000835485446330714	0.00312186603078719	0.00142354583532961	0.455991968037993	-1.13291968228201	0.231976661308832	1.11185377609695	unchanged
pos_1055	gitoxigenin	7.69444982120119e-05	5.85265396992977e-05	6.73644235867447e-05	5.48594425772596e-05	6.77355189556548e-05	6.11119330820022e-05	0.902213993842891	-0.14845843165079	0.619226225628351	0.536196447781409	unchanged
pos_1056	9E,11-Dodecadienal	5.19382710706558e-06	8.6830455210298e-06	4.00557664605976e-06	7.01294087094006e-06	6.93843631404769e-06	5.50925875849991e-06	0.79402022431852	-0.33275234047575	0.599404185937145	0.613089512671925	unchanged
pos_1057	5-((3Z,6Z,9Z,12Z,15Z,18Z)-henicosa-3,6,9,12,15,18-hexaen-1-yl)resorcinol	1.34143427168053e-05	1.28432387700773e-05	1.27893451273887e-05	8.75596739772416e-06	1.31287907434413e-05	1.07726562625564e-05	0.820536824226411	-0.28536001412009	0.448021705901372	0.905713540421045	unchanged
pos_1058	10-hydroxy-8E-decenoic acid	2.38439142832961e-06	1.90052527162214e-06	3.96441612450832e-06	4.6182527715102e-06	2.14245834997587e-06	4.29133444800926e-06	2.0029955065673	1.00215918467516	0.0403710334610218	1.40673952494749	unchanged
pos_1059	OH-Spheroidenone	4.92954895247073e-05	1.47409170522853e-05	3.6366398125696e-05	9.39286817329234e-06	3.20182032884963e-05	2.28796331494942e-05	0.714582043949809	-0.484828432615501	0.719299158049422	0.382162658492968	unchanged
pos_1060	24-Nor-5beta-cholane-3alpha,12alpha,22,23-tetrol	5.74998350396459e-06	5.42325040001281e-06	5.7669007956475e-06	5.39020992516948e-06	5.5866169519887e-06	5.57855536040849e-06	0.998556981506072	-0.00208333913532431	0.977194373240531	0.00342813120510175	unchanged
pos_1061	3,4-dimethyl-5-carboxyethylene-2-furanpentanoic acid	1.50996825798385e-06	1.47924943658492e-06	1.55901269805238e-06	1.27116446690598e-06	1.49460884728439e-06	1.41508858247918e-06	0.946795266902315	-0.0788756009331561	0.678528151858903	0.508578775657025	unchanged
pos_1062	Daidzein	6.61269591509512e-07	6.36511991475105e-07	4.07094552506285e-07	4.55244206123065e-07	6.48890791492308e-07	4.31169379314675e-07	0.664471410240048	-0.589720967909959	0.0329720071278687	1.43459098540653	unchanged
pos_1063	TG(16:0/16:1(9Z)/22:4(7Z,10Z,13Z,16Z))[iso6]	0.000611169563119405	0.000780483503237912	0.000253220844481234	0.000307248872038244	0.000695826533178658	0.000280234858259739	0.402736666248665	-1.31209126971806	0.102749280058665	1.40218056403223	unchanged
pos_1064	Isoraspailyne A	2.93630467133199e-06	3.47339470047936e-06	2.96152061403778e-06	3.20634596253894e-06	3.20484968590568e-06	3.08393328828836e-06	0.962270805351938	-0.0554851358623411	0.735973468561846	0.434369706981269	unchanged
pos_1065	Herbertenone B	1.71021670790566e-06	2.86520887061899e-06	1.75356310260483e-06	2.23112828140317e-06	2.28771278926233e-06	1.992345692004e-06	0.870889781862186	-0.19943794922337	0.70223096193229	0.490175382465122	unchanged
pos_1066	Plumerubroside	1.15335088409614e-06	7.93563039864927e-07	1.05316850366889e-06	7.2573992354188e-07	9.73456961980534e-07	8.89454213605385e-07	0.91370676706216	-0.130196854747701	0.763026096360566	0.315685547098495	unchanged
pos_1067	Nervonoyl-EA	8.86986568719898e-06	7.69510757624526e-06	7.16076671009983e-06	7.47317054042414e-06	8.28248663172212e-06	7.31696862526199e-06	0.883426554199052	-0.178817897062701	0.334779378990002	1.07401302419885	unchanged
pos_1068	PI(15:0/22:1(11Z))	2.63346349103662e-06	2.15668494909304e-06	4.67371131148196e-06	1.15686413083928e-06	2.39507422006483e-06	2.91528772116062e-06	1.21720141143756	0.283567911880678	0.817116987304491	0.315751610525926	unchanged
pos_1069	5-oxo-7-decynoic acid	1.62252225660461e-05	1.17628619076493e-05	1.3741076862526e-05	1.72210411912543e-05	1.39940422368477e-05	1.54810590268901e-05	1.10626070472526	0.145691415493327	0.65436950694046	0.516014689472437	unchanged
pos_1070	Jacaric acid	3.77616874994728e-05	3.10266897075331e-05	3.5595664552223e-05	2.27920547915237e-05	3.43941886035029e-05	2.91938596718734e-05	0.848802104577052	-0.23649986151509	0.566725626183254	0.635467242570996	unchanged
pos_1071	Galalpha1-3(Fucalpha1-2)Galbeta1-4Glcbeta-Cer(d18:1/20:0)	7.91724666781435e-05	5.69001565879554e-05	6.8113568399768e-05	8.99171060529021e-05	6.80363116330494e-05	7.9015337226335e-05	1.16137008796862	0.215827781847348	0.554133431754683	0.654635115922981	unchanged
pos_1072	Cer(t18:1(6OH)/28:0)	0.000143419275098147	0.000154868309063544	8.4565668637232e-05	6.40133607241951e-05	0.000149143792080845	7.42895146807136e-05	0.498106650261674	-1.00547342221155	0.0419998336407771	1.42065950761111	unchanged
pos_1073	Type IV cyanolipid 22:1 ester	1.00469131769512e-05	2.41371116280247e-05	3.83850363402473e-05	6.03799051224052e-05	1.7092012402488e-05	4.93824707313262e-05	2.8892133687042	1.53067675101387	0.153391379197682	1.24968511110554	unchanged
pos_1074	Dolichol-20	3.42952022632284e-05	3.42949743090306e-05	0.000101487376587667	5.38343239170848e-05	3.42950882861295e-05	7.76608502523759e-05	2.2644890021696	1.17918553274024	0.319842119938751	1.16033751497945	unchanged
pos_1075	32-methyl-33-tritriacontalactone	5.12351477295921e-05	4.4601545483985e-05	3.96870998239855e-05	4.86332547813058e-05	4.79183466067886e-05	4.41601773026457e-05	0.92157139028644	-0.117832165143323	0.574369668586711	0.625933296324864	unchanged
pos_1076	6alpha-Hydroxy-5beta-cholan-24-oic Acid	2.2542382011268e-05	3.24303215304783e-05	7.95544680477988e-06	3.7723789659049e-05	2.74863517708732e-05	2.28396182319144e-05	0.83094396893069	-0.267176896437074	0.809527186370089	0.322559318805759	unchanged
pos_1077	Brianthein X	6.13686467334806e-07	1.08821998526433e-06	2.7650511765175e-06	1.97296322852605e-06	8.50953226299568e-07	2.36900720252178e-06	2.78394526197824	1.47713084514896	0.105787238592536	1.33818413384107	unchanged
pos_1078	PG(16:0/18:1(9Z))	6.3723624799212e-06	5.39070773889699e-06	6.37427931596383e-06	1.90404082171837e-06	5.88153510940909e-06	4.1391600688411e-06	0.703755055753965	-0.506854713381922	0.576432810878884	0.670417628913305	unchanged
pos_1079	PE(18:3(9Z,12Z,15Z)/19:0)	6.0134326886726e-05	5.10420069751366e-05	3.4473643975915e-05	5.19440153373482e-05	5.55881669309313e-05	4.32088296566316e-05	0.77730265346434	-0.363451653737211	0.369257933675271	0.970006001504585	unchanged
pos_1080	Officinoterpenoside C	7.62305033882954e-05	6.36643705788955e-05	4.96783267294815e-05	5.39566995451481e-05	6.99474369835954e-05	5.18175131373148e-05	0.740806459419913	-0.432831416736774	0.184352441807366	1.28439290404449	unchanged
pos_1081	Semiplenamide C	1.07159944805256e-05	6.27108927251848e-06	9.10949170906301e-06	7.16897873636145e-06	8.49354187652204e-06	8.13923522271223e-06	0.958285170196289	-0.0614730522798783	0.902392260618098	0.11943011954678	unchanged
pos_1082	24-hydroxy-10Z-tetracosenoic acid	0.000914199306389116	0.000827354354181422	0.000842111953316049	0.000891088921067577	0.000870776830285269	0.000866600437191813	0.995203830708165	-0.0069360562305069	0.942610779411089	0.0724271145006162	unchanged
pos_1083	Desacetylbufotalin	0.000190832959985301	0.000199189862466879	0.000110629141300568	0.000120059562843584	0.00019501141122609	0.000115344352072076	0.591474885222739	-0.757611183691437	0.00654053519589767	1.45024132653905	down
pos_1084	FAHFA(3:0/2-O-23:0)	7.37645246637629e-06	5.28492968921164e-06	0.000400337317073595	0.000616082531795815	6.33069107779396e-06	0.000508209924434705	80.2771637708468	6.32691774140832	0.134754061115092	1.38801220998673	unchanged
pos_1085	7-undecynoic acid	2.48571013702448e-06	1.19782149171396e-06	1.86251183268769e-06	1.1968468668909e-06	1.84176581436922e-06	1.5296793497893e-06	0.830550408664844	-0.267860362432629	0.720595746580767	0.39469662561746	unchanged
pos_1086	3-Methyldecane	6.91214604668395e-07	4.60461234931107e-07	6.12181691615735e-06	7.87373031139751e-06	5.75837919799751e-07	6.99777361377743e-06	12.1523320593596	3.6031612916509	0.0817917752196684	1.42647975090245	unchanged
pos_1087	Plastoquinol-1	9.82860378568192e-07	7.74454227644555e-07	1.06190346956854e-06	7.8691468251734e-07	8.78657303106374e-07	9.2440907604294e-07	1.05207009920115	0.0732308342885853	0.817280494362834	0.297115734840682	unchanged
pos_1088	PI(20:4(5Z,8Z,11Z,14Z)/18:1(9Z))	0.00015774808501802	0.000185957885461978	0.000179126649471349	0.000149504446731751	0.000171852985239999	0.00016431554810155	0.956140202464783	-0.0647059133234172	0.747906784997899	0.371991162707083	unchanged
pos_1089	PE(O-20:0/22:1(11Z))	0.000655075110408927	0.000547168876005444	0.000481889609881452	0.000427273382984955	0.000601121993207185	0.000454581496433203	0.756221701368569	-0.403118843806621	0.178748539618312	1.24203409103692	unchanged
pos_1090	TG(15:0/16:1(9Z)/20:3(8Z,11Z,14Z))[iso6]	0.000314364380279842	0.000419248783675908	0.000636382962444636	0.000655134286195829	0.000366806581977875	0.000645758624320233	1.76048810476139	0.815975479254591	0.109383709101552	1.39822222836635	unchanged
pos_1091	DG(P-14:0/18:1(9Z))	0.000235054728949624	0.000236364728265152	0.000186658010176523	0.00030220015112706	0.000235709728607388	0.000244429080651792	1.03699190566261	0.0524046331038971	0.904636362753305	0.136921032461792	unchanged
pos_1092	Oreacerebroside E	2.24359189038933e-05	3.49383477601866e-05	4.49346142388026e-06	1.45959934102593e-05	2.86871333320399e-05	9.54472741706978e-06	0.332718062365943	-1.58762790651919	0.145655483657113	1.26760137620077	unchanged
pos_1093	DG(17:1(9Z)/18:2(9Z,12Z)/0:0)[iso2]	0.000240226836762417	0.000216026540417665	0.00015675224381616	0.000195971288052993	0.000228126688590041	0.000176361765934576	0.773086950170528	-0.371297409682636	0.178672225265358	1.23286500866984	unchanged
pos_1094	OH-Diaponeurosporene glucoside ester	1.99561621670317e-07	2.24193419245707e-07	4.02180441915509e-07	1.97873684784641e-06	2.11877520458012e-07	1.19045864488096e-06	5.61861703076176	2.4902150684548	0.43165691397168	0.947051400891637	unchanged
pos_1095	Sirolimus	4.27916237486457e-05	3.84239199710835e-05	5.09801198236301e-05	8.32956474850155e-05	4.06077718598646e-05	6.71378836543228e-05	1.65332596641875	0.725371191523164	0.344386355551103	1.08983007910716	unchanged
pos_1096	PA(18:4(6Z,9Z,12Z,15Z)/20:5(5Z,8Z,11Z,14Z,17Z))	9.30617869512543e-07	8.63871250171377e-07	3.83802709107826e-06	3.16204354757361e-06	8.9724455984196e-07	3.50003531932594e-06	3.90087104004557	1.96379630470392	0.0796800884275915	1.43535421705549	unchanged
pos_1097	LMGP06030006	0.000142565904293309	3.41913769200985e-05	3.89890877758362e-05	6.14018291861112e-05	8.83786406067038e-05	5.01954584809737e-05	0.567959160000547	-0.81614090069083	0.607958283326344	0.619157169203141	unchanged
pos_1098	PS(22:4(7Z,10Z,13Z,16Z)/22:2(13Z,16Z))	6.48662494773559e-05	6.62983088509444e-05	5.65161135716749e-05	5.35822986261866e-05	6.55822791641501e-05	5.50492060989307e-05	0.839391475876349	-0.252584282334687	0.0484424893862366	1.42123164436283	unchanged
pos_1099	(9R,13R)-1a,1b-dinor-10,11-dihydro-12-oxo-15-phytoenoic acid	1.08877228281311e-05	7.89996168837213e-06	1.28083901734438e-05	1.46164255404662e-05	9.39384225825161e-06	1.3712407856955e-05	1.45972302706168	0.545694653083556	0.158180127280388	1.27027160847818	unchanged
pos_1100	Osirisyne I	0.000224622875935734	0.000143822956749241	0.000125640068734157	9.29092124023394e-05	0.000184222916342488	0.000109274640568248	0.593165295272476	-0.753493903370876	0.287238028931938	1.10528074212544	unchanged
pos_1101	deacetyl-5,6-dihydro-7-oxo-19,20-epoxycytochalasin C	7.77300072872442e-07	2.18848909399868e-06	1.28085718287924e-06	2.734414507454e-06	1.48289458343556e-06	2.00763584516662e-06	1.35386282180311	0.43708156732479	0.656085313406183	0.472366705487328	unchanged
pos_1102	PA(18:3(9Z,12Z,15Z)/19:0)	0.000814341770699577	0.000413757519483016	0.00121573807486487	0.000882408703384702	0.000614049645091297	0.00104907338912479	1.70845044453826	0.772688401436619	0.24102392997316	1.13080933969026	unchanged
pos_1103	DG(19:1(9Z)/20:3(8Z,11Z,14Z)/0:0)[iso2]	0.000170220081493364	0.000152994802541615	0.000155535504965012	0.000167675854575918	0.00016160744201749	0.000161605679770465	0.999989095508211	-1.5731942001783e-05	0.999883236365069	0.0106766877196325	unchanged
pos_1104	8-aminocaprylic acid	4.93673390730374e-06	4.05610176902666e-06	4.67153182518604e-06	6.92821982384264e-06	4.4964178381652e-06	5.79987582451434e-06	1.28988809164609	0.367245905469802	0.442098477864132	0.876161735463025	unchanged
pos_1105	TG(20:5(5Z,8Z,11Z,14Z,17Z)/22:0/22:4(7Z,10Z,13Z,16Z))[iso6]	9.57417652968487e-06	7.40460644360164e-06	7.8928163359216e-06	9.70827144954889e-06	8.48939148664325e-06	8.80054389273525e-06	1.03665190921888	0.051931542031881	0.846860001018126	0.232095831285154	unchanged
pos_1106	hentriacontanoic acid	5.25814007220845e-05	5.21257979036031e-05	3.81903295014339e-05	4.49628130929078e-05	5.23535993128438e-05	4.15765712971708e-05	0.794149243659948	-0.332517937827646	0.192427846313319	1.33635562892472	unchanged
pos_1107	Sulfated Dihydromenaquinone-9	0	0	9.59638731177947e-06	1.86820956239192e-07	0	4.89160413400933e-06	Inf	Inf	0.487607951931064	0.876405720781817	unchanged
pos_1108	14Z,18-nonadecadienoic acid	1.76667379827717e-06	1.72123664252943e-06	1.8923053807658e-06	1.70026743443372e-06	1.7439552204033e-06	1.79628640759976e-06	1.03000718515259	0.0426544014355301	0.682251690746228	0.532586394733905	unchanged
pos_1109	22:0-Glc-Sitosterol	0.00032943288940684	0.000328996000187345	0.00100246611735938	0.000486618815464036	0.000329214444797092	0.000744542466411708	2.26157289930154	1.17732650039814	0.35378621965484	1.10542832229071	unchanged
pos_1110	18-methyl-8Z,11Z,14Z-nonadecatrienoic acid	2.13424014185668e-05	2.61598931749148e-05	1.67037544585586e-05	2.1226972916552e-05	2.37511472967408e-05	1.89653636875553e-05	0.798503055477989	-0.324630166756793	0.284951513347086	1.06305158122282	unchanged
pos_1111	stigmast-25-en-3beta-ol	0.000513527310249133	0.000502776047896591	0.000299604573854813	0.000468051124133234	0.000508151679072862	0.000383827848994024	0.755341101488298	-0.404799802376918	0.378268034631144	1.06117698973567	unchanged
pos_1112	Pinocembrin 7-O-rhamnoside	7.97489540126653e-07	5.89169798855775e-07	7.56948227538289e-07	6.86226961247866e-07	6.93329669491214e-07	7.21587594393077e-07	1.04075683782954	0.0576330370948638	0.8335817352982	0.289494644278619	unchanged
pos_1113	DG(19:0/0:0/19:0) (d5)	1.50758569187755e-06	1.07106768883559e-06	4.20639532421217e-06	5.46039622998713e-06	1.28932669035657e-06	4.83339577709965e-06	3.74877508799802	1.90641927210148	0.0836807821842224	1.40532855351413	unchanged
pos_1114	phthiocerol	1.68198581820888e-06	1.74221117791414e-06	1.17304827549945e-06	1.31519564096615e-06	1.71209849806151e-06	1.2441219582328e-06	0.726664943425529	-0.460637786977292	0.0611978310540979	1.42376873691763	unchanged
pos_1115	LMGP06020078	4.88525671976113e-05	4.85876968725113e-05	0.000183906672755474	3.78029964721706e-05	4.87201320350613e-05	0.000110854834613822	2.27533937170051	1.18608174239017	0.551299357364801	0.76532429023276	unchanged
pos_1116	PGF2alpha-11-acetate methyl ester	0.0002300014034875	0.000182861165271806	0.000145056850857888	0.000115173266244701	0.000206431284379653	0.000130115058551294	0.630306878835267	-0.66587368726016	0.133427207426961	1.27905787275928	unchanged
pos_1117	DG(18:4(6Z,9Z,12Z,15Z)/18:1(9Z)/0:0)[iso2]	0.00625621068834737	0.00593953986854852	0.00211510877691235	0.00635565065356339	0.00609787527844795	0.00423537971523787	0.694566471408034	-0.525815325256979	0.54071936274999	0.779788505475614	unchanged
pos_1118	Lc3Cer(d18:1/22:0)	8.64528464694325e-05	1.71985622305861e-05	1.8363675178279e-05	1.25311407038207e-05	5.18257043500093e-05	1.54474079410499e-05	0.298064602011474	-1.74630304305649	0.483495830134001	0.844621659088761	unchanged
pos_1119	LMGP06020050	8.52164418915747e-05	7.19418661597196e-05	0.000139819188932066	0.000114102883216143	7.85791540256471e-05	0.000126961036074105	1.61570886895354	0.692167265444076	0.115491729634539	1.35150009278952	unchanged
pos_1120	LMGP06030058	2.78852831455023e-05	3.15925534809491e-05	2.46297727787653e-05	2.66257206355584e-05	2.97389183132257e-05	2.56277467071619e-05	0.861757863458151	-0.214645536780377	0.227129950547588	1.19721663743977	unchanged
pos_1121	TG(17:2(9Z,12Z)/18:2(9Z,12Z)/20:5(5Z,8Z,11Z,14Z,17Z))[iso6]	0.00026914603187083	0.000171409366648488	0.000264423697482993	8.83945337744713e-05	0.000220277699259659	0.000176409115628732	0.800848729679097	-0.320398333591228	0.715629677935296	0.402358573544656	unchanged
pos_1122	4,7,10,13-Docosatetraynoic acid	3.17855870935101e-05	2.76211600024403e-05	3.4000417799716e-05	3.3890064130049e-05	2.97033735479752e-05	3.39452409648825e-05	1.14280759759682	0.192582532722958	0.290316886872839	1.21067972608827	unchanged
pos_1123	Galalpha1-3Galalpha1-4Galbeta1-4Glcbeta-Cer(d18:1/18:0)	4.55216901727539e-05	3.84700866931103e-05	4.16419860253425e-05	4.00734530148213e-05	4.19958884329321e-05	4.08577195200819e-05	0.972898087043262	-0.0396394070627041	0.80194738646522	0.28863626428542	unchanged
pos_1124	GlcCer(d18:1(8Z)/25:0(2OH[R]))	0.00018979250118569	0.000173570553696488	0.000348553907940685	0.000664109396061381	0.000181681527441089	0.000506331652001033	2.78691873154365	1.47867093308097	0.287297889137147	1.19025549475258	unchanged
pos_1125	PG(P-16:0/19:1(9Z))	4.3115575152352e-05	7.84085893607904e-05	5.43053825397817e-05	6.0789600828174e-05	6.07620822565712e-05	5.75474916839779e-05	0.947095450761224	-0.0784182632798367	0.88569872843479	0.211013013805646	unchanged
pos_1126	TG(18:0/18:1(9Z)/19:0)[iso6]	4.43878398884394e-05	5.89679645085322e-05	0.000135251598926836	6.01999772523523e-05	5.16779021984858e-05	9.77257880895941e-05	1.89105563368742	0.919191807108035	0.430164642822617	0.953355751259488	unchanged
pos_1127	16:1 Sitosterol ester	4.13451872517006e-05	3.33771127486637e-05	6.34917107074947e-05	8.03562230713448e-05	3.73611500001822e-05	7.19239668894198e-05	1.92510045566234	0.944933730537167	0.107228665251069	1.3585445889753	unchanged
pos_1128	N-(hexadecanoyl)-deoxysphing-4-enine-1-sulfonate	1.53220152691254e-06	1.89181387704616e-06	1.02244160524638e-06	2.70400396108273e-07	1.71200770197935e-06	6.46421000677327e-07	0.377580661541395	-1.40514321846297	0.172012531552124	1.27174562090427	unchanged
pos_1129	Cer(d18:1/26:0(26OH))	0.000112960865965113	9.07725917911218e-05	0.000101761599738925	0.000109536652401216	0.000101866728878117	0.00010564912607007	1.03713083981011	0.0525979096169148	0.793347978047074	0.340875766898767	unchanged
pos_1130	3-carboxy-4-methyl-5-(1-hydroxypropyl)-2-furanpropionic acid	7.09272568375981e-07	8.73239393626142e-07	5.15229547186608e-07	5.58321309339065e-07	7.91255981001062e-07	5.36775428262837e-07	0.678384038985377	-0.559825868305134	0.179828901343385	1.32951390168103	unchanged
pos_1131	2-(8-[5]-ladderane-octanyl)-sn-glycerol	4.22236120620963e-06	4.33146045444485e-06	2.79255334097702e-06	2.64319660568961e-06	4.27691083032724e-06	2.71787497333332e-06	0.635476183899154	-0.654090037343091	0.00508467870200299	1.4509232831419	down
pos_1132	GlcCer(t18:1(8Z)/18:0(2OH[S]))	0.00249652159765268	0.00052595817074406	0.00235534547145569	0.00202471725433574	0.00151123988419837	0.00219003136289572	1.44916196680278	0.535218847927681	0.615101155467181	0.655773333009475	unchanged
pos_1133	1-(2-methoxy-nonadecanyl)-sn-glycero-3-phosphoethanolamine	0.000200644325423243	0.000202241378047385	0.000168641051084252	0.000152258738885078	0.000201442851735314	0.000160449894984665	0.796503294122783	-0.328247766526889	0.122741669551741	1.39652589171978	unchanged
pos_1134	PE(14:0/20:3(8Z,11Z,14Z))	2.55079656133678e-05	2.4409195740773e-05	0.000458145746026726	0.000163526714324427	2.49585806770704e-05	0.000310836230175577	12.4540827941047	3.63854687020982	0.302902442641352	1.18694349755187	unchanged
pos_1135	OHOOA-PA	1.4963529828881e-06	3.50074201061935e-06	2.82686967129456e-07	2.91213487298557e-08	2.49854749675372e-06	1.55904157929656e-07	0.0623979164423397	-4.00235833357967	0.252959233223911	1.25507950559983	unchanged
pos_1136	Phyllospadine	5.45161651733874e-06	4.13651917516354e-06	5.73276243358798e-06	5.1643933386539e-06	4.79406784625114e-06	5.44857788612094e-06	1.1365249848063	0.184629400002605	0.493531625421462	0.815569294545158	unchanged
pos_1137	KDN)GD1a(d18:1/26:1(17Z))	1.27312644347043e-05	1.74716948634777e-05	3.49458034603885e-06	0	1.5101479649091e-05	1.74729017301943e-06	0.115703243233162	-3.11149879024471	0.0528812879256081	1.39296695160574	unchanged
pos_1138	1',2'-Dihydro-1',2'-dihydroxy-4-ketotoruelene/ (4-Ketophleixanthophyll)	1.89240617999646e-05	1.22315106478822e-05	2.00070529504707e-05	3.76799029675314e-05	1.55777862239234e-05	2.8843477959001e-05	1.85157746706686	0.888754910846401	0.354576452629168	1.02062347548184	unchanged
pos_1139	PS(O-16:0/15:1(9Z))	4.6756853797439e-05	2.57310367318554e-05	4.147966098167e-05	2.14806166243114e-05	3.62439452646472e-05	3.14801388029907e-05	0.868562695731053	-0.203298103688394	0.773916724605829	0.299575317124119	unchanged
pos_1140	1-(8-[3]-ladderane-octanyl)-2-(8-[3]-ladderane-octanyl)-sn-glycerol	0.000297693762642588	0.000375227290131014	0.000280303473235844	0.000484535712428539	0.000336460526386801	0.000382419592832191	1.13659571581528	0.184719182543319	0.733567616231774	0.39093004518247	unchanged
pos_1141	LPIM5(17:0/0:0)	6.2224024443241e-07	2.72729863159695e-06	8.37253152186501e-08	1.264815865228e-06	1.67476943801468e-06	6.74270590223325e-07	0.402605024260907	-1.31256291857678	0.513920026628608	0.762820770908216	unchanged
pos_1142	PI(18:4(6Z,9Z,12Z,15Z)/0:0)	8.99175393922535e-06	2.00524385657817e-05	9.27445668486332e-06	7.84845980411292e-06	1.45220962525035e-05	8.56145824448812e-06	0.58954699759769	-0.762321268114086	0.474250935117625	0.896339064709451	unchanged
pos_1143	bhas#42	2.72853972952044e-05	2.6117867889715e-05	3.61986407575822e-05	3.8190871244444e-05	2.67016325924597e-05	3.71947560010131e-05	1.392976847847	0.478171279637729	0.0223616549400755	1.43829955832924	unchanged
pos_1144	PC(0:0/5:0)	1.09014266322163e-06	8.73330033546793e-07	1.36676798135556e-06	1.22341015623949e-06	9.81736348384212e-07	1.29508906879752e-06	1.31918215204015	0.39964378498463	0.15635092928246	1.27147549244465	unchanged
pos_1145	Cholesterol glucuronide	3.33102076756881e-05	2.88964808505461e-05	2.79068243333183e-05	2.61855216232456e-05	3.11033442631171e-05	2.7046172978282e-05	0.86955835840308	-0.201645240957074	0.291141081960584	1.10353212766079	unchanged
pos_1146	octatriacontanoic acid	2.43458685048283e-05	2.47000093618272e-05	2.57431027520447e-05	3.88690694429659e-05	2.45229389333277e-05	3.23060860975053e-05	1.31738231642374	0.39767408968409	0.445878974708093	0.921463361218059	unchanged
pos_1147	GlcCer(t16:0(15Me)/21:0(2OH[R]))	0.000144791245849482	0.000121441480926848	0.000141096258938802	0.000128609005094912	0.000133116363388165	0.000134852632016857	1.01304323964762	0.0186957538960723	0.910809417557336	0.165011158204415	unchanged
pos_1148	Fucoxanthinol 3-heptadecanoate 3'-myristate	2.65705598084676e-05	1.58145817163068e-05	1.91612742098783e-05	1.53057526887492e-05	2.11925707623872e-05	1.72335134493137e-05	0.813186547424439	-0.298341746065492	0.594164522930212	0.613802457912189	unchanged
pos_1149	(3S,4R,3'R)-4-Hydroxyalloxanthin	2.71804285255725e-06	2.01159495818221e-06	3.08061879572783e-06	5.80211663675292e-06	2.36481890536973e-06	4.44136771624037e-06	1.87810056243862	0.909274313815579	0.357704752375421	1.04443542469422	unchanged
pos_1150	PS(18:4(6Z,9Z,12Z,15Z)/15:1(9Z))	0.00143710989841402	0.00264589898273174	0.00114340617040048	0.00183778139765001	0.00204150444057288	0.00149059378402525	0.730144766967521	-0.453745557086772	0.529661603655678	0.737176441468367	unchanged
pos_1151	Thermozeaxanthin-15/ Zeaxanthin glucoside ester	0.000222858137951897	9.62110266250995e-05	0.000226456966768867	5.37600415366184e-05	0.000159534582288498	0.000140108504152743	0.878232807852119	-0.187324665135428	0.874082459845069	0.156374033158774	unchanged
pos_1152	PG(17:2(9Z,12Z)/18:4(6Z,9Z,12Z,15Z))	7.13672064071577e-05	6.57898368043287e-05	8.44843066276502e-05	4.47614875347369e-05	6.85785216057432e-05	6.46228970811936e-05	0.942319775464241	-0.0857113745501736	0.875086209023132	0.180532439832117	unchanged
pos_1153	Boeravinone A	0.00217153514190465	0.00210001244007105	0.00200556756984148	0.0017838529592596	0.00213577379098785	0.00189471026455054	0.887130590582904	-0.172781601952094	0.251605378267271	1.18831704545801	unchanged
pos_1154	PC(17:0/22:1(11Z))	0.000440874579643691	0.000711467387175577	0.000346930009260555	0.000582283639847255	0.000576170983409634	0.000464606824553905	0.806369702626258	-0.310486660776698	0.598367002286009	0.614373156490139	unchanged
pos_1155	GM3(d18:1/22:0)	4.61371657261096e-05	0.000134943265524897	2.26675835637873e-05	2.22265604030963e-05	9.05402156255033e-05	2.24470719834418e-05	0.247923774295927	-2.0120314716505	0.367862494536631	1.0875340077418	unchanged
pos_1156	PI(14:0/18:3(6Z,9Z,12Z))	8.57732136543898e-05	0.000194890942418294	9.84434495284111e-05	7.88336708084859e-05	0.000140332078036342	8.86385601684485e-05	0.631634344825235	-0.662838475681111	0.514518438181235	0.819894571136949	unchanged
pos_1157	9-hydroxy-2Z,5E,7Z,11Z,14Z-Eicosapentaenoic acid	1.32970838945914e-05	5.83368407151547e-06	1.19904557634256e-05	8.19965919611445e-06	9.56538398305344e-06	1.009505747977e-05	1.05537399205876	0.0777543362557818	0.914276892725201	0.160274945883398	unchanged
pos_1158	20Z-nonacosenoic acid	4.44538317032361e-06	4.14212097622746e-06	3.82668331873288e-06	9.78695384345706e-06	4.29375207327554e-06	6.80681858109497e-06	1.58528449359264	0.664741768228855	0.553818951931488	0.731137777228998	unchanged
pos_1159	N,N-dimethylsphingosine	4.23496402573073e-05	3.40340383601969e-05	2.44095289763394e-05	4.13056767702272e-05	3.81918393087521e-05	3.28576028732833e-05	0.860330465041352	-0.217037169143029	0.645841874669473	0.545424337890374	unchanged
pos_1160	Mycinonic acid I	7.99331708260565e-06	7.04374141476733e-06	7.60328603133359e-06	5.95521693741684e-06	7.51852924868649e-06	6.77925148437522e-06	0.901672555913721	-0.149324483719225	0.5353858378878	0.676946354386851	unchanged
pos_1161	Armochaetoglasin K	2.43480997802371e-06	1.58806886052019e-05	6.09289611705426e-07	3.00644694181366e-07	9.1577492916128e-06	4.54967152943396e-07	0.0496811103313432	-4.33115877282619	0.418648720223117	1.00142891054752	unchanged
pos_1162	DL-6-hydroxy stearic acid	2.14655209411944e-05	1.45483535802815e-05	1.94000300299265e-05	1.95143872202273e-05	1.8006937260738e-05	1.94572086250769e-05	1.08053959112198	0.11175193371424	0.747228412318969	0.438027254433351	unchanged
pos_1163	LacCer(d16:0/22:0)	0.00357956427485257	0.00392285404873171	0.00303148162519674	0.00359203475711236	0.00375120916179214	0.00331175819115455	0.882850848437456	-0.179758369805474	0.33535950609339	1.02071417420415	unchanged
pos_1164	Cer(d18:2/28:0)	2.00748222940681e-05	1.03711722836709e-05	2.92151499038993e-05	2.82198702241352e-05	1.52229972888695e-05	2.87175100640173e-05	1.88645570376699	0.9156782243431	0.216624715440183	1.30876616412766	unchanged
pos_1165	TG(18:0/18:4(6Z,9Z,12Z,15Z)/22:1(11Z))[iso6]	0.000392019651514597	0.000354626236000644	0.000269374412839749	0.000238334901561962	0.00037332294375762	0.000253854657200856	0.679986755289464	-0.556421448913061	0.0416404720475361	1.39070364731886	unchanged
pos_1166	TG(18:4(6Z,9Z,12Z,15Z)/19:1(9Z)/22:3(10Z,13Z,16Z))[iso6]	0.000102053320250192	0.000116477812175747	8.16170050465343e-05	7.74767895948871e-05	0.00010926556621297	7.95468973207107e-05	0.728014323978936	-0.457961258570426	0.129815171242708	1.37778586127434	unchanged
pos_1167	GlcCer(d18:1(8E)/24:0(2OH[R]))	0.000359543675825516	0.000293079609496153	0.000405797651633356	0.000510227377269266	0.000326311642660835	0.000458012514451311	1.40360457480632	0.489136555075308	0.189520890555739	1.21202661357597	unchanged
pos_1168	LMGP06030039	0.0027663892713568	0.00220443543455344	0.00237932582305411	0.00236005193068948	0.00248541235295512	0.00236968887687179	0.953438922943417	-0.0687875720692196	0.751284607265786	0.381811759382128	unchanged
pos_1169	Forssman antigen(d18:1/26:1(17Z))	5.47463643274173e-05	6.10619622936464e-05	4.68675311672016e-05	3.57099721891877e-05	5.79041633105319e-05	4.12887516781947e-05	0.713053247255623	-0.487918280934459	0.154041408874367	1.27684169593364	unchanged
pos_1170	PE(22:1(11Z)/22:6(4Z,7Z,10Z,13Z,16Z,19Z))	0.000209846707292367	0.000247618879469729	9.92089233823935e-05	0.00014035290221068	0.000228732793381048	0.000119780912796537	0.523671796361061	-0.933265187915113	0.0605640015732069	1.37902766240079	unchanged
pos_1171	28-methyl-29-nonacosanolactone	1.26931894697066e-05	8.52255033559383e-06	1.23996058369753e-05	1.16917259374202e-05	1.06078699026502e-05	1.20456658871977e-05	1.13554049943508	0.183379161167829	0.614844374682708	0.656040788624656	unchanged
pos_1172	6Z-Heneicosen-11-ol	2.91333301110182e-06	4.48010126890552e-06	1.38730821678441e-06	3.33899260998665e-06	3.69671714000367e-06	2.36315041338553e-06	0.639256487279734	-0.645533198640131	0.402602674501422	0.899786090322499	unchanged
pos_1173	type IV H(d18:1/24:1(15Z))	5.11378731501382e-06	3.0034379791407e-06	6.01885150960943e-06	1.87294740390055e-06	4.05861264707726e-06	3.94589945675499e-06	0.972228640640679	-0.0406324601420081	0.967045627359586	0.022800163607912	unchanged
pos_1174	3,5,7-Trimethyl-2E,4E,6E,8E-decatetraene	8.07621012987937e-06	9.74815354168437e-06	6.6463883055023e-06	5.38445539555294e-06	8.91218183578187e-06	6.01542185052762e-06	0.674966238500214	-0.567112753859388	0.118602504292383	1.30080789336814	unchanged
pos_1175	Hippurin-1	5.65127603743081e-05	3.06510139440794e-05	6.33996248575627e-05	2.76711190274006e-05	4.35818871591938e-05	4.55353719424816e-05	1.04482331791077	0.0632589997944948	0.938174907366923	0.120009091571225	unchanged
pos_1176	23R,24S-diacetoxy-3beta,15alpha,25-trihydroxy-cycloart-7-en-16-one-3-O-beta-D-xylopyranoside	0.000182762650425826	0.000167654517214512	0.000241845717322332	0.000176764904943645	0.000175208583820169	0.000209305311132989	1.19460648884541	0.256535463322535	0.480032536341892	0.870468999621485	unchanged
pos_1177	2,6-nonadienal	6.22142174691628e-07	2.68231874868056e-08	5.24829285783873e-07	5.6808860853055e-07	3.24482681089217e-07	5.46458947157211e-07	1.68409280064769	0.751971639203234	0.591820928829601	0.699124422679775	unchanged
pos_1178	Kushenol Q	5.44328730608569e-06	4.42264525514212e-06	4.64013578057661e-06	3.89784232971123e-06	4.9329662806139e-06	4.26898905514392e-06	0.8654000072777	-0.208560961995017	0.411860516746319	0.844337427676426	unchanged
pos_1179	PC(18:0/20:4(5Z,8Z,10E,14Z)(12OH[S]))	0.000453415596681177	0.00041107445797117	0.000493108031654755	0.000302460931876901	0.000432245027326173	0.000397784481765828	0.920275437814716	-0.119862371438658	0.779831102890898	0.330677098092749	unchanged
pos_1180	2,4-decadienal	1.94226291121038e-08	0	0	0	9.7113145560519e-09	0	0	-Inf	0.5	0	unchanged
pos_1181	19-hydroxy-nonadecanoic acid	0.0022277102452669	0.00211065067779186	0.000412052880202063	0.00180491105954974	0.00216918046152938	0.0011084819698759	0.511014177720542	-0.968564776633719	0.368447003940531	1.07552935076457	unchanged
pos_1182	Cer(d18:2/30:0(30OH))	6.94692395391831e-05	8.95423483987133e-05	5.12564117235633e-05	5.11495042293782e-05	7.95057939689482e-05	5.12029579764707e-05	0.644015428566987	-0.634832843736206	0.2169377568146	1.3128437390414	unchanged
pos_1183	Amphimic acid A	1.52321273194926e-05	1.59201323815299e-05	9.3113295363181e-06	2.02094711781564e-05	1.55761298505112e-05	1.47604003572373e-05	0.947629513807165	-0.0776049630460661	0.905438084789224	0.171813595803447	unchanged
pos_1184	hentriacontan-1-ol	8.52590364300683e-06	7.26503210557561e-06	1.02725372318723e-05	1.37270049662525e-05	7.89546787429122e-06	1.19997710990624e-05	1.51983027353393	0.60391022024589	0.224718720800214	1.22582143127707	unchanged
pos_1185	Cer(t18:1(6OH)/24:0)	0.00201966929005742	0.00212316034605172	0.000845354707716462	0.00151157499322952	0.00207141481805457	0.00117846485047299	0.568917843109658	-0.813707765547192	0.220448718471442	1.29428613429213	unchanged
pos_1186	9,12-octadecadienal	2.71969538940776e-06	2.79862804071893e-06	1.40364417295969e-06	2.53977667186241e-06	2.75916171506335e-06	1.97171042241105e-06	0.714604878592911	-0.48478233168098	0.396981931878682	1.03156328486728	unchanged
pos_1187	PC(O-16:0/9:0(COOH))	7.15322886525576e-07	5.31177575233132e-07	6.98835810974988e-07	6.81319489717526e-07	6.23250230879354e-07	6.90077650346257e-07	1.10722405890266	0.146947196788908	0.599917923053117	0.686510166697328	unchanged
pos_1188	PI(20:5(5Z,8Z,11Z,14Z,17Z)/22:2(13Z,16Z))	9.23251064449129e-06	7.55018823837748e-06	4.4787207311353e-06	4.63692087236204e-06	8.39134944143438e-06	4.55782080174867e-06	0.543157073073765	-0.880558630236212	0.134844937928012	1.38290696520255	unchanged
pos_1189	MGDG(18:3(9Z,12Z,15Z)/16:3(7Z,10Z,13Z))	2.599553255605e-05	2.20960695482182e-05	1.79528750186976e-05	8.46339989443885e-06	2.40458010521341e-05	1.32081374565682e-05	0.549290806653995	-0.864357948863254	0.229557669780433	1.19555159807863	unchanged
pos_1190	8S-HODE	1.38286080478384e-05	1.36777576451917e-05	4.65708690871842e-06	1.2739731709943e-05	1.37531828465151e-05	8.69840930933071e-06	0.632465183252822	-0.660942032204571	0.429306730028512	0.977120637727254	unchanged
pos_1191	PA(13:0/20:1(11Z))	2.2689300649251e-05	2.0487590221424e-05	6.35709632061827e-05	0.000216278368872386	2.15884454353375e-05	0.000139924666039284	6.48146094902441	2.69631903939878	0.364747709429447	1.06396291121535	unchanged
pos_1192	CL(1'-[18:0/20:0],3'-[20:4(5Z,8Z,11Z,14Z)/20:4(5Z,8Z,11Z,14Z)])	4.32292087150435e-06	1.03713663894876e-05	5.58323627000598e-06	2.88304583763119e-06	7.34714363049597e-06	4.23314105381859e-06	0.576161467192227	-0.795454916426317	0.481768488325961	0.819593889888623	unchanged
pos_1193	1-(2-methoxy-tetracosanyl)-sn-glycero-3-phosphoserine	0.000341051313030329	0.000292366711959358	0.000263269994593851	0.000209718383482281	0.000316709012494844	0.000236494189038066	0.746723900198187	-0.421353187142305	0.15810278214908	1.21125843722078	unchanged
pos_1194	Protectin D1n-3 DPA	7.27073504693736e-06	4.78659557081644e-06	6.95776312498892e-06	5.6650416198448e-06	6.0286653088769e-06	6.31140237241686e-06	1.04689878257525	0.0661219647752821	0.863860773350574	0.236158872550474	unchanged
pos_1195	12-oxo-PDA-Ile	8.2273861797058e-06	6.27158223658022e-06	6.68527278314974e-06	5.64011031938524e-06	7.24948420814301e-06	6.16269155126749e-06	0.850086899195563	-0.234317768189469	0.456382323492511	0.804125367601876	unchanged
pos_1196	Galbeta1-4GlcNAcbeta1-3Galalpha1-3Galbeta1-4Glcbeta-Cer(d18:1/26:1(17Z))	7.13119455470793e-06	5.17499392759178e-05	6.87455092243929e-06	9.08607383478188e-07	2.94405669153129e-05	3.89157915295874e-06	0.132184246456702	-2.91937784627972	0.454666757953108	0.929279012892473	unchanged
pos_1197	(22S)-1alpha,22,25-trihydroxy-26,27-dimethyl-23,23,24,24-tetradehydrovitamin D3 / (22S)-1alpha,22,25-trihydroxy-26,27-dimethyl-23,23,24,24-tetradehydrocholecalciferol	1.44991281461015e-05	1.43229931794226e-05	1.31570537263811e-05	1.97684783961756e-05	1.4411060662762e-05	1.64627660612783e-05	1.14237018679811	0.192030233989659	0.64636036156487	0.569631123596233	unchanged
pos_1198	Norgestrel	5.09766815704246e-06	3.68694238884373e-06	5.0233884447612e-06	3.12454282707961e-06	4.39230527294309e-06	4.0739656359204e-06	0.927523335187177	-0.10854451651206	0.814879558813107	0.243538797261641	unchanged
pos_1199	PS(17:0/20:2(11Z,14Z))	0.000319354769171687	0.00040220674377521	0.000184255368662887	9.52027625298891e-05	0.000360780756473448	0.000139729065596388	0.387296337427219	-1.36849023669325	0.0685867955897612	1.35853635555989	unchanged
pos_1200	N-stearoyl GABA	1.71391300141335e-05	2.09427731490288e-05	1.36649879206131e-05	1.64886982794762e-05	1.90409515815812e-05	1.50768431000447e-05	0.79181142998278	-0.336771201729437	0.246420559614816	1.13198512129899	unchanged
pos_1201	TG(13:0/17:0/18:3(6Z,9Z,12Z))[iso6]	0.00024824346601471	0.000296904890321396	0.000502290266292337	0.00193992779537985	0.000272574178168053	0.00122110903083609	4.47991456506651	2.16347121939668	0.412644782902706	0.979623611982801	unchanged
pos_1202	Sorbaldehyde	4.71728916865022e-07	7.13983337090391e-07	4.36460265765435e-07	6.02166168780761e-07	5.92856126977706e-07	5.19313217273098e-07	0.875951506009528	-0.191077092613576	0.671641760187964	0.515399829019625	unchanged
pos_1203	cis-9,19-epoxy-3Z,6Z-heptadecadiene	1.48405408420326e-05	1.63507836929372e-05	1.0497520228932e-05	1.92790727465117e-05	1.55956622674849e-05	1.48882964877218e-05	0.954643427920479	-0.0669661270071953	0.89863993679147	0.183761333027007	unchanged
pos_1204	PG(18:0/22:6(4Z,7Z,10Z,13Z,16Z,19Z))	0	0	1.30361269968023e-06	1.9549268213677e-06	0	1.62926976052397e-06	Inf	Inf	0.125591940467662	1.39630712879256	unchanged
pos_1205	5,8,11-eicosatrienoic acid	1.40918348869299e-05	3.58202288710332e-05	6.25456624165022e-06	1.57252082502168e-05	2.49560318789816e-05	1.09898872459335e-05	0.440369979459331	-1.18321197285469	0.404141932710587	0.955348632083621	unchanged
pos_1206	Cer(t18:0/34:0(34OH))	0.00060662635349052	0.000587365661574212	0.00065789409860048	0.00202444796269862	0.000596996007532366	0.00134117103064955	2.24653266307956	1.16770003783301	0.472832108747525	0.874805970782633	unchanged
pos_1207	TG(20:0/20:2(11Z,14Z)/22:0)[iso6]	2.08796155314172e-05	1.65406842287221e-05	0.000101247073255449	4.87535152276134e-05	1.87101498800696e-05	7.50002942415312e-05	4.00853519198276	2.0030751400883	0.275933956823049	1.22492805637936	unchanged
pos_1208	Cer(d18:1/28:0(28OH))	6.6537495979528e-05	0.000136412713912722	3.66453747322501e-05	4.22849900737713e-05	0.000101475104946125	3.94651824030107e-05	0.388914920797209	-1.36247350977529	0.325116964423735	1.15399382252544	unchanged
pos_1209	TG(20:3(8Z,11Z,14Z)/20:5(5Z,8Z,11Z,14Z,17Z)/22:1(13Z))[iso6]	8.84410192739921e-05	0.000155927881889952	5.6882652540489e-05	6.46843506245863e-05	0.000122184450581972	6.07835015825376e-05	0.497473297895289	-1.00730900446303	0.316759453693449	1.16354355765529	unchanged
pos_1210	Triacontanal	1.61719125109873e-06	4.47893969728601e-07	6.21221056401138e-07	1.34888691120768e-06	1.03254261041367e-06	9.85053983804409e-07	0.954008070824088	-0.0679266235322201	0.9523502513024	0.0584413582707102	unchanged
pos_1211	Stylissoside A	8.20464218171528e-05	8.4330916226017e-05	4.75493865475456e-05	7.45776400603261e-05	8.31886690215849e-05	6.10635133039358e-05	0.73403642613986	-0.446076437122163	0.34752534054165	1.11286924022815	unchanged
pos_1212	CL(1'-[24:1(15Z)/24:1(15Z)],3'-[24:1(15Z)/14:1(9Z)])[rac]	9.96315474390267e-06	1.21791121457883e-05	1.3631590830927e-05	6.95197082663663e-06	1.10711334448455e-05	1.02917808287818e-05	0.929604983993168	-0.105310291245015	0.856019560549862	0.216909032838826	unchanged
pos_1213	GlcCer(t17:0(16Me)/22:0(2OH[R]))	4.5567893017678e-05	4.59675907713144e-05	2.99511382116797e-05	5.2818953671727e-05	4.57677418944962e-05	4.13850459417033e-05	0.904240502778227	-0.145221554526864	0.766977889386175	0.398026696984801	unchanged
pos_1214	AC2SGL(16:0/36:0(2Me[S],4Me[S],6Me[S],8Me[S],10Me[S],12Me[R],14Me[R],16Me[R],18Me[R],19OH))	2.50748205885182e-05	2.73789038733731e-05	2.10554167936485e-05	1.29238345360596e-05	2.62268622309457e-05	1.6989625664854e-05	0.647794826359656	-0.626391148852246	0.244971410290913	1.21709967481348	unchanged
pos_1215	PGF2alpha-EA	2.49860377902728e-05	1.31723220345802e-05	2.35411526230444e-05	2.68469070501949e-05	1.90791799124265e-05	2.51940298366196e-05	1.32049857238416	0.401082741781104	0.482467441399979	0.855116278815112	unchanged
pos_1216	PE(20:1(11Z)/22:6(4Z,7Z,10Z,13Z,16Z,19Z))	0.000150968655370743	0.00014270535418858	0.000133271358208272	7.71256514229611e-05	0.000146837004779662	0.000105198504815617	0.71643047318674	-0.481101391594213	0.373582535788428	1.0338171314747	unchanged
pos_1217	3-Methyl-3-butenyl eicosanoate	9.45236698079855e-05	8.84562576842879e-05	8.55514091415154e-05	9.0466075897355e-05	9.14899637461367e-05	8.80087425194352e-05	0.961949692795145	-0.0559666477244161	0.470114121351444	0.769002708572776	unchanged
pos_1218	2-Propenyl 2,4-hexadienoate	6.7418222790421e-07	2.66557803181624e-07	7.862308784745e-07	2.75490141313598e-07	4.70370015542917e-07	5.30860509894049e-07	1.12860193539614	0.174536728719375	0.870933862409438	0.218248652261885	unchanged
pos_1219	Armochaetoglasin J	1.11593190768292e-05	1.72752730189538e-05	4.61230091968668e-06	9.77216999819831e-06	1.42172960478915e-05	7.1922354589425e-06	0.505879277938307	-0.983134950875471	0.22473399435321	1.15315815375474	unchanged
pos_1220	4-Ketonostoxanthin	0.00024197748321869	0.00016755867593449	0.000297746051629436	0.000131400662953746	0.00020476807957659	0.000214573357291591	1.04788479598615	0.0674801163072829	0.927768605274815	0.136685412857199	unchanged
pos_1221	DG(22:0/22:0/0:0)	0.000110481843526503	5.8997940957679e-05	0.000138551242011111	0.000126499596937642	8.4739892242091e-05	0.000132525419474376	1.56390828413811	0.64515590785053	0.302648175883467	1.16441337911794	unchanged
pos_1222	3-heptadecylphenol	1.71501966386741e-05	1.66788785593776e-05	1.15847811837703e-05	1.31035143815788e-05	1.69145375990259e-05	1.23441477826745e-05	0.729795166459973	-0.454436499113391	0.0820607390725133	1.41593536327137	unchanged
pos_1223	Cuscutic resinoside A	0.00180222028463277	0.00128661271404285	0.00169504557842207	0.00132261602665758	0.00154441649933781	0.00150883080253983	0.976958484441702	-0.0336308382849545	0.922005998771476	0.0840628857452552	unchanged
pos_1224	GM3(d18:1/16:0)	1.57588856977802e-05	1.88863919447039e-05	1.88400737516414e-05	1.77892433817972e-05	1.73226388212421e-05	1.83146585667193e-05	1.05726724177039	0.0803400878330791	0.639809224006621	0.552549655539986	unchanged
pos_1225	GlcCer(d16:1(4E)/22:0(2OH))	4.12311789531715e-05	4.02174478506029e-05	3.28399063106922e-05	3.1523060776629e-05	4.07243134018872e-05	3.21814835436606e-05	0.790227774402927	-0.339659540789976	0.0115111286007516	1.43835363209352	unchanged
pos_1226	Axillarenic acid	3.28251239460604e-06	2.82483055710022e-06	2.49598564879645e-06	1.88412652107888e-06	3.05367147585313e-06	2.19005608493766e-06	0.71718785149467	-0.479577044406723	0.1622550642174	1.21879091141593	unchanged
pos_1227	PE(0:0/20:4;O)	3.44560880627036e-06	3.89784533598922e-06	2.52150859141038e-06	2.9371622008359e-06	3.67172707112979e-06	2.72933539612314e-06	0.743338310078511	-0.427909131515191	0.0926185682609525	1.33505039498579	unchanged
pos_1228	PS(O-16:0/21:0)	0.000152076623622279	0.000174745749160443	0.000133313842495746	0.000138543954411919	0.000163411186391361	0.000135928898453832	0.831821256889293	-0.265654541885637	0.235277174938009	1.26401251859981	unchanged
pos_1229	4,8-Dimethyl-1,3E,7-nonatriene	1.29385291330439e-06	1.26778949561832e-06	8.56760580800994e-07	1.35113873049949e-06	1.28082120446136e-06	1.10394965565024e-06	0.86190769781525	-0.214394716331976	0.60449412056423	0.670867502436556	unchanged
pos_1230	Cer(d18:1/32:0(32OH))	8.39467569833414e-05	7.8356272887302e-05	6.52481031746168e-05	6.28316781153648e-05	8.11515149353217e-05	6.40398906449908e-05	0.78913980467316	-0.341647182935913	0.0664008585716364	1.40450400375473	unchanged
pos_1231	PE(17:2(9Z,12Z)/22:6(4Z,7Z,10Z,13Z,16Z,19Z))	2.2896293291924e-06	2.49504765324929e-06	1.83269310481558e-06	1.2298317909171e-06	2.39233849122085e-06	1.53126244786634e-06	0.640069310210745	-0.643699958394713	0.186380691507801	1.286323165529	unchanged
pos_1232	MIPC(t18:0/16:0(2OH))	8.02068003702009e-05	8.8600849597538e-05	7.77609504634522e-05	7.58988693348756e-05	8.44038249838695e-05	7.68299098991639e-05	0.910265736343667	-0.135640318213749	0.311557209073493	1.14862509294269	unchanged
pos_1233	3-O-(Glcb1-2Glcb1-4Galb)-(25R)-12-oxo-5alpha-spirostan-3beta-ol	2.09446775708767e-05	2.18899862849287e-05	1.11027985008289e-05	1.99580997096849e-05	2.14173319279027e-05	1.55304491052569e-05	0.725134631967098	-0.463679217223157	0.408625225133647	1.00887325731306	unchanged
pos_1234	(17Z)-1alpha,25-dihydroxy-26,27-dimethyl-17,20,22,22,23,23-hexadehydro-24a,24b-dihomovitamin D3 / (17Z)-1alpha,25-dihydroxy-26,27-dimethyl-17,20,22,22,23,23-hexadehydro-24a,24b-dihomocholecalciferol	4.55229397198469e-05	3.60372892188091e-05	4.11824590136798e-05	3.64739631598113e-05	4.0780114469328e-05	3.88282110867456e-05	0.952135902314582	-0.0707605847974229	0.758645479273905	0.337632042687243	unchanged
pos_1235	9,10-diHOME-(d4)	1.01857490606508e-05	7.83790253024112e-06	1.19717543977448e-05	9.66952564392954e-06	9.01182579544596e-06	1.08206400208372e-05	1.2007156226106	0.263894503724871	0.386019852074672	0.91796209087596	unchanged
pos_1236	Cucurbitacin I	8.89673176927553e-07	2.59636966718963e-06	5.2611779959316e-07	2.24425934290588e-06	1.74302142205859e-06	1.38518857124952e-06	0.794705419979031	-0.331507911085065	0.795456915032382	0.327485002253838	unchanged
pos_1237	PI-Cer(d18:0/22:0)	2.55103997547753e-05	2.28843529670737e-05	2.32584485883262e-05	1.74790204881359e-05	2.41973763609245e-05	2.03687345382311e-05	0.841774506228031	-0.248494277647618	0.393323400774765	0.924746484475503	unchanged
pos_1238	25-O-methyl-12beta, 20S-dihydroxydammar-23-en-3-one	3.41611148588324e-06	2.48460954432114e-06	3.57118543730227e-06	3.05158360534099e-06	2.95036051510219e-06	3.31138452132163e-06	1.12236606488307	0.166543294358198	0.584388301961298	0.656359661921831	unchanged
pos_1239	Pubescenol	1.05048744144281e-06	2.25823711538653e-06	8.84850486236219e-08	2.99949727666678e-07	1.65436227841467e-06	1.9421738814515e-07	0.117397132828284	-3.09053092072328	0.24136552790524	1.2662453630544	unchanged
pos_1240	bhas#24	0.000245581843910383	0.000200645863440495	0.000152315985155463	0.000104477236246013	0.000223113853675439	0.000128396610700738	0.575475742925022	-0.797172976780632	0.102462796268659	1.29415728727598	unchanged
pos_1241	OHHdiA-PG	0.00035213640815177	0.000578932063460739	0.000288453962742162	0.000442274451287935	0.000465534235806254	0.000365364207015049	0.78482779334645	-0.349551961825248	0.549647996523086	0.696018506575966	unchanged
pos_1242	PGD1	2.88278882646743e-05	2.54059595458353e-05	3.2373128566094e-05	2.91279711685766e-05	2.71169239052548e-05	3.07505498673353e-05	1.133998457007	0.181418677255576	0.263576570164236	1.09328791091973	unchanged
pos_1243	PA(14:1(9Z)/18:3(6Z,9Z,12Z))	0.000174488310893911	0.000125533739999978	0.000221191608781063	0.000219684343221722	0.000150011025446944	0.000220437976001393	1.46947849562802	0.555304246721251	0.212659204446673	1.3180045343628	unchanged
pos_1244	Dokdolipid C	0.00156790667580511	0.00142492565064649	0.00238404770570878	0.0027974836421569	0.0014964161632258	0.00259076567393284	1.73131361288425	0.791867080436403	0.0908107649902669	1.39883948520537	unchanged
pos_1245	1-(6-[5]-ladderane-hexanyl)-2-(8-[3]-ladderane-octanyl)-sn-glycerophosphoethanolamine	0.000271252572392609	0.000239293051595133	0.000219626325137263	0.000194859207367037	0.000255272811993871	0.00020724276625215	0.811848173855373	-0.300718144947608	0.14848669834623	1.23529436670296	unchanged
pos_1246	2R-hydroxy-linoleic acid	1.66553034202759e-05	2.88312624861051e-05	1.38028269635559e-05	1.42999968254396e-05	2.27432829531905e-05	1.40514118944978e-05	0.617826895238384	-0.694725419158989	0.388666008578724	1.05240727990633	unchanged
pos_1247	16:1 Cholesterol ester	3.29964168070678e-05	3.51029865228876e-05	2.49433465919794e-05	4.90432882538154e-05	3.40497016649777e-05	3.69933174228974e-05	1.08645055944638	0.119622524022707	0.847564043179886	0.227647640118307	unchanged
pos_1248	PA(15:0/13:0)	2.49296640866267e-06	1.73628393369592e-06	3.01355921757347e-06	2.51694371828209e-06	2.11462517117929e-06	2.76525146792778e-06	1.3076792547521	0.387008722545769	0.305083013776987	1.05959803755889	unchanged
pos_1249	Cer(d18:2/29:0)	9.02109503220087e-05	0.000114273028217789	7.11321846921612e-05	7.13080940298216e-05	0.000102241989269899	7.12201393609914e-05	0.696584053866403	-0.521630647617591	0.235512276136127	1.28886644303583	unchanged
pos_1250	Tetranor-PGE1	1.14520375037354e-06	1.32433348667949e-06	8.45094738701393e-07	1.0611779469085e-06	1.23476861852651e-06	9.53136342804946e-07	0.771914938964315	-0.373486216170566	0.18694110798673	1.20720389205769	unchanged
pos_1251	PG(O-16:0/20:2(11Z,14Z))	6.10889081115969e-06	6.09103824902468e-06	4.96947138509728e-06	2.93741785226905e-06	6.09996453009219e-06	3.95344461868317e-06	0.648109443781211	-0.625690638771013	0.281422728703584	1.20007253942977	unchanged
pos_1252	Presqualene diphosphate	4.94947029802222e-06	4.07235633577042e-06	2.99754048901898e-06	3.34225735684954e-06	4.51091331689632e-06	3.16989892293426e-06	0.702717764728689	-0.508982724485523	0.166143293247833	1.29608120533973	unchanged
pos_1253	(-)-menthyl beta-D-glucoside	1.09372487388257e-06	1.44326525136539e-06	1.10480458056038e-06	9.55237594902594e-07	1.26849506262398e-06	1.03002108773149e-06	0.812002441381844	-0.300444029836289	0.383928031631332	0.978591143286713	unchanged
pos_1254	cholesteryl beta-D-xyloside	3.68626944555434e-05	3.39657063740288e-05	3.3334465448748e-05	3.59233761702596e-05	3.54142004147861e-05	3.46289208095038e-05	0.977825855275998	-0.0323505418778784	0.725599601281674	0.392976792782571	unchanged
pos_1255	19-phenyl-15E-nonadecenoic acid	1.44270481369834e-05	1.16748820634594e-05	6.39554417935417e-06	2.16439348875123e-05	1.30509651002214e-05	1.40197395334332e-05	1.07423009913615	0.103303050424831	0.919842304664453	0.115707969440682	unchanged
pos_1256	Aragusteroketal	5.19633745075431e-07	3.67807833596547e-07	1.09716101942589e-06	5.47392086797694e-07	4.43720789335989e-07	8.22276553111792e-07	1.85313957081501	0.889971543286251	0.388727753044519	1.01359711059613	unchanged
pos_1257	Xylopien	0.0182698724169459	0.0170049763128467	0.0198037627505304	0.0218269844716767	0.0176374243648963	0.0208153736111035	1.18018216154805	0.239009557281231	0.139783707951143	1.28537061091592	unchanged
pos_1258	Linolenyl palmitatoleate	5.00926864211458e-06	1.63624186888848e-05	2.50242161762424e-05	2.08225633658454e-05	1.06858436654997e-05	2.29233897710439e-05	2.14521103701473	1.10111958109463	0.248740733474349	1.18277186568361	unchanged
pos_1259	LMGP06020079	1.63420811215251e-06	1.46408482760244e-06	1.74598134766731e-06	1.34627782488562e-06	1.54914646987747e-06	1.54612958627647e-06	0.998052551092055	-0.0028123141906651	0.99068240493884	0.0116929549216944	unchanged
pos_1260	5-O-Methylembelin	4.7044482881298e-05	4.27301897806043e-05	4.48037969587752e-05	3.72271828372764e-05	4.48873363309512e-05	4.10154898980258e-05	0.913743011962695	-0.130139627086655	0.488333276425583	0.750830338037901	unchanged
pos_1261	Asparacemosone B	7.34515710092019e-06	6.408165604168e-06	4.44218036990031e-06	3.46154073586413e-06	6.87666135254409e-06	3.95186055288222e-06	0.574677208936599	-0.799176260271443	0.0499647517030762	1.37404498965175	unchanged
pos_1262	17-phenyl-trinor-PGF2alpha amide	3.04269188490661e-07	1.69086092419284e-07	3.70981139829394e-07	0	2.36677640454973e-07	1.85490569914697e-07	0.783726631540364	-0.351577573321579	0.831308331019098	0.237887883704521	unchanged
pos_1263	(-)-Spruceanol	6.75186501840901e-06	5.17249229818729e-06	7.40282419839869e-06	4.27212429060851e-06	5.96217865829815e-06	5.8374742445036e-06	0.97908408638158	-0.0304953271969979	0.951700530167374	0.0461481615186554	unchanged
pos_1264	bhos#20	5.91374930946529e-05	4.42559252434468e-05	5.24166253816329e-05	3.92160166995019e-05	5.16967091690498e-05	4.58163210405674e-05	0.886252176918005	-0.174210828811708	0.615042726491588	0.533295925604751	unchanged
pos_1265	18-Hydroxycortisol	7.50892848413258e-06	5.27613850876284e-06	6.70306261563523e-06	4.60594615121661e-06	6.39253349644771e-06	5.65450438342592e-06	0.884548260336546	-0.176987237388443	0.677641074045898	0.440694671363605	unchanged
pos_1266	1alpha,25-dihydroxy-21-nor-20-oxavitamin D3 / 1alpha,25-dihydroxy-21-nor-20-oxacholecalciferol	2.84338068960215e-05	3.38580662339414e-05	1.93479772589576e-05	1.89344818988367e-05	3.11459365649815e-05	1.91412295788972e-05	0.614565869257512	-0.702360447742065	0.139683277830535	1.3938574666974	unchanged
pos_1267	TG(16:0/17:2(9Z,12Z)/19:0)[iso6]	0.00180331969113057	0.00207921531173101	0.00651015417531471	0.00484135309597159	0.00194126750143079	0.00567575363564315	2.92373597737555	1.54781303723807	0.131983003879077	1.39052058228438	unchanged
pos_1268	6-[1]-ladderane hexanol	1.09911109007714e-05	1.04844811603477e-05	5.9294007896047e-06	8.83193138891184e-06	1.07377960305595e-05	7.38066608925827e-06	0.687353910267344	-0.540874978204807	0.25168800557012	1.24378724447246	unchanged
pos_1269	12-keto tridecanoic acid	1.58968583848524e-05	8.48279880667637e-06	4.34189649818024e-05	5.64729454987983e-05	1.21898285957644e-05	4.99459552403003e-05	4.09734680417534	2.03469000936421	0.0586881609146994	1.40091056576162	unchanged
pos_1270	7alpha-hydroxy-Desmosterol	5.65932004527984e-05	7.46842103439031e-05	0.000187702971998499	0.000387896660756277	6.56387053983507e-05	0.000287799816377388	4.38460531222816	2.13244698184475	0.267273804217213	1.21584265862756	unchanged
pos_1271	GalNAcalpha1-3GalNAcbeta1-3Galalpha1-3(GlcNAcbeta1-6)Galbeta1-4Glcbeta-Cer(d18:1/24:1(15Z))	0	0	2.6377731855916e-06	3.95999973566213e-06	0	3.29888646062686e-06	Inf	Inf	0.125913799224142	1.3960226210563	unchanged
pos_1272	Gingerglycolipid A	3.25649052983659e-05	4.06768810139738e-05	2.80654400005657e-05	3.38507210496321e-05	3.66208931561699e-05	3.09580805250989e-05	0.845366616075641	-0.2423509540979	0.38396562011867	0.936185531892177	unchanged
pos_1273	PG(14:0/0:0)	5.75525118139274e-06	4.32907842219218e-06	7.78200341873013e-06	7.97335676739529e-06	5.04216480179246e-06	7.87768009306271e-06	1.56236069282429	0.643727558266668	0.151443906726715	1.37814057789332	unchanged
pos_1274	(S)-25-Hydroxy-14,16-hentriacontanedione	2.20511420283366e-05	2.01043094685298e-05	2.31390680895068e-05	2.58569682649789e-05	2.10777257484332e-05	2.44980181772429e-05	1.16227046834329	0.216945832884056	0.190406120011521	1.198108697236	unchanged
pos_1275	PS(20:0/0:0)	1.37616821169944e-06	8.10938872341234e-07	1.76274920071435e-06	5.87069782749619e-07	1.09355354202034e-06	1.17490949173198e-06	1.07439594549833	0.103525765517891	0.915883417460601	0.154540158288576	unchanged
pos_1276	Cyrtopterin	0	0	0	0	0	0	1	0		0	unchanged
pos_1277	1alpha,25-dihydroxy-2beta-pentylvitamin D3 / 1alpha,25-dihydroxy-2beta-pentylcholecalciferol	8.66526777472347e-05	6.82983170418975e-05	9.19233440029096e-05	1.29621798571996e-05	7.74754973945661e-05	5.24427619300546e-05	0.676894807954247	-0.562996444003167	0.639471543378132	0.561854600365666	unchanged
pos_1278	Dihydromenaquinone-9	0.000373614832316918	0.000378774151932875	0.000350391003838081	0.0003517564237801	0.000376194492124896	0.00035107371380909	0.933223960367113	-0.0997047461389213	0.0508905411103507	1.4441052921111	unchanged
pos_1279	1alpha,25-dihydroxy-24-oxo-23-azavitamin D2 / 1alpha,25-dihydroxy-24-oxo-23-azaergocalciferol	2.72102906337074e-07	2.16418350302896e-07	0	0	2.44260628319985e-07	0	0	-Inf	0.0722538553614322	1.43331620705974	unchanged
pos_1280	20-HEDE	9.63930643582772e-07	9.32634334852322e-07	5.35907128012878e-07	7.76302377606621e-07	9.48282489217547e-07	6.5610475280975e-07	0.691887449436211	-0.531390723711085	0.24374074727408	1.26281977574198	unchanged
pos_1281	Pongamoside A	2.85459126755234e-06	4.08641754351499e-06	2.04949066014753e-06	2.23942657823724e-06	3.47050440553367e-06	2.14445861919239e-06	0.617909781579035	-0.694531883246303	0.270668112938909	1.22798124360573	unchanged
pos_1282	PE(15:1(9Z)/17:1(9Z))	5.21018217463028e-06	9.51734804530871e-07	2.66611672067314e-06	7.90542891620822e-08	3.08095848958058e-06	1.37258550491761e-06	0.445506003913888	-1.16648322036031	0.576416256944068	0.607465993617273	unchanged
pos_1283	Termitomycesphin C	9.8880062761457e-05	4.18186327966566e-05	0.000107877221610831	7.5745057437862e-05	7.03493477790568e-05	9.18111395243465e-05	1.30507449497178	0.384132159637265	0.59469825973991	0.640151743528791	unchanged
pos_1284	MIPC(d18:0/20:0)	0.000205507301397587	0.00023543564380312	0.000124769799028741	9.18636053778955e-05	0.000220471472600354	0.000108316702203318	0.491295771401967	-1.02533627306622	0.0378287742753413	1.40301729632974	unchanged
pos_1285	hellebrigenin-3-(14-hydroxymyristate)	3.72657540954221e-05	2.59938986433891e-05	4.03645786981688e-05	3.13823002618345e-05	3.16298263694056e-05	3.58734394800017e-05	1.13416491956152	0.181630438634674	0.618193053762273	0.588082890274604	unchanged
pos_1286	PE-Cer(d14:2(4E,6E)/18:1(9Z))	0.000806142526334202	0.000604914012578666	0.000832129771879941	0.0004405780984962	0.000705528269456434	0.000636353935188071	0.90195384471035	-0.14887448592023	0.791599807808173	0.289344707119907	unchanged
pos_1287	16:4(4Z,7Z,10Z,13Z)	4.02858632165446e-05	2.20903918362537e-05	4.61334482925309e-05	1.95667873404786e-05	3.11881275263991e-05	3.28501178165047e-05	1.05328919758645	0.0749016060129869	0.928271115672769	0.134682482528079	unchanged
pos_1288	PA(18:4(6Z,9Z,12Z,15Z)/17:2(9Z,12Z))	0.000389765414533959	0.00032785327365144	0.000510718519038602	0.000577720395745147	0.0003588093440927	0.000544219457391874	1.51673713728947	0.600971076627216	0.0561100640647896	1.37658339568741	unchanged
pos_1289	6-hydroxy-7E,9E-Octadecadiene-11,13,15,17-tetraynoic acid	5.18820003915374e-05	6.45426399285652e-05	4.78572236063544e-05	4.33475341941326e-05	5.82123201600513e-05	4.56023789002435e-05	0.783380198124082	-0.352215433830319	0.271401939694753	1.17367227598366	unchanged
pos_1290	Methandrostenolone	3.58955854274627e-05	2.19771047344821e-05	4.22421462379897e-05	3.83232008829041e-05	2.89363450809724e-05	4.02826735604469e-05	1.39211339399375	0.47727673007283	0.33594970182159	1.10118101958253	unchanged
pos_1291	5E,7Z-Dodecadienal	0.00011259540905268	0.000134289371565566	0.00010014551853753	6.061241238632e-05	0.000123442390309123	8.0378965461925e-05	0.651145568881491	-0.618947989243307	0.231573493866564	1.16832488464221	unchanged
pos_1292	Enigmol	1.30794794929777e-05	1.26704912275218e-05	1.80104267026317e-05	1.94060280855684e-05	1.28749853602498e-05	1.87082273941e-05	1.45306785760393	0.539102077742087	0.0576255623275443	1.43217428394613	unchanged
pos_1293	3-Hydroxyechinenone/ 3-OH-Echinenone	1.76330670230323e-05	2.01176734084804e-05	1.50112575229806e-05	9.65101477910822e-06	1.88753702157564e-05	1.23311361510444e-05	0.653292412815877	-0.614199210171219	0.207696476334534	1.22448776257177	unchanged
pos_1294	Catacerebroside C	6.55615809318392e-05	5.13917989295201e-05	5.52433149163882e-05	5.72799525039794e-05	5.84766899306797e-05	5.62616337101838e-05	0.962120697612644	-0.0557102040890342	0.807350727906444	0.288964157975018	unchanged
pos_1295	DG(16:1(9Z)/22:1(13Z)/0:0)[iso2]	8.83454805434976e-07	7.28211718253981e-07	1.3358120191174e-06	8.53342370462129e-07	8.05833261844479e-07	1.09457719478976e-06	1.35831721848311	0.441820442829374	0.432303680570812	0.932414771506738	unchanged
pos_1296	1-(14-methyl-pentadecanyl)-2-(8-[3]-ladderane-octanyl)-sn-glycerol	0.000399363110055831	0.000520936423300741	0.000579440757792491	0.000584979995128091	0.000460149766678286	0.000582210376460291	1.26526278751184	0.339437055169943	0.293611035098248	1.17478900013067	unchanged
pos_1297	Isoglobotriglycosylceramide(d18:1/22:0)	2.18990407370688e-05	2.16598011388156e-05	2.20375372571416e-05	2.04726840901591e-05	2.17794209379422e-05	2.12551106736504e-05	0.975926345067401	-0.0351558258038885	0.62349685662548	0.598508326575707	unchanged
pos_1298	PI(17:1(9Z)/22:1(11Z))	0.000221291584817514	0.000174552592170131	0.000217520375525873	0.000325903522091875	0.000197922088493823	0.000271711948808874	1.37282276514253	0.457145381963731	0.384531981821605	0.959976607678816	unchanged
pos_1299	1-hexadecanoyl-sn--glycero-3-phospho-D-myo-inositol	4.74862971680705e-07	1.79818400763992e-07	0	3.1642903942935e-07	3.27340686222348e-07	1.58214519714675e-07	0.483332889475299	-1.04891092534732	0.516521429870812	0.700309958606786	unchanged
pos_1300	Chletric acid	3.92386952348418e-05	4.04022858875508e-05	4.39642333143819e-05	4.45541006219457e-05	3.98204905611963e-05	4.42591669681638e-05	1.1114671452916	0.152465303267797	0.0428849433663745	1.41924369774162	unchanged
pos_1301	1-dimethylarsinoyl-(2Z,5Z, 8Z,11Z,14Z,17Z)-heneicosahexaene	4.67644640520624e-05	3.63311043085947e-05	7.33798641367042e-05	5.2707193512381e-05	4.15477841803286e-05	6.30435288245426e-05	1.51737403253364	0.601576753593151	0.247015681860098	1.17456710702542	unchanged
pos_1302	PIM2(17:0/16:2(9Z,12Z))	1.43059260951134e-05	2.56414242076412e-05	1.29426468183372e-05	1.23418592344876e-05	1.99736751513773e-05	1.26422530264124e-05	0.632945761388366	-0.659846217869822	0.418501601200928	1.00003301212907	unchanged
pos_1303	Paraminabeolide A	2.70074168950947e-06	2.72656178415443e-06	2.4920919718938e-06	1.83493975804551e-06	2.71365173683195e-06	2.16351586496966e-06	0.797271011458327	-0.326857880801438	0.342412396090197	1.10133514338196	unchanged
pos_1304	(22E,24R)-15beta-hydroxyergosta-4,6,8(14),22-tetraen-3-one	1.7484418506587e-05	1.72308396581223e-05	1.30015913318792e-05	1.81128864205754e-05	1.73576290823547e-05	1.55572388762273e-05	0.896276720882486	-0.157983869067248	0.609192560696353	0.662947395094324	unchanged
pos_1305	Squamotin D	4.10073872570656e-05	1.17702405265761e-05	2.81355894928434e-05	1.77203588418352e-05	2.63888138918209e-05	2.29279741673393e-05	0.868852016666265	-0.202817617504714	0.854393849426308	0.197276362976564	unchanged
pos_1306	1alpha,25-dihydroxy-11-(4-hydroxymethylphenyl)-9,11-didehydrovitamin D3 / 1alpha,25-dihydroxy-11-(4-hydroxymethylphenyl)-9,11-didehydrocholecalciferol	5.00331524205755e-05	6.33633831288192e-05	4.46451197408167e-05	2.60711193588953e-05	5.66982677746973e-05	3.5358119549856e-05	0.62361904406602	-0.681263109186351	0.215694814295719	1.16098865434624	unchanged
pos_1307	1alpha,25-dihydroxy-22,23-didehydro-24a,24b,24c-trihomovitamin D3 /1alpha,25-dihydroxy-22,23-didehydro-24a,24b,24c-trihomocholecalciferol	0.000146450092806319	0.000169417370433285	0.000244539710679392	0.000382393123891105	0.000157933731619802	0.000313466417285249	1.98479713022842	0.988991554385596	0.258264062797203	1.21742265693715	unchanged
pos_1308	PI(13:0/17:2(9Z,12Z))	0.000135299023903855	0.000123810616448692	0.000141337911505378	0.000107179599743161	0.000129554820176274	0.00012425875562427	0.959121053583355	-0.0602151812260348	0.810823527273308	0.272151561220505	unchanged
pos_1309	Asperitaconic acid C	4.01648760291831e-06	6.717156876534e-06	3.06969285113933e-06	5.76873435616556e-06	5.36682223972615e-06	4.41921360365245e-06	0.823432080708889	-0.280278438093581	0.668821778693507	0.510805729516727	unchanged
pos_1310	(23S,25R)-1alpha,23,25,26-tetrahydroxyvitamin D3 / (23S,25R)-1alpha,23,25,26-tetrahydroxycholecalciferol	1.42937203311051e-05	2.01065655291151e-05	1.13682116184067e-05	1.01173941477762e-05	1.72001429301101e-05	1.07428028830915e-05	0.624576372809402	-0.679050100417501	0.257622838639465	1.23172480099533	unchanged
pos_1311	9-methoxy-heptadecanoic acid	0.00253147251462011	0.0016302352050861	0.0018611742731438	0.00114126466270509	0.00208085385985311	0.00150121946792445	0.721443969174472	-0.471040742489778	0.425101000716851	0.818291626703484	unchanged
pos_1312	N-palmitoyl alanine	1.20532304193476e-06	1.00303359593258e-06	8.02426384706547e-07	9.50075625203535e-07	1.10417831893367e-06	8.76251004955041e-07	0.793577441188355	-0.333557079682062	0.22191040390256	1.14334154891401	unchanged
pos_1313	Brachyanone E	7.21073635636265e-06	7.5453527334682e-06	6.35025057346516e-06	5.88917510605016e-06	7.37804454491543e-06	6.11971283975766e-06	0.8294491585816	-0.269774541566525	0.0561036205760753	1.38689286184931	unchanged
pos_1314	Rapanone	7.60582793673394e-05	5.75097987010993e-05	8.15641347473512e-05	7.40574155397955e-05	6.67840390342193e-05	7.78107751435733e-05	1.16511035074869	0.220466602895352	0.431825868150698	0.918768880016047	unchanged
pos_1315	Persenone C	3.44158005760369e-05	6.91790205394724e-05	2.03455259165598e-05	4.11369929725477e-05	5.17974105577546e-05	3.07412594445537e-05	0.59349027516109	-0.752703704602008	0.427809397912799	0.887205141865813	unchanged
pos_1316	OH-Chlorobactene glucoside laurate	3.79422506331657e-05	4.10000989857785e-05	4.36576276355463e-05	3.73548791535875e-05	3.94711748094721e-05	4.05062533945669e-05	1.0262236578995	0.0373451899879602	0.804433330788958	0.30220079711733	unchanged
pos_1317	Nostoxanthin sulfate	0	0	5.98126268384464e-07	0	0	2.99063134192232e-07	Inf	Inf	0.5	0.854779041225879	unchanged
pos_1318	TG(17:1(9Z)/17:2(9Z,12Z)/18:3(9Z,12Z,15Z))[iso6]	0.00164310449084501	0.00167336137859328	0.00199709235306286	0.00238831956618876	0.00165823293471914	0.00219270595962581	1.32231480494457	0.403065681736684	0.221586592498602	1.28329149916139	unchanged
pos_1319	DG(15:0/15:0/0:0)	1.12692724824306e-05	1.01986989840127e-05	3.08676655429404e-06	8.7181234799796e-06	1.07339857332217e-05	5.90244501713682e-06	0.549883814254455	-0.862801273170197	0.328261696479781	1.12332058713371	unchanged
pos_1320	Squamocin	8.07948710570331e-07	3.96091652171385e-07	6.93134877453831e-06	3.76480516789113e-06	6.02020181370858e-07	5.34807697121472e-06	8.88355097836859	3.15113647329324	0.1999740940889	1.32355037150446	unchanged
pos_1321	DG(13:0/17:1(9Z)/0:0)[iso2]	1.32712686660219e-05	1.55347854898324e-05	2.67562666435822e-05	8.30062668814195e-05	1.44030270779271e-05	5.48812667625008e-05	3.81039808267855	1.92994172787744	0.386272044074271	1.02517299546027	unchanged
pos_1322	Isorhamnetin 3-(6''-acetylglucoside)	0	0	0	0	0	0	1	0		0	unchanged
pos_1323	2-nonenal	1.00812184448673e-05	3.72408138482278e-06	1.34071178677775e-05	3.99272303723334e-06	6.90264991484504e-06	8.69992045250542e-06	1.26037399547022	0.333851893526183	0.7852840232255	0.345902571738044	unchanged
pos_1324	7Z-Pentacosene	8.75933925261401e-05	0.000104913549659253	8.86382442989685e-05	6.55526458037962e-05	9.62534710926966e-05	7.70954450513824e-05	0.800962751536886	-0.320192942668523	0.324180178904395	0.997522278833339	unchanged
pos_1325	Arthriniumsteroid D	0.00215279503619168	0.00148191436074828	0.00187634093418904	0.00136732616294537	0.00181735469846998	0.0016218335485672	0.892414425171166	-0.16421426109609	0.690928752347665	0.424888781550788	unchanged
pos_1326	cimicifoetiside A	0.00570359867152155	0.00492736410788155	0.00547376243700566	0.00752867907768483	0.00531548138970155	0.00650122075734524	1.22307280953725	0.290510290072728	0.442746239265394	0.877687539836254	unchanged
pos_1327	TG(18:3(9Z,12Z,15Z)/20:3(8Z,11Z,14Z)/20:5(5Z,8Z,11Z,14Z,17Z))[iso6]	0.000220403667454496	0.000330316379033993	0.000234144917187239	0.000292072578218924	0.000275360023244245	0.000263108747703081	0.955508154753836	-0.06565990899733	0.866826874458451	0.231479478910196	unchanged
pos_1328	Applanoic acid F	1.73161749451625e-05	1.2203123604088e-05	1.51770716257687e-05	1.40174981810424e-05	1.47596492746252e-05	1.45972849034056e-05	0.988999442452956	-0.015958387220046	0.959892282423699	0.0349919386950319	unchanged
pos_1329	TG(15:1(9Z)/18:3(6Z,9Z,12Z)/19:0)[iso6]	0.000740773653187988	0.00104116721129607	0.00271392509777973	0.00314647501475241	0.000890970432242029	0.00293020005626607	3.28877362281546	1.71754970611144	0.0223210492457635	1.42706953340929	unchanged
pos_1330	TG(20:5(5Z,8Z,11Z,14Z,17Z)/21:0/22:1(13Z))[iso6]	0.000164276693140908	0.000176939374807618	0.000128644209170677	7.98783876169923e-05	0.000170608033974263	0.000104261298393835	0.611115994745962	-0.710481853694349	0.206545673123181	1.27778046556096	unchanged
pos_1331	PG(19:0/0:0)	6.32749988508902e-05	4.93266234860113e-05	5.43454018531958e-05	5.32278018882638e-05	5.63008111684508e-05	5.37866018707298e-05	0.955343284660704	-0.0659088632189262	0.779787005994386	0.332551060270903	unchanged
pos_1332	PA(O-18:0/20:5(5Z,8Z,11Z,14Z,17Z))	3.93466921867274e-05	2.59860207327945e-05	2.51797859813803e-05	5.18244879023821e-05	3.26663564597609e-05	3.85021369418812e-05	1.17864803775434	0.23713297192803	0.744536330885413	0.384557092068493	unchanged
pos_1333	4-Hydroxymyxol/ 4-OH-myxol/ (Aphanizophyll)	7.14344224414016e-05	9.85703724210008e-05	4.76667735702397e-05	2.67230841237191e-05	8.50023974312012e-05	3.71949288469794e-05	0.43757505636337	-1.19239759415755	0.115714550877557	1.3029053474091	unchanged
pos_1334	DG(15:0/0:0/15:0) (d5)	4.39414574722484e-06	4.4986801742324e-06	3.76534113905968e-06	3.86085617469162e-06	4.44641296072862e-06	3.81309865687565e-06	0.857567367348356	-0.221678086316986	0.0125795211060686	1.44284668482111	unchanged
pos_1335	GlcCer(d16:1/23:0)	4.65620660509187e-05	4.83979069564064e-05	4.48434502698013e-05	3.76059068715678e-05	4.74799865036625e-05	4.12246785706846e-05	0.86825379715524	-0.203811279893234	0.321068210528822	1.10577269403759	unchanged
pos_1336	PA(18:0/22:0)	0.000186579888991826	7.51179856640813e-05	0.000151521940034748	0.00020214735313754	0.000130848937327954	0.000176834646586144	1.35144121302975	0.434498756774534	0.558497827528664	0.697217478486019	unchanged
pos_1337	Galbeta1-3Galbeta1-3GlcNAcbeta1-3Galbeta1-4Glcbeta-Cer(d18:1/26:1(17Z))	1.59213859549308e-05	4.45779121258149e-06	1.0639553494151e-05	1.08257043854423e-05	1.01895885837561e-05	1.07326289397967e-05	1.05329364886294	0.0749077029339129	0.939866751859151	0.122489449362005	unchanged
pos_1338	PE(12:0/20:1(11Z))	6.11719613324716e-06	1.53230443690246e-06	6.48053369868978e-06	5.40019810513319e-06	3.82475028507481e-06	5.94036590191148e-06	1.55313823364949	0.635186239335951	0.521709953034751	0.804948151591382	unchanged
pos_1339	PE(24:1(15Z)/0:0)	5.92701952116901e-07	5.27819743153001e-07	3.62469355669818e-07	3.59130978946466e-07	5.60260847634951e-07	3.60800167308142e-07	0.643986044770397	-0.634898669526795	0.101889149269614	1.4128678147535	unchanged
pos_1340	1-eicosanylglycerol	1.49756752436099e-06	1.40112079588947e-06	4.15152444463483e-07	1.6919033038688e-06	1.44934416012523e-06	1.05352787416614e-06	0.726899726891032	-0.460171731422659	0.646528847518894	0.597337438296841	unchanged
pos_1341	Myristic acid	8.41712260565927e-07	1.12209476326828e-06	6.42670096127099e-07	7.10924848740538e-07	9.81903511917104e-07	6.76797472433818e-07	0.68927085423334	-0.536857082533828	0.259895498980728	1.22629966040124	unchanged
pos_1342	11alpha-(4-dimethylaminophenyl)-1alpha,25-dihydroxyvitamin D3 / 11alpha-(4-dimethylaminophenyl)-1alpha,25-dihydroxycholecalciferol	1.61610803250976e-05	2.23978171825227e-05	1.33280017089697e-05	2.16811816589024e-05	1.92794487538101e-05	1.7504591683936e-05	0.907940465905523	-0.139330392479887	0.768202054903279	0.369208755905533	unchanged
pos_1343	SM(d16:1/22:0)	0.000121028203270972	0.000107940600305264	0.00010582586320439	0.000132882984387153	0.000114484401788118	0.000119354423795772	1.04253873830486	0.0601009918444993	0.78660010169954	0.320772144809665	unchanged
pos_1344	(-)-Dilophol	1.79508666329371e-05	1.32907674154455e-05	1.04350334219563e-05	1.20912482275893e-05	1.56208170241913e-05	1.12631408247728e-05	0.721034041134343	-0.471860721945006	0.289211503179161	1.12408803156716	unchanged
pos_1345	oscr#36	2.18922140761474e-06	4.795341537037e-06	2.41354074922873e-06	1.96431548109886e-06	3.49228147232587e-06	2.18892811516379e-06	0.626790289531262	-0.673945265672929	0.497134658209796	0.8507205290875	unchanged
pos_1346	PI(18:3(9Z,12Z,15Z)/21:0)	0	1.4616707782118e-06	1.06441378008033e-07	1.5122621310896e-06	7.308353891059e-07	8.09351754548817e-07	1.10743372120906	0.147220357521301	0.945338633784737	0.049193717300983	unchanged
pos_1347	PS(O-18:0/22:2(13Z,16Z))	0.000346605865613212	0.000237451448142298	0.000381729582869338	0.000358333536239184	0.000292028656877755	0.000370031559554261	1.26710701446385	0.341538373505235	0.380969759998074	1.04370112946897	unchanged
pos_1348	Megalomicin C1	3.70309043176376e-05	2.82346439853043e-05	3.68664455650467e-05	1.99534349024577e-05	3.2632774151471e-05	2.84099402337522e-05	0.870595313223519	-0.199925841367783	0.713104648400894	0.409279264646494	unchanged
pos_1349	(22E,24E)-1alpha,25-dihydroxy-26,27-dimethyl-22,23,24,24a-tetradehydro-24a-homovitamin D3 / (22E,24E)-1alpha,25-dihydroxy-26,27-dimethyl-22,23,24,24a-tetradehydro-24a-homocholecalciferol	3.27332500380653e-06	3.52002486930086e-06	3.69558105823019e-06	4.58693889828138e-06	3.3966749365537e-06	4.14125997825578e-06	1.21920997905603	0.285946616240899	0.329072367462292	1.0783531177267	unchanged
pos_1350	Paramethasone acetate	7.48108410341035e-07	2.85169515339061e-07	7.93854610811063e-07	8.68930704280898e-07	5.16638962840048e-07	8.3139265754598e-07	1.60923336671257	0.686373557003406	0.399328004581253	1.01854695401401	unchanged
pos_1351	11,13-dimethoxy-12-hydroxy-9-octadecenoic acid	2.29200812960866e-05	1.47690507878527e-05	2.2698510085697e-05	1.64213458797147e-05	1.88445660419696e-05	1.95599279827058e-05	1.03796117878984	0.0537524858781289	0.902866105231866	0.173166490956377	unchanged
pos_1352	MGDG(18:5(3Z,6Z,9Z,12Z,15Z)/18:4(6Z,9Z,12Z,15Z))	0.000243404860071164	0.000541902491242946	0.00011582905068481	0.000244430503226245	0.000392653675657055	0.000180129776955527	0.458749753594191	-1.1242207118384	0.369414191084296	1.01074132443248	unchanged
pos_1353	PIM6(17:0/16:0)	7.20166868219661e-06	1.26727465810711e-05	6.65656468623312e-06	8.80183366570463e-06	9.93720763163385e-06	7.72919917596887e-06	0.777803932702778	-0.362521565596789	0.564614616915521	0.709756945570828	unchanged
pos_1354	Lesquerolic acid	5.64293065036376e-06	8.18290608557471e-06	6.86356777614296e-06	9.30971162370798e-06	6.91291836796923e-06	8.08663969992547e-06	1.16978666164997	0.226245444130382	0.574195731670216	0.592519799842138	unchanged
pos_1355	2-amino-decanoic acid	7.73856083114115e-06	6.24074490695028e-06	1.01758943501573e-05	1.93726287548943e-05	6.98965286904571e-06	1.47742615525258e-05	2.11373323244061	1.07979331024935	0.333996649157173	1.10288037582808	unchanged
pos_1356	bhas#38	5.26226441857387e-06	4.99552600504022e-06	1.42610535185751e-06	3.72566423615432e-06	5.12889521180705e-06	2.57588479400592e-06	0.502229951603625	-0.993580025374928	0.26577105770036	1.23336921510931	unchanged
pos_1357	ascr#36	6.36361376091333e-06	5.56243449259527e-06	5.79185458240406e-06	6.89692444657719e-06	5.9630241267543e-06	6.34438951449063e-06	1.06395503013735	0.0894371741766043	0.637222366685967	0.535877087756872	unchanged
pos_1358	2,5-undecadienal	4.16231455581247e-07	3.48743680724605e-07	4.93259974106649e-07	4.30903043410308e-07	3.82487568152926e-07	4.62081508758479e-07	1.20809549703777	0.272734500736962	0.226108317176248	1.1471835444872	unchanged
pos_1359	9Z-hexadecenenitrile	1.01403267151819e-07	1.82871972204337e-07	1.01496091702755e-07	6.49542624007948e-07	1.42137619678078e-07	3.75519357855352e-07	2.64194207491198	1.40159883556531	0.549445098842797	0.727103411207941	unchanged
pos_1360	DG(18:2(9Z,12Z)/20:0/0:0)[iso2]	2.2727769188913e-05	2.32142495209614e-05	0.000133196050514959	6.53243179753796e-05	2.29710093549372e-05	9.92601842451693e-05	4.32110677904692	2.11140088186449	0.266441582278805	1.24151149839608	unchanged
pos_1361	5Z-Tridecene	5.61569603228675e-06	5.53841942613979e-06	4.24286872503165e-06	4.65257625161701e-06	5.57705772921327e-06	4.44772248832433e-06	0.797503397719311	-0.326437429473982	0.10447194091817	1.41184460821541	unchanged
pos_1362	Melianthugenin	2.41775491725903e-07	3.07910043264422e-07	2.20446587617181e-07	3.64095710389758e-07	2.74842767495162e-07	2.92271149003469e-07	1.06341218896587	0.0887009079823658	0.853241618940123	0.198059084943726	unchanged
pos_1363	N-(7-methyloctanoyl)homoserine lactone	1.87154207548127e-06	1.45380561865012e-06	1.48160870339605e-06	1.26200569361432e-06	1.66267384706569e-06	1.37180719850519e-06	0.825060910728924	-0.277427463574079	0.37539558200264	0.933497422381579	unchanged
pos_1364	DG(20:2(11Z,14Z)/22:0/0:0)[iso2]	0.000100969970785096	9.45403733585469e-05	7.39855691080301e-05	9.90625619895733e-05	9.77551720718215e-05	8.65240655488017e-05	0.885109848563632	-0.17607157964262	0.531042919121677	0.770333293519285	unchanged
pos_1365	LacCer(d16:0/24:0)	1.92552209370158e-05	1.71895753609266e-05	1.63313071296477e-05	1.92118790032994e-05	1.82223981489712e-05	1.77715930664736e-05	0.975260935535914	-0.0361398247034256	0.825117840890139	0.256990837929582	unchanged
pos_1366	N-(3-oxo-octanoyl)-homoserine thiolactone	1.22937512987891e-05	1.19428107471033e-05	7.74156220900269e-06	9.98726522544371e-06	1.21182810229462e-05	8.8644137172232e-06	0.731491017615309	-0.451087946068937	0.20446147059313	1.3112361903908	unchanged
pos_1367	Cer(d18:2(4E,8Z)/20:0(2OH[R]))	1.55964505158079e-05	2.02107179584903e-05	1.7420583574266e-05	2.18140896744283e-05	1.79035842371491e-05	1.96173366243471e-05	1.09572118993034	0.13188074622187	0.644576422871884	0.489155220502617	unchanged
pos_1368	POB-PG	1.47126505441206e-07	4.03429509447623e-07	5.46492750584776e-06	4.21075607972176e-06	2.75278007444415e-07	4.83784179278476e-06	17.5743853920537	4.13540233142041	0.076628437707381	1.43042184301686	unchanged
pos_1369	11,12-epoxy-17-bromo-8S-hydroxy-9E-heptadecen-16-ynoic acid	5.57728512313761e-06	6.46903672806471e-06	3.46019147148374e-06	6.00388884752898e-06	6.02316092560116e-06	4.73204015950636e-06	0.785640665749615	-0.348058487591038	0.487278994058094	0.837117372236225	unchanged
pos_1370	(-)-Fusidic acid	0.000210761987361581	0.000190965555843232	0.000232825658399143	0.000247013309222164	0.000200863771602406	0.000239919483810653	1.19443880743987	0.256332944657035	0.0964799187279772	1.33645296952466	unchanged
pos_1371	6alpha-hydroxycholestanol(d7)	2.22202365122471e-06	2.25628840347285e-06	2.13698926346647e-06	1.98089216231603e-06	2.23915602734878e-06	2.05894071289125e-06	0.919516410533075	-0.121052772361712	0.247889454640263	1.22737447762613	unchanged
pos_1372	3-Hydroxy-beta-zeacarotene/ 3-OH-beta-Zeacarotene	0.00013488541936072	8.17439938442177e-05	0.000122863895675547	7.30049040461653e-05	0.000108314706602469	9.79343998608561e-05	0.904165306196969	-0.145341533941214	0.802607443869366	0.25762078854341	unchanged
pos_1373	N-(14-methyl-3S-(13-methyl-4Z-tetradecenoyloxy)-pentadecanoyl)-glycine	8.22925405088448e-05	8.48423302661717e-05	9.12837945180279e-05	0.000117655665344359	8.35674353875082e-05	0.000104469729931193	1.2501248775526	0.322072215869174	0.35632951980825	1.07099153508145	unchanged
pos_1374	3-O-(beta-D-glucopyranosyl)-3beta,14beta-dihydroxy-16beta-acetoxy-19-oxo-5alpha-bufa-20,22-dienolide	1.06582349856004e-07	1.60006163940097e-06	0	0	8.53321994628487e-07	0	0	-Inf	0.457656417458287	0.934904779053796	unchanged
pos_1375	1-O-(1E,3E,5E,7E,9E-eicosapentenyl)-sn-glycerol	9.31507608854763e-06	9.28943263194181e-06	7.03207128400837e-06	8.4927892679676e-06	9.30225436024472e-06	7.76243027598799e-06	0.834467643581375	-0.261071984604095	0.281868415888718	1.21848686091152	unchanged
pos_1376	glas#26	3.14340518809809e-06	3.51603480175768e-06	4.13810909846078e-06	5.31069801302369e-06	3.32971999492788e-06	4.72440355574223e-06	1.41885911215924	0.504731341843653	0.229913544301655	1.22243413051959	unchanged
pos_1377	Osirisyne E	5.15313467135425e-06	4.37954339579872e-06	1.38785514201906e-05	1.4713671208299e-05	4.76633903357648e-06	1.42961113142448e-05	2.99939035254014	1.58466929247219	0.003638844014194	1.45115475366731	up
pos_1378	GM1(d18:1/12:0)	2.48209609125813e-07	5.14947340949692e-07	1.28464346007179e-05	4.11482921392845e-06	3.81578475037753e-07	8.48063190732317e-06	22.2251318198285	4.474120070759	0.314514293619491	1.16772410042701	unchanged
pos_1379	Galalpha1-6Glcbeta-Cer(t19:1/21:0(2OH[R])	0.000105360088494491	0.000163642978807117	0.000121842010841825	0.000202121172962768	0.000134501533650804	0.000161981591902296	1.20431037108348	0.268207246847586	0.639873616385338	0.503992245130624	unchanged
pos_1380	7,10,13-docosatrienoic acid	1.57486165960302e-07	2.58256485805089e-07	1.79073991506368e-06	2.95886841019513e-06	2.07871325882695e-07	2.3748041626294e-06	11.424395127828	3.5140458777476	0.165323005917372	1.35283462310517	unchanged
pos_1381	DG(19:1(9Z)/21:0/0:0)[iso2]	2.56360038070398e-06	2.83676675902115e-06	3.67229137457828e-06	3.32407425902779e-05	2.70018356986256e-06	1.84565169824281e-05	6.83528230762751	2.77300092457653	0.479732954860632	0.862142181105011	unchanged
pos_1382	TG(14:1(9Z)/17:2(9Z,12Z)/20:2(11Z,14Z))[iso6]	9.07426666694136e-06	9.85804220628432e-06	1.69578943742759e-05	4.54277307516118e-05	9.46615443661284e-06	3.11928125629438e-05	3.29519371058404	1.72036327770207	0.369090472636039	1.05548730134132	unchanged
pos_1383	Forsskamide	0.000280304849896424	8.1808957729105e-05	0.000317969705226257	0.000325007084011767	0.000181056903812765	0.000321488394619012	1.77562074601403	0.828323470047729	0.391434267548819	1.04705136314439	unchanged
pos_1384	PC(22:1(11Z)/0:0)	0.000247236604773725	0.000221747027547823	0.000188662309317671	0.000188632111741939	0.000234491816160774	0.000188647210529805	0.804493792655277	-0.313846805498613	0.17262086301199	1.34563022900489	unchanged
pos_1385	MIPC(d18:0/24:0)	5.25907440429666e-05	7.45960680232084e-05	2.91968644591576e-05	2.07502627356739e-05	6.35934060330875e-05	2.49735635974158e-05	0.392706809640328	-1.34847547995116	0.142201441538578	1.34373501256576	unchanged
pos_1386	Lignoceryl alcohol	1.33310988842739e-05	1.26269924325926e-05	1.04002421908817e-05	1.24822013976368e-05	1.29790456584333e-05	1.14412217942592e-05	0.881514873693754	-0.181943182717758	0.362298684431506	1.02996815288255	unchanged
pos_1387	bhas#26	2.38438802258304e-05	3.16657854266925e-05	2.23168825757977e-05	2.15382158248262e-05	2.77548328262615e-05	2.1927549200312e-05	0.790044362276405	-0.339994429649202	0.374376870717781	1.06987521142593	unchanged
pos_1388	Cer(t18:0/26:0(2OH))	0.00120237338717472	0.00171540299690377	0.00055057100301071	0.000804339610170656	0.00145888819203924	0.000677455306590683	0.464364102943167	-1.10667164401796	0.155385978178355	1.30689490381279	unchanged
pos_1389	PC(20:1(11Z)/21:0)	0.000768590955302691	0.000965579653061125	0.00066531967091739	0.000920379515950381	0.000867085304181908	0.000792849593433886	0.914384766539131	-0.129126726135406	0.692782013621906	0.478883817583287	unchanged
pos_1390	TG(18:1(9Z)/18:2(9Z,12Z)/20:0)[iso6]	0.000484453854755734	0.000484942018391443	0.00174078095571436	0.000943897311767437	0.000484697936573589	0.0013423391337409	2.76943438882806	1.46959135975646	0.276872971746253	1.22634214094097	unchanged
pos_1391	1-(6-[5]-ladderane-hexanyl)-2-(8-[3]-ladderane-octanyl)-sn-glycerophosphocholine	8.77866137342045e-07	2.04234194005481e-06	1.2654649172662e-06	1.36772471804217e-06	1.46010403869843e-06	1.31659481765419e-06	0.901713016853121	-0.149259746818239	0.8462472278256	0.275602996478901	unchanged
pos_1392	PE-Cer(d14:1(4E)/16:0)	0.000125026416458815	0.000239671157372539	5.65526362239295e-05	0.000307615343078121	0.000182348786915677	0.000182083989651025	0.998547852886051	-0.00209652804219429	0.998705689312784	0.0283927055473162	unchanged
pos_1393	Astaxanthin diglucoside/ Astaxanthin beta-D-diglucoside	1.07174970005304e-05	1.77849480693116e-05	1.69668721122486e-05	1.961188997392e-05	1.4251222534921e-05	1.82893810430843e-05	1.28335523484166	0.35992056606911	0.446214806788749	0.854669363377453	unchanged
pos_1394	Castasterone	4.9155762700324e-05	4.40913730788477e-05	5.10070781949149e-05	4.39700536009062e-05	4.66235678895859e-05	4.74885658979106e-05	1.01855280596228	0.0265207774810814	0.86191356635183	0.232148166086058	unchanged
pos_1395	PIM6(18:0/18:1(9Z))	7.02789716059024e-06	3.07905759849411e-05	1.22723715886422e-05	4.04721720828664e-05	1.89092365727657e-05	2.63722718357543e-05	1.39467670914527	0.479930739139457	0.725832904733407	0.372016836608095	unchanged
pos_1396	4,8,12,15,19,21-tetracosahexaenoic acid	1.3936502584081e-05	9.90170659883848e-06	3.49816301233295e-05	4.70061579517746e-05	1.19191045914597e-05	4.09938940375521e-05	3.43934342743539	1.78213317993001	0.102461212517684	1.38878460132781	unchanged
pos_1397	FAHFA(16:0/5-O-18:0)	0.00142241743763797	0.0013641229385418	0.00130130667394151	0.00132014465102986	0.00139327018808989	0.00131072566248569	0.940754832544458	-0.0881092996242167	0.190391065939522	1.28038516244458	unchanged
pos_1398	5beta-Cholestane-3alpha,12alpha-diol	1.50077615629293e-05	1.52044420801442e-05	1.26945433097489e-05	2.62820504893919e-05	1.51061018215368e-05	1.94882968995704e-05	1.29009436913671	0.367476601234543	0.635289978118746	0.587979159278981	unchanged
pos_1399	PGF2alpha methyl ether	0.000815997923030154	0.000750113367075109	0.000153029029496228	0.000562732772661311	0.000783055645052631	0.00035788090107877	0.457031251022672	-1.12963527718836	0.279320466504499	1.2057248011589	unchanged
pos_1400	1-hexadecanyl-2-(8-[3]-ladderane-octanyl)-sn-glycerol	2.98617431457956e-05	3.01799719816288e-05	2.90858586042042e-05	2.54963177406823e-05	3.00208575637122e-05	2.72910881724433e-05	0.90907090560369	-0.137535268924186	0.368694943078622	1.05401998329574	unchanged
pos_1401	GlcCer(d18:1/26:1(17Z))	1.6718478486283e-07	1.47207254367402e-07	3.40437374869408e-06	1.12147423937549e-05	1.57196019615116e-07	7.30955807122449e-06	46.4996384076483	5.53914759240866	0.318159595861239	1.1417887037478	unchanged
pos_1402	Dolichol-17	0.000152197343639387	0.000135397890353537	0.00012179752787938	6.718670933176e-05	0.000143797616996462	9.449211860557e-05	0.657118807524431	-0.605773860518613	0.30369134512885	1.11086319540423	unchanged
pos_1403	(S)-dihydrolipoic acid	1.81231160230179e-06	1.55547995773404e-06	1.43033891684188e-06	1.36252099864861e-06	1.68389578001791e-06	1.39642995774525e-06	0.829285264750998	-0.270059637015302	0.250727138062217	1.20289062926317	unchanged
pos_1404	omega-linoleoyloxy-Cer(t18:1(6OH)/27:0)	0.000511899580169686	0.000509622687837699	0.000234620490608387	0.000168251755778911	0.000510761134003692	0.000201436123193649	0.394384203854072	-1.34232632582309	0.0677489574202448	1.43670365833564	unchanged
pos_1405	4alpha-hydroxymethyl-4beta-methyl-5alpha-cholesta-8-en-3beta-ol	3.82387830944462e-05	2.62837388670781e-05	4.73396658242938e-05	5.81021238712799e-05	3.22612609807621e-05	5.27208948477868e-05	1.63418580815006	0.70857202831622	0.127336379364516	1.27607219420759	unchanged
pos_1406	2-hendecenoic acid	3.1852604614995e-06	3.0442643706904e-06	2.3923095523851e-06	3.3116097026461e-06	3.11476241609495e-06	2.8519596275156e-06	0.91562669845335	-0.127168564317179	0.66908355127163	0.552632349879733	unchanged
pos_1407	Crenarchaeol	3.88084300826521e-09	4.31133202079695e-08	5.02334568771419e-06	3.41953939457961e-05	2.34970816081174e-08	1.96093698167551e-05	834.544908333674	9.70484587541658	0.40750917936776	0.989858805077677	unchanged
pos_1408	Vomitoxin	5.98757292999601e-08	7.45047338218041e-07	6.16030450958521e-08	3.06421530612459e-07	4.02461533759001e-07	1.84012287854156e-07	0.457217081432544	-1.12904879186497	0.638583785923672	0.596525620812018	unchanged
pos_1409	MGMG(18:2(9Z,12)/0:0)	1.44912003574818e-05	1.49584559118096e-05	2.40769100401621e-05	2.84209351073553e-05	1.47248281346457e-05	2.62489225737587e-05	1.78263014914233	0.834007411125102	0.115228855469418	1.401094919069	unchanged
pos_1410	PG(18:1(9Z)/0:0)	3.04545027931573e-05	2.67770813667537e-05	2.67891961819542e-05	2.38507139285328e-05	2.86157920799555e-05	2.53199550552435e-05	0.884824539698112	-0.176536697097485	0.301943685147882	1.00252721344939	unchanged
pos_1411	1-(2-methoxy-tetradecanyl)-sn-glycero-3-phosphoserine	5.42832037175955e-05	5.71981103963077e-05	3.51769630613219e-05	2.48740826744076e-05	5.57406570569516e-05	3.00255228678648e-05	0.538664674102907	-0.892540639266049	0.105280585783548	1.39389450776057	unchanged
pos_1412	PE(12:0/15:1(9Z))	0.000142458587388658	0.000111384264777708	0.000123031801729802	0.000118190734480445	0.000126921426083183	0.000120611268105123	0.950282957158676	-0.0735709392254057	0.754599240198822	0.370602315095736	unchanged
pos_1413	Amorphigenin O-glucoside	8.99186747521463e-07	1.8530258881361e-06	4.6149297248899e-07	7.22248357204178e-07	1.37610631782878e-06	5.91870664846584e-07	0.430105332108668	-1.21723807809201	0.334063649335175	1.10615813945652	unchanged
pos_1414	Squamostanin-A	1.99912515080481e-05	9.88678604064134e-06	1.15531138316554e-05	2.53298342685143e-06	1.49390187743447e-05	7.04304862925341e-06	0.471453228330409	-1.08481344297487	0.365187821450201	0.902515111747387	unchanged
pos_1415	(22E,24R)-3beta,5alpha-dihydroxy-14beta,15beta-epoxyergosta-7,22-diene-6-one	2.16378073944095e-05	1.78720123632867e-05	2.20294414222274e-05	2.02503537233354e-05	1.97549098788481e-05	2.11398975727814e-05	1.07010853010351	0.0977571217683943	0.597169032035909	0.647205914367663	unchanged
pos_1416	Pseudoprotogracillin	3.02213747048085e-07	3.5344588723291e-07	1.92754133456285e-07	1.55391421022196e-06	3.27829817140497e-07	8.73334171839123e-07	2.66398639225925	1.41358671308851	0.569767102680014	0.701552708498648	unchanged
pos_1417	PI(18:2(9Z,12Z)/22:1(11Z))	0.00369565463532935	0.00288411069710011	0.0034440171539277	0.00224685799684827	0.00328988266621473	0.00284543757538798	0.864905488760754	-0.209385601843972	0.608795525586779	0.553961932329175	unchanged
pos_1418	Aleprolic acid	3.09413230259256e-06	4.75192034442297e-06	3.1380515714119e-06	4.45629175127125e-06	3.92302632350777e-06	3.79717166134157e-06	0.967918986061338	-0.0470417945969163	0.91674618441061	0.152609294501483	unchanged
pos_1419	Gorgostane-3beta,5alpha,6beta,11alpha,12beta-pentol 12-acetate	5.1135408425733e-06	4.92583155356344e-06	1.21320983193475e-05	6.33839494156176e-05	5.01968619806837e-06	3.77580238674825e-05	7.52198890082257	2.91111417759066	0.422798415767267	0.963139177443907	unchanged
pos_1420	12-methyl-17-octadecene-5-ynoic acid	4.40400948534221e-05	2.53138905372621e-05	7.12065642685189e-05	6.17631090206482e-05	3.46769926953421e-05	6.64848366445836e-05	1.91726073909269	0.939046550577426	0.13383405729714	1.33250120241979	unchanged
pos_1421	PE(21:0/0:0)	0.000298996548994868	0.00025906720997576	0.000341769023171918	0.000341975288428017	0.000279031879485314	0.000341872155799968	1.22520823222983	0.293026965615658	0.195828573625568	1.33846567804798	unchanged
pos_1422	Cer(t18:0/14:0)	0.000371456336994546	0.000213947226596069	0.00032327237873943	0.000251373560786919	0.000292701781795308	0.000287322969763175	0.981623576053614	-0.0267581956754835	0.958137571405104	0.0334918187976279	unchanged
pos_1423	Phellodensin F	5.77514581083624e-07	1.06621555221351e-06	2.6977453183052e-06	2.01098060151705e-06	8.21865066648567e-07	2.35436295991112e-06	2.86465875659107	1.51836329273608	0.0790468672213539	1.35669368862126	unchanged
pos_1424	Cimimanol B	2.38223162906392e-06	3.87042192844313e-09	3.2304584044216e-06	0	1.19305102549618e-06	1.6152292022108e-06	1.35386430897961	0.437083152079863	0.854293385674663	0.243146798815479	unchanged
pos_1425	N-linolenoyl-glutamine	2.01297927932535e-06	1.37069047805472e-06	1.87068520384022e-06	2.06656965525349e-06	1.69183487869004e-06	1.96862742954686e-06	1.16360494416047	0.218601331578907	0.542939773581247	0.749949136582363	unchanged
pos_1426	LMGP06020031	9.74949602635061e-05	9.20312457795977e-05	8.21939225237678e-05	8.87852604888787e-05	9.47631030215519e-05	8.54895915063233e-05	0.902140060640273	-0.148576660182012	0.166990634634084	1.21756308179485	unchanged
pos_1427	30:6(12Z,15Z,18Z,21Z,24Z,27Z)	6.92395449605549e-07	1.69751868427037e-06	6.59378161560065e-07	1.61085187491968e-06	1.19495706693796e-06	1.13511501823987e-06	0.949921172606284	-0.0741202957684604	0.9389883965643	0.119291538959478	unchanged
pos_1428	1alpha,25-dihydroxy-19-norprevitamin D3 / 1alpha,25-dihydroxy-19-norprecholecalciferol	2.70695296380891e-06	3.26042740618834e-06	2.44392097199116e-06	2.60112681676753e-06	2.98369018499863e-06	2.52252389437935e-06	0.845437608456157	-0.242229804228642	0.329218955808359	1.11117808862175	unchanged
pos_1429	TG(18:0/20:3(8Z,11Z,14Z)/22:0)[iso6]	8.22241039782925e-05	8.6063405657999e-05	0.000168787672125394	8.64947687236031e-05	8.41437548181458e-05	0.000127641220424499	1.5169422935827	0.601166204671588	0.482067054252653	0.884054498073388	unchanged
pos_1430	cholesta-5,24(28),25-trien-3beta-ol	0.00010631791735611	0.000105244592463826	0.000341578056972022	0.000620253210786833	0.000105781254909968	0.000480915633879427	4.54632188178087	2.18469983127621	0.226403315269626	1.28088804930989	unchanged
pos_1431	Ginkgolide A	0	5.10286580689619e-08	1.45217358019521e-08	0	2.55143290344809e-08	7.26086790097605e-09	0.284580005657349	-1.81309379195587	0.602889598556693	0.654796300258592	unchanged
pos_1432	Mycolipanolic acid (C24)	9.62409625983092e-05	9.75444315330509e-05	8.36118113584504e-05	0.000144967666694583	9.689269706568e-05	0.000114289739026517	1.17954956862274	0.238236046727943	0.671581999747869	0.525132796375707	unchanged
pos_1433	PC(14:1(9Z)/18:3(6Z,9Z,12Z))	1.42792605022206e-06	7.58251966241898e-07	7.14013280067926e-07	2.37625544147015e-07	1.09308900823198e-06	4.75819412107471e-07	0.435297957004514	-1.19992484578469	0.284479034660683	1.03890561083635	unchanged
pos_1434	PI(14:1(9Z)/22:1(11Z))	0.00021105641088756	0.000178357351124149	0.000491161607243714	0.00088576464452863	0.000194706881005854	0.000688463125886172	3.53589519964357	1.82207551534158	0.240040078612916	1.25898226131263	unchanged
pos_1435	24-Nor-5beta-chol-22-ene-3alpha,7alpha,12alpha-triol	7.27050002127517e-06	9.5704290717551e-06	2.29060955376931e-05	3.31912803620602e-05	8.42046454651513e-06	2.80486879498767e-05	3.33101431577012	1.73596155432634	0.14900098821976	1.3531310860307	unchanged
pos_1436	CL(1'-[16:0/18:2(9Z,12Z)],3'-[18:2(9Z,12Z)/20:0])	1.90574178192406e-05	5.81149302306851e-06	4.38419460825259e-05	3.33209230316067e-05	1.24344554211546e-05	3.85814345570663e-05	3.10278442041203	1.6335634627684	0.0964385151951672	1.33678708105078	unchanged
pos_1437	2,3-dinor-11b-PGF2alpha	1.74640344628661e-06	2.28997632337949e-06	8.72199002539222e-07	5.08037144240953e-07	2.01818988483305e-06	6.90118073390087e-07	0.341949029958187	-1.54814679815834	0.0694507172917584	1.37869037700608	unchanged
pos_1438	(23S,25R)-25-hydroxyvitamin D3 26,23-peroxylactone / (23S,25R)-25-hydroxycholecalciferol 26,23-peroxylactone	3.19992515192684e-05	3.99463487121887e-05	2.90536097983793e-05	3.74461587214401e-05	3.59728001157286e-05	3.32498842599097e-05	0.924306257865417	-0.113557144223388	0.684036678841475	0.488825885959966	unchanged
pos_1439	(E)-2-Butenyl butyrate	8.06338903735039e-07	8.19893023078382e-07	1.10890457037539e-06	1.53554314414189e-06	8.1311596340671e-07	1.32222385725864e-06	1.62611966406233	0.701433427398803	0.252311614365691	1.24310451585673	unchanged
pos_1440	5-undecylresorcinol	0.000112448352465319	0.000112738366203035	7.46785720107542e-05	5.21233982872968e-05	0.000112593359334177	6.34009851490255e-05	0.563097020321167	-0.828544578128567	0.143417972252705	1.3796908675013	unchanged
pos_1441	Arenaroside D	0.000442666192200014	0.000465676163448228	0.000394384788168639	0.000362160015891584	0.000454171177824121	0.000378272402030111	0.832885089367337	-0.26381062983137	0.0722398468630215	1.3661905633031	unchanged
pos_1442	Penicisteroid E	5.97143725004457e-05	5.34567966693435e-05	5.77601218716709e-05	6.08325948323348e-05	5.65855845848946e-05	5.92963583520029e-05	1.0479057305318	0.0675089380476306	0.543085726724095	0.714929880250739	unchanged
pos_1443	Ganocasurarin A	1.76177747565704e-05	1.06465647439728e-05	1.35413528770251e-05	6.64755122686799e-06	1.41321697502716e-05	1.00944520519465e-05	0.714288904699333	-0.485420383273165	0.496724970368263	0.706501906786553	unchanged
pos_1444	6-Ac-Glc-GP(18:0/20:0)	5.86631470420844e-07	1.11416447997023e-06	1.42264465658709e-06	5.55808248876819e-07	8.50397975195537e-07	9.89226452731954e-07	1.16325118542821	0.21816265729548	0.814704653489593	0.2781193358352	unchanged
pos_1445	26,26,26,27,27,27-hexafluoro-25-hydroxyvitamin D3 / 26,26,26,27,27,27-hexafluoro-25-hydroxycholecalciferol	8.96295813691132e-06	9.49544078368532e-06	6.75677445667285e-06	7.79910955469585e-06	9.22919946029832e-06	7.27794200568435e-06	0.788577821618464	-0.342674958992734	0.116807919234054	1.35092584468171	unchanged
pos_1446	1-O-(alpha-D-galactopyranosyl)-N-tetracosanyl-2-aminononane-1,3,4-triol	0.000800077394314682	0.00079069109970178	0.000435951180416371	0.000326564097310126	0.000795384247008231	0.000381257638863249	0.479337678986372	-1.06088574547871	0.0816609873838932	1.42741383954823	unchanged
pos_1447	Archaetidylglycerol-(glycosyl)-myo-inositol	1.86460154784083e-05	1.6740492321007e-05	2.95809844530635e-05	3.23185610478179e-05	1.76932538997076e-05	3.09497727504407e-05	1.74924142986226	0.806729423408851	0.0212572342936057	1.43347942240221	unchanged
pos_1448	Butyramide	7.11920891703497e-06	1.13884234867874e-05	3.25106711256614e-06	4.82106696783948e-06	9.25381620191118e-06	4.03606704020281e-06	0.436151632163306	-1.19709830635571	0.217615170518446	1.25509254217765	unchanged
pos_1449	TG(18:0/20:5(5Z,8Z,11Z,14Z,17Z)/22:3(10Z,13Z,16Z))[iso6]	0.000138177661682225	0.00017339863059423	0.000150310957540564	0.000114136157398523	0.000155788146138228	0.000132223557469544	0.848739527025531	-0.236606227475854	0.449187460176657	0.806500054913992	unchanged
pos_1450	ascr#27	6.76052020180416e-06	4.68086711640913e-06	3.31608501706192e-06	3.89780233973501e-06	5.72069365910664e-06	3.60694367839847e-06	0.630508098027003	-0.665413194740891	0.273716766071772	1.16854097296038	unchanged
pos_1451	PG(17:0/20:4(5Z,8Z,11Z,14Z))	1.201178557208e-05	2.06933979056599e-05	6.78864631686578e-06	0	1.63525917388699e-05	3.39432315843289e-06	0.207570959554051	-2.26832347892763	0.150298774831863	1.25253792267761	unchanged
pos_1452	PS(O-16:0/16:1(9Z))	1.08119041311405e-05	1.67130028754707e-05	1.04263736219149e-05	3.63916914116673e-06	1.37624535033056e-05	7.03277138154082e-06	0.511011454451172	-0.968572464987302	0.275479331403314	1.06067776295416	unchanged
pos_1453	1alpha-hydroxy-18-[m-(1-hydroxy-1-ethylpropyl)-benzyloxy]-23,24,25,26,27-pentanorvitamin D3 / 1alpha-hydroxy-18-[m-(1-hydroxy-1-ethylpropyl)-benzyloxy]-23,24,25,26,27-pentanorcholecalciferol	1.00204075501963e-05	9.16625223709021e-06	3.26549623399983e-05	0.000125940421808983	9.59332989364325e-06	7.92976920744907e-05	8.26591944128128	3.04717530343779	0.375410898601327	1.04568198633189	unchanged
pos_1454	(20S)-1alpha,25-dihydroxy-20-methoxy-26,27-diethylvitamin D3 / (20S)-1alpha,25-dihydroxy-20-methoxy-26,27-diethylcholecalciferol	6.73284137638232e-06	3.15398267288155e-06	0.000154361492140207	0.000421242079882218	4.94341202463194e-06	0.000287801786011212	58.2192592033922	5.86342457724753	0.280572683871251	1.2016403329204	unchanged
pos_1455	myriocin	0.000108034662856687	0.000100376967707819	0.000111097133911098	9.55205536914434e-05	0.000104205815282253	0.000103308843801271	0.991392308782838	-0.0124720284574767	0.930075863870908	0.0793289528483717	unchanged
pos_1456	PS(15:0/21:0)	1.85586350608151e-05	2.33386542557309e-05	1.71413066848949e-05	2.16713421601478e-05	2.0948644658273e-05	1.94063244225213e-05	0.926376132637175	-0.110330011000581	0.685708762675603	0.486697761002975	unchanged
pos_1457	Diospyrin	1.66210478293643e-06	7.02533766129284e-06	6.2963281935265e-07	0	4.34372122211464e-06	3.14816409676325e-07	0.0724762003771191	-3.78634886685162	0.371182195321825	1.07277919430324	unchanged
pos_1458	13-hydroxy-tridecanoic acid	8.41490388671334e-06	3.92591498237074e-06	1.45296146853852e-05	1.66956551511464e-05	6.17040943454204e-06	1.56126349182658e-05	2.53024294155685	1.33927591209451	0.102475721647635	1.36941006474895	unchanged
pos_1459	3',4'-Methylenedioxy epicatechin 5,7-dimethyl ether	3.61954100519654e-07	2.30186946859223e-07	2.53281135317744e-07	2.56805966076734e-07	2.96070523689439e-07	2.55043550697239e-07	0.861428376992927	-0.215197245567335	0.645411917163832	0.563623741595869	unchanged
pos_1460	omega-linoleoyloxy-Cer(d19:1/34:0)	0.000171898201698785	0.000151568925059465	0.000138014311340093	9.60577774322755e-05	0.000161733563379125	0.000117036044386184	0.723634859338604	-0.4666661869509	0.241544826949424	1.15581609721657	unchanged
pos_1461	FAHFA(14:0/9-O-18:0)	3.01668922671615e-05	6.46081550701416e-06	3.22820467012512e-05	1.21942097285964e-05	1.83138538870878e-05	2.22381282149238e-05	1.21427900167986	0.280099943911602	0.824735891171692	0.286224057179785	unchanged
pos_1462	Lanoceric acid	4.30310549671879e-05	4.71070576938239e-05	1.81375086507648e-05	1.8144290565509e-05	4.50690563305059e-05	1.81408996081369e-05	0.402513411310497	-1.31289124182456	0.0480889910714978	1.45038544361894	unchanged
pos_1463	Hamilcone	8.18767737474217e-07	1.39482726917244e-06	4.31645519115449e-07	4.36046977213129e-07	1.10679750332333e-06	4.33846248164289e-07	0.391983399729038	-1.35113553655633	0.257443475443869	1.25880983371031	unchanged
pos_1464	(22E,24E,26E)-1alpha,26b-dihydroxy-22,23,24,25,26,26a-hexadehydro-26a,26b-dihomo-27-norvitamin D3 / (22E,24E,26E)-1alpha,26b-dihydroxy-22,23,24,25,26,26a-hexadehydro-26a,26b-dihomo-27-norcholecalciferol	2.78939528828657e-05	1.40778340206189e-05	5.22645628132846e-05	5.03662144050202e-05	2.09858934517423e-05	5.13153886091524e-05	2.44523249520702	1.2899716446195	0.136964208349325	1.393138062476	unchanged
pos_1465	PA(O-16:0/18:2(9Z,12Z))	1.1773080336206e-06	6.09534696556297e-07	1.57538052126527e-06	1.67677038498865e-06	8.93421365088449e-07	1.62607545312696e-06	1.82005436255263	0.863981542409579	0.226518857323623	1.2828625016341	unchanged
pos_1466	Glycyphyllin	4.21411000362822e-07	5.83432221268994e-07	2.37627823120528e-07	1.96665294903687e-07	5.02421610815908e-07	2.17146559012108e-07	0.432199878224729	-1.21022942917908	0.158570591879345	1.35293737808352	unchanged
pos_1467	CL(1'-[16:0/18:1(9Z)],3'-[18:1(9Z)/20:4(5Z,8Z,11Z,14Z)])	1.09353140518667e-05	9.29113428372799e-06	1.09889123598941e-05	5.69229974766078e-06	1.01132241677973e-05	8.34060605377744e-06	0.824722750666964	-0.278018888816872	0.623432891963398	0.577663397851465	unchanged
pos_1468	PG(P-20:0/17:2(9Z,12Z))	0.000471619994937982	0.000377017841326785	0.000444248018210112	0.00042961153552516	0.000424318918132384	0.000436929776867636	1.02972023682271	0.0422524269502099	0.834449887407898	0.294070091798308	unchanged
pos_1469	Mayolene-16	0.00018209173732058	0.000132296046184178	0.000185866794408271	0.000129993714958705	0.000157193891752379	0.000157930254683488	1.00468442458482	0.00674241624847142	0.98610791251497	0.0502153449986292	unchanged
pos_1470	PI(20:4(5Z,8Z,11Z,14Z)/14:0)	1.85476207811481e-05	8.97756930305465e-05	2.69123692417683e-05	3.49981890842035e-05	5.41616569058473e-05	3.09552791629859e-05	0.571534936916673	-0.807086404363858	0.6319979366046	0.630899557281169	unchanged
pos_1471	5,2',4',5'-Tetrahydroxy-3-(3-hydroxy-3-methylbutyl)-6'',6''-dimethylpyrano[2'',3'':7,8]flavone	0.000285052128630932	0.000381958219991966	0.000211771675439134	0.000242027376526016	0.000333505174311449	0.000226899525982575	0.680347843031309	-0.555655549835932	0.249759620871227	1.22416439159384	unchanged
pos_1472	TG(20:0/22:1(13Z)/22:5(7Z,10Z,13Z,16Z,19Z))[iso6]	0.000644471761170826	0.000600065799152557	0.000484505899657882	0.000339983599572081	0.000622268780161691	0.000412244749614982	0.662486634003819	-0.594036747118017	0.187100363470899	1.28656883854021	unchanged
pos_1473	MGTS(20:0/0:0)	7.87864128842514e-05	8.09845231380738e-05	3.26779548987976e-05	2.286292560814e-05	7.98854680111626e-05	2.77704402534688e-05	0.347628185010925	-1.52438303711068	0.0495411485412361	1.44102323361886	unchanged
pos_1474	Pentalinonsterol	8.61880468554295e-06	7.50470257664055e-06	2.27356904919674e-05	3.39326025143895e-05	8.06175363109175e-06	2.83341465031785e-05	3.51463810477936	1.813376145537	0.168509157323437	1.34988983804236	unchanged
pos_1475	Fucoxanthinol 3-myristate 3'-palmitate	9.46427985495203e-06	6.4752005791066e-06	8.17970997782046e-06	6.52747043300208e-06	7.96974021702931e-06	7.35359020541127e-06	0.922688821110946	-0.116083917150592	0.761103905984562	0.330132748468952	unchanged
pos_1476	C25:4 Highly branched isoprenoid A	9.35363648075437e-07	9.12261136815397e-07	7.31766842716558e-07	1.02760724304078e-06	9.23812392445417e-07	8.79687042878669e-07	0.952235594664471	-0.0706095368961506	0.815513355247357	0.314636564600472	unchanged
pos_1477	Cer(d18:2/27:0)	9.76765465409324e-06	1.32878590930743e-05	1.11022701750755e-05	2.19198425068642e-06	1.15277568735838e-05	6.64712721288096e-06	0.576619309877455	-0.794308944148925	0.460341925971211	0.84555157807906	unchanged
pos_1478	Palargonidin 3-(6''-ferulylglucoside)-5-(6'''-malonylglucoside)	3.71974619204507e-06	1.00051956781499e-06	1.51925350261572e-06	0	2.36013287993003e-06	7.5962675130786e-07	0.321857619868581	-1.63550547032595	0.436416241455014	0.830984915240536	unchanged
pos_1479	2-pentadecenoic acid	2.26514149178498e-06	3.27979407868585e-06	1.18732691213898e-06	2.26774103706985e-06	2.77246778523542e-06	1.72753397460441e-06	0.623103353555369	-0.682456613347662	0.29440017008965	1.0493163712415	unchanged
pos_1480	omega-linoleoyloxy-Cer(d18:2/31:0)	0.000381689140038194	0.000380341152133541	0.000271466132876613	0.000213227585482619	0.000381015146085867	0.000242346859179616	0.636055709777478	-0.652774963497479	0.131607654264719	1.39054147278533	unchanged
pos_1481	(-)-Petrosynoic acid D	2.60728932766327e-06	2.5022326624532e-06	2.18638391043191e-06	2.39481238380419e-06	2.55476099505823e-06	2.29059814711805e-06	0.89659978038996	-0.157463948867436	0.195046038866841	1.23688857850454	unchanged
pos_1482	Galalpha1-6Glcbeta-Cer(t17:0/22:0(2OH[R])	9.49967967146381e-05	8.31493921232511e-05	7.16657923914834e-05	7.89685038542698e-05	8.90730944189446e-05	7.53171481228766e-05	0.845565640378805	-0.242011340993447	0.211745034495851	1.17678303168337	unchanged
pos_1483	13,16-octadecadiynoic acid	6.64607551016131e-07	5.11820027648191e-07	5.73716261842826e-07	9.04144930285265e-07	5.88213789332161e-07	7.38930596064045e-07	1.25622793865986	0.329098260518044	0.524364315944005	0.731257416047591	unchanged
pos_1484	3-O-(Galb)-(25R)-12-oxo-5alpha-spirostan-3beta-ol	2.80641451716262e-06	2.15687406080092e-06	5.62620851072486e-06	1.05819872783221e-05	2.48164428898177e-06	8.10409789452348e-06	3.265616241016	1.70735526251236	0.259628762328075	1.2252268235692	unchanged
pos_1485	AC2SGL(18:0/32:0(2Me[S],4Me[S],6Me[S],8Me[S],10Me[R],12Me[R],14Me[R],16Me[R],17OH))	4.89609009588922e-06	5.10915876560514e-06	4.10320825576169e-06	5.06518967868634e-06	5.00262443074718e-06	4.58419896722402e-06	0.916358809397836	-0.12601548436028	0.541268536468998	0.768882396112562	unchanged
pos_1486	27-nor-campestan-3beta,4beta,5alpha,6alpha,7beta,8beta,14alpha,15alpha,24-nonol	0.00114005027301152	0.000940788045277938	0.00209054947402557	0.00161123614631149	0.00104041915914473	0.00185089281016853	1.77898762618909	0.831056475923948	0.144606352108356	1.33693001267465	unchanged
pos_1487	3-O(alpha-L-rhamnopyranosyl)-3beta,5beta,14beta,16beta-tetrahydroxy-bufa-20,22-dienolide	4.43926931661772e-06	5.52217562920189e-06	5.8990594540004e-06	5.30392350624647e-06	4.98072247290981e-06	5.60149148012344e-06	1.12463432977645	0.169455991331846	0.445661095150259	0.831830081863056	unchanged
pos_1488	3-heptynoic acid	1.07883541106697e-06	6.70413357500417e-07	9.65232280655545e-07	6.20722301803377e-07	8.74624384283694e-07	7.92977291229461e-07	0.906648963233399	-0.141384019361059	0.789498198846898	0.277501838473423	unchanged
pos_1489	fumagillin	7.78658567674569e-05	6.1407332935692e-05	6.49846927025359e-05	4.37535857467623e-05	6.96365948515744e-05	5.43691392246491e-05	0.780755281623594	-0.357057671120037	0.379687870879047	0.889207510461549	unchanged
pos_1490	SM(d18:2/22:0)	0.000167572304720717	0.000218681867078927	0.000199305898757463	0.000169759534155375	0.000193127085899822	0.000184532716456419	0.955498891295543	-0.065673895701742	0.80419317011993	0.306714332889044	unchanged
pos_1491	PKHdiA-PE	0.00388327246468453	0.00430256698989923	0.00376454159909831	0.00229824070280073	0.00409291972729188	0.00303139115094952	0.740642708122514	-0.433150351993999	0.372182943436228	1.01444694447395	unchanged
pos_1492	PG(17:1(9Z)/22:6(4Z,7Z,10Z,13Z,16Z,19Z))	0.000846981643925379	0.000796601607850514	0.000485323490919382	0.000244141476908599	0.000821791625887946	0.00036473248391399	0.443825992410055	-1.17193393428572	0.151740876821778	1.35252857685734	unchanged
pos_1493	PI(12:0/12:0)	0.000781904199374366	0.00077077211543457	0.000861943169716846	0.000701442434725047	0.000776338157404468	0.000781692802220947	1.00689730984547	0.00991655511120189	0.957607882999227	0.0875408607856168	unchanged
pos_1494	CL(1'-[16:0/20:4(5Z,8Z,11Z,14Z)],3'-[18:1(9Z)/20:4(5Z,8Z,11Z,14Z)])	8.41350926308924e-05	9.50051722411263e-05	7.82999191752665e-05	6.363504732588e-05	8.95701324360093e-05	7.09674832505733e-05	0.792311916042703	-0.335859594962803	0.189074914201154	1.1968895037615	unchanged
pos_1495	24,25-epoxy-cholesterol	4.85937300659143e-07	2.29062144436563e-08	8.54663996275872e-07	2.2066209637921e-06	2.544217575514e-07	1.53064248003399e-06	6.01616188318626	2.5888433876485	0.287721207431161	1.13637822278025	unchanged
pos_1496	PA(22:4(7Z,10Z,13Z,16Z)/16:1(9Z))	0.000405724881166532	0.000114356479093808	0.000331952031826434	0.000291338035779173	0.00026004068013017	0.000311645033802803	1.19844723389741	0.261166390363466	0.783484469619546	0.377420127779776	unchanged
pos_1497	Farnesyl diphosphate	4.41634912950477e-06	4.00358392586558e-06	5.18288224490681e-06	5.8798046755116e-06	4.20996652768517e-06	5.53134346020921e-06	1.31386875022272	0.393821163894432	0.10793569021322	1.33506986290887	unchanged
pos_1498	RCTR3	3.90766326866768e-07	2.9989873303182e-07	3.02246070065026e-07	6.97109190287769e-07	3.45332529949294e-07	4.99677630176397e-07	1.44694631070454	0.53301139131171	0.575403322155005	0.680630128718713	unchanged
pos_1499	Palmitaldehyde	1.49070858606453e-05	1.43635502175378e-05	7.93631411297005e-06	1.14836129890704e-05	1.46353180390915e-05	9.70996355102023e-06	0.663461055310483	-0.591916311973765	0.21329791388273	1.30035747355534	unchanged
pos_1500	25-hydroxy-1alpha-hydroxymethyl-26,27-dimethyl-24a-homo-22,23,24,24a-tetradehydrovitamin D3 / 25-hydroxy-1alpha-hydroxymethyl-26,27-dimethyl-24a-homo-22,23,24,24a-tetradehydrocholecalciferol	2.4622428655578e-05	1.63931006100301e-05	6.9051222682538e-05	2.46828539824887e-05	2.0507764632804e-05	4.68670383325133e-05	2.28533139382462	1.19240338434735	0.440897925763028	0.944030715582059	unchanged
pos_1501	TG(15:0/22:1(11Z)/22:5(7Z,10Z,13Z,16Z,19Z))[iso6]	0.00011066466427793	0.000102389335757513	7.27659299697905e-05	8.23617215727921e-05	0.000106527000017722	7.75638257712913e-05	0.728114241069288	-0.45776326796103	0.0464908995303645	1.38986383398007	unchanged
pos_1502	Mactraxanthin 3-linolenate 3'-palmitoleate	7.31639503559304e-05	7.90539834054559e-05	7.06107224237811e-05	4.40606493198423e-05	7.61089668806932e-05	5.73356858718117e-05	0.753336804081048	-0.408633081329833	0.383782890325793	1.00886159334437	unchanged
pos_1503	Mayolene-15	9.47008126259165e-05	9.141183918702e-05	0.000103289256243163	0.00024966688659784	9.30563259064683e-05	0.000176478071420501	1.89646506781152	0.923312797965278	0.458393940578634	0.900409083267666	unchanged
pos_1504	PC(16:0/20:2(11Z,14Z))	0.000103983659276223	0.000115288040730775	8.6140563941295e-05	0.000112212781732492	0.000109635850003499	9.91766728368935e-05	0.904600756355957	-0.144646892649485	0.567352498974933	0.695371840789415	unchanged
pos_1505	PG(P-18:0/14:0)	6.14964272746026e-05	4.4037151141172e-05	6.7678444263126e-05	0.000129761708270034	5.27667892078873e-05	9.872007626658e-05	1.87087518017533	0.903713309006786	0.365546336638328	1.0265178895125	unchanged
pos_1506	Gibberellin A7	6.77544127615757e-07	7.63626463852004e-08	1.0913330910563e-06	5.53332219016354e-07	3.76953387000479e-07	8.22332655036327e-07	2.18152345461027	1.12533598490764	0.385806557163583	0.920096673114524	unchanged
pos_1507	Anhydroicaritin 3-rhamnosyl-(1->2)-rhamnoside	1.40614318402446e-06	2.65711733422765e-06	9.34211378001385e-06	3.03802188031295e-06	2.03163025912605e-06	6.1900678301634e-06	3.04684762513144	1.60731735169356	0.406913361291894	0.991770990038773	unchanged
pos_1508	8-hydroxy-5,6-Octadienoic acid	2.24169168424024e-06	3.52433081806978e-06	1.57643742584652e-06	2.98638353177062e-06	2.88301125115501e-06	2.28141047880857e-06	0.791329023740222	-0.337650422664934	0.592903848767373	0.620863983552149	unchanged
pos_1509	PA(15:0/20:0)	0.000622598589935795	0.000358692829887207	0.000307827000011858	0.000462129634976767	0.000490645709911501	0.000384978317494313	0.784636061657916	-0.349904452080723	0.575301725450944	0.627480354981044	unchanged
pos_1510	PS(O-20:0/14:1(9Z))	3.67617018658832e-06	5.66575917396005e-06	3.95877839518238e-06	3.29333236215823e-06	4.67096468027419e-06	3.62605537867031e-06	0.776296895153884	-0.365319577464171	0.476016310194894	0.853697492419605	unchanged
pos_1511	phylloquinone	0.000139564344845705	0.0001497161855974	0.000203511105890216	0.000185447183285427	0.000144640265221553	0.000194479144587821	1.34457126644457	0.427146224546107	0.0634952519150782	1.39756948417334	unchanged
pos_1512	PE(0:0/24:1(15Z))	0.000200795005601887	0.000122326620101848	0.000187446084358248	0.000110528111547259	0.000161560812851868	0.000148987097952753	0.922173485778122	-0.116889908736653	0.840255819525035	0.202579809454339	unchanged
pos_1513	Fasciculic acid B	0.000120111407288669	7.94128138153952e-05	0.000150939788050118	6.02809870784433e-05	9.97621105520321e-05	0.000105610387564281	1.05862222621281	0.0821878493842923	0.92102633415743	0.146979593841875	unchanged
pos_1514	2-O-(beta-D-galactopyranosyl-(1->6)-beta-D-galactopyranosyl) 2S-hydroxytridecanoic acid	4.77176006757929e-05	6.32464225500571e-05	5.52976355411629e-05	5.13091427902631e-05	5.5482011612925e-05	5.3303389165713e-05	0.96073281440458	-0.057792830307627	0.826931095228225	0.294791711345967	unchanged
pos_1515	9-tridecynoic acid	7.73870925649957e-05	3.66181676813468e-05	8.07186433108631e-05	3.32553731863087e-05	5.70026301231713e-05	5.69870082485859e-05	0.99972594467042	-0.000395432452575628	0.999647817760658	0.0293060970904534	unchanged
pos_1516	Deoxymyxol/ ((2'S)-Plectaniaxanthin)	0.00058510364033555	0.000805163245543036	0.000831222144482201	0.000928931699276715	0.000695133442939293	0.000880076921879458	1.2660546414774	0.340339671185939	0.314637820138173	1.05057995084352	unchanged
pos_1517	(-)-Mycomycin	1.88096894635895e-06	1.99046211085022e-07	2.8084825593236e-06	3.40465749780427e-06	1.04000757872199e-06	3.10657002856394e-06	2.98706479849065	1.57872853441707	0.217907348566422	1.25212660062143	unchanged
pos_1518	Cer(d16:2(4E,6E)/18:0)	2.61885368209736e-05	3.47738817884438e-06	2.45410577291334e-05	3.06398064173749e-06	1.4832962499909e-05	1.38025191854354e-05	0.930530174637746	-0.103875161051725	0.953446481311535	0.0373445387021303	unchanged
pos_1519	Vogelin	0	0	0	0	0	0	1	0		0	unchanged
pos_1520	3,5,7-Trimethyl-2E,4E,6E,8E-undecatetraene	2.71409157868955e-05	3.00842677703092e-05	2.23909210484053e-05	4.24845681158012e-05	2.86125917786023e-05	3.24377445821033e-05	1.13368774255401	0.181023326079251	0.76860956514811	0.354561064514475	unchanged
pos_1521	CL(1'-[16:0/18:2(9Z,12Z)],3'-[18:2(9Z,12Z)/20:4(5Z,8Z,11Z,14Z)])	0.000731573493302357	0.000217025365030088	0.000561903785007876	0.00066600318906471	0.000474299429166222	0.000613953487036293	1.2944428124562	0.372331229426276	0.683245453149497	0.532849329703506	unchanged
pos_1522	32:5(14Z,17Z,20Z,23Z,26Z)	1.23894720260027e-05	2.14965432241016e-05	1.05969130723323e-05	1.9472276280953e-05	1.69430076250522e-05	1.50345946766426e-05	0.887362799413034	-0.172404022039451	0.792405541369716	0.332019699721811	unchanged
pos_1523	PE(O-16:0/22:5(4Z,7Z,10Z,13Z,16Z))	4.94849732943828e-07	2.02772877248787e-06	1.15376016065221e-06	5.87377469886539e-07	1.26128925271585e-06	8.70568815269375e-07	0.690221385296701	-0.534868921050851	0.701866213852137	0.483331183664085	unchanged
pos_1524	DG(22:1(13Z)/22:5(7Z,10Z,13Z,16Z,19Z)/0:0)[iso2]	7.76033337947566e-05	7.40742047528993e-05	5.61149643586314e-05	8.74849123463703e-05	7.58387692738279e-05	7.17999383525009e-05	0.946744508646438	-0.078952946743368	0.83971655894745	0.27341455512447	unchanged
pos_1525	Tricosanoyl-EA	8.1693703591924e-07	7.10299612238295e-07	1.16388657632756e-06	5.03281245251616e-06	7.63618324078767e-07	3.09834951442186e-06	4.05745830963358	2.02057627116415	0.440373048677209	0.932235012397075	unchanged
pos_1526	Linoleic acid(d4)	1.18864570903029e-05	1.06401979672165e-05	6.00839292184315e-06	1.77504900048949e-05	1.12633275287597e-05	1.1879441463369e-05	1.05470088062663	0.0768339001417758	0.933519264343082	0.0925877136295589	unchanged
pos_1527	Drimianin D	4.20956286045489e-06	6.03965836656775e-06	3.16990979790227e-06	3.33016652925423e-06	5.12461061351132e-06	3.25003816357825e-06	0.634201973318586	-0.656985728494949	0.287104854006662	1.21203332716345	unchanged
pos_1528	PE(0:0/PGE2)	1.06721201721491e-06	1.54614289162713e-06	9.96568259151122e-07	2.46863825258293e-06	1.30667745442102e-06	1.73260325586703e-06	1.32596093244352	0.407038269115432	0.666373706603345	0.505191938834318	unchanged
pos_1529	iso-1,2-octadecanediol	9.65299511415053e-07	1.20636559765979e-06	1.0878047560106e-06	1.38902320385659e-06	1.08583255453742e-06	1.23841397993359e-06	1.1405202162696	0.189692019340457	0.515279779460798	0.684935649491424	unchanged
pos_1530	26:5(8Z,11Z,14Z,17Z,20Z)	9.94393473273852e-07	2.62058141828495e-06	1.26713630177243e-06	2.52554885411552e-06	1.8074874457794e-06	1.89634257794397e-06	1.04915947403787	0.0692339867016479	0.939437327955815	0.0580395864561419	unchanged
pos_1531	glas#18	2.19528449726462e-06	3.50501764687287e-06	5.37432841322768e-07	1.4870516250647e-06	2.85015107206874e-06	1.01224223319373e-06	0.355153887495167	-1.49348381781838	0.163121395394163	1.25237820540592	unchanged
pos_1532	Megalomicin A	8.39633720079287e-05	6.99289890350885e-05	0.000110526008943273	3.44365854878733e-05	7.69461805215086e-05	7.24812972155731e-05	0.941973944961603	-0.0862409395021099	0.925925403020693	0.0967683074938658	unchanged
pos_1533	Ximaosarcophytol A	0.000779136482931757	0.000413893629064041	0.000673899916277296	0.000298043900536836	0.000596515055997899	0.000485971908407066	0.814685067075286	-0.295685630607299	0.714184017572744	0.387177877264259	unchanged
pos_1534	Palmitoyl-EA(d4)	3.73345324404929e-05	4.77706904870522e-05	3.21351929225239e-05	4.76393663792052e-05	4.25526114637725e-05	3.98872796508646e-05	0.937363848628253	-0.0933189395097982	0.805596711713442	0.315952670289861	unchanged
pos_1535	7-F2-dihomo-IsoP	8.47893378323908e-05	6.87951788860794e-05	7.71795322062614e-05	6.70753173713891e-05	7.67922583592351e-05	7.21274247888252e-05	0.93925385618186	-0.0904129609082311	0.678465750956943	0.450244885895682	unchanged
pos_1536	PG(P-18:0/20:5(5Z,8Z,11Z,14Z,17Z))	0.000497884513510089	8.08710500104555e-05	0.000567919098844495	0.000221845996171949	0.000289377781760272	0.000394882547508222	1.36459179798176	0.448469449971782	0.73566610667444	0.416128236493969	unchanged
pos_1537	Cyanidin 3-robinobioside	4.11285497209939e-07	8.78962723264921e-07	4.9384394593465e-07	3.43809540196969e-07	6.4512411023743e-07	4.1882674306581e-07	0.649218865671701	-0.623223171071186	0.504044352219797	0.810747785224613	unchanged
pos_1538	S-(2-Methylpropionyl)-dihydrolipoamide-E	5.33749774255291e-07	4.63025371681269e-07	3.6547837808226e-07	2.38281122863075e-07	4.9838757296828e-07	3.01879750472668e-07	0.60571283644723	-0.723294109148911	0.147223909005702	1.27696889005106	unchanged
pos_1539	GlcCer(t20:1(11Z)/23:1(15E)(2OH[S],17OH))	0.000134010071325904	0.0001125250074694	0.000166762321974768	0.0001203440727651	0.000123267539397652	0.000143553197369934	1.16456609802879	0.219792525845142	0.539144829293122	0.735328906619752	unchanged
pos_1540	DG(19:0/22:6(4Z,7Z,10Z,13Z,16Z,19Z)/0:0)[iso2]	1.6959168190651e-06	7.78267393601536e-07	9.16317150313668e-07	6.03196908393936e-07	1.23709210633332e-06	7.59757029353802e-07	0.614147504025133	-0.703342895695317	0.479118703938906	0.807454555882222	unchanged
pos_1541	Heptacosanol	6.88997196482975e-06	6.40900345092382e-06	5.10291796539231e-06	5.43884524496044e-06	6.64948770787678e-06	5.27088160517638e-06	0.792674840038075	-0.335198909748263	0.0523689845231862	1.39102103522994	unchanged
pos_1542	TG(18:1(9Z)/18:2(9Z,12Z)/22:0)[iso6]	0.000142303675710962	0.000119379292825448	0.00116906429769457	0.00052272976845767	0.000130841484268205	0.00084589703307612	6.46505225622602	2.69266203121008	0.269880909306205	1.23638999649954	unchanged
pos_1543	N-hexadecanoyl-35-aminobacteriohopane-32,33,34-triol	0.000263062454298485	0.000362069874523863	0.000146954723943789	0.000162020799218027	0.000312566164411174	0.000154487761580908	0.494256190115584	-1.016669060358	0.186365326234116	1.34009020432506	unchanged
pos_1544	GlcCer(d18:2(4E,8Z)/24:0(2OH[R]))	1.2293776222025e-05	1.67557695166911e-05	6.8270393553936e-06	8.22851362430771e-06	1.4524772869358e-05	7.52777648985065e-06	0.518271545968991	-0.948219905517985	0.171408394982573	1.32894551763378	unchanged
pos_1545	DAT(18:0/24:0(2Me[S],4Me[S]))	8.08372286248883e-05	7.66571151802715e-05	4.87399663850367e-05	4.81705199331226e-05	7.87471719025799e-05	4.84552431590796e-05	0.615326772865251	-0.700575329327757	0.0403946337392304	1.44621678623209	unchanged
pos_1546	CL(1'-[16:0/20:0],3'-[16:0/20:0])	8.93837460188587e-05	9.63388013588353e-05	7.6532731878983e-05	5.0159751022468e-05	9.2861273688847e-05	6.33462414507255e-05	0.682159946060848	-0.551818047229844	0.250793956352387	1.2131684569547	unchanged
pos_1547	SQMG(16:0/0:0)	9.14172478235448e-07	1.87310439679173e-06	4.43670877875475e-07	4.4020897843434e-07	1.39363843751359e-06	4.41939928154908e-07	0.317112327171012	-1.65693413418224	0.297096378269868	1.20052630540753	unchanged
pos_1548	Glc-GP(18:0/0:0)	7.00103972037648e-07	7.66987969105889e-08	7.08297723825125e-07	1.13987807041967e-06	3.88401384474118e-07	9.24087897122398e-07	2.37920855604977	1.2504817406958	0.307225959252313	1.03691000498099	unchanged
pos_1549	7-Epiloganin tetraacetate	2.94207234539228e-05	4.14223643550753e-05	2.2096421595156e-05	2.5308224461439e-05	3.5421543904499e-05	2.37023230282975e-05	0.669149913177188	-0.579598633245704	0.285651019285108	1.18244047120428	unchanged
pos_1550	thevetin B	3.66021255386001e-06	3.2638334664483e-06	2.45087717462736e-06	3.07295166086662e-06	3.46202301015416e-06	2.76191441774699e-06	0.797774714277248	-0.325946697414817	0.220194953378369	1.16810820688306	unchanged
pos_1551	CerP(d18:1/16:0)	9.62887316794661e-05	5.49210036292363e-05	7.55491265899202e-05	8.03575089775359e-05	7.56048676543512e-05	7.79533177837281e-05	1.03106215515267	0.0441313047988187	0.928133837959384	0.139014457273068	unchanged
pos_1552	strophanthidin	1.76239981298355e-05	1.46734774881129e-05	1.63535426303541e-05	1.16877393555353e-05	1.61487378089742e-05	1.40206409929447e-05	0.868219000072757	-0.203869100065739	0.533836981514204	0.672018024289093	unchanged
pos_1553	methyl 9-(alpha-D-galactosyloxy)nonanoate	0.000378148077589325	0.000291146782412968	0.000372650735585394	0.000252451648783194	0.000334647430001147	0.000312551192184294	0.933971589691345	-0.0985494293579867	0.796317081738302	0.271608914506168	unchanged
pos_1554	Monensin A	7.28297242763235e-06	3.57882845488273e-06	8.83623778590962e-06	3.10337753336271e-06	5.43090044125754e-06	5.96980765963616e-06	1.09922980990125	0.136493034099035	0.891150199305335	0.189845611135761	unchanged
pos_1555	7,8-(2,2-Dimethylpyrano)-3,4'-dihydroxy-5-methoxyflavan	0.000350234429904408	0.000590521661048341	0.000274118572312307	0.000251234697341394	0.000470378045476374	0.00026267663482685	0.558437276894642	-0.84053284711476	0.331793043855457	1.13995076883783	unchanged
pos_1556	PG(18:3(9Z,12Z,15Z)/13:0)	0.000171172708743077	0.000142135780408286	0.000210234362131225	0.000117915773184842	0.000156654244575682	0.000164075067658033	1.04737071186582	0.0667721676842074	0.899858730928236	0.181064266970327	unchanged
pos_1557	ascr#33	2.9731469126625e-05	3.18119512450494e-05	2.6968948155637e-05	2.30288205851433e-05	3.07717101858372e-05	2.49988843703902e-05	0.81239827813977	-0.299740913010372	0.160328212668575	1.27633356989618	unchanged
pos_1558	bhas#40	3.68352064184642e-06	1.34738600552944e-06	3.73551627920617e-06	6.12968013688439e-06	2.51545332368793e-06	4.93259820804528e-06	1.9609182017393	0.971529355822576	0.28534404850101	1.04435979929025	unchanged
pos_1559	3-O-alpha-L-rhamnopyranosyl-3-hydroxydecanoyl-3-hydroxydecanoic acid	4.63887798348072e-06	8.08384058265438e-06	3.104435760824e-06	4.31389291696459e-06	6.36135928306755e-06	3.70916433889429e-06	0.583077322604183	-0.778240881203116	0.34827348185273	1.06408532483791	unchanged
pos_1560	DG(15:1(9Z)/18:2(9Z,12Z)/0:0)[iso2]	1.58376775075806e-05	4.51521355911865e-06	8.33461941101773e-06	1.17424604213919e-05	1.01764455333496e-05	1.00385399162048e-05	0.986448547609981	-0.0196842918288289	0.984697798350073	0.00458149664463942	unchanged
pos_1561	Cincholic acid	5.94517051960158e-05	5.43141538626556e-05	2.50948059436892e-05	7.10529946872401e-05	5.68829295293357e-05	4.80739003154646e-05	0.845137560833113	-0.24274191067644	0.767054858487542	0.39265925172526	unchanged
pos_1562	5,3',4'-Trihydroxy-3,6,7,8-tetramethoxyflavone	2.4331466991755e-07	1.0954287704709e-07	2.99216646377888e-07	1.25088556128735e-07	1.7642877348232e-07	2.12152601253311e-07	1.20248300243708	0.266016501086338	0.777576081037624	0.355042981916761	unchanged
pos_1563	TG(20:1(11Z)/20:3(8Z,11Z,14Z)/20:4(5Z,8Z,11Z,14Z))[iso6]	0.000334455309782606	0.00037395754715478	0.000224895924180908	0.000201160435308989	0.000354206428468693	0.000213028179744949	0.601423810024886	-0.733546110372758	0.0403756361742894	1.4215407730097	unchanged
pos_1564	Cyclosporin A	4.28050252275755e-05	4.09963425283028e-05	3.22308919547032e-05	2.19178424779692e-05	4.19006838779392e-05	2.70743672163362e-05	0.646155735672633	-0.630046171447293	0.20429248983433	1.29293838904547	unchanged
pos_1565	Gancaonin Q	1.38412350809714e-06	6.06566491620381e-07	9.86668942745323e-07	3.82097717052364e-07	9.9534499985876e-07	6.84383329898843e-07	0.687584033672704	-0.540392050374836	0.59569927420549	0.56543813321138	unchanged
pos_1566	Hydrocortisone succinate	1.19523511438659e-05	8.86727865340032e-06	8.43368654588968e-06	3.92133660655167e-06	1.04098148986331e-05	6.17751157622068e-06	0.593431452564236	-0.752846701510499	0.277140155586098	1.05568108415299	unchanged
pos_1567	Undecanedioic acid	2.02041003276565e-05	2.03701858561473e-05	1.8033037173657e-05	1.02459253030165e-05	2.02871430919019e-05	1.41394812383368e-05	0.696967590472651	-0.520836523659499	0.359322114913468	1.07317100390101	unchanged
pos_1568	MGDG(20:5(5Z,8Z,11Z,14Z,17Z)/18:3(9Z,12Z,15Z))	9.96763850168506e-06	2.66242412123226e-05	9.55449944846965e-06	9.01893038805212e-06	1.82959398570038e-05	9.28671491826088e-06	0.507583375920743	-0.978283275254138	0.474882725613025	0.904099348805842	unchanged
pos_1569	3alpha-Hydroxy-12-oxo-5beta-cholan-24-oic Acid	4.91142644207133e-06	5.01757241486099e-06	2.78502184657151e-06	3.30957639280949e-06	4.96449942846616e-06	3.0472991196905e-06	0.61381800191525	-0.704117137429308	0.0764311683947512	1.43265400632462	unchanged
pos_1570	10-fluoro-capric acid	6.43776261695489e-06	3.83421459927818e-06	3.65849475640976e-06	1.88874531495857e-06	5.13598860811654e-06	2.77362003568416e-06	0.540036251501988	-0.888871839265491	0.287964209888615	1.03844236717213	unchanged
pos_1571	Dehydroepiandrosterone	9.58806457923288e-05	6.69412512444465e-05	9.13384967456734e-05	4.86290659616681e-05	8.14109485183876e-05	6.99837813536708e-05	0.859635990334446	-0.21820220962041	0.706229092547954	0.407812899100174	unchanged
pos_1572	PI(20:4(5Z,8Z,11Z,14Z)/0:0)	0.00379879938458013	0.00697615327873091	0.00513652955127597	0.00756975027628701	0.00538747633165552	0.00635313991378149	1.17924228760913	0.237860165493799	0.679869627691017	0.441018774149666	unchanged
pos_1573	2-tridecene-4,7-diynal	0.000196952927193921	0.000170905433172392	0.00017393411275467	0.00013204992518393	0.000183929180183157	0.0001529920189693	0.831798515151053	-0.265693985265109	0.356791803624005	0.945019567658599	unchanged
pos_1574	3,7-Dihydroxy-4,5-dimethoxy-8-prenylflavan 7-O-beta-D-glucopyranoside	0.000217412879234844	0.00029514701504284	0.000163643826330426	0.00018542873571303	0.000256279947138842	0.000174536281021728	0.681037603489013	-0.554193636048877	0.26475651346662	1.2104421020602	unchanged
pos_1575	selina-4(14),7,11-trien-9-ol	0.000234171593163678	0.000118859566087288	0.000208662118475781	8.97491810699328e-05	0.000176515579625483	0.000149205649772857	0.845283176076751	-0.242493359075284	0.772950689939058	0.301146677211692	unchanged
pos_1576	(20R)-24-Hydroxygeminivitamin D3	1.83576756210118e-05	1.75223923199018e-05	1.56209788090683e-05	1.5787692478053e-05	1.79400339704568e-05	1.57043356435607e-05	0.875379370486263	-0.192019709594265	0.106647717002698	1.40018927476802	unchanged
pos_1577	9R-hydroxy-10E,12E-octadecadienoic acid, methyl ester	2.51667494787827e-05	2.59132601254241e-05	1.95795914005042e-05	1.41005561122151e-05	2.55400048021034e-05	1.68400737563597e-05	0.659360633909229	-0.600860339148818	0.188678959789748	1.3223292464815	unchanged
pos_1578	3Z,6Z-Nonadien-1-ol	1.65912331586932e-05	8.10210885888932e-06	1.05250716090872e-05	4.22591092302719e-06	1.23466710087913e-05	7.3754912660572e-06	0.59736679310606	-0.743311052673449	0.453283920929408	0.780563544109226	unchanged
pos_1579	MIPC(d18:0/20:0(2OH))	0.000143054919665925	0.000137985551174741	0.000178822670774323	0.000218506516596843	0.000140520235420333	0.000198664593685583	1.41377925457728	0.499556877440137	0.204542096973035	1.30307728779144	unchanged
pos_1580	poriferast-7-en-3beta-ol	2.73506642019187e-06	1.98415319393111e-06	6.81525302944853e-06	2.23026111901697e-05	2.35960980706149e-06	1.45589321098091e-05	6.17005916242563	2.62528432291259	0.359569321959064	1.07208172609325	unchanged
pos_1581	GlcCer(d18:2(4E,8Z)/22:0(2OH[R]))	1.13862822024892e-05	8.45010333176859e-06	1.49335359620679e-05	2.92591207994326e-05	9.91819276712889e-06	2.20963283807503e-05	2.22785833060055	1.15565749468947	0.329781485614929	1.10212734326531	unchanged
pos_1582	Shikokianin B	3.83566324237086e-06	3.10315777999504e-06	3.1810323593901e-06	2.68516698070639e-06	3.46941051118295e-06	2.93309967004825e-06	0.845417300891315	-0.242264458441644	0.363264632331582	0.924254188355694	unchanged
pos_1583	N-(4-isobutyramidobutyl)-15-methyl-N-(4-pentanamidobutyl)hexadecanamide	0.000241966899645248	0.000214366930177566	0.000189595763566624	0.000133304984452509	0.000228166914911407	0.000161450374009567	0.707597655305348	-0.498998827363444	0.212773596653838	1.19778478724788	unchanged
pos_1584	TG(20:0/20:1(11Z)/22:3(10Z,13Z,16Z))[iso6]	4.5806310436035e-05	4.63513179999978e-05	2.93914938804888e-05	2.34014414687165e-05	4.60788142180164e-05	2.63964676746027e-05	0.572854751637291	-0.803758707486525	0.0938531376920802	1.41992039819956	unchanged
pos_1585	As-PL(17:0/16:0)	2.52515746373613e-06	1.72174608596496e-06	1.74291722840255e-06	1.66171977095848e-06	2.12345177485055e-06	1.70231849968052e-06	0.801675140373899	-0.318910357356867	0.483827982072147	0.842348719541231	unchanged
pos_1586	(5Z,9Z)-2-methoxy-hexacosadienoic acid	1.08556317455424e-05	6.40641493800742e-06	1.17563364122739e-05	9.25774210436507e-06	8.63102334177491e-06	1.05070392583195e-05	1.21735729846361	0.283752666053022	0.55601056759462	0.698926049308208	unchanged
pos_1587	18-hydroxy-9S,10R-dihydroxy-stearic acid	4.22727640033149e-06	5.65442954050191e-06	3.74121006408784e-06	4.02667364454121e-06	4.9408529704167e-06	3.88394185431452e-06	0.786087316819501	-0.347238522166963	0.370925989393882	1.06295494248546	unchanged
pos_1588	type IV A antigen(d18:1/20:0)	6.02703879904255e-06	3.05580053873073e-06	6.59425924116819e-07	5.60362453950335e-08	4.54141966888664e-06	3.57731084755926e-07	0.0787707613120957	-3.66619597047219	0.205732646199336	1.28273276615332	unchanged
pos_1589	PIM3(19:1(9Z)/16:2(9Z,12Z))	3.1757944235908e-05	5.80741489576638e-05	2.46679574122507e-05	3.97061142533454e-05	4.49160465967859e-05	3.2187035832798e-05	0.716604382432475	-0.480751228432955	0.508265594537825	0.769936361377432	unchanged
pos_1590	5-tridecylresorcinol	7.66862160178424e-05	6.26622813004696e-05	4.24565141297735e-05	1.57653632891996e-05	6.9674248659156e-05	2.91109387094866e-05	0.417814892441772	-1.25906417866956	0.152998658366635	1.27607926132081	unchanged
pos_1591	PS(20:5(5Z,8Z,11Z,14Z,17Z)/22:2(13Z,16Z))	3.07352608855136e-05	3.72559945636547e-05	3.15639839898088e-05	2.80400200288802e-05	3.39956277245841e-05	2.98020020093445e-05	0.87664220383826	-0.189939959257164	0.403804777669339	0.920693687562599	unchanged
pos_1592	PA(17:0/20:5(5Z,8Z,11Z,14Z,17Z))	0.000570426143098445	0.000429189947949966	0.000876539713048627	0.000735667732511684	0.000499808045524206	0.000806103722780155	1.61282662413868	0.689591359796079	0.0916884949226783	1.33513818973266	unchanged
pos_1593	TG(15:0/15:0/18:0)[iso3]	0.0022033700312417	0.00230309798049267	0.00145334612751069	0.00237940658022536	0.00225323400586719	0.00191637635386803	0.850500369192894	-0.233616232740451	0.599107350524617	0.680800778747212	unchanged
pos_1594	Caproleic acid	1.12911471834882e-05	8.92017451692221e-06	1.05516244451542e-05	6.85007165160532e-06	1.01056608502052e-05	8.70084804837976e-06	0.860987537317075	-0.215935739937693	0.597907294863112	0.573734914802264	unchanged
pos_1595	Neu5Ac)GD1a(d18:1/24:1(15Z))	5.46927069610963e-05	5.7515455949928e-05	4.99498919836381e-05	4.12187359961794e-05	5.61040814555122e-05	4.55843139899087e-05	0.812495504913576	-0.299568263467315	0.226197476884539	1.23461852934027	unchanged
pos_1596	(3'-sulfo)Galbeta-Cer(d18:1/24:1(15Z))	2.23972165472526e-05	1.97132402137026e-05	1.97632987235507e-05	1.78838808664004e-05	2.10552283804776e-05	1.88235897949756e-05	0.894010240821172	-0.16163673741915	0.319262632078288	0.987786859617754	unchanged
pos_1597	KDNalpha2-3Galbeta1-4(Fucalpha1-3)GlcNAcbeta1-3Galbeta1-4Glcbeta-Cer(d18:1/24:0)	3.02197950800843e-06	2.6901916005126e-06	6.42473028867817e-06	1.0691616863599e-06	2.85608555426051e-06	3.74694598751904e-06	1.31191657824451	0.39167598521566	0.79557715178455	0.35122382920465	unchanged
pos_1598	PS(18:3(6Z,9Z,12Z)/19:0)	3.86321277131177e-06	7.39284775717601e-06	1.86195369818618e-05	1.14881680556699e-05	5.62803026424389e-06	1.50538525187659e-05	2.67479949679842	1.41943075102183	0.185916962999421	1.25232996255188	unchanged
pos_1599	TG(18:2(9Z,12Z)/22:4(7Z,10Z,13Z,16Z)/22:6(4Z,7Z,10Z,13Z,16Z,19Z))[iso6]	0.000114385728230002	0.000222234687975029	9.96433323210199e-05	0.000125960116365737	0.000168310208102515	0.000112801724343378	0.670201324180364	-0.577333557872647	0.485494505773579	0.864214542777952	unchanged
pos_1600	TG(17:1(9Z)/20:5(5Z,8Z,11Z,14Z,17Z)/22:3(10Z,13Z,16Z))[iso6]	3.33659569523066e-05	3.03965330396137e-05	3.66017920178952e-05	3.07964274136602e-05	3.18812449959602e-05	3.36991097157777e-05	1.05701987861666	0.0800025087092415	0.649297872000279	0.55922313569223	unchanged
pos_1601	Vancomycin	3.59329073921235e-05	2.9081414145524e-05	2.90319681536305e-05	9.92695785535539e-07	3.25071607688238e-05	1.5012331969583e-05	0.461816154180426	-1.11460945588453	0.422278639809982	0.930101223875568	unchanged
pos_1602	3Z,6Z,9Z-Octadecatriene	1.69469161370444e-05	3.96000635564872e-05	8.96948344216666e-06	2.83793338633302e-06	2.82734898467658e-05	5.90370841424984e-06	0.208807205840038	-2.2597565953823	0.282323369911512	1.18129014118009	unchanged
pos_1603	2alpha-(benzyloxy)-1alpha,25-dihydroxy-19-norvitamin D3 / 2alpha-(benzyloxy)-1alpha,25-dihydroxy-19-norcholecalciferol	2.88901573621971e-06	3.69512734652192e-06	2.47430364551871e-06	2.30959296934835e-06	3.29207154137082e-06	2.39194830743353e-06	0.726578471146324	-0.46080947621707	0.257407309734193	1.23444695405599	unchanged
pos_1604	DG(15:1(9Z)/16:0/0:0)[iso2]	2.12618281592088e-05	1.96625230024914e-05	3.38532638607835e-05	1.80234600263796e-05	2.04621755808501e-05	2.59383619435815e-05	1.26762483495921	0.342127829996493	0.614317438633171	0.655067559764108	unchanged
pos_1605	Cer(d20:0/24:0)	2.64934923877136e-05	3.28171101716759e-05	2.58736872434199e-05	3.23375930795382e-05	2.96553012796948e-05	2.9105640161479e-05	0.981464996324551	-0.0269912795947958	0.914357435584172	0.154863240930171	unchanged
pos_1606	PC(O-20:0/14:1(9Z))	0.00021234804463127	0.000197866929955568	0.000219741617971562	0.000176304584570355	0.000205107487293419	0.000198023101270958	0.965460129632782	-0.0507114131001039	0.801464389208401	0.287215322809675	unchanged
pos_1607	Scutellarein 6-xyloside	2.01242256515444e-05	2.73433157007108e-05	1.47566855329095e-05	1.61726600546601e-05	2.37337706761276e-05	1.54646727937848e-05	0.651589374685406	-0.617965016520642	0.252040819663514	1.24748365948283	unchanged
pos_1608	Ptilosaponoside B	1.55843673282524e-05	1.49026193470745e-05	1.36016754701712e-05	1.30209271204637e-05	1.52434933376634e-05	1.33113012953174e-05	0.873244800286561	-0.195541947731724	0.051984355123679	1.37395991362898	unchanged
pos_1609	Fucalpha1-3GlcNAcbeta1-3Galalpha1-3Galbeta1-4Glcbeta-Cer(d18:1/20:0)	1.05699797413751e-05	1.12976095911289e-05	2.01815917278522e-05	8.93523569630786e-06	1.0933794666252e-05	1.455841371208e-05	1.3315060467539	0.413058980258666	0.6353794499242	0.617085171440035	unchanged
pos_1610	CL(1'-[18:1(9Z)/20:4(5Z,8Z,11Z,14Z)],3'-[20:0/20:0])	7.01158540067094e-06	1.35413427065347e-05	7.53055316815349e-06	5.79528127421306e-06	1.02764640536028e-05	6.66291722118327e-06	0.648366713144618	-0.625118069445078	0.460699316963109	0.894400421924357	unchanged
pos_1611	CL(1'-[16:0/20:4(5Z,8Z,11Z,14Z)],3'-[20:0/20:4(5Z,8Z,11Z,14Z)])	8.45542684843203e-06	5.81175318794791e-06	9.41327683275317e-06	7.94685542462876e-06	7.13359001818997e-06	8.68006612869096e-06	1.21678791555972	0.2830777302258	0.438499725745052	0.878293273454617	unchanged
pos_1612	1-(2-methoxy-tetradecanyl)-sn-glycero-3-phosphoethanolamine	1.26538633445204e-05	9.89925202695345e-06	1.612444688336e-05	1.82445689171105e-05	1.12765576857369e-05	1.71845079002352e-05	1.52391433442237	0.607781805208078	0.0837421293101168	1.34793658542094	unchanged
pos_1613	glas#20	1.15902961863358e-05	1.27733804551055e-05	9.3926452289688e-06	9.11169213693673e-06	1.21818383207206e-05	9.25216868295276e-06	0.759505128812564	-0.396868387846023	0.111610796051985	1.40287250567795	unchanged
pos_1614	C16 Sphinganine	3.0117767944961e-05	2.9740550525053e-05	2.05487862553562e-05	2.1863144344892e-05	2.9929159235007e-05	2.12059653001241e-05	0.708538623942376	-0.497081595235502	0.0341480584900446	1.44813710554725	unchanged
pos_1615	Magdalenic acid	0.00023302390850945	9.33590338352217e-05	0.000155989493061394	5.71320557044413e-05	0.000163191471172336	0.000106560774382918	0.652980046183822	-0.614889188431866	0.582550754931336	0.589219304840283	unchanged
pos_1616	L-Olivosyl-oleandolide	0.000124630104119851	0.000124478258402453	0.000101544598925902	0.000102488949921161	0.000124554181261152	0.000102016774423532	0.819055397342571	-0.287967062107067	0.011189364918576	1.45567249586202	unchanged
pos_1617	ascr#11	1.02350927911225e-06	3.21241219771141e-06	7.52925644540593e-07	1.94355351422919e-06	2.11796073841183e-06	1.34823957938489e-06	0.636574396745371	-0.651598962467875	0.615280511065666	0.61100855095133	unchanged
pos_1618	TG(15:1(9Z)/19:1(9Z)/20:3(8Z,11Z,14Z))[iso6]	0.0135626409541507	0.0138077185102654	0.0231353059680838	0.0183133749123559	0.013685179732208	0.0207243404402198	1.51436377495614	0.59871180590848	0.209291847314698	1.31700172007863	unchanged
pos_1619	thalianol epoxide	0.00020585405874978	0.00017800624786624	0.00142347857085366	0.00165385327822124	0.00019193015330801	0.00153866592453745	8.01680141456561	3.00302673745364	0.0512246148368908	1.44352965158687	unchanged
pos_1620	Solacetal C	0.000308389063703813	0.000314651690134089	0.000285679033011088	0.000280479917220867	0.000311520376918951	0.000283079475115977	0.908702916694361	-0.13811938535862	0.0216806965268411	1.42870078829408	unchanged
pos_1621	PG(20:5(5Z,8Z,11Z,14Z,17Z)/22:1(11Z))	3.69363573304284e-05	4.54648220898598e-05	3.3716502877993e-05	3.92847079151819e-05	4.12005897101441e-05	3.65006053965874e-05	0.885924343641143	-0.174744594430059	0.466686330472171	0.821542964922923	unchanged
pos_1622	ascr#23	5.82637322665463e-06	4.25762996052441e-06	5.13705762642108e-06	3.79545457213405e-06	5.04200159358952e-06	4.46625609927757e-06	0.885810132419639	-0.174930595171515	0.634241927830255	0.50568267340038	unchanged
pos_1623	PS(O-16:0/14:1(9Z))	0.000209535867069011	0.000195406606885566	0.000173421780333451	0.000181015152482704	0.000202471236977289	0.000177218466408078	0.875277244579468	-0.192188031055115	0.121897385495216	1.32227936024446	unchanged
pos_1624	LMGP06030067	2.12284972791618e-05	1.31869631983993e-05	2.22351526252102e-05	1.50058073644196e-05	1.72077302387805e-05	1.86204799948149e-05	1.08209971544361	0.113833449578313	0.818554104704544	0.294623348546643	unchanged
pos_1625	Anandamide (18:2, n-6)	2.29976172936854e-05	4.3354132170953e-05	2.38573300141221e-05	4.97059295197075e-05	3.31758747323192e-05	3.67816297669148e-05	1.10868605767561	0.148850900977801	0.84782570557309	0.193882145453683	unchanged
[truncated: 2,266 more rows]
