# Supplementary material for: Transcriptomic and Lipidomic Analysis of Lipids in Forsythia suspensa
Source: Front Genet. 2021 Oct 26;12:758326. doi: 10.3389/fgene.2021.758326 (PMC8575889; doi:10.3389/fgene.2021.758326)
Supplement: Supplementary file 1 [file DataSheet1.ZIP › ╘¡╩╝╩2╛▌╔╧┤1⁄2/transcriptomics-A1_A2_vs_B1_B2.annotation.xls]

#ID	A1_Count	A2_Count	B1_Count	B2_Count	A1_FPKM	A2_FPKM	B1_FPKM	B2_FPKM	FDR	log2FC	regulated	COG_class	COG_class_annotation	GO_annotation	KEGG_annotation	KOG_class	KOG_class_annotation	Pfam_annotation	Swissprot_annotation	TrEMBL_annotation	eggNOG_class	eggNOG_class_annotation	nr_annotation
c81222.graph_c2	3	5	135	97	0.15	0.28	6.54	4.6	1.26737558729953e-07	3.81676383475729	up	--	--	Molecular Function: molecular_function (GO:0003674);; Molecular Function: binding (GO:0005488);; Cellular Component: cellular_component (GO:0005575);; Cellular Component: intracellular (GO:0005622);; Cellular Component: obsolete cell (GO:0005623);; Cellular Component: nucleus (GO:0005634);; Molecular Function: amino acid binding (GO:0016597);; Molecular Function: carboxylic acid binding (GO:00314…	--	--	--	ACT domain;; ACT domain;; ACT domain	ACT domain-containing protein ACR1 OS=Arabidopsis thaliana OX=3702 GN=ACR1 PE=2 SV=1	Uncharacterized protein OS=Erythranthe guttata OX=4155 GN=MIMGU_mgv1a005004mg PE=4 SV=1	S	Function unknown	ACT domain-containing protein ACR1-like [Olea europaea var. sylvestris]
c84898.graph_c0	192	167	478	668	3.79	3.74	9.44	15.07	0.000471483061515877	1.46002736430532	up	[KL]	--	Molecular Function: nucleic acid binding (GO:0003676);; Molecular Function: DNA helicase activity (GO:0003678);; Molecular Function: endonuclease activity (GO:0004519);; Molecular Function: ATP binding (GO:0005524);;	K14440|1.2e-72|gab:108486715|K14440 SWI/SNF-related matrix-associated actin-dependent regulator of chromatin subfamily A-like protein 1 [EC:3.6.4.12] | (RefSeq) SWI/SNF-related matrix-associated actin-dependent regulator of chromatin subfamily A-like protein 1 isoform X1	[B]	Chromatin structure and dynamics	SNF2 family N-terminal domain;; Helicase conserved C-terminal domain;; HNH endonuclease	Protein CHROMATIN REMODELING 5 OS=Arabidopsis thaliana OX=3702 GN=CHR5 PE=1 SV=1	Putative DNA annealing helicase and endonuclease ZRANB3 isoform X1 (Fragment) OS=Davidia involucrata OX=16924 GN=Din_041013 PE=4 SV=1	B	Chromatin structure and dynamics	DNA annealing helicase and endonuclease ZRANB3 isoform X1 [Sesamum indicum]
c84905.graph_c0	1071	894	502	364	15.9	15.79	8.21	7.13	0.00319015267577163	-1.26170155118025	down	[V]	Defense mechanisms	Molecular Function: ATP binding (GO:0005524);; Cellular Component: integral component of membrane (GO:0016021);; Molecular Function: ATPase activity (GO:0016887);;	K08712|1.3e-117|gsl:Gasu_29800|K08712 ATP-binding cassette, subfamily G (WHITE), member 2, SNQ2 | (RefSeq) ABC transporter, ATP-binding protein	[Q]	Secondary metabolites biosynthesis, transport and catabolism	ABC-2 type transporter;; ABC transporter;; Plant PDR ABC transporter associated;; ABC-transporter N-terminal;; ABC-2 type transporter;; AAA domain, putative AbiEii toxin, Type IV TA system;; ATPase family associated with various cellular activities (AAA);; ABC-2 type transporter	ABC transporter G family member 36 OS=Arabidopsis thaliana OX=3702 GN=ABCG36 PE=1 SV=1	Putative Pleiotropic drug resistance protein 12 OS=Davidia involucrata OX=16924 GN=Din_004543 PE=3 SV=1	Q	Secondary metabolites biosynthesis, transport and catabolism	ABC transporter G family member 29-like isoform X2 [Olea europaea var. sylvestris]
c81138.graph_c0	5	7	137	132	0.12	0.18	3.04	3.07	1.27803766180236e-08	3.69904784889794	up	--	--	Biological Process: response to acid chemical (GO:0001101);; Molecular Function: molecular_function (GO:0003674);; Molecular Function: nucleic acid binding (GO:0003676);; Molecular Function: DNA binding (GO:0003677);; Molecular Function: chromatin binding (GO:0003682);; Molecular Function: transcription coregulator activity (GO:0003712);; Molecular Function: transcription coactivator activity (GO…	K14972|2.2e-304|oeu:111399920|K14972 PAX-interacting protein 1 | (RefSeq) mediator of RNA polymerase II transcription subunit 15a-like	--	--	--	Mediator of RNA polymerase II transcription subunit 15a OS=Arabidopsis thaliana OX=3702 GN=MED15A PE=1 SV=1	Uncharacterized protein OS=Salvia splendens OX=180675 GN=Saspl_022270 PE=4 SV=1	S	Function unknown	mediator of RNA polymerase II transcription subunit 15a-like [Olea europaea var. sylvestris]
c84424.graph_c2	28	38	163	182	1.02	0.91	5.89	5.92	0.000458887383545646	2.03469965761854	up	--	--	Cellular Component: condensed chromosome (GO:0000793);; Cellular Component: nucleus (GO:0005634);; Biological Process: synapsis (GO:0007129);; Biological Process: intra-S DNA damage checkpoint (GO:0031573);; Biological Process: interstrand cross-link repair (GO:0036297);; Molecular Function: DNA polymerase binding (GO:0070182);; Biological Process: double-strand break repair involved in meiotic r…	K10891|0.0e+00|oeu:111383828|K10891 fanconi anemia group D2 protein | (RefSeq) Fanconi anemia group D2 protein isoform X1	[S]	Function unknown	--	--	Uncharacterized protein OS=Erythranthe guttata OX=4155 GN=MIMGU_mgv1a025004mg PE=4 SV=1	S	Function unknown	Fanconi anemia group D2 protein isoform X1 [Olea europaea var. sylvestris]
c84055.graph_c0	2	5	33	77	0.07	0.2	1.17	2.74	0.00629682697775528	2.67001818172887	up	--	--	Molecular Function: DNA binding (GO:0003677);;	--	--	--	Domain of unknown function DUF223	--	Replication protein A 70 kDa DNA-binding subunit OS=Striga asiatica OX=4170 GN=STAS_16914 PE=4 SV=1	L	Replication, recombination and repair	replication protein A 70 kDa DNA-binding subunit [Striga asiatica]
c81984.graph_c1	0	0	2783	2366	0	0	110.73	93.22	2.05579759840963e-54	9.52341179311518	up	--	--	--	K14780|1.5e-140|dcr:108220614|K14780 ATP-dependent RNA helicase DHX37/DHR1 [EC:3.6.4.13] | (RefSeq) ATP-dependent RNA helicase DEAH13-like isoform X1	[G]	Carbohydrate transport and metabolism	Protein of unknown function, DUF604;; Fringe-like	--	Uncharacterized protein OS=Nyssa sinensis OX=561372 GN=F0562_001001 PE=4 SV=1	G	Carbohydrate transport and metabolism	uncharacterized protein LOC111393000 [Olea europaea var. sylvestris]
c83656.graph_c1	375	375	116	85	20.45	28.94	6.6	5.77	1.85126990894553e-05	-1.92805481116574	down	--	--	Biological Process: action potential (GO:0001508);; Molecular Function: peptide receptor activity (GO:0001653);; Biological Process: regulation of heart rate (GO:0002027);; Biological Process: immune system process (GO:0002376);; Biological Process: system process (GO:0003008);; Biological Process: muscle system process (GO:0003012);; Biological Process: circulatory system process (GO:0003013);; …	--	[R]	General function prediction only	Ankyrin repeats (many copies);; Ankyrin repeats (3 copies);; Ankyrin repeats (many copies);; Ankyrin repeat;; Ankyrin repeat	--	ANK_REP_REGION domain-containing protein OS=Coffea canephora OX=49390 GN=GSCOC_T00023073001 PE=4 SV=1	S	Function unknown	ankyrin repeat-containing protein BDA1-like [Olea europaea var. sylvestris]
c72014.graph_c1	635	42	8	1	117.03	9.91	1.75	0.22	3.97181825455891e-05	-3.85837522250033	down	--	--	Molecular Function: magnesium ion binding (GO:0000287);; Biological Process: response to acid chemical (GO:0001101);; Molecular Function: molecular_function (GO:0003674);; Molecular Function: catalytic activity (GO:0003824);; Molecular Function: binding (GO:0005488);; Cellular Component: cellular_component (GO:0005575);; Cellular Component: intracellular (GO:0005622);; Cellular Component: obsolet…	K04120|4.3e-27|gmx:100808585|K04120 ent-copalyl diphosphate synthase [EC:5.5.1.13] | (RefSeq) GMTPS2; ent-copalyl diphosphate synthase, chloroplastic isoform X1	--	--	--	Peregrinol diphosphate synthase TPS1, chloroplastic OS=Vitex agnus-castus OX=54477 GN=TPS1 PE=1 SV=1	copal-8-ol diphosphate hydratase, chloroplastic-like OS=Nicotiana tabacum OX=4097 GN=LOC107817152 PE=4 SV=1	S	Function unknown	copal-8-ol diphosphate hydratase, chloroplastic-like isoform X2 [Olea europaea var. sylvestris]
c74916.graph_c0	0	1	6266	6319	0	0.08	454.76	457.48	2.52304075049334e-79	10.4838386493777	up	[G]	Carbohydrate transport and metabolism	Molecular Function: channel activity (GO:0015267);; Cellular Component: integral component of membrane (GO:0016021);;	K09873|4.7e-129|oeu:111402715|K09873 aquaporin TIP | (RefSeq) aquaporin TIP3-1-like	[G]	Carbohydrate transport and metabolism	Major intrinsic protein	Probable aquaporin TIP3-2 OS=Arabidopsis thaliana OX=3702 GN=TIP3-2 PE=2 SV=1	Aquaporin (Major intrinsic protein family) OS=Handroanthus impetiginosus OX=429701 GN=CDL12_18054 PE=3 SV=1	P	Inorganic ion transport and metabolism	aquaporin TIP3-1-like [Olea europaea var. sylvestris]
c81521.graph_c0	41	122	411	462	1.24	4.35	12.86	14.17	0.00563253128804474	1.97011914003529	up	--	--	--	K03029|6.6e-117|lang:109332961|K03029 26S proteasome regulatory subunit N10 | (RefSeq) 26S proteasome non-ATPase regulatory subunit 4 homolog	--	--	Protein of unknown function (DUF632);; Protein of unknown function (DUF630);; Protein of unknown function (DUF632)	Protein ALTERED PHOSPHATE STARVATION RESPONSE 1 OS=Arabidopsis thaliana OX=3702 GN=APSR1 PE=2 SV=1	Uncharacterized protein OS=Salvia splendens OX=180675 GN=Saspl_044892 PE=4 SV=1	S	Function unknown	nitrate regulatory gene2 protein [Olea europaea var. sylvestris]
c63677.graph_c0	12	14	171	93	1.77	2.53	26.76	14.95	0.000120347664045675	2.73104057010006	up	--	--	Cellular Component: nucleosome (GO:0000786);; Molecular Function: DNA binding (GO:0003677);; Cellular Component: nucleus (GO:0005634);; Biological Process: nucleosome assembly (GO:0006334);; Cellular Component: host cell nucleus (GO:0042025);;	K11275|1.0e-64|oeu:111374301|K11275 histone H1/5 | (RefSeq) histone H1-like	--	--	linker histone H1 and H5 family	Histone H1 OS=Solanum lycopersicum OX=4081 PE=3 SV=1	Putative histone H1 OS=Davidia involucrata OX=16924 GN=Din_047598 PE=3 SV=1	B	Chromatin structure and dynamics	histone H1-like [Olea europaea var. sylvestris]
c85928.graph_c0	507	583	169	175	25.57	34.62	8.78	9.03	5.76625057834339e-06	-1.74201247141473	down	--	--	Cellular Component: integral component of membrane (GO:0016021);; Molecular Function: metal ion binding (GO:0046872);; Biological Process: oxidation-reduction process (GO:0055114);;	--	[T]	Signal transduction mechanisms	Protein of unknown function (DUF568);; Eukaryotic cytochrome b561	Cytochrome b561 and DOMON domain-containing protein At4g17280 OS=Arabidopsis thaliana OX=3702 GN=At4g17280 PE=2 SV=1	Cytochrome b561 and DOMON domain-containing protein OS=Erythranthe guttata OX=4155 GN=MIMGU_mgv1a007398mg PE=4 SV=1	T	Signal transduction mechanisms	cytochrome b561 and DOMON domain-containing protein At4g17280-like [Olea europaea var. sylvestris]
c60117.graph_c0	0	0	40	35	0	0	6.12	6.08	0.000296542602058096	3.59283991347797	up	--	--	--	K15777|9.3e-13|mesc:110630336|K15777 4,5-DOPA dioxygenase extradiol [EC:1.13.11.-] | (RefSeq) uncharacterized protein LOC110630336	--	--	ZF-HD protein dimerisation region	Zinc-finger homeodomain protein 4 OS=Arabidopsis thaliana OX=3702 GN=ZHD4 PE=1 SV=1	ZF-HD dimerization-type domain-containing protein OS=Trifolium subterraneum OX=3900 GN=TSUD_233950 PE=4 SV=1	--	--	zinc-finger homeodomain protein 8-like [Olea europaea var. sylvestris]
c83151.graph_c0	558	471	191	189	15	14.85	5.25	5.14	3.90877655832698e-05	-1.52173127398756	down	--	--	--	--	--	--	Weak chloroplast movement under blue light	Protein WEAK CHLOROPLAST MOVEMENT UNDER BLUE LIGHT 1 OS=Arabidopsis thaliana OX=3702 GN=WEB1 PE=1 SV=1	Uncharacterized protein OS=Handroanthus impetiginosus OX=429701 GN=CDL12_01998 PE=3 SV=1	S	Function unknown	protein WEAK CHLOROPLAST MOVEMENT UNDER BLUE LIGHT 1-like [Olea europaea var. sylvestris]
c81119.graph_c0	13	11	102	68	0.75	0.75	6.06	4.02	0.00351640477066983	2.26641508434811	up	--	--	Cellular Component: host cell nucleus (GO:0042025);;	K21777|1.2e-213|oeu:111413007|K21777 G2/mitotic-specific cyclin-B, other | (RefSeq) G2/mitotic-specific cyclin S13-7-like	[D]	Cell cycle control, cell division, chromosome partitioning	Cyclin, N-terminal domain;; Cyclin, C-terminal domain	G2/mitotic-specific cyclin-2 OS=Antirrhinum majus OX=4151 PE=2 SV=1	Cyclin N-terminal domain-containing protein OS=Nyssa sinensis OX=561372 GN=F0562_017644 PE=3 SV=1	D	Cell cycle control, cell division, chromosome partitioning	G2/mitotic-specific cyclin S13-7-like [Olea europaea var. sylvestris]
c70462.graph_c0	55	20	4841	5102	9.28	4.11	867.51	933.69	4.27567795111476e-48	6.43341491893883	up	--	--	--	--	--	--	--	--	Uncharacterized protein OS=Actinidia chinensis var. chinensis OX=1590841 GN=CEY00_Acc03326 PE=4 SV=1	--	--	hypothetical protein CEY00_Acc03326 [Actinidia chinensis var. chinensis]
c82264.graph_c1	290	332	707	1152	9.16	12.52	22.51	37.22	0.00424622577315211	1.34816769971657	up	--	--	--	--	--	--	--	--	Zinc finger protein OS=Macleaya cordata OX=56857 GN=BVC80_1769g18 PE=4 SV=1	--	--	DNA-directed RNA polymerase 1B, mitochondrial-like [Olea europaea var. sylvestris]
c79080.graph_c0	234	676	16	11	9.93	33.69	0.7	0.48	6.29347207781702e-12	-4.44787448162765	down	--	--	--	--	--	--	NPH3 family	BTB/POZ domain-containing protein At3g19850 OS=Arabidopsis thaliana OX=3702 GN=At3g19850 PE=2 SV=1	Uncharacterized protein (Fragment) OS=Davidia involucrata OX=16924 GN=Din_041854 PE=3 SV=1	S	Function unknown	BTB/POZ domain-containing protein At3g19850-like, partial [Olea europaea var. sylvestris]
c27583.graph_c0	403	351	1883	2376	12.33	12.56	59.07	73.7	2.42350237115968e-14	2.28503109528028	up	[R]	General function prediction only	Molecular Function: oxidoreductase activity (GO:0016491);;	K01456|3.0e-106|pavi:110759676|K01456 peptide-N4-(N-acetyl-beta-glucosaminyl)asparagine amidase [EC:3.5.1.52] | (RefSeq) peptide-N(4)-(N-acetyl-beta- glucosaminyl)asparagine amidase-like	[C]	Energy production and conversion	Aldo/keto reductase family;; Protein of unknown function (DUF1264)	Probable aldo-keto reductase 2 OS=Oryza sativa subsp. japonica OX=39947 GN=Os04g0338000 PE=2 SV=2	Voltage-gated shaker-like K+ channel, subunit beta/KCNAB OS=Handroanthus impetiginosus OX=429701 GN=CDL12_19754 PE=4 SV=1	C	Energy production and conversion	auxin-induced protein PCNT115 isoform X1 [Sesamum indicum]
c80847.graph_c0	6	10	79	55	0.49	0.98	6.76	4.71	0.00733066248651194	2.33166679813412	up	--	--	--	--	--	--	--	--	Uncharacterized protein OS=Nyssa sinensis OX=561372 GN=F0562_027256 PE=4 SV=1	--	--	myb-like protein X isoform X1 [Sesamum indicum]
c70833.graph_c0	276	601	2591	2592	13.5	34.47	130.2	129.28	2.2120795521038e-05	2.21424904082713	up	[G]	Carbohydrate transport and metabolism	Molecular Function: zinc ion binding (GO:0008270);; Molecular Function: oxidoreductase activity (GO:0016491);;	K00083|1.4e-184|sind:105179042|K00083 cinnamyl-alcohol dehydrogenase [EC:1.1.1.195] | (RefSeq) probable mannitol dehydrogenase	[Q]	Secondary metabolites biosynthesis, transport and catabolism	Alcohol dehydrogenase GroES-like domain;; Zinc-binding dehydrogenase	Probable mannitol dehydrogenase OS=Medicago sativa OX=3879 GN=CAD1 PE=1 SV=1	PKS_ER domain-containing protein OS=Coffea canephora OX=49390 GN=GSCOC_T00008836001 PE=3 SV=1	Q	Secondary metabolites biosynthesis, transport and catabolism	probable mannitol dehydrogenase [Sesamum indicum]
c71494.graph_c0	2218	3980	831	824	98.49	207.64	37.98	37.35	2.98677355280453e-05	-1.94720069879918	down	[G]	Carbohydrate transport and metabolism	Biological Process: carbohydrate metabolic process (GO:0005975);; Molecular Function: beta-glucosidase activity (GO:0008422);; Cellular Component: integral component of membrane (GO:0016021);; Molecular Function: scopolin beta-glucosidase activity (GO:0102483);;	K05350|3.1e-286|oeu:111405238|K05350 beta-glucosidase [EC:3.2.1.21] | (RefSeq) beta-glucosidase 44-like	[G]	Carbohydrate transport and metabolism	Glycosyl hydrolase family 1	Beta-glucosidase 44 OS=Arabidopsis thaliana OX=3702 GN=BGLU44 PE=2 SV=1	Beta-glucosidase 3 OS=Lamium galeobdolon OX=53161 GN=Bglu3 PE=2 SV=1	G	Carbohydrate transport and metabolism	beta-glucosidase 44-like [Olea europaea var. sylvestris]
c65369.graph_c0	0	0	46	21	0	0	1.82	0.82	0.00190434890641071	3.24369274538314	up	[M]	Cell wall/membrane/envelope biogenesis	Molecular Function: dTDP-glucose 4,6-dehydratase activity (GO:0008460);; Biological Process: nucleotide-sugar metabolic process (GO:0009225);;	K12450|0.0e+00|nau:109236693|K12450 UDP-glucose 4,6-dehydratase [EC:4.2.1.76] | (RefSeq) trifunctional UDP-glucose 4,6-dehydratase/UDP-4-keto-6-deoxy-D-glucose 3,5-epimerase/UDP-4-keto-L-rhamnose-reductase RHM1-like	[G]	Carbohydrate transport and metabolism	GDP-mannose 4,6 dehydratase;; NAD dependent epimerase/dehydratase family;; RmlD substrate binding domain;; 3-beta hydroxysteroid dehydrogenase/isomerase family;; Polysaccharide biosynthesis protein;; Male sterility protein	Trifunctional UDP-glucose 4,6-dehydratase/UDP-4-keto-6-deoxy-D-glucose 3,5-epimerase/UDP-4-keto-L-rhamnose-reductase RHM1 OS=Arabidopsis thaliana OX=3702 GN=RHM1 PE=1 SV=1	Uncharacterized protein OS=Vitis vinifera OX=29760 GN=VIT_04s0069g00830 PE=4 SV=1	G	Carbohydrate transport and metabolism	PREDICTED: trifunctional UDP-glucose 4,6-dehydratase/UDP-4-keto-6-deoxy-D-glucose 3,5-epimerase/UDP-4-keto-L-rhamnose-reductase RHM1-like [Nicotiana attenuata]
c64463.graph_c0	523	336	189	171	42.32	32.27	15.88	14.37	0.00681673981656716	-1.31407888128994	down	[H]	Coenzyme transport and metabolism	Molecular Function: methyltransferase activity (GO:0008168);; Cellular Component: chloroplast (GO:0009507);; Biological Process: methylation (GO:0032259);; Biological Process: phylloquinone biosynthetic process (GO:0042372);; Molecular Function: 2-phytyl-1,4-naphthoquinone methyltransferase activity (GO:0052624);;	K23095|2.0e-131|oeu:111403390|K23095 demethylphylloquinol methyltransferase [EC:2.1.1.329] | (RefSeq) 2-phytyl-1,4-beta-naphthoquinone methyltransferase, chloroplastic isoform X1	[H]	Coenzyme transport and metabolism	ubiE/COQ5 methyltransferase family;; Methyltransferase domain;; Methyltransferase domain;; Methyltransferase domain;; Methyltransferase domain;; Methyltransferase domain;; Protein-L-isoaspartate(D-aspartate) O-methyltransferase (PCMT)	2-phytyl-1,4-beta-naphthoquinone methyltransferase, chloroplastic OS=Arabidopsis thaliana OX=3702 GN=MENG PE=1 SV=2	2-phytyl-1,4-beta-naphthoquinone methyltransferase, chloroplastic OS=Erythranthe guttata OX=4155 GN=MENG PE=3 SV=1	H	Coenzyme transport and metabolism	2-phytyl-1,4-beta-naphthoquinone methyltransferase, chloroplastic isoform X1 [Olea europaea var. sylvestris]
c80086.graph_c1	321	832	2772	2872	9.87	25.46	71.18	71.86	0.00140990630776563	1.92596668136438	up	--	--	Molecular Function: mRNA binding (GO:0003729);; Cellular Component: cytoplasm (GO:0005737);; Biological Process: posttranscriptional regulation of gene expression (GO:0010608);;	--	[J]	Translation, ribosomal structure and biogenesis	Pumilio-family RNA binding repeat	Putative pumilio homolog 7, chloroplastic OS=Arabidopsis thaliana OX=3702 GN=APUM7 PE=3 SV=2	Pumilio 7 isoform 1 OS=Theobroma cacao OX=3641 GN=TCM_007492 PE=4 SV=1	J	Translation, ribosomal structure and biogenesis	putative pumilio homolog 10 [Olea europaea var. sylvestris]
c67440.graph_c0	790	611	340	395	25.07	21.02	11	11.76	0.00888857365202813	-1.03651287581983	down	--	--	Molecular Function: protein binding (GO:0005515);;	K14485|0.0e+00|oeu:111370614|K14485 transport inhibitor response 1 | (RefSeq) protein TRANSPORT INHIBITOR RESPONSE 1-like	[R]	General function prediction only	Transport inhibitor response 1 protein domain;; F-box;; Leucine Rich repeats (2 copies);; Leucine Rich repeat;; F-box-like	Protein TRANSPORT INHIBITOR RESPONSE 1 OS=Arabidopsis thaliana OX=3702 GN=TIR1 PE=1 SV=2	F-box domain-containing protein OS=Davidia involucrata OX=16924 GN=Din_002607 PE=4 SV=1	S	Function unknown	protein TRANSPORT INHIBITOR RESPONSE 1-like [Olea europaea var. sylvestris]
c51543.graph_c0	296	26	14	9	15.81	1.64	0.77	0.49	0.00672060108571068	-2.6998797727854	down	[I]	Lipid transport and metabolism	Biological Process: lipid metabolic process (GO:0006629);; Molecular Function: phospholipase A1 activity (GO:0008970);; Molecular Function: phosphatidylserine 1-acylhydrolase activity (GO:0052739);; Molecular Function: 1-acyl-2-lysophosphatidylserine acylhydrolase activity (GO:0052740);;	K16818|9.6e-71|aip:107637225|K16818 phospholipase A1 [EC:3.1.1.32] | (RefSeq) phospholipase A(1) DAD1, chloroplastic-like	[I]	Lipid transport and metabolism	Lipase (class 3)	Phospholipase A1-Igamma1, chloroplastic OS=Arabidopsis thaliana OX=3702 GN=At1g06800 PE=1 SV=2	Putative lipase OS=Handroanthus impetiginosus OX=429701 GN=CDL12_24398 PE=4 SV=1	I	Lipid transport and metabolism	phospholipase A1-Igamma1, chloroplastic-like [Olea europaea var. sylvestris]
c80904.graph_c0	3	19	20043	17764	0.11	0.81	751.45	659.45	2.43724099371957e-67	9.29554723582686	up	--	--	Molecular Function: hydrolase activity, acting on ester bonds (GO:0016788);;	K01206|1.4e-40|bna:106353980|K01206 alpha-L-fucosidase [EC:3.2.1.51] | (RefSeq) alpha-L-fucosidase 3	--	--	GDSL-like Lipase/Acylhydrolase	GDSL esterase/lipase At3g48460 OS=Arabidopsis thaliana OX=3702 GN=At3g48460 PE=2 SV=1	Lipase_GDSL domain-containing protein OS=Davidia involucrata OX=16924 GN=Din_028337 PE=3 SV=1	S	Function unknown	GDSL esterase/lipase At3g48460-like [Olea europaea var. sylvestris]
c81658.graph_c0	239	412	1542	1848	33.46	61.96	182.06	220.9	5.11929858848931e-06	2.085845359018	up	--	--	--	--	--	--	Pollen protein Ole e 1 like	Proline-rich protein 4 OS=Arabidopsis thaliana OX=3702 GN=PRP4 PE=2 SV=1	proline-rich protein 4-like OS=Nicotiana tabacum OX=4097 GN=LOC107792693 PE=4 SV=1	--	--	proline-rich protein 4-like [Olea europaea var. sylvestris]
c74778.graph_c0	0	1	56	32	0	0.08	2.84	2.13	0.000477273202542658	3.42949024246509	up	[F]	Nucleotide transport and metabolism	Cellular Component: integral component of membrane (GO:0016021);; Molecular Function: transmembrane transporter activity (GO:0022857);;	K14611|4.6e-107|nau:109231653|K14611 solute carrier family 23 (nucleobase transporter), member 1 | (RefSeq) nucleobase-ascorbate transporter 6	[F]	Nucleotide transport and metabolism	Permease family;; Permease family	Putative nucleobase-ascorbate transporter 10 OS=Arabidopsis thaliana OX=3702 GN=NAT10 PE=3 SV=2	Uncharacterized protein OS=Erythranthe guttata OX=4155 GN=MIMGU_mgv1a024802mg PE=4 SV=1	F	Nucleotide transport and metabolism	hypothetical protein MIMGU_mgv1a024802mg [Erythranthe guttata]
c82828.graph_c1	24	33	257	131	1.04	1.6	10.98	5.53	0.000808405185869197	2.29652954940822	up	--	--	Molecular Function: microtubule motor activity (GO:0003777);; Molecular Function: ATP binding (GO:0005524);; Cellular Component: kinesin complex (GO:0005871);; Cellular Component: microtubule (GO:0005874);; Biological Process: microtubule-based movement (GO:0007018);; Molecular Function: microtubule binding (GO:0008017);; Molecular Function: ATP-dependent microtubule motor activity, plus-end-dire…	K10398|1.8e-306|oeu:111404047|K10398 kinesin family member 11 | (RefSeq) kinesin-like protein KIN-5C	[Z]	Cytoskeleton	Kinesin motor domain;; Microtubule binding	Kinesin-like protein KIN-5C OS=Nicotiana tabacum OX=4097 GN=KIN5C PE=1 SV=1	Kinesin motor domain-containing protein OS=Erythranthe guttata OX=4155 GN=MIMGU_mgv1a000707mg PE=3 SV=1	Z	Cytoskeleton	kinesin-like protein KIN-5C [Olea europaea var. sylvestris]
c71249.graph_c0	0	1	56	30	0	0.05	3.32	1.72	0.000667764961619128	3.37272665544134	up	--	--	Cellular Component: integral component of membrane (GO:0016021);;	--	--	--	--	Sulfite exporter TauE/SafE family protein 5 OS=Arabidopsis thaliana OX=3702 GN=At4g21250 PE=2 SV=1	Uncharacterized protein OS=Nyssa sinensis OX=561372 GN=F0562_018937 PE=4 SV=1	S	Function unknown	hypothetical protein F0562_018937 [Nyssa sinensis]
c85067.graph_c0	72	88	259	261	1.46	1.98	5.81	5.56	0.00448351735260145	1.45637108551077	up	--	--	Biological Process: DNA repair (GO:0006281);;	K10895|0.0e+00|oeu:111393384|K10895 fanconi anemia group I protein | (RefSeq) Fanconi anemia group I protein homolog isoform X1	[S]	Function unknown	FANCI solenoid 4;; FANCI helical domain 2;; FANCI helical domain 1;; FANCI solenoid 1;; FANCI solenoid 2;; FANCI solenoid 2	--	Uncharacterized protein OS=Handroanthus impetiginosus OX=429701 GN=CDL12_24647 PE=4 SV=1	S	Function unknown	Fanconi anemia group I protein homolog isoform X1 [Olea europaea var. sylvestris]
c69983.graph_c1	128	129	364	375	6.86	8.12	20.11	20.58	0.00211008971309561	1.31820975473761	up	--	--	Biological Process: response to hypoxia (GO:0001666);; Molecular Function: molecular_function (GO:0003674);; Molecular Function: binding (GO:0005488);; Molecular Function: protein binding (GO:0005515);; Cellular Component: cellular_component (GO:0005575);; Cellular Component: intracellular (GO:0005622);; Cellular Component: obsolete cell (GO:0005623);; Cellular Component: nucleus (GO:0005634);; C…	--	--	--	PHD - plant homeodomain finger protein	VIN3-like protein 2 OS=Arabidopsis thaliana OX=3702 GN=VIL2 PE=1 SV=1	PHD_Oberon domain-containing protein OS=Handroanthus impetiginosus OX=429701 GN=CDL12_14537 PE=4 SV=1	S	Function unknown	VIN3-like protein 2 isoform X1 [Olea europaea var. sylvestris]
c73411.graph_c0	2607	1295	135	179	120.7	70.49	6.44	8.47	2.55945536150249e-16	-3.53536449894593	down	--	--	Molecular Function: hydrolase activity, acting on ester bonds (GO:0016788);;	K10691|5.0e-84|ats:109762802|K10691 E3 ubiquitin-protein ligase UBR4 [EC:2.3.2.27] | (RefSeq) LOC109762802; auxin transport protein BIG	--	--	GDSL-like Lipase/Acylhydrolase	GDSL esterase/lipase At2g04570 OS=Arabidopsis thaliana OX=3702 GN=At2g04570 PE=2 SV=1	Lipase_GDSL domain-containing protein (Fragment) OS=Davidia involucrata OX=16924 GN=Din_004415 PE=3 SV=1	I	Lipid transport and metabolism	GDSL esterase/lipase At4g26790-like [Olea europaea var. sylvestris]
c75587.graph_c0	1525	3295	762	807	48.56	122.84	24.89	26.07	0.00336046112911983	-1.65523829162704	down	[I]	Lipid transport and metabolism	Molecular Function: acyl-CoA ligase activity (GO:0003996);; Molecular Function: long-chain fatty acid-CoA ligase activity (GO:0004467);; Molecular Function: decanoate-CoA ligase activity (GO:0102391);;	K01897|0.0e+00|oeu:111405721|K01897 long-chain acyl-CoA synthetase [EC:6.2.1.3] | (RefSeq) long chain acyl-CoA synthetase 1-like	[I]	Lipid transport and metabolism	AMP-binding enzyme	Long chain acyl-CoA synthetase 1 OS=Arabidopsis thaliana OX=3702 GN=LACS1 PE=2 SV=1	4-coumarate--CoA ligase OS=Davidia involucrata OX=16924 GN=Din_016314 PE=4 SV=1	I	Lipid transport and metabolism	long chain acyl-CoA synthetase 1-like [Olea europaea var. sylvestris]
c62799.graph_c1	77	26	284	381	6.35	2.55	24.35	32.68	0.000522879064216202	2.27241906720288	up	--	--	Molecular Function: UDP-glycosyltransferase activity (GO:0008194);;	K23452|4.4e-38|boe:106307672|K23452 UDP-glucosyltransferase 85A [EC:2.4.1.-] | (RefSeq) UDP-glycosyltransferase 85A5-like	[GC]	--	--	UDP-glycosyltransferase 83A1 OS=Arabidopsis thaliana OX=3702 GN=UGT83A1 PE=2 SV=1	UDP-glucuronosyl and UDP-glucosyl transferase OS=Handroanthus impetiginosus OX=429701 GN=CDL12_08842 PE=4 SV=1	--	--	UDP-glycosyltransferase 83A1-like [Olea europaea var. sylvestris]
c69381.graph_c0	0	0	104	63	0	0	8.49	4.82	3.95075597501606e-08	4.76533601555167	up	[C]	Energy production and conversion	Cellular Component: mitochondrial inner membrane (GO:0005743);; Biological Process: tricarboxylic acid cycle (GO:0006099);; Molecular Function: succinate dehydrogenase (ubiquinone) activity (GO:0008177);; Molecular Function: electron transfer activity (GO:0009055);; Molecular Function: metal ion binding (GO:0046872);; Molecular Function: 2 iron, 2 sulfur cluster binding (GO:0051537);; Molecular F…	K00235|1.8e-163|oeu:111390381|K00235 succinate dehydrogenase (ubiquinone) iron-sulfur subunit [EC:1.3.5.1] | (RefSeq) succinate dehydrogenase [ubiquinone] iron-sulfur subunit 3, mitochondrial	[C]	Energy production and conversion	2Fe-2S iron-sulfur cluster binding domain	Succinate dehydrogenase [ubiquinone] iron-sulfur subunit 3, mitochondrial OS=Arabidopsis thaliana OX=3702 GN=SDH2-3 PE=1 SV=1	Succinate dehydrogenase [ubiquinone] iron-sulfur subunit, mitochondrial OS=Handroanthus impetiginosus OX=429701 GN=CDL12_08394 PE=3 SV=1	C	Energy production and conversion	succinate dehydrogenase [ubiquinone] iron-sulfur subunit 3, mitochondrial [Olea europaea var. sylvestris]
c60846.graph_c0	0	2	26	53	0	0.21	2.74	4.81	0.00673452098179266	2.86781899678713	up	--	--	Molecular Function: DNA-binding transcription factor activity (GO:0003700);; Biological Process: transcription, DNA-templated (GO:0006351);; Molecular Function: sequence-specific DNA binding (GO:0043565);;	K14431|8.4e-164|oeu:111399038|K14431 transcription factor TGA | (RefSeq) transcription factor HBP-1b(c38)-like isoform X1	--	--	Seed dormancy control;; bZIP transcription factor;; Basic region leucine zipper	Transcription factor PERIANTHIA OS=Arabidopsis thaliana OX=3702 GN=PAN PE=1 SV=1	Uncharacterized protein OS=Vitis vinifera OX=29760 GN=VIT_01s0011g03230 PE=3 SV=1	K	Transcription	transcription factor HBP-1b(c38)-like isoform X1 [Olea europaea var. sylvestris]
c62389.graph_c1	1571	406	38	39	108.82	27.66	3.43	3.01	1.30364983301318e-11	-4.16425198343838	down	--	--	--	K08064|3.5e-33|oeu:111399538|K08064 nuclear transcription factor Y, alpha | (RefSeq) nuclear transcription factor Y subunit A-10-like isoform X1	--	--	--	--	--	--	--	nuclear transcription factor Y subunit A-10-like isoform X1 [Olea europaea var. sylvestris]
c80425.graph_c1	207	349	87	91	8.9	17.62	3.85	3.99	0.00480305338818951	-1.66047651593434	down	--	--	Molecular Function: UDP-glycosyltransferase activity (GO:0008194);;	K23260|3.6e-72|atr:18438282|K23260 scopoletin glucosyltransferase [EC:2.4.1.128] | (RefSeq) scopoletin glucosyltransferase	[GC]	--	UDP-glucoronosyl and UDP-glucosyl transferase	UDP-glycosyltransferase 92A1 OS=Arabidopsis thaliana OX=3702 GN=UGT92A1 PE=2 SV=1	Glycosyltransferase OS=Handroanthus impetiginosus OX=429701 GN=CDL12_06197 PE=3 SV=1	G	Carbohydrate transport and metabolism	UDP-glycosyltransferase 92A1-like [Olea europaea var. sylvestris]
c78067.graph_c0	383	274	68	77	12.95	10.86	2.36	2.65	5.51904132945465e-07	-2.19109245059652	down	--	--	--	--	--	--	--	--	C2H2-type domain-containing protein OS=Davidia involucrata OX=16924 GN=Din_004109 PE=4 SV=1	S	Function unknown	uncharacterized protein LOC111395636 [Olea europaea var. sylvestris]
c72879.graph_c2	0	1	51	26	0	0.08	3.56	2.02	0.00181856806777239	3.18792580313324	up	--	--	Cellular Component: integral component of membrane (GO:0016021);;	--	--	--	Late embryogenesis abundant protein	--	LEA_2 domain-containing protein OS=Erythranthe guttata OX=4155 GN=MIMGU_mgv1a010019mg PE=4 SV=1	S	Function unknown	uncharacterized protein LOC105173008 [Sesamum indicum]
c68463.graph_c0	314	57	16	21	27.73	5.99	1.47	1.93	0.00177486865237545	-2.69283267725013	down	--	--	Molecular Function: zinc ion binding (GO:0008270);; Cellular Component: integral component of membrane (GO:0016021);;	K16282|8.8e-65|oeu:111409428|K16282 E3 ubiquitin-protein ligase RHA2 [EC:2.3.2.27] | (RefSeq) E3 ubiquitin-protein ligase RHA2B-like	[O]	Posttranslational modification, protein turnover, chaperones	Ring finger domain;; RING-like zinc finger;; Zinc finger, C3HC4 type (RING finger);; RING-H2 zinc finger domain;; Zinc finger, C3HC4 type (RING finger);; Anaphase-promoting complex subunit 11 RING-H2 finger	E3 ubiquitin-protein ligase RHA2A OS=Arabidopsis thaliana OX=3702 GN=RHA2A PE=1 SV=1	RING-type domain-containing protein OS=Handroanthus impetiginosus OX=429701 GN=CDL12_23646 PE=4 SV=1	O	Posttranslational modification, protein turnover, chaperones	E3 ubiquitin-protein ligase RHA2B-like [Olea europaea var. sylvestris]
c74623.graph_c0	352	262	98	51	18.35	16.61	5.17	2.7	0.000747704237520039	-1.97791102152404	down	[QV]	--	Molecular Function: monooxygenase activity (GO:0004497);; Molecular Function: iron ion binding (GO:0005506);; Cellular Component: integral component of membrane (GO:0016021);; Molecular Function: oxidoreductase activity, acting on paired donors, with incorporation or reduction of molecular oxygen (GO:0016705);; Molecular Function: heme binding (GO:0020037);;	K20666|3.2e-171|dzi:111309893|K20666 gibberellin 13-oxidase [EC:1.14.-.-] | (RefSeq) cytochrome P450 714B2-like	[QI]	--	Cytochrome P450	Cytochrome P450 714C2 OS=Oryza sativa subsp. japonica OX=39947 GN=CYP714C2 PE=2 SV=1	Uncharacterized protein OS=Davidia involucrata OX=16924 GN=Din_008834 PE=3 SV=1	Q	Secondary metabolites biosynthesis, transport and catabolism	cytochrome P450 714C2-like [Olea europaea var. sylvestris]
c62282.graph_c0	1826	2425	938	555	175.86	278.29	94.13	55.97	0.00221692978614735	-1.55330760169882	down	[O]	Posttranslational modification, protein turnover, chaperones	Molecular Function: transferase activity (GO:0016740);;	K00799|4.5e-95|oeu:111412400|K00799 glutathione S-transferase [EC:2.5.1.18] | (RefSeq) glutathione S-transferase-like	[O]	Posttranslational modification, protein turnover, chaperones	Glutathione S-transferase, N-terminal domain;; Glutathione S-transferase, N-terminal domain;; Glutathione S-transferase, C-terminal domain;; Glutathione S-transferase, N-terminal domain;; Glutathione S-transferase, C-terminal domain;; Glutathione S-transferase, C-terminal domain	Glutathione S-transferase OS=Hyoscyamus muticus OX=35626 PE=1 SV=1	Glutathione transferase OS=Vitis vinifera OX=29760 GN=GSTF_2 PE=3 SV=1	O	Posttranslational modification, protein turnover, chaperones	glutathione S-transferase-like [Olea europaea var. sylvestris]
c77824.graph_c0	3	8	95	65	0.14	0.38	3.41	2.21	0.000659854949132528	2.87927981939642	up	--	--	--	K17964|2.1e-146|vvi:100242657|K17964 leucine-rich PPR motif-containing protein, mitochondrial | (RefSeq) uncharacterized LOC100242657	--	--	--	--	Uncharacterized protein OS=Handroanthus impetiginosus OX=429701 GN=CDL12_21860 PE=4 SV=1	--	--	uncharacterized protein LOC111389521 [Olea europaea var. sylvestris]
c73684.graph_c1	0	0	262	292	0	0	60.87	72.43	2.75162342925608e-20	6.65593183228026	up	[T]	Signal transduction mechanisms	Molecular Function: monooxygenase activity (GO:0004497);; Molecular Function: calcium ion binding (GO:0005509);; Cellular Component: integral component of membrane (GO:0016021);;	K17991|1.6e-54|oeu:111401568|K17991 peroxygenase [EC:1.11.2.3] | (RefSeq) peroxygenase-like	--	--	Caleosin related protein	Peroxygenase OS=Sesamum indicum OX=4182 GN=SOP1 PE=1 SV=1	Uncharacterized protein OS=Citrus sinensis OX=2711 GN=CISIN_1g043673mg PE=3 SV=1	S	Function unknown	peroxygenase-like [Olea europaea var. sylvestris]
c57151.graph_c0	0	0	476	935	0	0	46.91	92.48	2.22302920165317e-28	7.64143297685679	up	--	--	Molecular Function: DNA binding (GO:0003677);; Molecular Function: DNA-binding transcription factor activity (GO:0003700);; Cellular Component: nucleus (GO:0005634);;	K09286|6.9e-67|oeu:111382208|K09286 EREBP-like factor | (RefSeq) ethylene-responsive transcription factor ERF110-like	--	--	AP2 domain	Ethylene-responsive transcription factor 11 OS=Arabidopsis thaliana OX=3702 GN=ERF11 PE=1 SV=1	Ethylene-responsive transcription factor 4 OS=Capsicum baccatum OX=33114 GN=CQW23_23583 PE=4 SV=1	K	Transcription	ethylene-responsive transcription factor ERF110-like [Olea europaea var. sylvestris]
c83633.graph_c0	149	85	835	563	3.18	1.86	15.52	9.74	3.66158232183479e-06	2.28651710510426	up	[L]	Replication, recombination and repair	Molecular Function: DNA binding (GO:0003677);; Molecular Function: DNA topoisomerase type II (double strand cut, ATP-hydrolyzing) activity (GO:0003918);; Molecular Function: ATP binding (GO:0005524);; Biological Process: DNA topological change (GO:0006265);;	K03164|0.0e+00|oeu:111410487|K03164 DNA topoisomerase II [EC:5.6.2.2] | (RefSeq) DNA topoisomerase 2	[B]	Chromatin structure and dynamics	DNA gyrase/topoisomerase IV, subunit A;; C-terminal associated domain of TOPRIM;; DNA gyrase B;; Histidine kinase-, DNA gyrase B-, and HSP90-like ATPase;; Toprim domain;; DNA gyrase/topoisomerase IV, subunit A	DNA topoisomerase 2 OS=Arabidopsis thaliana OX=3702 GN=TOP2 PE=2 SV=2	DNA topoisomerase 2 OS=Coffea canephora OX=49390 GN=GSCOC_T00025184001 PE=3 SV=1	B	Chromatin structure and dynamics	DNA topoisomerase 2 [Olea europaea var. sylvestris]
c82375.graph_c0	5	2	667	702	0.24	0.11	32.49	33.97	1.12474526628808e-35	6.58089276763498	up	--	--	Cellular Component: integral component of membrane (GO:0016021);; Molecular Function: transmembrane transporter activity (GO:0022857);;	K17500|5.3e-46|nta:107765414|K17500 integrin-linked kinase-associated serine/threonine phosphatase 2C [EC:3.1.3.16] | (RefSeq) WAT1-related protein At3g18200-like	--	--	EamA-like transporter family	WAT1-related protein At1g25270 OS=Arabidopsis thaliana OX=3702 GN=At1g25270 PE=2 SV=1	WAT1-related protein OS=Striga asiatica OX=4170 GN=STAS_24238 PE=3 SV=1	S	Function unknown	WAT1-related protein At1g25270-like isoform X1 [Olea europaea var. sylvestris]
c78776.graph_c1	2058	1307	216	284	89.91	67.08	9.71	12.66	7.75762384082808e-14	-2.76354481706857	down	--	--	Molecular Function: shikimate O-hydroxycinnamoyltransferase activity (GO:0047172);;	K13065|2.9e-167|oeu:111403373|K13065 shikimate O-hydroxycinnamoyltransferase [EC:2.3.1.133] | (RefSeq) vinorine synthase	--	--	Transferase family	Vinorine synthase OS=Rauvolfia serpentina OX=4060 GN=ACT PE=1 SV=2	Putative HXXXD-type acyl-transferase family protein (Fragment) OS=Davidia involucrata OX=16924 GN=Din_016081 PE=3 SV=1	S	Function unknown	vinorine synthase [Olea europaea var. sylvestris]
c71706.graph_c1	450	424	1728	1450	12.65	14.07	47.93	40.05	5.92187930743829e-07	1.66800112372973	up	[L]	Replication, recombination and repair	Molecular Function: DNA binding (GO:0003677);; Molecular Function: DNA topoisomerase type II (double strand cut, ATP-hydrolyzing) activity (GO:0003918);; Molecular Function: ATP binding (GO:0005524);; Cellular Component: chromosome (GO:0005694);; Biological Process: DNA topological change (GO:0006265);;	K02470|3.3e-220|oeu:111407815|K02470 DNA gyrase subunit B [EC:5.6.2.2] | (RefSeq) DNA gyrase subunit B, chloroplastic/mitochondrial-like	[B]	Chromatin structure and dynamics	DNA gyrase B;; DNA gyrase B subunit, carboxyl terminus;; Toprim domain;; Histidine kinase-, DNA gyrase B-, and HSP90-like ATPase	DNA gyrase subunit B, chloroplastic/mitochondrial OS=Nicotiana benthamiana OX=4100 GN=GYRB PE=2 SV=1	DNA gyrase subunit B OS=Nicotiana attenuata OX=49451 GN=GYRB PE=3 SV=1	B	Chromatin structure and dynamics	DNA gyrase subunit B, chloroplastic/mitochondrial-like [Olea europaea var. sylvestris]
c55655.graph_c0	0	2	50	41	0	4.62	98.42	98.64	0.00113005287868739	3.20993382471941	up	--	--	Molecular Function: electron transfer activity (GO:0009055);;	--	--	--	--	--	Chemocyanin OS=Artemisia annua OX=35608 GN=CTI12_AA416940 PE=4 SV=1	S	Function unknown	chemocyanin [Artemisia annua]
c63274.graph_c0	3	1	53	162	0.34	0.14	6.15	16.28	3.56576962792243e-06	3.93695477429145	up	--	--	--	--	--	--	Lateral organ boundaries (LOB) domain	LOB domain-containing protein 38 OS=Arabidopsis thaliana OX=3702 GN=LBD38 PE=1 SV=1	LOB domain-containing protein OS=Handroanthus impetiginosus OX=429701 GN=CDL12_05182 PE=3 SV=1	S	Function unknown	LOB domain-containing protein 38-like [Olea europaea var. sylvestris]
c77225.graph_c0	405	388	1528	1197	17.25	19.37	66.81	51.92	1.56332480800752e-05	1.58226137950785	up	[I]	Lipid transport and metabolism	Biological Process: fatty acid biosynthetic process (GO:0006633);; Cellular Component: chloroplast (GO:0009507);; Molecular Function: thiolester hydrolase activity (GO:0016790);;	K10782|1.1e-196|oeu:111385815|K10782 fatty acyl-ACP thioesterase A [EC:3.1.2.14] | (RefSeq) oleoyl-acyl carrier protein thioesterase 1, chloroplastic-like	--	--	Acyl-ACP thioesterase	Oleoyl-acyl carrier protein thioesterase, chloroplastic (Fragment) OS=Coriandrum sativum OX=4047 GN=FATA PE=2 SV=1	Acyl-[acyl-carrier-protein] hydrolase OS=Handroanthus impetiginosus OX=429701 GN=CDL12_23762 PE=3 SV=1	I	Lipid transport and metabolism	oleoyl-acyl carrier protein thioesterase 1, chloroplastic-like [Olea europaea var. sylvestris]
c75670.graph_c0	6171	13121	720	218	249.27	621.94	29.9	8.97	7.560814120533e-10	-3.89852119561706	down	--	--	Molecular Function: catechol oxidase activity (GO:0004097);; Biological Process: pigment biosynthetic process (GO:0046148);; Molecular Function: metal ion binding (GO:0046872);;	K00422|1.0e-298|oeu:111370974|K00422 polyphenol oxidase [EC:1.10.3.1] | (RefSeq) polyphenol oxidase I, chloroplastic-like	--	--	Common central domain of tyrosinase;; Protein of unknown function (DUF_B2219);; Polyphenol oxidase middle domain	Polyphenol oxidase E, chloroplastic OS=Solanum lycopersicum OX=4081 PE=3 SV=1	Putative polyphenol oxidase OS=Olea europaea OX=4146 GN=PPO PE=2 SV=1	C	Energy production and conversion	polyphenol oxidase I, chloroplastic-like [Olea europaea var. sylvestris]
c74363.graph_c0	8071	4043	2655	1713	380.66	224.27	128.98	82.58	0.00646895064903968	-1.48290738231933	down	[C]	Energy production and conversion	Cellular Component: chloroplast thylakoid membrane (GO:0009535);; Cellular Component: chloroplast envelope (GO:0009941);; Biological Process: photosynthesis (GO:0015979);; Biological Process: chlorophyll biosynthetic process (GO:0015995);; Molecular Function: oxidoreductase activity, acting on the CH-CH group of donors, NAD or NADP as acceptor (GO:0016628);; Molecular Function: geranylgeranyl red…	K10960|1.0e-254|oeu:111388353|K10960 geranylgeranyl diphosphate/geranylgeranyl-bacteriochlorophyllide a reductase [EC:1.3.1.83 1.3.1.111] | (RefSeq) geranylgeranyl diphosphate reductase, chloroplastic	--	--	FAD binding domain;; Pyridine nucleotide-disulphide oxidoreductase;; Glucose inhibited division protein A	Geranylgeranyl diphosphate reductase, chloroplastic OS=Nicotiana tabacum OX=4097 GN=CHLP PE=2 SV=1	Geranylgeranyl reductase OS=Olea europaea OX=4146 PE=2 SV=1	C	Energy production and conversion	geranylgeranyl diphosphate reductase, chloroplastic [Olea europaea var. sylvestris]
c71092.graph_c4	11	15	95	117	1.59	2.63	14.52	18.18	0.000308709390220677	2.4878539019823	up	--	--	Molecular Function: DNA binding (GO:0003677);;	--	--	--	Protein of unknown function (DUF3755)	--	Uncharacterized protein OS=Striga asiatica OX=4170 GN=STAS_17141 PE=4 SV=1	S	Function unknown	uncharacterized protein LOC111378918 isoform X1 [Olea europaea var. sylvestris]
c79671.graph_c0	0	1	147	148	0	0.09	11.12	11.12	4.71583791794721e-13	5.43799323080023	up	--	--	Molecular Function: DNA binding (GO:0003677);; Cellular Component: nucleus (GO:0005634);;	--	--	--	B3 DNA binding domain	--	Uncharacterized protein OS=Davidia involucrata OX=16924 GN=Din_000007 PE=4 SV=1	K	Transcription	B3 domain-containing protein Os02g0598200-like [Olea europaea var. sylvestris]
c66630.graph_c0	559	307	89	65	40.37	26.37	6.68	4.75	2.38074699220662e-06	-2.41682057384758	down	--	--	--	--	--	--	--	--	--	--	--	VQ motif-containing protein 22-like [Olea europaea var. sylvestris]
c78068.graph_c0	12	17	218	142	0.27	0.84	7.54	3.77	1.04219187661819e-06	3.06139941567811	up	--	--	Molecular Function: DNA binding (GO:0003677);; Molecular Function: ubiquitin-protein transferase activity (GO:0004842);; Cellular Component: nucleus (GO:0005634);; Biological Process: DNA repair (GO:0006281);; Molecular Function: zinc ion binding (GO:0008270);;	K10683|6.0e-227|oeu:111396953|K10683 BRCA1-associated RING domain protein 1 | (RefSeq) protein BREAST CANCER SUSCEPTIBILITY 1 homolog isoform X1	[LK]	--	Zinc finger, C3HC4 type (RING finger);; Zinc finger, C3HC4 type (RING finger);; Ring finger domain;; Zinc finger, C3HC4 type (RING finger);; RING-type zinc-finger;; zinc finger of C3HC4-type, RING;; zinc-RING finger domain;; BRCT domain, a BRCA1 C-terminus domain;; BRCA1 C Terminus (BRCT) domain;; PHD-like zinc-binding domain;; Regulator of Ty1 transposition protein 107 BRCT domain;; PHD-zinc-fin…	Protein BREAST CANCER SUSCEPTIBILITY 1 homolog OS=Arabidopsis thaliana OX=3702 GN=BRCA1 PE=1 SV=1	Uncharacterized protein (Fragment) OS=Davidia involucrata OX=16924 GN=Din_036519 PE=4 SV=1	L	Replication, recombination and repair	protein BREAST CANCER SUSCEPTIBILITY 1 homolog isoform X1 [Olea europaea var. sylvestris]
c82647.graph_c0	0	0	58	117	0	0	1.56	3.13	3.95222275183922e-08	4.77095504248565	up	--	--	Molecular Function: nucleic acid binding (GO:0003676);; Biological Process: DNA integration (GO:0015074);;	K03515|1.4e-17|ghi:107894697|K03515 DNA repair protein REV1 [EC:2.7.7.-] | (RefSeq) uncharacterized protein LOC107894697	--	--	--	--	Retrovirus-related Pol polyprotein from transposon TNT 1-94 OS=Cajanus cajan OX=3821 GN=KK1_038979 PE=4 SV=1	L	Replication, recombination and repair	Retrovirus-related Pol polyprotein from transposon TNT 1-94 [Cajanus cajan]
c78501.graph_c1	172	311	938	1755	9.78	20.85	55.05	102.45	0.000137183504574038	2.114061620822	up	--	--	Cellular Component: integral component of membrane (GO:0016021);; Molecular Function: transmembrane transporter activity (GO:0022857);;	K17500|9.5e-52|nto:104085001|K17500 integrin-linked kinase-associated serine/threonine phosphatase 2C [EC:3.1.3.16] | (RefSeq) WAT1-related protein At3g18200 isoform X1	--	--	EamA-like transporter family	WAT1-related protein At2g37460 OS=Arabidopsis thaliana OX=3702 GN=At2g37460 PE=2 SV=1	WAT1-related protein OS=Handroanthus impetiginosus OX=429701 GN=CDL12_12295 PE=3 SV=1	S	Function unknown	WAT1-related protein At2g37460-like isoform X1 [Olea europaea var. sylvestris]
c67859.graph_c0	31	25	1	2	9.1	9.26	0.32	0.68	0.00930161809090688	-2.71597439222464	down	--	--	Molecular Function: serine-type endopeptidase inhibitor activity (GO:0004867);; Biological Process: response to wounding (GO:0009611);;	--	--	--	Potato inhibitor I family	Proteinase inhibitor OS=Linum usitatissimum OX=4006 PE=1 SV=1	Proteinase inhibitor OS=Jatropha curcas OX=180498 PE=2 SV=1	S	Function unknown	proteinase inhibitor [Jatropha curcas]
c66614.graph_c0	55	15	355	394	3.1	0.98	20.34	22.44	9.48170543694609e-06	2.88247831254691	up	[R]	General function prediction only	--	K22684|1.3e-88|dosa:Os11t0134700-01|K22684 metacaspase-1 [EC:3.4.22.-] | (RefSeq) Os11g0134700; Similar to Metacaspase 7 (Metacaspase 4).	[DO]	--	Caspase domain	Metacaspase-9 OS=Arabidopsis thaliana OX=3702 GN=AMC9 PE=1 SV=1	Metacaspase involved in regulation of apoptosis OS=Handroanthus impetiginosus OX=429701 GN=CDL12_16362 PE=4 SV=1	--	--	metacaspase-9 [Olea europaea var. sylvestris]
c76385.graph_c0	5075	4339	1827	1002	176.68	177	65.3	35.44	0.000164395617765981	-1.75905200995557	down	[V]	Defense mechanisms	Molecular Function: antiporter activity (GO:0015297);; Cellular Component: integral component of membrane (GO:0016021);; Molecular Function: xenobiotic transmembrane transporter activity (GO:0042910);;	K03327|3.3e-229|oeu:111372091|K03327 multidrug resistance protein, MATE family | (RefSeq) protein DETOXIFICATION 40-like	[R]	General function prediction only	MatE	Protein DETOXIFICATION 40 OS=Arabidopsis thaliana OX=3702 GN=DTX40 PE=1 SV=1	Protein DETOXIFICATION OS=Solanum lycopersicum OX=4081 GN=101255252 PE=3 SV=1	V	Defense mechanisms	protein DETOXIFICATION 40-like [Olea europaea var. sylvestris]
c72402.graph_c1	59	154	5	12	5.96	18.58	0.53	1.27	0.000343750155693182	-2.99021517062127	down	--	--	Cellular Component: nucleus (GO:0005634);; Biological Process: negative regulation of transcription, DNA-templated (GO:0045892);;	--	--	--	Transcriptional repressor, ovate	Transcription repressor OFP16 OS=Arabidopsis thaliana OX=3702 GN=OFP16 PE=2 SV=1	Transcription repressor OS=Handroanthus impetiginosus OX=429701 GN=CDL12_18408 PE=4 SV=1	S	Function unknown	transcription repressor OFP12-like [Olea europaea var. sylvestris]
c81615.graph_c0	262	195	77	75	10.5	9.17	3.21	3.06	0.00107677499103924	-1.62197234117502	down	--	--	Molecular Function: protein binding (GO:0005515);;	--	--	--	Protein of unknown function (DUF4005);; IQ calmodulin-binding motif	Protein IQ-DOMAIN 20 OS=Arabidopsis thaliana OX=3702 GN=IQD20 PE=1 SV=1	DUF4005 domain-containing protein OS=Handroanthus impetiginosus OX=429701 GN=CDL12_15470 PE=4 SV=1	S	Function unknown	protein IQ-DOMAIN 14-like [Olea europaea var. sylvestris]
c82723.graph_c0	65	102	360	325	1.34	2.23	8.2	6.44	0.00120448925545365	1.7458835303754	up	[L]	Replication, recombination and repair	Molecular Function: ATP binding (GO:0005524);; Biological Process: mismatch repair (GO:0006298);; Molecular Function: mismatched DNA binding (GO:0030983);;	K08737|0.0e+00|oeu:111399384|K08737 DNA mismatch repair protein MSH6 | (RefSeq) DNA mismatch repair protein MSH7 isoform X1	[L]	Replication, recombination and repair	MutS domain V;; MutS domain III;; MutS domain I;; MutS domain II	DNA mismatch repair protein MSH7 OS=Arabidopsis thaliana OX=3702 GN=MSH7 PE=1 SV=1	DNA_MISMATCH_REPAIR_2 domain-containing protein (Fragment) OS=Davidia involucrata OX=16924 GN=Din_046236 PE=4 SV=1	L	Replication, recombination and repair	DNA mismatch repair protein MSH7 isoform X2 [Olea europaea var. sylvestris]
c58345.graph_c0	69	122	979	846	1.97	5.45	36.14	25.2	5.04784348387867e-10	2.88953936988232	up	[V]	Defense mechanisms	Cellular Component: nucleus (GO:0005634);; Molecular Function: histone-lysine N-methyltransferase activity (GO:0018024);; Molecular Function: metal ion binding (GO:0046872);;	K10638|0.0e+00|oeu:111401406|K10638 E3 ubiquitin-protein ligase UHRF1 [EC:2.3.2.27] | (RefSeq) E3 ubiquitin-protein ligase ORTHRUS 2-like	--	--	SAD/SRA domain;; Zinc finger, C3HC4 type (RING finger);; RING-type zinc-finger;; Zinc finger, C3HC4 type (RING finger);; Zinc finger, C3HC4 type (RING finger);; zinc finger of C3HC4-type, RING;; Ring finger domain	E3 ubiquitin-protein ligase ORTHRUS 2 OS=Arabidopsis thaliana OX=3702 GN=ORTH2 PE=1 SV=1	Histone-lysine N-methyltransferase OS=Handroanthus impetiginosus OX=429701 GN=CDL12_21615 PE=4 SV=1	K	Transcription	E3 ubiquitin-protein ligase ORTHRUS 2-like [Olea europaea var. sylvestris]
c76234.graph_c0	301	204	74	36	34.42	27.95	8.86	4.35	0.00101067543009747	-2.08188697858594	down	[Q]	Secondary metabolites biosynthesis, transport and catabolism	Molecular Function: transferase activity (GO:0016740);; Molecular Function: metal ion binding (GO:0046872);; Molecular Function: dioxygenase activity (GO:0051213);;	K23947|1.8e-87|oeu:111401228|K23947 2-oxoglutarate-dependent dioxygenase [EC:1.14.11.-] | (RefSeq) 2-oxoglutarate-dependent dioxygenase DAO-like	[QR]	--	2OG-Fe(II) oxygenase superfamily	2-oxoglutarate-dependent dioxygenase DAO OS=Oryza sativa subsp. indica OX=39946 GN=DAO PE=3 SV=1	Putative 2-oxoglutarate-dependent dioxygenase DAO-like OS=Davidia involucrata OX=16924 GN=Din_017749 PE=3 SV=1	Q	Secondary metabolites biosynthesis, transport and catabolism	2-oxoglutarate-dependent dioxygenase DAO-like [Olea europaea var. sylvestris]
c77262.graph_c1	224	167	11	5	14.6	12.93	0.74	0.34	8.20579095658592e-12	-4.12484834582218	down	--	--	Molecular Function: iron ion binding (GO:0005506);; Biological Process: lipid biosynthetic process (GO:0008610);; Cellular Component: integral component of membrane (GO:0016021);; Molecular Function: oxidoreductase activity (GO:0016491);;	K15404|1.8e-45|nsy:104235229|K15404 aldehyde decarbonylase [EC:4.1.99.5] | (RefSeq) protein ECERIFERUM 1-like isoform X1	--	--	WAX2 C-terminal domain	Very-long-chain aldehyde decarbonylase CER3 OS=Arabidopsis thaliana OX=3702 GN=CER3 PE=1 SV=1	Uncharacterized protein OS=Handroanthus impetiginosus OX=429701 GN=CDL12_05211 PE=3 SV=1	S	Function unknown	protein ECERIFERUM 3-like [Olea europaea var. sylvestris]
c72910.graph_c0	308	309	873	1179	13.89	16.39	40.58	54.37	3.0269446661889e-05	1.52571930579306	up	--	--	--	--	--	--	zinc-finger of the FCS-type, C2-C2	FCS-Like Zinc finger 10 OS=Arabidopsis thaliana OX=3702 GN=FLZ10 PE=1 SV=1	FLZ-type domain-containing protein OS=Nyssa sinensis OX=561372 GN=F0562_012434 PE=3 SV=1	S	Function unknown	uncharacterized protein LOC111384140 [Olea europaea var. sylvestris]
c71930.graph_c0	87	192	24	8	11.41	30.32	3.14	1.06	0.00166086880303962	-2.62460644656234	down	[G]	Carbohydrate transport and metabolism	Biological Process: carbohydrate metabolic process (GO:0005975);; Cellular Component: integral component of membrane (GO:0016021);; Molecular Function: raffinose alpha-galactosidase activity (GO:0052692);;	K07407|4.0e-66|oeu:111401756|K07407 alpha-galactosidase [EC:3.2.1.22] | (RefSeq) alpha-galactosidase-like	[G]	Carbohydrate transport and metabolism	Alpha galactosidase A;; Melibiase	Alpha-galactosidase OS=Coffea arabica OX=13443 PE=1 SV=1	Alpha-galactosidase OS=Handroanthus impetiginosus OX=429701 GN=CDL12_18055 PE=3 SV=1	G	Carbohydrate transport and metabolism	alpha-galactosidase-like [Olea europaea var. sylvestris]
c67061.graph_c0	32	41	2	1	2.68	4.18	0.17	0.09	0.00146440777618427	-3.08532647016939	down	--	--	Cellular Component: integral component of membrane (GO:0016021);;	K12173|3.3e-38|gmx:100794341|K12173 BRCA1-A complex subunit BRE | (RefSeq) BRISC and BRCA1-A complex member 2	--	--	Thaumatin family	Thaumatin-like protein 1 OS=Arabidopsis thaliana OX=3702 GN=TLP1 PE=2 SV=1	Uncharacterized protein OS=Coffea canephora OX=49390 GN=GSCOC_T00037064001 PE=4 SV=1	T	Signal transduction mechanisms	thaumatin-like protein 1 [Coffea eugenioides]
c53407.graph_c0	47	13	0	0	5.39	1.79	0	0	0.00402335962129674	-3.0810955806782	down	--	--	--	--	--	--	--	--	Uncharacterized protein OS=Coffea canephora OX=49390 GN=GSCOC_T00039074001 PE=4 SV=1	--	--	uncharacterized protein LOC111391407 [Olea europaea var. sylvestris]
c75724.graph_c0	4428	2297	640	260	266.07	168.17	40.21	16.13	2.62057082667075e-06	-2.71481433512383	down	--	--	Cellular Component: integral component of membrane (GO:0016021);;	--	--	--	Hydrophobic seed protein;; Probable lipid transfer;; Protease inhibitor/seed storage/LTP family	36.4 kDa proline-rich protein OS=Solanum lycopersicum OX=4081 GN=TPRP-F1 PE=2 SV=1	Putative ADR11 (Fragment) OS=Davidia involucrata OX=16924 GN=Din_008667 PE=4 SV=1	S	Function unknown	36.4 kDa proline-rich protein-like [Olea europaea var. sylvestris]
c74860.graph_c0	891	1691	454	466	55.33	130.73	29.65	32.19	0.00415538110682787	-1.54396914243783	down	--	--	Cellular Component: integral component of membrane (GO:0016021);;	--	--	--	Universal stress protein family	--	Uncharacterized protein OS=Salvia splendens OX=180675 GN=Saspl_010887 PE=4 SV=1	S	Function unknown	hypothetical protein Saspl_010887 [Salvia splendens]
c64245.graph_c0	70	115	278	391	8.45	16.62	35.13	49.86	0.00898422271897502	1.55466142584592	up	--	--	Cellular Component: nucleosome (GO:0000786);; Molecular Function: DNA binding (GO:0003677);; Cellular Component: nucleus (GO:0005634);; Molecular Function: protein heterodimerization activity (GO:0046982);;	K11251|2.2e-66|oeu:111379587|K11251 histone H2A | (RefSeq) histone H2AX-like	[B]	Chromatin structure and dynamics	C-terminus of histone H2A;; Core histone H2A/H2B/H3/H4;; Histone-like transcription factor (CBF/NF-Y) and archaeal histone	Histone H2AX OS=Cicer arietinum OX=3827 GN=HIS2A PE=2 SV=1	Histone H2A OS=Dorcoceras hygrometricum OX=472368 GN=F511_03591 PE=3 SV=1	B	Chromatin structure and dynamics	histone H2AX-like [Olea europaea var. sylvestris]
c65871.graph_c0	32	29	0	1	5.56	6.11	0	0.19	0.00169584482575307	-3.20042015049703	down	--	--	--	--	--	--	--	--	Uncharacterized protein OS=Coffea canephora OX=49390 GN=GSCOC_T00032208001 PE=4 SV=1	--	--	uncharacterized protein LOC111403463 [Olea europaea var. sylvestris]
c60812.graph_c0	0	1	155	266	0	0.11	14.6	25.11	2.69899080104342e-15	5.82001239808608	up	[P]	Inorganic ion transport and metabolism	Molecular Function: manganese ion transmembrane transporter activity (GO:0005384);; Cellular Component: integral component of membrane (GO:0016021);; Biological Process: cellular manganese ion homeostasis (GO:0030026);;	K22736|2.4e-115|sind:105156182|K22736 vacuolar iron transporter family protein | (RefSeq) vacuolar iron transporter 1	[S]	Function unknown	VIT family	Vacuolar iron transporter 1 OS=Eucalyptus grandis OX=71139 GN=VIT1 PE=1 SV=1	Vacuolar iron transporter 1 OS=Dorcoceras hygrometricum OX=472368 GN=F511_06410 PE=3 SV=1	S	Function unknown	vacuolar iron transporter 1 [Sesamum indicum]
c45071.graph_c0	131	562	10	2	12.49	63.66	0.99	0.2	2.42581159012952e-08	-4.45976269900999	down	--	--	--	--	--	--	Pollen protein Ole e 1 like	Proline-rich protein 4 OS=Arabidopsis thaliana OX=3702 GN=PRP4 PE=2 SV=1	Uncharacterized protein OS=Nyssa sinensis OX=561372 GN=F0562_020471 PE=4 SV=1	S	Function unknown	repetitive proline-rich cell wall protein 2-like isoform X1 [Olea europaea var. sylvestris]
c77702.graph_c0	95	35	746	542	3.67	1.53	31.4	21.2	4.54434163848213e-07	2.8797878780989	up	--	--	Molecular Function: actin binding (GO:0003779);; Molecular Function: kinase activity (GO:0016301);;	--	--	--	KIP1-like protein	Protein NETWORKED 4A OS=Arabidopsis thaliana OX=3702 GN=NET4A PE=2 SV=1	Putative Kinase interacting family protein isoform 1 OS=Davidia involucrata OX=16924 GN=Din_041157 PE=4 SV=1	--	--	protein NETWORKED 4B-like [Olea europaea var. sylvestris]
c62163.graph_c0	431	401	918	970	40.02	44.34	88.69	93.99	0.00386128389299895	1.00899628268766	up	--	--	Molecular Function: cyclic-nucleotide phosphodiesterase activity (GO:0004112);;	--	--	--	Cyclic phosphodiesterase-like protein	Cyclic phosphodiesterase OS=Arabidopsis thaliana OX=3702 GN=At4g18930 PE=1 SV=1	Uncharacterized protein OS=Gossypium raimondii OX=29730 GN=B456_010G163600 PE=4 SV=1	S	Function unknown	cyclic phosphodiesterase-like [Olea europaea var. sylvestris]
c35398.graph_c0	250	253	642	1416	26.97	32.65	72.42	160.75	0.00131627074874133	1.73685855837678	up	--	--	--	--	--	--	--	--	Uncharacterized protein OS=Handroanthus impetiginosus OX=429701 GN=CDL12_00703 PE=4 SV=1	S	Function unknown	uncharacterized protein LOC111386318 [Olea europaea var. sylvestris]
c76128.graph_c0	273	282	670	761	11.86	13.99	29.62	33.42	0.00160760193468123	1.17744192146308	up	[F]	Nucleotide transport and metabolism	Molecular Function: guanylate kinase activity (GO:0004385);;	K00942|1.7e-167|oeu:111399539|K00942 guanylate kinase [EC:2.7.4.8] | (RefSeq) guanylate kinase 2-like isoform X1	[F]	Nucleotide transport and metabolism	Guanylate kinase	Guanylate kinase 2 OS=Arabidopsis thaliana OX=3702 GN=GK-2 PE=2 SV=1	Guanylate kinase OS=Handroanthus impetiginosus OX=429701 GN=CDL12_07305 PE=3 SV=1	F	Nucleotide transport and metabolism	guanylate kinase 2-like isoform X1 [Olea europaea var. sylvestris]
c81524.graph_c0	68	55	468	253	2.3	1.95	9.1	4.56	9.67125820537303e-05	2.21157675435744	up	[M]	Cell wall/membrane/envelope biogenesis	Molecular Function: protein kinase activity (GO:0004672);; Molecular Function: ATP binding (GO:0005524);; Cellular Component: cytoplasm (GO:0005737);;	K06228|0.0e+00|oeu:111375587|K06228 fused [EC:2.7.11.1] | (RefSeq) serine/threonine-protein kinase TIO	--	--	Protein kinase domain;; Protein tyrosine and serine/threonine kinase;; HEAT repeats;; HEAT-like repeat;; HEAT repeat;; Armadillo/beta-catenin-like repeat	Serine/threonine-protein kinase TIO OS=Arabidopsis thaliana OX=3702 GN=TIO PE=1 SV=1	Protein kinase domain-containing protein OS=Erythranthe guttata OX=4155 GN=MIMGU_mgv1a000264mg PE=4 SV=1	T	Signal transduction mechanisms	serine/threonine-protein kinase TIO [Olea europaea var. sylvestris]
c63356.graph_c0	452	1045	223	128	19.89	53.8	9.44	5.38	0.00242648623390622	-2.00683145948841	down	[G]	Carbohydrate transport and metabolism	Molecular Function: carbohydrate:proton symporter activity (GO:0005351);; Cellular Component: integral component of plasma membrane (GO:0005887);; Biological Process: glucose import (GO:0046323);;	K24193|7.7e-219|oeu:111382289|K24193 MFS transporter, SP family, sugar:H+ symporter | (RefSeq) sugar transport protein 8-like	[R]	General function prediction only	Sugar (and other) transporter;; Major Facilitator Superfamily	Sugar transport protein 8 OS=Arabidopsis thaliana OX=3702 GN=STP8 PE=2 SV=2	MFS domain-containing protein OS=Erythranthe guttata OX=4155 GN=MIMGU_mgv1a004927mg PE=3 SV=1	U	Intracellular trafficking, secretion, and vesicular transport	sugar transport protein 8-like [Olea europaea var. sylvestris]
c29214.graph_c0	39	77	1	0	6.08	14.84	0.19	0	8.42538073861172e-06	-4.04694840309128	down	--	--	Cellular Component: integral component of membrane (GO:0016021);;	--	--	--	--	Putative cell wall protein OS=Arabidopsis thaliana OX=3702 GN=At2g20870 PE=2 SV=2	Uncharacterized protein OS=Nyssa sinensis OX=561372 GN=F0562_008382 PE=4 SV=1	S	Function unknown	putative cell wall protein [Olea europaea var. sylvestris]
c60643.graph_c0	0	0	723	816	0	0	43.82	49.27	2.9639291422554e-34	8.02358760433521	up	--	--	Molecular Function: protein dimerization activity (GO:0046983);;	K00991|1.2e-06|dcr:108192279|K00991 2-C-methyl-D-erythritol 4-phosphate cytidylyltransferase [EC:2.7.7.60] | (RefSeq) 2-C-methyl-D-erythritol 4-phosphate cytidylyltransferase, chloroplastic-like	--	--	Helix-loop-helix DNA-binding domain	Transcription factor bHLH95 OS=Arabidopsis thaliana OX=3702 GN=BHLH95 PE=2 SV=2	transcription factor bHLH95-like OS=Nicotiana sylvestris OX=4096 GN=LOC104246618 PE=4 SV=1	K	Transcription	transcription factor bHLH95-like [Olea europaea var. sylvestris]
c59982.graph_c2	828	1261	69	43	54.35	97.87	4.75	2.91	2.49187896295966e-18	-4.05256297989374	down	[C]	Energy production and conversion	Molecular Function: malate dehydrogenase (decarboxylating) (NAD+) activity (GO:0004471);; Molecular Function: metal ion binding (GO:0046872);; Molecular Function: NAD binding (GO:0051287);;	K00029|3.5e-167|oeu:111377074|K00029 malate dehydrogenase (oxaloacetate-decarboxylating)(NADP+) [EC:1.1.1.40] | (RefSeq) NADP-dependent malic enzyme-like	[C]	Energy production and conversion	Malic enzyme, N-terminal domain	NADP-dependent malic enzyme OS=Populus trichocarpa OX=3694 PE=2 SV=3	Malic enzyme (Fragment) OS=Davidia involucrata OX=16924 GN=Din_013746 PE=3 SV=1	C	Energy production and conversion	NADP-dependent malic enzyme-like, partial [Olea europaea var. sylvestris]
c81369.graph_c0	208	79	29	17	11.85	5.85	2.61	1.29	0.00304592543309816	-2.31138858464918	down	--	--	--	--	--	--	SNARE associated Golgi protein	--	Putative DedA family protein OS=Lupinus albus OX=3870 GN=Lal_00013041 PE=4 SV=1	--	--	uncharacterized protein LOC111371344 [Olea europaea var. sylvestris]
c66452.graph_c1	0	0	40	31	0	0	3.67	2.85	0.000535943064275746	3.48715305530548	up	--	--	--	--	[C]	Energy production and conversion	CBS domain	CBS domain-containing protein CBSX5 OS=Arabidopsis thaliana OX=3702 GN=CBSX5 PE=2 SV=2	CBS domain-containing protein OS=Dorcoceras hygrometricum OX=472368 GN=F511_05053 PE=4 SV=1	C	Energy production and conversion	CBS domain-containing protein CBSX5-like [Olea europaea var. sylvestris]
c69637.graph_c0	7579	3889	1584	1204	331.43	202.8	69.67	53.67	7.26287785197114e-06	-2.0377138451376	down	--	--	Biological Process: fucose metabolic process (GO:0006004);; Molecular Function: transferase activity, transferring glycosyl groups (GO:0016757);;	K23280|2.1e-61|ccav:112522628|K23280 rhamnogalacturonan I rhamnosyltransferase [EC:2.4.1.351] | (RefSeq) O-fucosyltransferase 3-like	--	--	GDP-fucose protein O-fucosyltransferase;; GDP-fucose protein O-fucosyltransferase	O-fucosyltransferase 39 OS=Arabidopsis thaliana OX=3702 GN=OFUT39 PE=2 SV=1	O-fucosyltransferase family protein OS=Salvia splendens OX=180675 GN=Saspl_050567 PE=3 SV=1	G	Carbohydrate transport and metabolism	O-fucosyltransferase 39-like [Olea europaea var. sylvestris]
c72466.graph_c1	1	0	34	77	0.13	0	4.81	11.81	8.23226209567763e-05	3.72236527768493	up	--	--	Molecular Function: antiporter activity (GO:0015297);; Cellular Component: integral component of membrane (GO:0016021);; Molecular Function: xenobiotic transmembrane transporter activity (GO:0042910);;	--	[R]	General function prediction only	--	Protein DETOXIFICATION 42 OS=Arabidopsis thaliana OX=3702 GN=DTX42 PE=2 SV=2	Protein DETOXIFICATION OS=Handroanthus impetiginosus OX=429701 GN=CDL12_15035 PE=3 SV=1	V	Defense mechanisms	protein DETOXIFICATION 42 [Olea europaea var. sylvestris]
c83751.graph_c0	10529	23009	6356	4210	267.29	651.13	182.73	123.81	0.00533519538061563	-1.67464749803886	down	[J]	Translation, ribosomal structure and biogenesis	Molecular Function: monooxygenase activity (GO:0004497);; Molecular Function: iron ion binding (GO:0005506);; Molecular Function: oxidoreductase activity, acting on paired donors, with incorporation or reduction of molecular oxygen (GO:0016705);; Molecular Function: heme binding (GO:0020037);;	K09754|3.4e-272|oeu:111391169|K09754 5-O-(4-coumaroyl)-D-quinate 3'-monooxygenase [EC:1.14.14.96] | (RefSeq) cytochrome P450 98A3-like	[Q]	Secondary metabolites biosynthesis, transport and catabolism	Cytochrome P450;; Translation initiation factor IF-3, N-terminal domain;; Translation initiation factor IF-3, C-terminal domain	Cytochrome P450 98A2 OS=Glycine max OX=3847 GN=CYP98A2 PE=2 SV=1	Cytochrome P450 CYP2 subfamily OS=Handroanthus impetiginosus OX=429701 GN=CDL12_07669 PE=3 SV=1	Q	Secondary metabolites biosynthesis, transport and catabolism	cytochrome P450 98A3-like [Olea europaea var. sylvestris]
c73491.graph_c0	1447	1716	241	256	95.73	134.14	16.49	17.46	2.49754892197773e-17	-2.72861712875671	down	[G]	Carbohydrate transport and metabolism	Molecular Function: channel activity (GO:0015267);; Cellular Component: integral component of membrane (GO:0016021);;	K09866|1.7e-129|nsy:104240867|K09866 aquaporin-4 | (RefSeq) probable aquaporin TIP3-1	[G]	Carbohydrate transport and metabolism	Major intrinsic protein	Aquaporin PIP1-2 OS=Zea mays OX=4577 GN=PIP1-2 PE=1 SV=1	Aquaporin (Major intrinsic protein family) OS=Handroanthus impetiginosus OX=429701 GN=CDL12_13087 PE=3 SV=1	P	Inorganic ion transport and metabolism	aquaporin AQPAn.G-like [Olea europaea var. sylvestris]
c55962.graph_c0	123	37	0	0	14.23	5.13	0	0	3.45746993051239e-07	-4.57822914677267	down	--	--	Cellular Component: nucleus (GO:0005634);; Biological Process: negative regulation of transcription, DNA-templated (GO:0045892);;	K14834|3.4e-06|peq:110018374|K14834 nucleolar complex protein 3 | (RefSeq) nucleolar complex protein 3 homolog isoform X1	--	--	Transcriptional repressor, ovate	Transcription repressor OFP6 OS=Arabidopsis thaliana OX=3702 GN=OFP6 PE=1 SV=1	Transcription repressor OS=Coffea canephora OX=49390 GN=GSCOC_T00031395001 PE=4 SV=1	S	Function unknown	transcription repressor OFP6-like [Olea europaea var. sylvestris]
c55553.graph_c0	649	570	1200	1594	76.56	80.53	148.17	198.57	0.00716308898565811	1.01640414289723	up	--	--	Biological Process: response to acid chemical (GO:0001101);; Cellular Component: cellular_component (GO:0005575);; Cellular Component: extracellular region (GO:0005576);; Biological Process: cell communication (GO:0007154);; Biological Process: signal transduction (GO:0007165);; Biological Process: biological_process (GO:0008150);; Biological Process: response to endogenous stimulus (GO:0009719);…	K03860|2.2e-26|nnu:104608881|K03860 phosphatidylinositol N-acetylglucosaminyltransferase subunit Q | (RefSeq) N-acetylglucosaminyl-phosphatidylinositol biosynthetic protein gpi1-like	--	--	Gibberellin regulated protein	Gibberellin-regulated protein 4 OS=Arabidopsis thaliana OX=3702 GN=GASA4 PE=1 SV=2	Uncharacterized protein OS=Handroanthus impetiginosus OX=429701 GN=CDL12_30022 PE=3 SV=1	S	Function unknown	gibberellin-regulated protein 4-like [Olea europaea var. sylvestris]
c65727.graph_c0	1	1	67	28	0.31	0.38	21.49	9.53	0.000714260240637498	3.29159308510462	up	--	--	Molecular Function: phospholipase A2 activity (GO:0004623);; Molecular Function: calcium ion binding (GO:0005509);; Cellular Component: extracellular region (GO:0005576);; Biological Process: phospholipid metabolic process (GO:0006644);; Biological Process: lipid catabolic process (GO:0016042);; Biological Process: arachidonic acid secretion (GO:0050482);;	K01047|1.5e-42|oeu:111369870|K01047 secretory phospholipase A2 [EC:3.1.1.4] | (RefSeq) phospholipase A2-alpha-like	--	--	--	Phospholipase A2-alpha OS=Arabidopsis thaliana OX=3702 GN=PLA2-ALPHA PE=1 SV=1	Uncharacterized protein OS=Dorcoceras hygrometricum OX=472368 GN=F511_24242 PE=4 SV=1	S	Function unknown	phospholipase A2-alpha-like [Olea europaea var. sylvestris]
c81939.graph_c0	379	386	1604	2031	11.29	13.45	48.99	61.32	7.59818089144271e-11	2.03504431419907	up	[I]	Lipid transport and metabolism	Molecular Function: acyl-CoA ligase activity (GO:0003996);; Molecular Function: long-chain fatty acid-CoA ligase activity (GO:0004467);; Molecular Function: decanoate-CoA ligase activity (GO:0102391);;	K01897|0.0e+00|oeu:111380807|K01897 long-chain acyl-CoA synthetase [EC:6.2.1.3] | (RefSeq) long chain acyl-CoA synthetase 9, chloroplastic-like isoform X1	[I]	Lipid transport and metabolism	AMP-binding enzyme	Long chain acyl-CoA synthetase 9, chloroplastic OS=Arabidopsis thaliana OX=3702 GN=LACS9 PE=1 SV=1	4-coumarate--CoA ligase OS=Handroanthus impetiginosus OX=429701 GN=CDL12_11181 PE=4 SV=1	I	Lipid transport and metabolism	long chain acyl-CoA synthetase 9, chloroplastic-like [Olea europaea var. sylvestris]
c70710.graph_c1	3	24	191	153	0.26	2.51	17.48	14.03	0.00354404941924076	2.64865973371386	up	--	--	--	K23336|3.6e-114|oeu:111392507|K23336 armadillo repeat-containing protein 8 | (RefSeq) armadillo repeat-containing protein 8-like isoform X1	[R]	General function prediction only	Armadillo/beta-catenin-like repeat	--	Armadillo repeat-containing protein 8 OS=Handroanthus impetiginosus OX=429701 GN=CDL12_15034 PE=4 SV=1	S	Function unknown	armadillo repeat-containing protein 8-like isoform X1 [Olea europaea var. sylvestris]
c81383.graph_c0	557	378	108	68	21.87	17.32	4.33	2.72	1.43247485757402e-06	-2.36069293788406	down	--	--	Cellular Component: endoplasmic reticulum membrane (GO:0005789);; Cellular Component: integral component of membrane (GO:0016021);;	K20720|1.2e-129|oeu:111403768|K20720 reticulon-4 | (RefSeq) reticulon-like protein B21 isoform X1	--	--	Reticulon	Reticulon-like protein B21 OS=Arabidopsis thaliana OX=3702 GN=RTNLB21 PE=2 SV=2	Reticulon-like protein (Fragment) OS=Davidia involucrata OX=16924 GN=Din_013317 PE=4 SV=1	S	Function unknown	reticulon-like protein B21 isoform X2 [Olea europaea var. sylvestris]
c79439.graph_c0	564	2227	159	207	24.59	114.08	7.13	9.21	0.000107045269837808	-2.68722660088034	down	--	--	Molecular Function: aspartic-type endopeptidase activity (GO:0004190);; Biological Process: proteolysis (GO:0006508);; Biological Process: protein catabolic process (GO:0030163);;	K22683|4.6e-229|oeu:111409921|K22683 aspartyl protease family protein [EC:3.4.23.-] | (RefSeq) aspartyl protease family protein 2-like	[O]	Posttranslational modification, protein turnover, chaperones	Xylanase inhibitor N-terminal;; Xylanase inhibitor C-terminal;; Eukaryotic aspartyl protease	Aspartyl protease family protein 2 OS=Arabidopsis thaliana OX=3702 GN=APF2 PE=2 SV=1	LOW QUALITY PROTEIN: aspartyl protease family protein 2-like OS=Nicotiana tabacum OX=4097 GN=LOC107798880 PE=3 SV=1	O	Posttranslational modification, protein turnover, chaperones	aspartyl protease family protein 2-like [Olea europaea var. sylvestris]
c76433.graph_c0	358	3152	246	120	60.98	640.11	43.82	21.16	0.00259873980328513	-2.66529798170402	down	--	--	Molecular Function: cysteine-type endopeptidase inhibitor activity (GO:0004869);;	--	--	--	Aspartic acid proteinase inhibitor;; Cystatin domain	--	Cystatin domain-containing protein OS=Nyssa sinensis OX=561372 GN=F0562_014444 PE=3 SV=1	--	--	cysteine proteinase inhibitor 1-like [Olea europaea var. sylvestris]
c70780.graph_c0	0	3	424	583	0	0.22	27.6	37.96	8.6821200757884e-27	6.65121724801633	up	--	--	Cellular Component: integral component of membrane (GO:0016021);; Biological Process: lipid storage (GO:0019915);;	K19365|6.9e-174|oeu:111370326|K19365 seipin | (RefSeq) seipin-1	[S]	Function unknown	Putative adipose-regulatory protein (Seipin)	Seipin-1 OS=Arabidopsis thaliana OX=3702 GN=SEI1 PE=2 SV=1	Uncharacterized protein OS=Nyssa sinensis OX=561372 GN=F0562_031155 PE=4 SV=1	S	Function unknown	seipin-1 [Olea europaea var. sylvestris]
c63940.graph_c0	346	289	894	964	17.02	16.66	44.65	48.46	4.7292214720099e-05	1.36545545688617	up	--	--	Molecular Function: DNA binding (GO:0003677);; Cellular Component: nucleus (GO:0005634);;	K09422|4.1e-139|oeu:111402682|K09422 transcription factor MYB, plant | (RefSeq) myb-related protein 308-like	[K]	Transcription	Myb-like DNA-binding domain;; Myb-like DNA-binding domain	Transcription factor MYB26 OS=Arabidopsis thaliana OX=3702 GN=MYB26 PE=2 SV=1	Uncharacterized protein OS=Nyssa sinensis OX=561372 GN=F0562_024159 PE=4 SV=1	--	--	myb-related protein 308-like [Olea europaea var. sylvestris]
c84492.graph_c0	24	52	766	357	0.84	1.89	21.7	9.64	2.48188953355901e-07	3.26114987365241	up	--	--	Biological Process: regionalization (GO:0003002);; Molecular Function: protein binding (GO:0005515);; Biological Process: response to stress (GO:0006950);; Biological Process: response to osmotic stress (GO:0006970);; Biological Process: cell communication (GO:0007154);; Biological Process: signal transduction (GO:0007165);; Biological Process: multicellular organism development (GO:0007275);; Bi…	K09527|9.2e-66|hbr:110633760|K09527 DnaJ homolog subfamily C member 7 | (RefSeq) TPR repeat-containing thioredoxin TTL1-like	[R]	General function prediction only	Tetratricopeptide repeat;; Tetratricopeptide repeat;; TPR repeat;; Tetratricopeptide repeat;; Tetratricopeptide repeat;; Tetratricopeptide repeat;; Tetratricopeptide repeat	Inactive TPR repeat-containing thioredoxin TTL3 OS=Arabidopsis thaliana OX=3702 GN=TTL3 PE=1 SV=2	TPR_REGION domain-containing protein OS=Nyssa sinensis OX=561372 GN=F0562_005500 PE=4 SV=1	S	Function unknown	inactive TPR repeat-containing thioredoxin TTL3-like [Olea europaea var. sylvestris]
c63153.graph_c1	409	437	192	151	10.76	13.94	5.16	4.49	0.0024687796621244	-1.37672629075829	down	--	--	--	--	--	--	--	BTB/POZ domain-containing protein At3g50780 OS=Arabidopsis thaliana OX=3702 GN=At3g50780 PE=2 SV=1	Uncharacterized protein OS=Davidia involucrata OX=16924 GN=Din_032830 PE=4 SV=1	S	Function unknown	BTB/POZ domain-containing protein At3g50780-like [Olea europaea var. sylvestris]
c72014.graph_c0	3043	197	9	7	137.64	10.4	0.38	0.33	1.03993756000659e-11	-5.44786403595722	down	--	--	Molecular Function: magnesium ion binding (GO:0000287);; Molecular Function: terpene synthase activity (GO:0010333);; Molecular Function: copal-8-ol diphosphate synthase activity (GO:0102161);;	K04120|5.2e-146|var:108347906|K04120 ent-copalyl diphosphate synthase [EC:5.5.1.13] | (RefSeq) ent-copalyl diphosphate synthase, chloroplastic	--	--	Terpene synthase, N-terminal domain;; Terpene synthase family, metal binding domain	(+)-copalyl diphosphate synthase 3, chloroplastic OS=Marrubium vulgare OX=41230 GN=CPS3 PE=1 SV=1	Copal-8-ol diphosphate hydratase OS=Handroanthus impetiginosus OX=429701 GN=CDL12_09427 PE=4 SV=1	S	Function unknown	copal-8-ol diphosphate hydratase, chloroplastic-like isoform X2 [Olea europaea var. sylvestris]
c76449.graph_c0	198	41	14	8	10.79	7.6	0.79	0.45	0.0032560705451204	-2.67545536524502	down	[Q]	Secondary metabolites biosynthesis, transport and catabolism	Biological Process: lipid metabolic process (GO:0006629);; Biological Process: suberin biosynthetic process (GO:0010345);; Biological Process: long-chain fatty-acyl-CoA metabolic process (GO:0035336);; Cellular Component: intracellular membrane-bounded organelle (GO:0043231);; Molecular Function: fatty-acyl-CoA reductase (alcohol-forming) activity (GO:0080019);; Molecular Function: alcohol-formin…	K13356|7.9e-235|oeu:111391341|K13356 alcohol-forming fatty acyl-CoA reductase [EC:1.2.1.84] | (RefSeq) fatty acyl-CoA reductase 3-like	[I]	Lipid transport and metabolism	Male sterility protein;; Male sterility protein;; RmlD substrate binding domain	Probable fatty acyl-CoA reductase 4 OS=Arabidopsis thaliana OX=3702 GN=FAR4 PE=1 SV=1	Fatty acyl-CoA reductase OS=Erythranthe guttata OX=4155 GN=MIMGU_mgv1a004946mg PE=3 SV=1	I	Lipid transport and metabolism	fatty acyl-CoA reductase 3-like [Olea europaea var. sylvestris]
c71481.graph_c0	1250	996	522	338	58.88	55.16	25.32	16.27	0.0016611876057617	-1.44052603340221	down	[G]	Carbohydrate transport and metabolism	Molecular Function: ATP binding (GO:0005524);; Biological Process: glycogen biosynthetic process (GO:0005978);; Molecular Function: glucose-1-phosphate adenylyltransferase activity (GO:0008878);; Cellular Component: chloroplast (GO:0009507);; Biological Process: starch biosynthetic process (GO:0019252);;	K00975|9.8e-258|oeu:111368196|K00975 glucose-1-phosphate adenylyltransferase [EC:2.7.7.27] | (RefSeq) glucose-1-phosphate adenylyltransferase small subunit, chloroplastic/amyloplastic-like isoform X1	[M]	Cell wall/membrane/envelope biogenesis	Nucleotidyl transferase;; MobA-like NTP transferase domain	Glucose-1-phosphate adenylyltransferase small subunit, chloroplastic/amyloplastic OS=Solanum tuberosum OX=4113 PE=1 SV=2	Glucose-1-phosphate adenylyltransferase OS=Handroanthus impetiginosus OX=429701 GN=CDL12_28676 PE=3 SV=1	M	Cell wall/membrane/envelope biogenesis	glucose-1-phosphate adenylyltransferase small subunit, chloroplastic/amyloplastic-like isoform X1 [Olea europaea var. sylvestris]
c73684.graph_c0	0	0	62	27	0	0	10.4	4.96	0.000218303958216572	3.65636196773011	up	--	--	Cellular Component: integral component of membrane (GO:0016021);;	K17991|9.9e-36|oeu:111401568|K17991 peroxygenase [EC:1.11.2.3] | (RefSeq) peroxygenase-like	--	--	Caleosin related protein	Peroxygenase OS=Sesamum indicum OX=4182 GN=SOP1 PE=1 SV=1	Uncharacterized protein (Fragment) OS=Eucalyptus grandis OX=71139 GN=EUGRSUZ_H02961 PE=3 SV=1	S	Function unknown	peroxygenase-like [Olea europaea var. sylvestris]
c77421.graph_c0	5359	1460	873	327	92.31	51.96	18.22	10.83	0.00342554565626323	-2.21741483928554	down	[E]	Amino acid transport and metabolism	Biological Process: glutathione catabolic process (GO:0006751);; Molecular Function: glutathione hydrolase activity (GO:0036374);;	K18592|1.4e-167|oeu:111373088|K18592 gamma-glutamyltranspeptidase / glutathione hydrolase / leukotriene-C4 hydrolase [EC:2.3.2.2 3.4.19.13 3.4.19.14] | (RefSeq) glutathione hydrolase 1-like isoform X1	[E]	Amino acid transport and metabolism	Gamma-glutamyltranspeptidase;; Gamma-glutamyltranspeptidase;; GAG-pre-integrase domain;; Domain of unknown function (DUF4219)	Glutathione hydrolase 1 OS=Arabidopsis thaliana OX=3702 GN=GGT1 PE=2 SV=1	Gamma-glutamyltranspeptidase 1 OS=Nicotiana attenuata OX=49451 GN=GGT1 PE=4 SV=1	E	Amino acid transport and metabolism	glutathione hydrolase 1-like isoform X2 [Olea europaea var. sylvestris]
c83666.graph_c0	100	92	537	258	2.92	3.18	15.49	9.84	0.00526061821726512	1.74522468582237	up	--	--	Cellular Component: integral component of membrane (GO:0016021);;	K24195|2.7e-215|sind:105171762|K24195 xenotropic and polytropic retrovirus receptor 1 | (RefSeq) phosphate transporter PHO1	[U]	Intracellular trafficking, secretion, and vesicular transport	SPX domain;; EXS family;; EXS family	Phosphate transporter PHO1 OS=Arabidopsis thaliana OX=3702 GN=PHO1 PE=1 SV=1	Putative small molecule transporter OS=Handroanthus impetiginosus OX=429701 GN=CDL12_13073 PE=3 SV=1	U	Intracellular trafficking, secretion, and vesicular transport	phosphate transporter PHO1 [Sesamum indicum]
c72894.graph_c1	0	2	104	199	0	0.16	7.19	13.58	1.03170262393012e-10	4.98747838752249	up	[BQ]	--	Cellular Component: nucleus (GO:0005634);; Molecular Function: NAD-dependent histone deacetylase activity (H3-K14 specific) (GO:0032041);; Molecular Function: metal ion binding (GO:0046872);;	K06067|4.8e-92|oeu:111366506|K06067 histone deacetylase 1/2 [EC:3.5.1.98] | (RefSeq) histone deacetylase 19-like	[B]	Chromatin structure and dynamics	Histone deacetylase domain	Histone deacetylase 1 OS=Oryza sativa subsp. japonica OX=39947 GN=HDAC1 PE=1 SV=1	Histone deacetylase OS=Vitis vinifera OX=29760 GN=HDA19_0 PE=3 SV=1	B	Chromatin structure and dynamics	histone deacetylase 19-like [Olea europaea var. sylvestris]
c78848.graph_c0	0	0	170	126	0	0	15.42	11.45	4.42056126301329e-13	5.6965949101423	up	--	--	Molecular Function: DNA-binding transcription factor activity (GO:0003700);; Cellular Component: nucleus (GO:0005634);; Biological Process: response to abscisic acid (GO:0009737);; Biological Process: positive regulation of transcription, DNA-templated (GO:0045893);;	K14432|2.7e-101|oeu:111404083|K14432 ABA responsive element binding factor | (RefSeq) protein ABSCISIC ACID-INSENSITIVE 5-like	--	--	--	Protein ABSCISIC ACID-INSENSITIVE 5 OS=Arabidopsis thaliana OX=3702 GN=ABI5 PE=1 SV=1	BZIP domain-containing protein OS=Handroanthus impetiginosus OX=429701 GN=CDL12_01575 PE=4 SV=1	K	Transcription	protein ABSCISIC ACID-INSENSITIVE 5-like [Olea europaea var. sylvestris]
c85233.graph_c0	102	56	603	806	1.93	1.12	11.74	15.08	1.7226701890235e-10	2.83502127923999	up	[M]	Cell wall/membrane/envelope biogenesis	Molecular Function: protein serine/threonine kinase activity (GO:0004674);; Molecular Function: ATP binding (GO:0005524);; Cellular Component: integral component of membrane (GO:0016021);;	K13415|1.5e-92|pmum:103331496|K13415 protein brassinosteroid insensitive 1 [EC:2.7.10.1 2.7.11.1] | (RefSeq) systemin receptor SR160	--	--	Leucine rich repeat;; Protein tyrosine and serine/threonine kinase;; Protein kinase domain;; Leucine Rich repeats (2 copies);; Leucine Rich Repeat	Leucine-rich repeat receptor protein kinase MSP1 OS=Oryza sativa subsp. japonica OX=39947 GN=MSP1 PE=1 SV=1	leucine-rich repeat receptor protein kinase EXS-like OS=Nicotiana sylvestris OX=4096 GN=LOC104219119 PE=3 SV=1	T	Signal transduction mechanisms	leucine-rich repeat receptor protein kinase MSP1-like [Olea europaea var. sylvestris]
c60687.graph_c0	315	246	77	37	19.1	17.55	4.63	2.4	0.00026669045386438	-2.19090137115851	down	--	--	Molecular Function: DNA binding (GO:0003677);; Cellular Component: nucleus (GO:0005634);;	K09422|2.7e-99|oeu:111400894|K09422 transcription factor MYB, plant | (RefSeq) myb-related protein 306-like	[K]	Transcription	Myb-like DNA-binding domain;; Myb-like DNA-binding domain;; Myb-like DNA-binding domain;; Myb-like DNA-binding domain	Transcription factor MYB94 OS=Arabidopsis thaliana OX=3702 GN=MYB94 PE=1 SV=1	Uncharacterized protein OS=Camellia sinensis var. sinensis OX=542762 GN=TEA_012889 PE=4 SV=1	--	--	myb-related protein 306-like [Olea europaea var. sylvestris]
c77572.graph_c0	428	564	1339	1328	13.79	22.2	45.63	46.57	0.0030161124813229	1.22342228096887	up	--	--	Molecular Function: metal ion binding (GO:0046872);;	--	--	--	--	--	Uncharacterized protein OS=Handroanthus impetiginosus OX=429701 GN=CDL12_24451 PE=4 SV=1	--	--	uncharacterized protein LOC111383782 isoform X1 [Olea europaea var. sylvestris]
c83562.graph_c0	1083	1042	448	511	33.77	37.71	13.72	14.94	0.000103994775035281	-1.26094513712614	down	[M]	Cell wall/membrane/envelope biogenesis	Molecular Function: protein serine/threonine kinase activity (GO:0004674);; Molecular Function: ATP binding (GO:0005524);; Cellular Component: integral component of membrane (GO:0016021);; Molecular Function: polysaccharide binding (GO:0030247);;	K23544|9.0e-47|brp:103842861|K23544 serine incorporator 1/3 | (RefSeq) serine incorporator 3	[T]	Signal transduction mechanisms	Wall-associated receptor kinase C-terminal;; Wall-associated receptor kinase galacturonan-binding;; Protein kinase domain;; Protein tyrosine and serine/threonine kinase	LEAF RUST 10 DISEASE-RESISTANCE LOCUS RECEPTOR-LIKE PROTEIN KINASE-like 1.4 OS=Arabidopsis thaliana OX=3702 GN=LRK10L-1.4 PE=2 SV=2	Serine/threonine protein kinase OS=Handroanthus impetiginosus OX=429701 GN=CDL12_24146 PE=4 SV=1	T	Signal transduction mechanisms	LEAF RUST 10 DISEASE-RESISTANCE LOCUS RECEPTOR-LIKE PROTEIN KINASE-like 1.3 isoform X4 [Olea europaea var. sylvestris]
c72201.graph_c0	0	0	37	75	0	0	1.49	2.99	1.28897469756598e-05	4.08711718915072	up	--	--	Molecular Function: nucleic acid binding (GO:0003676);; Molecular Function: RNA-DNA hybrid ribonuclease activity (GO:0004523);; Biological Process: DNA integration (GO:0015074);;	K13457|1.3e-30|pmum:103334684|K13457 disease resistance protein RPM1 | (RefSeq) disease resistance protein RPM1-like	[R]	General function prediction only	--	--	Ribonuclease H OS=Fagus sylvatica OX=28930 GN=FSB_LOCUS28609 PE=4 SV=1	L	Replication, recombination and repair	uncharacterized protein LOC110767855 [Prunus avium]
c71392.graph_c0	164	256	736	763	12.33	23.12	64.51	66.07	0.000875744136870018	1.58321274944262	up	--	--	Molecular Function: DNA binding (GO:0003677);; Cellular Component: host cell nucleus (GO:0042025);;	--	[KB]	--	Methyl-CpG binding domain	Methyl-CpG-binding domain-containing protein 6 OS=Arabidopsis thaliana OX=3702 GN=MBD6 PE=1 SV=1	MBD domain-containing protein OS=Handroanthus impetiginosus OX=429701 GN=CDL12_24662 PE=4 SV=1	--	--	methyl-CpG-binding domain-containing protein 5-like [Olea europaea var. sylvestris]
c44954.graph_c0	175	111	4	0	17.84	13.51	0.43	0	4.14156602016576e-10	-4.71677036898023	down	--	--	--	--	--	--	--	--	Uncharacterized protein OS=Davidia involucrata OX=16924 GN=Din_048313 PE=4 SV=1	--	--	Heat stress transcription factor B-4b, putative [Theobroma cacao]
c79624.graph_c0	47	50	157	213	2.69	3.51	8.92	12.4	0.00395207594982716	1.64292166933134	up	--	--	Molecular Function: FMN binding (GO:0010181);; Molecular Function: oxidoreductase activity (GO:0016491);; Molecular Function: metal ion binding (GO:0046872);;	K10884|5.0e-06|csl:COCSUDRAFT_42298|K10884 ATP-dependent DNA helicase 2 subunit 1 | (RefSeq) ATP-dependent DNA helicase ii	--	--	CCCH-type zinc finger;; Zinc finger domain;; Zinc finger C-x8-C-x5-C-x3-H type (and similar);; Torus domain	Zinc finger CCCH domain-containing protein 62 OS=Oryza sativa subsp. japonica OX=39947 GN=Os10g0391300 PE=4 SV=2	(S)-2-hydroxy-acid oxidase OS=Malus domestica OX=3750 GN=DVH24_000486 PE=3 SV=1	S	Function unknown	zinc finger CCCH domain-containing protein 62-like [Olea europaea var. sylvestris]
c80144.graph_c3	536	731	136	243	22.48	33	5.61	10.11	0.000586935656198701	-1.77955318430175	down	--	--	--	--	--	--	Protein of unknown function (DUF3741)	--	Uncharacterized protein OS=Davidia involucrata OX=16924 GN=Din_014370 PE=4 SV=1	S	Function unknown	uncharacterized protein LOC105172605 [Sesamum indicum]
c62128.graph_c0	13	10	291	334	0.75	0.92	15.89	17.57	8.41784137948419e-18	4.22686733298152	up	[QV]	--	Molecular Function: monooxygenase activity (GO:0004497);; Molecular Function: iron ion binding (GO:0005506);; Cellular Component: integral component of membrane (GO:0016021);; Molecular Function: oxidoreductase activity, acting on paired donors, with incorporation or reduction of molecular oxygen (GO:0016705);; Molecular Function: heme binding (GO:0020037);;	K09590|1.5e-251|oeu:111409964|K09590 brassinosteroid-6-oxidase 1 [EC:1.14.-.-] | (RefSeq) cytochrome P450 85A1-like	[QI]	--	Cytochrome P450;; Cytochrome P450	Cytochrome P450 85A1 OS=Solanum lycopersicum OX=4081 GN=CYP85A1 PE=2 SV=1	Cytochrome P450 CYP4/CYP19/CYP26 subfamily OS=Handroanthus impetiginosus OX=429701 GN=CDL12_00036 PE=3 SV=1	Q	Secondary metabolites biosynthesis, transport and catabolism	cytochrome P450 85A1-like [Olea europaea var. sylvestris]
c83340.graph_c1	0	1	1243	1503	0	0.07	25.96	32.82	3.85009788025988e-45	8.5049517936613	up	--	--	Molecular Function: DNA binding (GO:0003677);; Cellular Component: nucleus (GO:0005634);;	K09422|1.3e-150|oeu:111388600|K09422 transcription factor MYB, plant | (RefSeq) transcription factor LAF1-like	[K]	Transcription	Myb-like DNA-binding domain;; Myb-like DNA-binding domain	Transcription factor MYB52 OS=Arabidopsis thaliana OX=3702 GN=MYB52 PE=2 SV=1	Uncharacterized protein OS=Nyssa sinensis OX=561372 GN=F0562_027843 PE=4 SV=1	--	--	transcription factor LAF1-like [Olea europaea var. sylvestris]
c80358.graph_c0	0	4	39	87	0	0.84	1.19	4.04	0.00371416711789801	2.95138743882741	up	--	--	Biological Process: proteolysis (GO:0006508);; Molecular Function: cysteine-type peptidase activity (GO:0008234);;	--	--	--	Ulp1 protease family, C-terminal catalytic domain;; Domain of unknown function (DUF1985)	--	uncharacterized protein LOC107850748 isoform X1 OS=Capsicum annuum OX=4072 GN=LOC107850748 PE=3 SV=1	S	Function unknown	PREDICTED: uncharacterized protein LOC108212288 [Daucus carota subsp. sativus]
c44928.graph_c0	362	92	12	3	19.71	5.9	0.67	0.17	2.37616638007994e-06	-3.81339433345915	down	[O]	Posttranslational modification, protein turnover, chaperones	Molecular Function: cysteine-type peptidase activity (GO:0008234);;	K16290|6.1e-187|sind:105178386|K16290 xylem cysteine proteinase [EC:3.4.22.-] | (RefSeq) cysteine protease XCP2	[O]	Posttranslational modification, protein turnover, chaperones	Papain family cysteine protease;; Cathepsin propeptide inhibitor domain (I29)	Cysteine protease XCP1 OS=Arabidopsis thaliana OX=3702 GN=XCP1 PE=1 SV=1	Cysteine proteinase Cathepsin F OS=Handroanthus impetiginosus OX=429701 GN=CDL12_12700 PE=3 SV=1	O	Posttranslational modification, protein turnover, chaperones	cysteine protease XCP2 [Sesamum indicum]
c73159.graph_c0	13	35	694	774	0.67	2.02	41.27	45.74	5.63566253804065e-16	4.29748932284248	up	--	--	Molecular Function: DNA binding (GO:0003677);; Cellular Component: nucleus (GO:0005634);;	K09422|8.4e-121|oeu:111389809|K09422 transcription factor MYB, plant | (RefSeq) transcription factor MYB52-like	[K]	Transcription	Myb-like DNA-binding domain;; Myb-like DNA-binding domain	Transcription factor CSA OS=Oryza sativa subsp. japonica OX=39947 GN=CSA PE=2 SV=2	Uncharacterized protein OS=Davidia involucrata OX=16924 GN=Din_005761 PE=4 SV=1	--	--	transcription factor MYB52-like [Olea europaea var. sylvestris]
c64271.graph_c0	91	41	438	241	9.88	5.32	49.72	27.54	0.00296619827705287	1.99875599982234	up	--	--	Cellular Component: integral component of membrane (GO:0016021);; Biological Process: regulation of amino acid export (GO:0080143);;	--	--	--	--	Protein GLUTAMINE DUMPER 3 OS=Arabidopsis thaliana OX=3702 GN=GDU3 PE=1 SV=1	Uncharacterized protein OS=Handroanthus impetiginosus OX=429701 GN=CDL12_10922 PE=3 SV=1	S	Function unknown	protein GLUTAMINE DUMPER 5-like [Olea europaea var. sylvestris]
c56364.graph_c0	48	75	7	1	1.62	3.84	0.49	0.05	0.00294240418098134	-2.85345157220092	down	--	--	Biological Process: phloem development (GO:0010088);;	--	--	--	Sieve element occlusion N-terminus;; Sieve element occlusion C-terminus	Protein SIEVE ELEMENT OCCLUSION B OS=Arabidopsis thaliana OX=3702 GN=SEOB PE=1 SV=1	Uncharacterized protein OS=Coffea canephora OX=49390 GN=GSCOC_T00042667001 PE=4 SV=1	S	Function unknown	protein SIEVE ELEMENT OCCLUSION B-like [Olea europaea var. sylvestris]
c72426.graph_c0	931	1141	421	474	31.87	45.77	14.81	16.51	0.000600192422315675	-1.31702479715739	down	--	--	Molecular Function: transcription coregulator activity (GO:0003712);; Cellular Component: nucleus (GO:0005634);;	K14494|2.1e-295|oeu:111367486|K14494 DELLA protein | (RefSeq) DELLA protein GAI-like	--	--	GRAS domain family;; Transcriptional regulator DELLA protein N terminal	DELLA protein GAI OS=Solanum lycopersicum OX=4081 GN=GAI PE=2 SV=1	GRAS family transcription factor family protein OS=Fraxinus mandshurica OX=56029 GN=GAI PE=2 SV=1	K	Transcription	GRAS family transcription factor family protein [Fraxinus mandshurica]
c79441.graph_c0	549	614	1175	1848	18.96	20.04	43.94	49.03	0.00972058230520862	1.16644800029634	up	--	--	Molecular Function: protein tyrosine phosphatase activity (GO:0004725);; Molecular Function: protein tyrosine/serine/threonine phosphatase activity (GO:0008138);;	K14165|5.9e-39|cann:107856706|K14165 atypical dual specificity phosphatase [EC:3.1.3.16 3.1.3.48] | (RefSeq) putative dual specificity protein phosphatase DSP8	[V]	Defense mechanisms	--	Phosphatidylglycerophosphate phosphatase PTPMT1 OS=Arabidopsis thaliana OX=3702 GN=PTPMT1 PE=1 SV=2	Uncharacterized protein OS=Davidia involucrata OX=16924 GN=Din_019197 PE=4 SV=1	V	Defense mechanisms	putative dual specificity protein phosphatase DSP8 [Olea europaea var. sylvestris]
c82202.graph_c1	35	50	445	465	0.95	1.59	13.31	13.31	3.0464727418928e-12	3.06398574148789	up	[L]	Replication, recombination and repair	Molecular Function: DNA binding (GO:0003677);; Molecular Function: DNA helicase activity (GO:0003678);; Molecular Function: ATP binding (GO:0005524);; Cellular Component: nucleus (GO:0005634);; Biological Process: DNA replication initiation (GO:0006270);; Cellular Component: MCM complex (GO:0042555);;	K02541|0.0e+00|oeu:111397116|K02541 DNA replication licensing factor MCM3 [EC:3.6.4.12] | (RefSeq) DNA replication licensing factor MCM3 homolog 2	[L]	Replication, recombination and repair	MCM P-loop domain;; MCM OB domain;; MCM AAA-lid domain;; Magnesium chelatase, subunit ChlI;; MCM N-terminal domain	DNA replication licensing factor MCM3 homolog 2 OS=Zea mays OX=4577 GN=ROA2 PE=2 SV=1	DNA helicase OS=Handroanthus impetiginosus OX=429701 GN=CDL12_07035 PE=3 SV=1	L	Replication, recombination and repair	DNA replication licensing factor MCM3 homolog 2 [Olea europaea var. sylvestris]
c75439.graph_c1	215	648	13730	18646	8.74	30.92	573.8	772.23	1.42144713384742e-16	4.52129479605972	up	[QV]	--	Molecular Function: monooxygenase activity (GO:0004497);; Molecular Function: iron ion binding (GO:0005506);; Cellular Component: integral component of membrane (GO:0016021);; Molecular Function: oxidoreductase activity, acting on paired donors, with incorporation or reduction of molecular oxygen (GO:0016705);; Molecular Function: heme binding (GO:0020037);;	K20617|2.9e-149|psom:113321153|K20617 cytochrome P450 family 71 subfamily A | (RefSeq) cytochrome P450 71A1-like	[Q]	Secondary metabolites biosynthesis, transport and catabolism	Cytochrome P450	2-methylbutanal oxime monooxygenase OS=Manihot esculenta OX=3983 GN=CYP71E7 PE=1 SV=1	2-methylbutanal oxime monooxygenase OS=Actinidia chinensis var. chinensis OX=1590841 GN=CEY00_Acc16577 PE=3 SV=1	Q	Secondary metabolites biosynthesis, transport and catabolism	cytochrome P450 71B10-like [Olea europaea var. sylvestris]
c74649.graph_c3	2	8	108	106	0.31	0.79	14.16	10.38	1.91265820580905e-05	3.35775999530543	up	--	--	Molecular Function: protein kinase activity (GO:0004672);; Molecular Function: ATP binding (GO:0005524);;	K08864|3.8e-34|oeu:111405866|K08864 tousled-like kinase [EC:2.7.11.1] | (RefSeq) serine/threonine-protein kinase TOUSLED	--	--	--	Serine/threonine-protein kinase TOUSLED OS=Arabidopsis thaliana OX=3702 GN=TOUSLED PE=1 SV=1	Tousled-like protein kinase OS=Handroanthus impetiginosus OX=429701 GN=CDL12_06381 PE=4 SV=1	T	Signal transduction mechanisms	Tousled-like protein kinase [Handroanthus impetiginosus]
c61548.graph_c0	223	248	583	982	25.38	33.63	69.24	116.72	0.00180235320922753	1.48797607705569	up	--	--	Biological Process: metal ion transport (GO:0030001);; Molecular Function: metal ion binding (GO:0046872);;	K10752|2.5e-36|zju:107427343|K10752 histone-binding protein RBBP4 | (RefSeq) LOW QUALITY PROTEIN: WD-40 repeat-containing protein MSI3	[P]	Inorganic ion transport and metabolism	Heavy-metal-associated domain	Heavy metal-associated isoprenylated plant protein 21 OS=Arabidopsis thaliana OX=3702 GN=HIPP21 PE=1 SV=1	HMA domain-containing protein OS=Camellia sinensis var. sinensis OX=542762 GN=TEA_024545 PE=4 SV=1	P	Inorganic ion transport and metabolism	heavy metal-associated isoprenylated plant protein 21 [Sesamum indicum]
c59982.graph_c0	63	59	5	1	26.13	31.85	2.34	0.51	0.000218303958216572	-3.25020868901586	down	[C]	Energy production and conversion	Molecular Function: malate dehydrogenase (decarboxylating) (NAD+) activity (GO:0004471);; Molecular Function: metal ion binding (GO:0046872);; Molecular Function: NAD binding (GO:0051287);;	K00029|2.7e-59|sind:105172655|K00029 malate dehydrogenase (oxaloacetate-decarboxylating)(NADP+) [EC:1.1.1.40] | (RefSeq) NADP-dependent malic enzyme-like isoform X1	[C]	Energy production and conversion	Malic enzyme, NAD binding domain	NADP-dependent malic enzyme OS=Vitis vinifera OX=29760 PE=2 SV=1	Malic enzyme OS=Actinidia chinensis var. chinensis OX=1590841 GN=CEY00_Acc28624 PE=3 SV=1	C	Energy production and conversion	NADP-dependent malic enzyme-like isoform X1 [Sesamum indicum]
c73106.graph_c0	166	228	9	9	9.18	14.04	0.48	0.47	2.0039018475162e-12	-4.06587792874584	down	[L]	Replication, recombination and repair	Biological Process: base-excision repair (GO:0006284);; Molecular Function: DNA-3-methyladenine glycosylase activity (GO:0008725);;	K01246|1.3e-85|oeu:111396832|K01246 DNA-3-methyladenine glycosylase I [EC:3.2.2.20] | (RefSeq) uncharacterized protein LOC111396832	--	--	Methyladenine glycosylase;; Methyladenine glycosylase	--	GMP synthase OS=Actinidia chinensis var. chinensis OX=1590841 GN=CEY00_Acc15334 PE=4 SV=1	F	Nucleotide transport and metabolism	uncharacterized protein LOC111396832 [Olea europaea var. sylvestris]
c44981.graph_c0	8287	6686	3976	3808	484.42	461.06	240.05	228.77	0.000659060406974511	-1.05764349927544	down	[O]	Posttranslational modification, protein turnover, chaperones	Molecular Function: peroxidase activity (GO:0004601);; Biological Process: cell redox homeostasis (GO:0045454);; Molecular Function: peroxiredoxin activity (GO:0051920);;	K24140|3.8e-82|oeu:111366379|K24140 glutaredoxin-dependent peroxiredoxin [EC:1.11.1.25] | (RefSeq) peroxiredoxin-2-like	[O]	Posttranslational modification, protein turnover, chaperones	Redoxin;; AhpC/TSA family	Peroxiredoxin-2B OS=Arabidopsis thaliana OX=3702 GN=PRXIIB PE=1 SV=1	Glutaredoxin-dependent peroxiredoxin OS=Handroanthus impetiginosus OX=429701 GN=CDL12_15096 PE=3 SV=1	O	Posttranslational modification, protein turnover, chaperones	peroxiredoxin-2-like [Olea europaea var. sylvestris]
c61221.graph_c0	0	0	367	121	0	0	89.67	30.77	1.58700934833425e-13	5.89541729031478	up	--	--	Molecular Function: molecular_function (GO:0003674);; Molecular Function: transporter activity (GO:0005215);; Molecular Function: lipid transporter activity (GO:0005319);; Molecular Function: phospholipid transporter activity (GO:0005548);; Biological Process: phospholipid transfer to membrane (GO:0006649);; Biological Process: transport (GO:0006810);; Biological Process: ion transport (GO:000681…	--	--	--	Probable lipid transfer;; Prolamin-like	Stamen-specific protein FIL1 OS=Antirrhinum majus OX=4151 GN=FIL1 PE=2 SV=1	AAI domain-containing protein OS=Dorcoceras hygrometricum OX=472368 GN=F511_14018 PE=4 SV=1	S	Function unknown	protein 108-like [Olea europaea var. sylvestris]
c75917.graph_c4	2	2	74	48	0.3	0.37	5.84	9.32	8.67597596816313e-05	3.42292451085641	up	--	--	Molecular Function: metal ion binding (GO:0046872);;	K11267|1.1e-07|oeu:111387900|K11267 sister chromatid cohesion protein PDS5 | (RefSeq) sister chromatid cohesion protein PDS5 homolog B-like	--	--	Zinc finger C-x8-C-x5-C-x3-H type (and similar)	--	Putative zinc finger CCCH domain-containing protein 67 (Fragment) OS=Davidia involucrata OX=16924 GN=Din_036067 PE=4 SV=1	S	Function unknown	zinc finger CCCH domain-containing protein 67 [Sesamum indicum]
c74150.graph_c0	10	13	108	125	0.84	1.3	9.43	10.92	2.38032695881478e-05	2.7757146953426	up	[G]	Carbohydrate transport and metabolism	Biological Process: alcohol metabolic process (GO:0006066);; Biological Process: phosphorus metabolic process (GO:0006793);; Biological Process: phosphate-containing compound metabolic process (GO:0006796);; Biological Process: biological_process (GO:0008150);; Biological Process: metabolic process (GO:0008152);; Biological Process: biosynthetic process (GO:0009058);; Biological Process: cellular…	--	--	--	AAA domain	P-loop NTPase domain-containing protein LPA1 homolog 2 OS=Arabidopsis thaliana OX=3702 GN=At3g45090 PE=2 SV=1	Uncharacterized protein OS=Handroanthus impetiginosus OX=429701 GN=CDL12_09200 PE=4 SV=1	G	Carbohydrate transport and metabolism	P-loop NTPase domain-containing protein LPA1 homolog 2-like [Olea europaea var. sylvestris]
c57991.graph_c0	438	43	8	8	113.75	13.92	2.39	2.35	5.32858007315873e-05	-3.56823742382963	down	--	--	--	--	--	--	--	--	Uncharacterized protein OS=Morella rubra OX=262757 GN=CJ030_MR6G021529 PE=4 SV=1	--	--	uncharacterized protein LOC113700171 [Coffea arabica]
c77995.graph_c0	0	0	580	394	0	0	40.05	31.84	1.74514095498551e-25	7.29142847442574	up	--	--	Biological Process: response to acid chemical (GO:0001101);; Biological Process: regulation of response to biotic stimulus (GO:0002831);; Biological Process: cell communication (GO:0007154);; Biological Process: signal transduction (GO:0007165);; Biological Process: biological_process (GO:0008150);; Biological Process: response to endogenous stimulus (GO:0009719);; Biological Process: response to…	--	--	--	--	--	LOB domain-containing protein OS=Handroanthus impetiginosus OX=429701 GN=CDL12_19346 PE=3 SV=1	S	Function unknown	LOB domain-containing protein 20 [Olea europaea var. sylvestris]
c67499.graph_c0	295	154	5018	3632	26.72	16.6	473.22	343.34	1.32394586183237e-20	3.90251556800947	up	--	--	Molecular Function: transferase activity (GO:0016740);;	--	--	--	Thaumatin family	Thaumatin-like protein OS=Olea europaea OX=4146 PE=1 SV=1	Putative thaumatin-like protein (Fragment) OS=Davidia involucrata OX=16924 GN=Din_022976 PE=4 SV=1	O	Posttranslational modification, protein turnover, chaperones	thaumatin-like protein [Olea europaea var. sylvestris]
c75274.graph_c0	0	0	118	55	0	0	11.36	5.54	9.82522118488101e-08	4.68825527829092	up	--	--	Molecular Function: RNA polymerase II transcription regulatory region sequence-specific DNA binding (GO:0000977);; Cellular Component: nucleus (GO:0005634);; Biological Process: positive regulation of transcription by RNA polymerase II (GO:0045944);; Molecular Function: protein dimerization activity (GO:0046983);;	K09264|1.6e-09|dct:110106857|K09264 MADS-box transcription factor, plant | (RefSeq) truncated transcription factor CAULIFLOWER A isoform X1	[K]	Transcription	SRF-type transcription factor (DNA-binding and dimerisation domain)	Agamous-like MADS-box protein AGL104 OS=Arabidopsis thaliana OX=3702 GN=AGL104 PE=1 SV=1	MADS box transcription factor OS=Handroanthus impetiginosus OX=429701 GN=CDL12_11974 PE=4 SV=1	K	Transcription	agamous-like MADS-box protein AGL104 isoform X2 [Olea europaea var. sylvestris]
c77317.graph_c1	952	349	73	87	52.77	20.49	3.76	4.13	5.93619770298753e-07	-2.83852072028932	down	--	--	Molecular Function: DNA-binding transcription factor activity (GO:0003700);; Cellular Component: nucleus (GO:0005634);; Cellular Component: host cell nucleus (GO:0042025);; Molecular Function: sequence-specific DNA binding (GO:0043565);;	K09419|1.4e-99|oeu:111397258|K09419 heat shock transcription factor, other eukaryote | (RefSeq) heat stress transcription factor C-1-like	[K]	Transcription	HSF-type DNA-binding	Heat stress transcription factor C-1 OS=Arabidopsis thaliana OX=3702 GN=HSFC1 PE=1 SV=1	HSF_DOMAIN domain-containing protein (Fragment) OS=Davidia involucrata OX=16924 GN=Din_004867 PE=3 SV=1	K	Transcription	heat stress transcription factor C-1-like [Olea europaea var. sylvestris]
c77015.graph_c0	113	554	6	2	5.57	29.36	0.3	0.11	9.28576652531327e-10	-4.81636863917636	down	--	--	Molecular Function: calmodulin binding (GO:0005516);; Biological Process: defense response (GO:0006952);; Biological Process: response to biotic stimulus (GO:0009607);; Cellular Component: integral component of membrane (GO:0016021);;	K08472|5.9e-86|oeu:111384216|K08472 mlo protein | (RefSeq) MLO-like protein 4	--	--	Mlo family;; Mlo family;; Mlo family	MLO-like protein 4 OS=Arabidopsis thaliana OX=3702 GN=MLO4 PE=2 SV=2	MLO-like protein OS=Handroanthus impetiginosus OX=429701 GN=MLO PE=3 SV=1	G	Carbohydrate transport and metabolism	MLO-like protein 4 [Olea europaea var. sylvestris]
c83662.graph_c1	0	9	77	146	0	0.3	2.39	4.3	0.00505949085400148	2.85355792243822	up	--	--	--	--	--	--	Plant mobile domain	Protein MAINTENANCE OF MERISTEMS OS=Arabidopsis thaliana OX=3702 GN=MAIN PE=1 SV=1	PMD domain-containing protein OS=Coffea canephora OX=49390 GN=GSCOC_T00021049001 PE=4 SV=1	S	Function unknown	uncharacterized protein LOC111404661 [Olea europaea var. sylvestris]
c82817.graph_c0	1030	1047	315	406	33.63	40.12	10.76	12.64	2.06626083338387e-06	-1.62426513037178	down	[G]	Carbohydrate transport and metabolism	Molecular Function: glycogen (starch) synthase activity (GO:0004373);; Cellular Component: amyloplast (GO:0009501);; Cellular Component: chloroplast (GO:0009507);; Biological Process: starch biosynthetic process (GO:0019252);;	K00703|7.5e-140|oeu:111372680|K00703 starch synthase [EC:2.4.1.21] | (RefSeq) glycogen synthase-like isoform X1	--	--	Starch synthase catalytic domain;; Glycosyltransferase Family 4;; Starch synthase catalytic domain;; Glycosyl transferases group 1	Probable starch synthase 4, chloroplastic/amyloplastic OS=Arabidopsis thaliana OX=3702 GN=SS4 PE=1 SV=1	Starch synthase, chloroplastic/amyloplastic OS=Handroanthus impetiginosus OX=429701 GN=CDL12_24598 PE=3 SV=1	H	Coenzyme transport and metabolism	glycogen synthase-like isoform X1 [Olea europaea var. sylvestris]
c67900.graph_c0	1733	1234	471	355	108.47	91.29	30.79	23.14	1.17834198431046e-06	-1.89146100610651	down	--	--	Molecular Function: zinc ion binding (GO:0008270);;	--	--	--	B-box zinc finger	B-box zinc finger protein 24 OS=Arabidopsis thaliana OX=3702 GN=BBX24 PE=1 SV=1	Putative COL domain class transcription factor isoform 1 OS=Davidia involucrata OX=16924 GN=Din_034214 PE=4 SV=1	S	Function unknown	B-box zinc finger protein 24 [Sesamum indicum]
c85656.graph_c1	50	193	5516	10457	1.32	6	149.52	280.03	2.16202904604123e-16	5.04096446938468	up	[QV]	--	Molecular Function: monooxygenase activity (GO:0004497);; Molecular Function: iron ion binding (GO:0005506);; Cellular Component: integral component of membrane (GO:0016021);; Molecular Function: oxidoreductase activity, acting on paired donors, with incorporation or reduction of molecular oxygen (GO:0016705);; Molecular Function: heme binding (GO:0020037);;	K13029|2.6e-154|sita:101785891|K13029 4-hydroxyphenylacetaldehyde oxime monooxygenase [EC:1.14.14.37] | (RefSeq) 4-hydroxyphenylacetaldehyde oxime monooxygenase	[Q]	Secondary metabolites biosynthesis, transport and catabolism	Cytochrome P450	4-hydroxyphenylacetaldehyde oxime monooxygenase OS=Sorghum bicolor OX=4558 GN=CYP71E1 PE=1 SV=1	Uncharacterized protein OS=Camellia sinensis var. sinensis OX=542762 GN=TEA_015660 PE=3 SV=1	Q	Secondary metabolites biosynthesis, transport and catabolism	cytochrome P450 71B10-like [Camellia sinensis]
c61128.graph_c0	1	4	10058	25218	0.14	0.72	1573.32	4039.78	2.3427176794253e-76	10.510448187403	up	--	--	Molecular Function: nutrient reservoir activity (GO:0045735);;	--	--	--	Protease inhibitor/seed storage/LTP family	2S albumin seed storage protein (Fragment) OS=Juglans regia OX=51240 PE=1 SV=1	2S albumin OS=Striga asiatica OX=4170 GN=STAS_04888 PE=3 SV=1	--	--	2S sulfur-rich seed storage protein 2-like [Olea europaea var. sylvestris]
c85904.graph_c0	159	447	1	4	24.49	83.45	0.16	0.66	5.83702063000082e-14	-5.43554867358749	down	--	--	--	--	--	--	Probable lipid transfer;; Protease inhibitor/seed storage/LTP family	--	Putative lipid-transfer protein DIR1 OS=Morella rubra OX=262757 GN=CJ030_MR2G024412 PE=4 SV=1	S	Function unknown	putative lipid-transfer protein DIR1 [Olea europaea var. sylvestris]
c54010.graph_c0	123	74	10	4	19.81	14.48	1.71	0.7	2.96312610974894e-05	-3.18933994033094	down	[QV]	--	Molecular Function: monooxygenase activity (GO:0004497);; Molecular Function: iron ion binding (GO:0005506);; Biological Process: sterol metabolic process (GO:0016125);; Molecular Function: oxidoreductase activity (GO:0016491);; Molecular Function: oxidoreductase activity, acting on paired donors, with incorporation or reduction of molecular oxygen (GO:0016705);; Molecular Function: heme binding …	K20667|1.4e-111|nsy:104211642|K20667 beta-amyrin 28-monooxygenase [EC:1.14.14.126] | (RefSeq) beta-amyrin 28-oxidase-like	[QI]	--	Cytochrome P450	Beta-amyrin 28-monooxygenase OS=Panax ginseng OX=4054 GN=CYP716A52v2 PE=1 SV=1	beta-amyrin 28-oxidase-like OS=Nicotiana tabacum OX=4097 GN=LOC107796228 PE=3 SV=1	Q	Secondary metabolites biosynthesis, transport and catabolism	PREDICTED: beta-amyrin 28-oxidase-like [Nicotiana sylvestris]
c29080.graph_c0	56	80	258	263	8.46	14.64	41.2	42.7	0.00219713644899047	1.65715038806048	up	--	--	Cellular Component: cellular_component (GO:0005575);; Cellular Component: intracellular (GO:0005622);; Cellular Component: obsolete cell (GO:0005623);; Cellular Component: cytoplasm (GO:0005737);; Cellular Component: obsolete intracellular part (GO:0044424);; Cellular Component: obsolete cell part (GO:0044464);;	K01803|9.3e-26|sbi:8057784|K01803 triosephosphate isomerase (TIM) [EC:5.3.1.1] | (RefSeq) triosephosphate isomerase, cytosolic	[R]	General function prediction only	C2 domain	Elicitor-responsive protein 3 OS=Oryza sativa subsp. indica OX=39946 GN=ERG3 PE=2 SV=1	C2 domain-containing protein OS=Davidia involucrata OX=16924 GN=Din_034656 PE=4 SV=1	S	Function unknown	elicitor-responsive protein 3 [Olea europaea var. sylvestris]
c80293.graph_c0	3165	2104	428	357	138.6	111.28	18.78	15.36	3.3383110463869e-15	-2.7643023061929	down	--	--	Molecular Function: UDP-glycosyltransferase activity (GO:0008194);;	K13692|4.0e-43|jre:108996343|K13692 UDP-glucose:(indol-3-yl)acetate beta-D-glucosyltransferase [EC:2.4.1.121] | (RefSeq) UDP-glycosyltransferase 84B1-like	[GC]	--	UDP-glucoronosyl and UDP-glucosyl transferase	UDP-glycosyltransferase 83A1 OS=Arabidopsis thaliana OX=3702 GN=UGT83A1 PE=2 SV=1	Uncharacterized protein OS=Camellia sinensis var. sinensis OX=542762 GN=TEA_008640 PE=4 SV=1	--	--	UDP-glycosyltransferase 83A1-like, partial [Olea europaea var. sylvestris]
c73299.graph_c0	2	0	109	220	0.09	0	5.14	10.3	2.53544277008568e-11	5.108988996651	up	[V]	Defense mechanisms	Biological Process: cellular ion homeostasis (GO:0006873);; Molecular Function: voltage-gated anion channel activity (GO:0008308);; Cellular Component: integral component of membrane (GO:0016021);;	--	--	--	Voltage-dependent anion channel	Guard cell S-type anion channel SLAC1 OS=Arabidopsis thaliana OX=3702 GN=SLAC1 PE=1 SV=1	Uncharacterized protein OS=Salvia splendens OX=180675 GN=Saspl_022975 PE=3 SV=1	S	Function unknown	guard cell S-type anion channel SLAC1 [Olea europaea var. sylvestris]
c54298.graph_c0	765	907	301	245	15.42	21.36	6.21	4.98	2.38032695881478e-05	-1.68719660339497	down	--	--	Molecular Function: microtubule motor activity (GO:0003777);; Molecular Function: ATP binding (GO:0005524);; Biological Process: microtubule-based movement (GO:0007018);; Molecular Function: microtubule binding (GO:0008017);;	K11498|0.0e+00|oeu:111367380|K11498 centromeric protein E | (RefSeq) kinesin-like protein KIN-7G	[Z]	Cytoskeleton	Kinesin motor domain;; Domain of unknown function (DUF3490);; Microtubule binding	Kinesin-like protein KIN-7G OS=Arabidopsis thaliana OX=3702 GN=KIN7G PE=2 SV=1	Kinesin-like protein OS=Handroanthus impetiginosus OX=429701 GN=CDL12_00395 PE=3 SV=1	Z	Cytoskeleton	kinesin-like protein KIN-7G [Olea europaea var. sylvestris]
c84067.graph_c0	31	46	1463	940	0.74	1.37	31.82	20.23	8.8834389674177e-23	4.47171132521493	up	--	--	Cellular Component: nucleus (GO:0005634);; Biological Process: regulation of transcription, DNA-templated (GO:0006355);; Molecular Function: lipid binding (GO:0008289);; Molecular Function: sequence-specific DNA binding (GO:0043565);;	K09338|1.7e-273|vvi:100261842|K09338 homeobox-leucine zipper protein | (RefSeq) homeobox-leucine zipper protein HDG2	--	--	START domain;; Homeodomain	Homeobox-leucine zipper protein HDG2 OS=Arabidopsis thaliana OX=3702 GN=HDG2 PE=1 SV=1	Uncharacterized protein OS=Nyssa sinensis OX=561372 GN=F0562_008303 PE=3 SV=1	K	Transcription	hypothetical protein F0562_008303 [Nyssa sinensis]
c68719.graph_c0	0	0	497	218	0	0	54.31	24.15	1.179544047179e-18	6.60579947329101	up	[V]	Defense mechanisms	Molecular Function: peroxidase activity (GO:0004601);; Molecular Function: peroxiredoxin activity (GO:0051920);;	K11188|3.2e-109|oeu:111367780|K11188 peroxiredoxin 6 [EC:1.11.1.7 1.11.1.27 3.1.1.-] | (RefSeq) 1-Cys peroxiredoxin	[O]	Posttranslational modification, protein turnover, chaperones	C-terminal domain of 1-Cys peroxiredoxin;; AhpC/TSA family;; Redoxin	1-Cys peroxiredoxin PER1 OS=Triticum aestivum OX=4565 GN=PER1 PE=2 SV=1	Peroxiredoxin OS=Nicotiana attenuata OX=49451 GN=REHY PE=3 SV=1	O	Posttranslational modification, protein turnover, chaperones	1-Cys peroxiredoxin [Olea europaea var. sylvestris]
c86004.graph_c0	154	15	5	1	25.65	3.03	0.88	0.18	0.00654708961108093	-2.87156494598375	down	--	--	Biological Process: metal ion transport (GO:0030001);; Molecular Function: metal ion binding (GO:0046872);;	K10572|1.7e-13|fve:101291401|K10572 inositol-pentakisphosphate 2-kinase [EC:2.7.1.158] | (RefSeq) inositol-pentakisphosphate 2-kinase	--	--	Heavy-metal-associated domain	--	HMA domain-containing protein OS=Camellia sinensis var. sinensis OX=542762 GN=TEA_001160 PE=4 SV=1	S	Function unknown	heavy metal-associated isoprenylated plant protein 7-like [Olea europaea var. sylvestris]
c78005.graph_c0	432	360	840	1179	12.52	12.2	24.88	34.56	0.00429382321911936	1.1583315719139	up	--	--	Cellular Component: integral component of membrane (GO:0016021);;	--	--	--	Protein of unknown function (DUF1666)	--	Uncharacterized protein OS=Handroanthus impetiginosus OX=429701 GN=CDL12_02782 PE=4 SV=1	S	Function unknown	uncharacterized protein LOC111400895 [Olea europaea var. sylvestris]
c53823.graph_c0	0	0	26	66	0	0	2.11	5.35	0.000192468573173071	3.678367345342	up	[IR]	--	Molecular Function: hydrolase activity, acting on ester bonds (GO:0016788);;	K00679|1.1e-47|cic:CICLE_v10027727mg|K00679 phospholipid:diacylglycerol acyltransferase [EC:2.3.1.158] | (RefSeq) hypothetical protein	--	--	GDSL-like Lipase/Acylhydrolase	GDSL esterase/lipase At1g71250 OS=Arabidopsis thaliana OX=3702 GN=At1g71250 PE=2 SV=1	GDSL esterase/lipase OS=Actinidia chinensis var. chinensis OX=1590841 GN=CEY00_Acc31103 PE=3 SV=1	S	Function unknown	GDSL esterase/lipase At5g08460-like [Sesamum indicum]
c66652.graph_c0	1	23	415	423	0.33	1.58	25.11	25.65	1.73708373915293e-05	3.6470843037936	up	--	--	Cellular Component: integral component of membrane (GO:0016021);;	K14948|9.2e-68|mdm:103439852|K14948 polypyrimidine tract-binding protein 2 | (RefSeq) LOW QUALITY PROTEIN: polypyrimidine tract-binding protein homolog 2	--	--	--	--	Dynactin, like OS=Actinidia chinensis var. chinensis OX=1590841 GN=CEY00_Acc03318 PE=4 SV=1	--	--	uncharacterized protein LOC111391948 [Olea europaea var. sylvestris]
c74323.graph_c1	233	170	61	84	16.81	14.61	4.86	6.29	0.00672021492731493	-1.50573372645825	down	--	--	Molecular Function: protein binding (GO:0005515);;	K03188|2.2e-46|dcr:108224146|K03188 urease accessory protein | (RefSeq) uncharacterized protein LOC108224146 isoform X1	--	--	Phloem protein 2;; F-box domain	F-box protein At2g02240 OS=Arabidopsis thaliana OX=3702 GN=At2g02240 PE=2 SV=1	F-box domain-containing protein OS=Handroanthus impetiginosus OX=429701 GN=CDL12_16135 PE=4 SV=1	--	--	F-box protein At2g02240-like [Olea europaea var. sylvestris]
c65171.graph_c1	380	276	152	128	34.08	29.54	14.25	11.81	0.00882313234605565	-1.29028726242787	down	--	--	Molecular Function: protein dimerization activity (GO:0046983);;	--	--	--	bHLH-MYC and R2R3-MYB transcription factors N-terminal	Transcription factor GLABRA 3 OS=Arabidopsis thaliana OX=3702 GN=GL3 PE=1 SV=1	BHLH domain-containing protein OS=Nyssa sinensis OX=561372 GN=F0562_011506 PE=4 SV=1	K	Transcription	transcription factor GLABRA 3-like isoform X1 [Olea europaea var. sylvestris]
c71938.graph_c0	2867	2139	881	972	58.53	50.95	18.42	20.02	1.21263347988388e-06	-1.5301544515955	down	[M]	Cell wall/membrane/envelope biogenesis	Molecular Function: protein serine/threonine kinase activity (GO:0004674);; Molecular Function: ATP binding (GO:0005524);; Cellular Component: plasma membrane (GO:0005886);; Cellular Component: integral component of membrane (GO:0016021);;	K00924|2.1e-79|smo:SELMODRAFT_165220|K00924 kinase [EC:2.7.1.-] | (RefSeq) hypothetical protein	--	--	Protein kinase domain;; Protein tyrosine and serine/threonine kinase;; Leucine rich repeat;; Leucine Rich repeats (2 copies);; Leucine rich repeat N-terminal domain;; Leucine Rich Repeat	Receptor protein-tyrosine kinase CEPR2 OS=Arabidopsis thaliana OX=3702 GN=CEPR2 PE=1 SV=1	receptor-like protein kinase HAIKU2 OS=Nicotiana tabacum OX=4097 GN=LOC107810817 PE=3 SV=1	T	Signal transduction mechanisms	receptor-like protein kinase HAIKU2 [Sesamum indicum]
c80581.graph_c0	26	19	167	147	0.74	0.64	4.9	4.26	3.4491956696855e-05	2.41150398545014	up	--	--	Molecular Function: DNA binding (GO:0003677);; Cellular Component: nucleus (GO:0005634);;	K09422|7.9e-238|oeu:111379399|K09422 transcription factor MYB, plant | (RefSeq) transcription factor GAMYB-like	[K]	Transcription	Myb-like DNA-binding domain;; Myb-like DNA-binding domain	Transcription factor GAMYB OS=Oryza sativa subsp. japonica OX=39947 GN=GAMYB PE=1 SV=1	Uncharacterized protein OS=Coffea canephora OX=49390 GN=GSCOC_T00030182001 PE=4 SV=1	K	Transcription	transcription factor GAMYB-like [Olea europaea var. sylvestris]
c81371.graph_c0	35	48	301	279	0.98	1.59	8.5	8.05	5.75386310609324e-07	2.46406004133234	up	--	--	Molecular Function: DNA binding (GO:0003677);; Cellular Component: nucleus (GO:0005634);;	K02470|1.2e-27|csat:104708712|K02470 DNA gyrase subunit B [EC:5.6.2.2] | (RefSeq) uncharacterized protein LOC104708712 isoform X1	--	--	--	AT-rich interactive domain-containing protein 2 OS=Arabidopsis thaliana OX=3702 GN=ARID2 PE=1 SV=1	ARID domain-containing protein OS=Handroanthus impetiginosus OX=429701 GN=CDL12_08741 PE=4 SV=1	K	Transcription	AT-rich interactive domain-containing protein 2-like [Olea europaea var. sylvestris]
c82036.graph_c0	1	0	582	618	0.04	0	19.73	21.38	2.68050611650858e-31	7.43348900979092	up	--	--	Cellular Component: integral component of membrane (GO:0016021);;	--	--	--	Plant protein of unknown function (DUF639)	--	Uncharacterized protein OS=Handroanthus impetiginosus OX=429701 GN=CDL12_28458 PE=4 SV=1	S	Function unknown	uncharacterized protein LOC111411764 [Olea europaea var. sylvestris]
c81728.graph_c0	1128	699	297	376	39.66	29.44	10.8	13.67	0.000481490854599466	-1.50494593149117	down	--	--	Cellular Component: integral component of membrane (GO:0016021);;	--	--	--	BT1 family;; Major Facilitator Superfamily	Probable folate-biopterin transporter 7 OS=Arabidopsis thaliana OX=3702 GN=At1g64890 PE=2 SV=1	Uncharacterized protein OS=Handroanthus impetiginosus OX=429701 GN=CDL12_18015 PE=3 SV=1	S	Function unknown	probable folate-biopterin transporter 7 [Olea europaea var. sylvestris]
c77102.graph_c0	35	59	890	425	1.39	2.72	36.21	17.15	1.60310615805104e-08	3.27089522878056	up	--	--	Biological Process: reproduction (GO:0000003);; Cellular Component: ubiquitin ligase complex (GO:0000151);; Biological Process: mitotic cell cycle (GO:0000278);; Biological Process: nuclear division (GO:0000280);; Cellular Component: male germ cell nucleus (GO:0001673);; Biological Process: developmental process involved in reproduction (GO:0003006);; Molecular Function: protein binding (GO:00055…	--	--	--	F-box domain	F-box/LRR-repeat protein 17 OS=Arabidopsis thaliana OX=3702 GN=FBL17 PE=1 SV=1	Leucine rich repeat protein OS=Handroanthus impetiginosus OX=429701 GN=CDL12_01448 PE=4 SV=1	S	Function unknown	F-box/LRR-repeat protein 17 isoform X1 [Olea europaea var. sylvestris]
c54518.graph_c0	1219	889	517	587	79.57	68.58	34.91	39.5	0.0074012196489833	-1.03797879272016	down	--	--	Cellular Component: endoplasmic reticulum membrane (GO:0005789);; Cellular Component: integral component of membrane (GO:0016021);;	K20721|2.9e-52|lang:109354617|K20721 reticulon-1 | (RefSeq) reticulon-like protein B1	[U]	Intracellular trafficking, secretion, and vesicular transport	Reticulon	Reticulon-like protein B8 OS=Arabidopsis thaliana OX=3702 GN=RTNLB8 PE=2 SV=1	Reticulon-like protein (Fragment) OS=Davidia involucrata OX=16924 GN=Din_026732 PE=4 SV=1	U	Intracellular trafficking, secretion, and vesicular transport	Reticulon-like protein [Actinidia chinensis var. chinensis]
c79471.graph_c0	186	218	580	1048	8.39	11.96	28.68	51.3	0.000404391561227247	1.73554514237778	up	--	--	--	K22285|5.9e-136|oeu:111366067|K22285 oxysterol-binding protein-related protein 8 | (RefSeq) oxysterol-binding protein-related protein 4C-like	[T]	Signal transduction mechanisms	Oxysterol-binding protein	Oxysterol-binding protein-related protein 4B OS=Arabidopsis thaliana OX=3702 GN=ORP4B PE=2 SV=2	Oxysterol-binding protein OS=Handroanthus impetiginosus OX=429701 GN=CDL12_10553 PE=3 SV=1	T	Signal transduction mechanisms	oxysterol-binding protein-related protein 4C-like [Olea europaea var. sylvestris]
c27481.graph_c0	11	1	1855	1433	0.58	0.06	100.1	76.79	4.88904722459055e-37	6.98625216296304	up	[Q]	Secondary metabolites biosynthesis, transport and catabolism	Molecular Function: oxidoreductase activity (GO:0016491);; Molecular Function: metal ion binding (GO:0046872);;	K05277|2.8e-70|mdm:103437327|K05277 anthocyanidin synthase [EC:1.14.20.4] | (RefSeq) leucoanthocyanidin dioxygenase-like	[QR]	--	non-haem dioxygenase in morphine synthesis N-terminal;; 2OG-Fe(II) oxygenase superfamily	Probable 2-oxoglutarate-dependent dioxygenase At3g111800 OS=Arabidopsis thaliana OX=3702 GN=At3g11180 PE=2 SV=1	Fe2OG dioxygenase domain-containing protein OS=Populus alba OX=43335 GN=D5086_0000236090 PE=3 SV=1	Q	Secondary metabolites biosynthesis, transport and catabolism	probable 2-oxoglutarate-dependent dioxygenase At3g111800 [Olea europaea var. sylvestris]
c84473.graph_c0	6	15	154	124	0.19	0.66	7.89	5.71	2.76212374873869e-05	3.00008555913606	up	--	--	Biological Process: G1/S transition of mitotic cell cycle (GO:0000082);; Biological Process: mitotic cell cycle (GO:0000278);; Biological Process: double-strand break repair via homologous recombination (GO:0000724);; Biological Process: recombinational repair (GO:0000725);; Biological Process: double-strand break repair via break-induced replication (GO:0000727);; Molecular Function: molecular_f…	K02214|9.0e-236|oeu:111385637|K02214 cell division control protein 7 [EC:2.7.11.1] | (RefSeq) probable serine/threonine-protein kinase cdc7 isoform X1	[L]	Replication, recombination and repair	Protein kinase domain	--	Protein kinase domain-containing protein OS=Nyssa sinensis OX=561372 GN=F0562_007886 PE=4 SV=1	T	Signal transduction mechanisms	probable serine/threonine-protein kinase cdc7 isoform X1 [Olea europaea var. sylvestris]
c55689.graph_c0	35536	9561	3004	3882	2177.63	693.79	190.48	245.59	3.8300762877268e-05	-2.52584519203309	down	--	--	--	--	--	--	--	--	--	--	--	protein SRC1-like [Olea europaea var. sylvestris]
c82820.graph_c0	35	15	186	115	0.95	0.48	5.17	3.16	0.00469433553430331	2.12466374470158	up	--	--	--	--	--	--	--	--	Uncharacterized protein OS=Erythranthe guttata OX=4155 GN=MIMGU_mgv1a001859mg PE=4 SV=1	--	--	uncharacterized protein LOC111381094 isoform X2 [Olea europaea var. sylvestris]
c83144.graph_c0	60	67	236	189	1.33	1.66	5.88	4.45	0.00870653119161607	1.4848686373477	up	--	--	Molecular Function: microtubule motor activity (GO:0003777);; Molecular Function: ATP binding (GO:0005524);; Biological Process: microtubule-based movement (GO:0007018);; Molecular Function: microtubule binding (GO:0008017);;	K10406|1.2e-233|oeu:111408281|K10406 kinesin family member C2/C3 | (RefSeq) kinesin-like protein KIN-14R	[Z]	Cytoskeleton	Kinesin motor domain;; Microtubule binding;; Malectin domain;; Microtubule binding	Kinesin-like protein KIN-14R OS=Arabidopsis thaliana OX=3702 GN=KIN14R PE=3 SV=1	Kinesin (KAR3 subfamily) OS=Handroanthus impetiginosus OX=429701 GN=CDL12_06560 PE=3 SV=1	Z	Cytoskeleton	kinesin-like protein KIN-14R [Olea europaea var. sylvestris]
c56255.graph_c2	280	195	66	48	79.24	68.44	20.62	15.69	0.000144849051226127	-2.02425179267267	down	--	--	Cellular Component: photosystem I (GO:0009522);; Cellular Component: photosystem II (GO:0009523);; Cellular Component: chloroplast thylakoid membrane (GO:0009535);; Biological Process: photosynthesis, light harvesting (GO:0009765);; Cellular Component: integral component of membrane (GO:0016021);; Molecular Function: chlorophyll binding (GO:0016168);; Biological Process: protein-chromophore linka…	K08917|4.7e-30|oeu:111385978|K08917 light-harvesting complex II chlorophyll a/b binding protein 6 | (RefSeq) chlorophyll a-b binding protein CP24 10A, chloroplastic	--	--	--	Chlorophyll a-b binding protein CP24 10A, chloroplastic OS=Solanum lycopersicum OX=4081 GN=CAP10A PE=3 SV=1	Chlorophyll a-b binding protein, chloroplastic OS=Davidia involucrata OX=16924 GN=Din_027578 PE=3 SV=1	C	Energy production and conversion	chlorophyll a-b binding protein CP24 10A, chloroplastic [Olea europaea var. sylvestris]
c76586.graph_c1	1864	2754	39	25	93.71	162.91	2.02	1.29	1.28221147985836e-42	-5.89928767743095	down	--	--	Molecular Function: zinc ion binding (GO:0008270);;	--	--	--	Pollen protein Ole e 1 like;; AN1-like Zinc finger	Zinc finger A20 and AN1 domain-containing stress-associated protein 8 OS=Oryza sativa subsp. indica OX=39946 GN=SAP8 PE=2 SV=2	Uncharacterized protein OS=Nyssa sinensis OX=561372 GN=F0562_001581 PE=4 SV=1	S	Function unknown	uncharacterized protein LOC111381278 [Olea europaea var. sylvestris]
c82073.graph_c0	73	31	1734	2576	2.05	1.19	64.62	80.33	2.87543222839739e-26	4.85561806361686	up	--	--	Molecular Function: nucleic acid binding (GO:0003676);; Molecular Function: zinc ion binding (GO:0008270);;	--	[O]	Posttranslational modification, protein turnover, chaperones	--	--	Uncharacterized protein OS=Malus domestica OX=3750 GN=DVH24_039202 PE=4 SV=1	O	Posttranslational modification, protein turnover, chaperones	uncharacterized protein LOC103425565 isoform X1 [Malus domestica]
c70383.graph_c0	1260	739	165	246	46.76	32.84	6.38	9.29	2.25585833262223e-07	-2.28346009498585	down	--	--	Molecular Function: actin binding (GO:0003779);; Biological Process: actin filament organization (GO:0007015);; Biological Process: regulation of stomatal movement (GO:0010119);;	K15277|2.7e-10|gab:108467431|K15277 solute carrier family 35 (adenosine 3'-phospho 5'-phosphosulfate transporter), member B3 | (RefSeq) UDP-galactose/UDP-glucose transporter 4-like isoform X1	--	--	Coiled-coil regions of plant-specific actin-binding protein;; PH domain of plant-specific actin-binding protein;; Ig domain of plant-specific actin-binding protein;; Actin-binding domain of plant-specific actin-binding protein	Stomatal closure-related actin-binding protein 2 OS=Arabidopsis thaliana OX=3702 GN=SCAB2 PE=2 SV=1	Uncharacterized protein OS=Handroanthus impetiginosus OX=429701 GN=CDL12_02251 PE=4 SV=1	S	Function unknown	stomatal closure-related actin-binding protein 2-like [Olea europaea var. sylvestris]
c75491.graph_c0	235	214	24	16	7.34	7.66	0.72	0.47	1.42079596835481e-10	-3.31262970508212	down	[O]	Posttranslational modification, protein turnover, chaperones	Molecular Function: serine-type endopeptidase activity (GO:0004252);;	K15333|5.8e-39|nsy:104224633|K15333 tRNA guanosine-2'-O-methyltransferase [EC:2.1.1.34] | (RefSeq) uncharacterized protein LOC104224633	--	--	Subtilase family;; Peptidase inhibitor I9;; Fibronectin type-III domain;; Subtilase family;; PA domain	Subtilisin-like protease SBT5.6 OS=Arabidopsis thaliana OX=3702 GN=SBT5.6 PE=2 SV=1	Subtilisin-like protease sbt5.6 OS=Nicotiana attenuata OX=49451 GN=SBT5.6_1 PE=3 SV=1	G	Carbohydrate transport and metabolism	subtilisin-like protease SBT5.6 [Olea europaea var. sylvestris]
c45048.graph_c0	258	104	30	9	52.6	26.07	6.55	2.02	0.00093899486485691	-2.68485433343679	down	--	--	Molecular Function: hydrolase activity, hydrolyzing O-glycosyl compounds (GO:0004553);; Cellular Component: cell wall (GO:0005618);; Biological Process: xyloglucan metabolic process (GO:0010411);; Molecular Function: xyloglucan:xyloglucosyl transferase activity (GO:0016762);; Biological Process: cell wall biogenesis (GO:0042546);; Cellular Component: apoplast (GO:0048046);; Biological Process: ce…	K08235|5.6e-69|oeu:111367276|K08235 xyloglucan:xyloglucosyl transferase [EC:2.4.1.207] | (RefSeq) probable xyloglucan endotransglucosylase/hydrolase protein 6	--	--	Glycosyl hydrolases family 16	Probable xyloglucan endotransglucosylase/hydrolase protein 6 OS=Arabidopsis thaliana OX=3702 GN=XTH6 PE=2 SV=2	Xyloglucan endotransglucosylase/hydrolase OS=Handroanthus impetiginosus OX=429701 GN=CDL12_20151 PE=3 SV=1	G	Carbohydrate transport and metabolism	probable xyloglucan endotransglucosylase/hydrolase protein 6 [Olea europaea var. sylvestris]
c64658.graph_c0	9673	16305	736	3457	367.75	727.02	28.79	133.76	0.000862830988698798	-2.41880683783251	down	--	--	Molecular Function: catechol oxidase activity (GO:0004097);; Biological Process: pigment biosynthetic process (GO:0046148);; Molecular Function: metal ion binding (GO:0046872);;	K00422|1.2e-270|sind:105176878|K00422 polyphenol oxidase [EC:1.10.3.1] | (RefSeq) polyphenol oxidase I, chloroplastic-like	--	--	Common central domain of tyrosinase;; Protein of unknown function (DUF_B2219);; Polyphenol oxidase middle domain	Polyphenol oxidase II, chloroplastic OS=Ipomoea batatas OX=4120 GN=co-2 PE=2 SV=2	Polyphenol oxidase OS=Sesamum indicum OX=4182 GN=PPO PE=2 SV=1	Q	Secondary metabolites biosynthesis, transport and catabolism	polyphenol oxidase I, chloroplastic-like [Sesamum indicum]
c56833.graph_c0	236	50	17	8	27.8	7.06	2.1	1	0.0019863448127288	-2.75361599050094	down	--	--	Molecular Function: obsolete pattern binding (GO:0001871);; Molecular Function: (1->3)-beta-D-glucan binding (GO:0001872);; Molecular Function: molecular_function (GO:0003674);; Molecular Function: catalytic activity (GO:0003824);; Molecular Function: hydrolase activity, hydrolyzing O-glycosyl compounds (GO:0004553);; Molecular Function: binding (GO:0005488);; Cellular Component: cellular_compone…	K19891|1.6e-19|smo:SELMODRAFT_231287|K19891 glucan endo-1,3-beta-glucosidase 1/2/3 [EC:3.2.1.39] | (RefSeq) hypothetical protein	--	--	X8 domain	PLASMODESMATA CALLOSE-BINDING PROTEIN 2 OS=Arabidopsis thaliana OX=3702 GN=PDCB2 PE=1 SV=1	X8 domain-containing protein OS=Nyssa sinensis OX=561372 GN=F0562_023696 PE=4 SV=1	S	Function unknown	hypothetical protein F0562_023696 [Nyssa sinensis]
c71260.graph_c0	21	12	5929	6007	1.05	0.7	304.46	306.36	3.32499339091167e-105	7.94273363439759	up	[IR]	--	Biological Process: lipid metabolic process (GO:0006629);; Molecular Function: lipase activity (GO:0016298);;	K00679|1.7e-41|cic:CICLE_v10027727mg|K00679 phospholipid:diacylglycerol acyltransferase [EC:2.3.1.158] | (RefSeq) hypothetical protein	--	--	GDSL-like Lipase/Acylhydrolase	GDSL esterase/lipase 6 OS=Arabidopsis thaliana OX=3702 GN=GLIP6 PE=2 SV=1	GDSL esterase/lipase 6-like OS=Nicotiana tabacum OX=4097 GN=LOC107826741 PE=3 SV=1	I	Lipid transport and metabolism	PREDICTED: GDSL esterase/lipase 6 [Nicotiana attenuata]
c65813.graph_c0	15	42	365	377	0.93	3.27	22.32	23.4	4.34419764511186e-07	3.11309673311528	up	--	--	Molecular Function: DNA binding (GO:0003677);; Molecular Function: DNA-binding transcription factor activity (GO:0003700);; Cellular Component: CCAAT-binding factor complex (GO:0016602);;	K08064|6.0e-118|oeu:111366350|K08064 nuclear transcription factor Y, alpha | (RefSeq) nuclear transcription factor Y subunit A-7-like isoform X1	[K]	Transcription	CCAAT-binding transcription factor (CBF-B/NF-YA) subunit B	Nuclear transcription factor Y subunit A-3 OS=Arabidopsis thaliana OX=3702 GN=NFYA3 PE=2 SV=2	CCAAT-binding factor, subunit B (HAP2) OS=Handroanthus impetiginosus OX=429701 GN=CDL12_07473 PE=4 SV=1	K	Transcription	nuclear transcription factor Y subunit A-7-like isoform X1 [Olea europaea var. sylvestris]
c71389.graph_c0	0	0	1736	891	0	0	245.1	127.38	1.23033977139039e-35	8.36070998923105	up	--	--	Molecular Function: serine-type endopeptidase inhibitor activity (GO:0004867);; Biological Process: response to wounding (GO:0009611);;	--	--	--	Potato inhibitor I family	--	Uncharacterized protein OS=Handroanthus impetiginosus OX=429701 GN=CDL12_21237 PE=3 SV=1	S	Function unknown	proteinase inhibitor-like [Olea europaea var. sylvestris]
c82050.graph_c0	1029	1774	4056	5569	24.17	48.64	97.49	132.13	0.00224888321676108	1.51728576985246	up	--	--	Molecular Function: DNA binding (GO:0003677);; Molecular Function: protein dimerization activity (GO:0046983);;	K11433|2.9e-08|pvu:PHAVU_004G072800g|K11433 [histone H3]-lysine36 N-dimethyltransferase SETMAR [EC:2.1.1.357] | (RefSeq) hypothetical protein	--	--	Protein of unknown function (DUF 659);; hAT family C-terminal dimerisation region	--	Uncharacterized protein OS=Davidia involucrata OX=16924 GN=Din_017511 PE=4 SV=1	S	Function unknown	uncharacterized protein LOC111406401 [Olea europaea var. sylvestris]
c76536.graph_c1	696	585	1583	1851	30.42	29.75	67.89	78.55	9.33447361303492e-05	1.24543028597631	up	--	--	Cellular Component: nucleus (GO:0005634);; Biological Process: regulation of transcription, DNA-templated (GO:0006355);; Molecular Function: zinc ion binding (GO:0008270);; Molecular Function: sequence-specific DNA binding (GO:0043565);;	K21444|3.5e-36|dzi:111309072|K21444 poly(rC)-binding protein 3/4 | (RefSeq) KH domain-containing protein HEN4 isoform X1	[K]	Transcription	CCT motif;; GATA zinc finger;; tify domain;; Jas motif	GATA transcription factor 24 OS=Arabidopsis thaliana OX=3702 GN=GATA24 PE=1 SV=2	Uncharacterized protein OS=Coffea canephora OX=49390 GN=GSCOC_T00014699001 PE=3 SV=1	K	Transcription	GATA transcription factor 19-like [Olea europaea var. sylvestris]
c35635.graph_c0	17599	17543	2678	1284	1219.78	1438.67	192.21	91.95	2.22017207556392e-11	-3.06322962938709	down	--	--	Molecular Function: hydrolase activity, hydrolyzing O-glycosyl compounds (GO:0004553);; Cellular Component: cell wall (GO:0005618);; Biological Process: xyloglucan metabolic process (GO:0010411);; Molecular Function: xyloglucan:xyloglucosyl transferase activity (GO:0016762);; Biological Process: cell wall biogenesis (GO:0042546);; Cellular Component: apoplast (GO:0048046);; Biological Process: ce…	K08235|6.3e-166|oeu:111370402|K08235 xyloglucan:xyloglucosyl transferase [EC:2.4.1.207] | (RefSeq) xyloglucan endotransglucosylase/hydrolase protein 9-like isoform X1	--	--	Glycosyl hydrolases family 16;; Xyloglucan endo-transglycosylase (XET) C-terminus	Xyloglucan endotransglucosylase/hydrolase protein 9 OS=Arabidopsis thaliana OX=3702 GN=XTH9 PE=2 SV=2	Xyloglucan endotransglucosylase/hydrolase OS=Handroanthus impetiginosus OX=429701 GN=CDL12_07690 PE=3 SV=1	G	Carbohydrate transport and metabolism	xyloglucan endotransglucosylase/hydrolase protein 9-like isoform X1 [Olea europaea var. sylvestris]
c34884.graph_c0	239	371	65	7	91.23	183.31	27.74	3.21	0.00935422871032928	-2.43897107445597	down	--	--	--	--	--	--	--	--	Uncharacterized protein OS=Handroanthus impetiginosus OX=429701 GN=CDL12_14877 PE=4 SV=1	--	--	hypothetical protein CDL12_14877 [Handroanthus impetiginosus]
c69847.graph_c0	30	59	3	2	1.63	3.77	0.17	0.11	0.00171089471403136	-2.97711774500785	down	--	--	Cellular Component: integral component of membrane (GO:0016021);; Molecular Function: transferase activity, transferring acyl groups other than amino-acyl groups (GO:0016747);;	K21383|1.5e-68|sind:105162663|K21383 anthocyanidin 3-O-glucoside 6''-O-acyltransferase [EC:2.3.1.215] | (RefSeq) anthocyanidin 3-O-glucoside 6''-O-acyltransferase-like	--	--	Transferase family	Coumaroyl-CoA:anthocyanidin 3-O-glucoside-6''-O-coumaroyltransferase 1 OS=Arabidopsis thaliana OX=3702 GN=3AT1 PE=1 SV=1	Uncharacterized protein OS=Handroanthus impetiginosus OX=429701 GN=CDL12_08465 PE=3 SV=1	S	Function unknown	hypothetical protein CDL12_08465 [Handroanthus impetiginosus]
c81632.graph_c1	196	236	530	582	5.06	7.09	13.7	15.15	0.0078425032169307	1.16105190370689	up	--	--	Cellular Component: integral component of membrane (GO:0016021);;	--	--	--	Plant phosphoribosyltransferase C-terminal;; C2 domain	Protein QUIRKY OS=Arabidopsis thaliana OX=3702 GN=QKY PE=2 SV=1	Uncharacterized protein OS=Handroanthus impetiginosus OX=429701 GN=CDL12_16351 PE=3 SV=1	S	Function unknown	protein QUIRKY-like [Olea europaea var. sylvestris]
c72278.graph_c1	19	17	119	99	2.18	2.38	14.06	11.25	0.00123445590778209	2.17004766539802	up	[CIR]	--	Molecular Function: FMN binding (GO:0010181);; Molecular Function: oxidoreductase activity (GO:0016491);;	K11517|2.7e-102|oeu:111412236|K11517 (S)-2-hydroxy-acid oxidase [EC:1.1.3.15] | (RefSeq) peroxisomal (S)-2-hydroxy-acid oxidase GLO5-like isoform X1	[C]	Energy production and conversion	FMN-dependent dehydrogenase;; Nitronate monooxygenase;; IMP dehydrogenase / GMP reductase domain;; Thiazole biosynthesis protein ThiG;; Histidine biosynthesis protein;; Conserved region in glutamate synthase;; Protein of unknown function (DUF561);; Dihydroorotate dehydrogenase	(S)-2-hydroxy-acid oxidase GLO1 OS=Arabidopsis thaliana OX=3702 GN=GLO1 PE=1 SV=1	(S)-2-hydroxy-acid oxidase OS=Prunus dulcis OX=3755 GN=ALMOND_2B001520 PE=3 SV=1	C	Energy production and conversion	peroxisomal (S)-2-hydroxy-acid oxidase GLO5-like isoform X1 [Olea europaea var. sylvestris]
c78287.graph_c0	807	463	271	154	25.41	17.07	8.76	4.92	0.0080764350451165	-1.56531691242183	down	--	--	Molecular Function: molecular_function (GO:0003674);; Molecular Function: nucleic acid binding (GO:0003676);; Molecular Function: RNA binding (GO:0003723);; Molecular Function: catalytic activity (GO:0003824);; Molecular Function: nuclease activity (GO:0004518);; Molecular Function: endonuclease activity (GO:0004519);; Molecular Function: binding (GO:0005488);; Cellular Component: cellular_compon…	K17710|4.8e-72|oeu:111407894|K17710 pentatricopeptide repeat domain-containing protein 1 | (RefSeq) pentatricopeptide repeat-containing protein At5g25630-like	[R]	General function prediction only	PPR repeat family;; PPR repeat;; PPR repeat;; Pentatricopeptide repeat domain;; Pentacotripeptide-repeat region of PRORP;; PPR repeat family;; PPR repeat;; PPR repeat;; Pentatricopeptide repeat domain;; Pentacotripeptide-repeat region of PRORP	Pentatricopeptide repeat-containing protein At5g25630 OS=Arabidopsis thaliana OX=3702 GN=At5g25630 PE=2 SV=2	Uncharacterized protein OS=Handroanthus impetiginosus OX=429701 GN=CDL12_23482 PE=4 SV=1	S	Function unknown	pentatricopeptide repeat-containing protein At5g25630-like [Olea europaea var. sylvestris]
c75913.graph_c0	3680	6115	1396	974	165.54	339.2	58.82	42.59	1.37711740039914e-05	-2.06481224424631	down	[O]	Posttranslational modification, protein turnover, chaperones	Molecular Function: hydrolase activity, acting on ester bonds (GO:0016788);; Cellular Component: apoplast (GO:0048046);;	K00679|3.8e-119|cic:CICLE_v10027727mg|K00679 phospholipid:diacylglycerol acyltransferase [EC:2.3.1.158] | (RefSeq) hypothetical protein	--	--	GDSL-like Lipase/Acylhydrolase;; C-terminal, D2-small domain, of ClpB protein	GDSL esterase/lipase APG OS=Arabidopsis thaliana OX=3702 GN=APG PE=2 SV=1	GDSL esterase/lipase APG-like OS=Nicotiana tabacum OX=4097 GN=LOC107769403 PE=3 SV=1	L	Replication, recombination and repair	PREDICTED: GDSL esterase/lipase APG [Nicotiana sylvestris]
c35260.graph_c1	135	138	437	458	18.68	23.03	63.84	67.67	0.000148555666021818	1.50290489008751	up	[J]	Translation, ribosomal structure and biogenesis	Molecular Function: RNA binding (GO:0003723);; Cellular Component: cytoplasm (GO:0005737);;	K13126|1.5e-122|oeu:111401350|K13126 polyadenylate-binding protein | (RefSeq) polyadenylate-binding protein 2-like	[AJ]	--	RNA recognition motif. (a.k.a. RRM, RBD, or RNP domain);; Occluded RNA-recognition motif	Polyadenylate-binding protein 2 OS=Arabidopsis thaliana OX=3702 GN=PAB2 PE=1 SV=1	Polyadenylate-binding protein OS=Capsicum baccatum OX=33114 GN=CQW23_28771 PE=3 SV=1	A	RNA processing and modification	polyadenylate-binding protein 2-like [Olea europaea var. sylvestris]
c72981.graph_c0	1034	910	471	233	58.09	60.25	27.21	13.44	0.00904205079684007	-1.48088003125165	down	--	--	Molecular Function: protein binding (GO:0005515);;	--	--	--	Leucine rich repeat;; Leucine Rich repeats (2 copies);; Leucine Rich Repeat	Uncharacterized protein At4g06744 OS=Arabidopsis thaliana OX=3702 GN=At4g06744 PE=2 SV=1	Uncharacterized protein OS=Dorcoceras hygrometricum OX=472368 GN=F511_13592 PE=4 SV=1	S	Function unknown	hypothetical protein F511_13592 [Dorcoceras hygrometricum]
c76322.graph_c0	0	0	250	458	0	0	13.81	25.16	8.36180034618194e-21	6.7936728865523	up	--	--	Molecular Function: protein serine/threonine phosphatase activity (GO:0004722);; Molecular Function: metal ion binding (GO:0046872);;	K14497|6.6e-173|oeu:111403913|K14497 protein phosphatase 2C [EC:3.1.3.16] | (RefSeq) probable protein phosphatase 2C 75 isoform X1	[T]	Signal transduction mechanisms	Protein phosphatase 2C	Probable protein phosphatase 2C 75 OS=Arabidopsis thaliana OX=3702 GN=AHG1 PE=1 SV=1	Protein-serine/threonine phosphatase OS=Handroanthus impetiginosus OX=429701 GN=CDL12_29714 PE=3 SV=1	T	Signal transduction mechanisms	probable protein phosphatase 2C 75 isoform X3 [Olea europaea var. sylvestris]
c79846.graph_c0	557	333	32	133	26.65	20.79	1.64	7.06	0.00359301913334073	-2.20754244693033	down	[G]	Carbohydrate transport and metabolism	Molecular Function: hydrolase activity, hydrolyzing O-glycosyl compounds (GO:0004553);; Biological Process: carbohydrate metabolic process (GO:0005975);;	K01188|6.8e-177|cann:107855205|K01188 beta-glucosidase [EC:3.2.1.21] | (RefSeq) beta-glucosidase 12-like	[G]	Carbohydrate transport and metabolism	Glycosyl hydrolase family 1;; Glycosyl hydrolase family 1	Furcatin hydrolase OS=Viburnum furcatum OX=237940 PE=1 SV=1	Uncharacterized protein OS=Nyssa sinensis OX=561372 GN=F0562_018675 PE=3 SV=1	G	Carbohydrate transport and metabolism	beta-glucosidase 12-like [Olea europaea var. sylvestris]
c79917.graph_c0	274	302	40	30	14.1	18.03	2.06	1.67	3.47673465916426e-10	-2.96226629848039	down	--	--	--	--	--	--	--	--	Uncharacterized protein OS=Actinidia chinensis var. chinensis OX=1590841 GN=CEY00_Acc24237 PE=4 SV=1	--	--	uncharacterized protein LOC105175980 [Sesamum indicum]
c45154.graph_c0	248	23	3	5	35.06	3.93	0.45	0.76	0.000363739846273984	-3.38541645696016	down	--	--	Cellular Component: integral component of membrane (GO:0016021);;	--	--	--	Probable lipid transfer;; Protease inhibitor/seed storage/LTP family	Protein YLS3 OS=Arabidopsis thaliana OX=3702 GN=YLS3 PE=2 SV=1	AAI domain-containing protein OS=Handroanthus impetiginosus OX=429701 GN=CDL12_16837 PE=4 SV=1	S	Function unknown	protein YLS3-like [Olea europaea var. sylvestris]
c81958.graph_c1	4425	2033	768	794	128.82	79.14	23.71	26.65	1.31177231036002e-05	-2.04092283906294	down	[J]	Translation, ribosomal structure and biogenesis	Molecular Function: N-(long-chain-acyl)ethanolamine deacylase activity (GO:0047412);;	K02433|1.7e-30|cre:CHLREDRAFT_188401|K02433 aspartyl-tRNA(Asn)/glutamyl-tRNA(Gln) amidotransferase subunit A [EC:6.3.5.6 6.3.5.7] | (RefSeq) GAT1; glutamyl tRNA amidotransferase, subunit A	[J]	Translation, ribosomal structure and biogenesis	Amidase;; Amidase	Fatty acid amide hydrolase OS=Medicago truncatula OX=3880 GN=FAAH PE=1 SV=1	Amidase OS=Handroanthus impetiginosus OX=429701 GN=CDL12_10440 PE=3 SV=1	J	Translation, ribosomal structure and biogenesis	fatty acid amide hydrolase [Olea europaea var. sylvestris]
c40012.graph_c0	7	19	98	90	1.25	4.15	18.68	17.56	0.00990766443349856	2.19529374505938	up	--	--	Molecular Function: oxidoreductase activity, acting on CH-OH group of donors (GO:0016614);; Molecular Function: lyase activity (GO:0016829);; Molecular Function: flavin adenine dinucleotide binding (GO:0050660);;	K15403|4.4e-59|oeu:111367692|K15403 fatty acid omega-hydroxy dehydrogenase [EC:1.1.-.-] | (RefSeq) protein HOTHEAD-like isoform X1	[R]	General function prediction only	GMC oxidoreductase	Protein HOTHEAD OS=Arabidopsis thaliana OX=3702 GN=HTH PE=1 SV=1	Glucose dehydrogenase/choline dehydrogenase/mandelonitrile lyase (GMC oxidoreductase family) OS=Handroanthus impetiginosus OX=429701 GN=CDL12_23100 PE=3 SV=1	E	Amino acid transport and metabolism	protein HOTHEAD-like isoform X1 [Olea europaea var. sylvestris]
c77492.graph_c0	261	251	697	720	7.49	8.43	20.61	20.97	0.000295187205615986	1.28195056425055	up	--	--	Cellular Component: nucleus (GO:0005634);;	K07300|6.9e-16|gmx:100799616|K07300 Ca2+:H+ antiporter | (RefSeq) vacuolar cation/proton exchanger 5 isoform X1	[B]	Chromatin structure and dynamics	ATP-utilising chromatin assembly and remodelling N-terminal;; Williams-Beuren syndrome DDT (WSD), D-TOX E motif;; DDT domain	--	DDT domain-containing protein OS=Striga asiatica OX=4170 GN=STAS_26917 PE=4 SV=1	B	Chromatin structure and dynamics	DDT domain-containing protein DDB_G0282237 [Olea europaea var. sylvestris]
c56675.graph_c0	1453	481	53	17	95.4	37.31	3.6	1.17	6.01246668940442e-10	-4.12511913968772	down	--	--	Cellular Component: extracellular region (GO:0005576);; Biological Process: sexual reproduction (GO:0019953);;	K20628|2.3e-142|oeu:111388612|K20628 expansin | (RefSeq) expansin-B3-like	--	--	Expansin C-terminal domain;; Lytic transglycolase	Expansin-B3 OS=Arabidopsis thaliana OX=3702 GN=EXPB3 PE=2 SV=2	EXPB1 OS=Osmanthus fragrans OX=93977 PE=2 SV=1	S	Function unknown	EXPB1 [Osmanthus fragrans]
c72659.graph_c1	189	183	43	10	18.44	21.3	4.38	1.02	0.0029616696475715	-2.41333918419625	down	[V]	Defense mechanisms	Molecular Function: ATP binding (GO:0005524);; Cellular Component: integral component of membrane (GO:0016021);; Molecular Function: ATPase activity (GO:0016887);; Molecular Function: ATPase-coupled transmembrane transporter activity (GO:0042626);;	K05658|1.2e-140|nau:109218992|K05658 ATP-binding cassette, subfamily B (MDR/TAP), member 1 [EC:7.6.2.2] | (RefSeq) ABC transporter B family member 1	[Q]	Secondary metabolites biosynthesis, transport and catabolism	ABC transporter	ABC transporter B family member 1 OS=Arabidopsis thaliana OX=3702 GN=ABCB1 PE=1 SV=1	ABC transporter B family member 1 isoform X1 OS=Nicotiana sylvestris OX=4096 GN=LOC104237401 PE=4 SV=1	Q	Secondary metabolites biosynthesis, transport and catabolism	ABC transporter B family member 1-like, partial [Olea europaea var. sylvestris]
c69240.graph_c0	5	8	104	81	0.67	1.29	14.73	11.6	5.35397881922181e-05	3.02788596135451	up	--	--	Cellular Component: host cell nucleus (GO:0042025);;	K18810|1.6e-84|oeu:111390525|K18810 cyclin D1/2/4, plant | (RefSeq) cyclin-D4-2-like	[D]	Cell cycle control, cell division, chromosome partitioning	Cyclin, N-terminal domain	Cyclin-D4-2 OS=Arabidopsis thaliana OX=3702 GN=CYCD4-2 PE=1 SV=2	G1/S-specific cyclin D OS=Handroanthus impetiginosus OX=429701 GN=CDL12_24531 PE=3 SV=1	D	Cell cycle control, cell division, chromosome partitioning	cyclin-D4-2-like [Olea europaea var. sylvestris]
c54262.graph_c1	1	17	182	224	0.16	3.35	31.29	39.26	0.0004300108292741	3.1475991425209	up	--	--	Cellular Component: FACT complex (GO:0035101);;	--	[E]	Amino acid transport and metabolism	FACT complex subunit (SPT16/CDC68)	FACT complex subunit SPT16 OS=Oryza sativa subsp. japonica OX=39947 GN=SPT16 PE=2 SV=2	FACT complex subunit OS=Nicotiana attenuata OX=49451 GN=SPT16_0 PE=3 SV=1	E	Amino acid transport and metabolism	PREDICTED: FACT complex subunit SPT16-like [Nicotiana attenuata]
c77917.graph_c1	116	138	1134	2010	6	8.41	60.57	106.58	6.09727990762816e-15	3.26953399802838	up	[R]	General function prediction only	--	K23050|6.9e-141|zju:107406299|K23050 phenylcoumaran benzylic ether reductase [EC:1.3.1.-] | (RefSeq) isoeugenol synthase 1-like	--	--	NmrA-like family;; NAD(P)H-binding;; 3-beta hydroxysteroid dehydrogenase/isomerase family;; NAD dependent epimerase/dehydratase family	Isoeugenol synthase 1 OS=Petunia hybrida OX=4102 GN=IGS1 PE=1 SV=1	NmrA domain-containing protein OS=Davidia involucrata OX=16924 GN=Din_028335 PE=4 SV=1	S	Function unknown	isoeugenol synthase 1-like [Coffea eugenioides]
c78765.graph_c0	339	313	785	1106	8.07	8.45	17.59	22.85	0.000625622648431269	1.33423656674761	up	--	--	Molecular Function: zinc ion binding (GO:0008270);;	K04706|0.0e+00|oeu:111398190|K04706 E3 SUMO-protein ligase PIAS1 [EC:2.3.2.-] | (RefSeq) E4 SUMO-protein ligase PIAL2-like	[K]	Transcription	MIZ/SP-RING zinc finger;; Zinc-finger of the MIZ type in Nse subunit	E4 SUMO-protein ligase PIAL2 OS=Arabidopsis thaliana OX=3702 GN=PIAL2 PE=1 SV=1	SP-RING-type domain-containing protein OS=Handroanthus impetiginosus OX=429701 GN=CDL12_25935 PE=4 SV=1	K	Transcription	E4 SUMO-protein ligase PIAL2-like [Olea europaea var. sylvestris]
c65504.graph_c0	75	42	9	9	9.72	6.35	1.29	1.21	0.00790244685399037	-2.28488253241318	down	--	--	Molecular Function: DNA binding (GO:0003677);; Molecular Function: DNA-binding transcription factor activity (GO:0003700);; Cellular Component: nucleus (GO:0005634);;	--	--	--	--	--	ethylene-responsive transcription factor ABR1-like isoform X1 OS=Capsicum annuum OX=4072 GN=LOC107867626 PE=4 SV=1	K	Transcription	ethylene-responsive transcription factor ABR1-like [Olea europaea var. sylvestris]
c71146.graph_c0	5	8	2093	1139	0.2	0.38	86.61	46.73	5.73410900601394e-39	6.92202187653471	up	[C]	Energy production and conversion	Molecular Function: oxidoreductase activity (GO:0016491);; Molecular Function: FAD binding (GO:0071949);;	K22395|1.8e-202|nau:109214673|K22395 cinnamyl-alcohol dehydrogenase [EC:1.1.1.195] | (RefSeq) berberine bridge enzyme-like 28	--	--	FAD binding domain;; Berberine and berberine like	Berberine bridge enzyme-like 18 OS=Arabidopsis thaliana OX=3702 GN=At4g20820 PE=3 SV=1	Flavin-dependent oxidoreductase fox1 OS=Nicotiana attenuata OX=49451 GN=FOX1_4 PE=3 SV=1	C	Energy production and conversion	berberine bridge enzyme-like 18 [Olea europaea var. sylvestris]
c81108.graph_c0	4110	1610	502	1049	101.04	43.99	12.38	25.32	0.00422433988094482	-1.82214987690063	down	[T]	Signal transduction mechanisms	Molecular Function: protein serine/threonine kinase activity (GO:0004674);; Molecular Function: ATP binding (GO:0005524);;	K18873|9.0e-108|sly:101257866|K18873 pathogen-induced protein kinase | (RefSeq) probable serine/threonine-protein kinase PBL7 isoform X1	[T]	Signal transduction mechanisms	Protein kinase domain;; Protein tyrosine and serine/threonine kinase;; Protein of unknown function, DUF604	Receptor-like cytoplasmic kinase 185 OS=Oryza sativa subsp. japonica OX=39947 GN=RLCK185 PE=1 SV=1	Serine/threonine protein kinase OS=Handroanthus impetiginosus OX=429701 GN=CDL12_26787 PE=3 SV=1	T	Signal transduction mechanisms	probable serine/threonine-protein kinase PBL7 [Olea europaea var. sylvestris]
c78145.graph_c0	1186	2933	571	536	46.16	133.94	22.84	21.24	0.00169584482575307	-1.88324568337943	down	[V]	Defense mechanisms	Molecular Function: antiporter activity (GO:0015297);; Cellular Component: integral component of membrane (GO:0016021);; Molecular Function: xenobiotic transmembrane transporter activity (GO:0042910);;	K03327|9.9e-241|oeu:111395620|K03327 multidrug resistance protein, MATE family | (RefSeq) protein DETOXIFICATION 18-like	[R]	General function prediction only	MatE	Protein DETOXIFICATION 18 OS=Arabidopsis thaliana OX=3702 GN=DTX18 PE=2 SV=1	Protein DETOXIFICATION OS=Rehmannia glutinosa OX=99300 PE=2 SV=1	V	Defense mechanisms	protein DETOXIFICATION 18-like [Olea europaea var. sylvestris]
c68575.graph_c0	118	81	760	526	6.52	5.23	42.89	29.89	9.90749493486912e-08	2.40935203753941	up	--	--	Biological Process: regulation of transcription, DNA-templated (GO:0006355);; Molecular Function: protein dimerization activity (GO:0046983);;	K18878|7.9e-87|cann:107866053|K18878 BHLH transcription factor Upa20 | (RefSeq) Upa20; transcription factor bHLH137-like	--	--	Helix-loop-helix DNA-binding domain	Transcription factor bHLH137 OS=Arabidopsis thaliana OX=3702 GN=BHLH137 PE=1 SV=1	BHLH domain-containing protein OS=Nyssa sinensis OX=561372 GN=F0562_024447 PE=4 SV=1	K	Transcription	transcription factor bHLH137-like [Olea europaea var. sylvestris]
c69452.graph_c0	1600	1556	695	644	111.02	127.77	50	46.21	2.0615119913525e-05	-1.34469896382821	down	[E]	Amino acid transport and metabolism	--	--	--	--	Aluminium induced protein;; Glutamine amidotransferase domain;; Glutamine amidotransferase domain	Stem-specific protein TSJT1 OS=Nicotiana tabacum OX=4097 GN=TSJT1 PE=2 SV=1	DUF3700 domain-containing protein OS=Erythranthe guttata OX=4155 GN=MIMGU_mgv1a012378mg PE=4 SV=1	S	Function unknown	stem-specific protein TSJT1-like [Olea europaea var. sylvestris]
c76453.graph_c0	2363	164	58	129	169.55	13.98	4.34	9.64	0.00173781391344355	-2.86648401934142	down	--	--	--	--	--	--	PDDEXK-like family of unknown function	--	Uncharacterized protein OS=Handroanthus impetiginosus OX=429701 GN=CDL12_23075 PE=4 SV=1	S	Function unknown	uncharacterized protein LOC111402342 [Olea europaea var. sylvestris]
c74411.graph_c0	219	118	12	10	14.53	12.03	0.78	0.65	1.16963887145752e-08	-3.54095404785064	down	--	--	--	K19996|2.5e-14|nnu:104588624|K19996 phosphatidylinositol transfer protein SFH5 | (RefSeq) patellin-3-like	[I]	Lipid transport and metabolism	CRAL/TRIO domain;; Divergent CRAL/TRIO domain	--	Phosphatidylinositol transfer protein PDR16 OS=Handroanthus impetiginosus OX=429701 GN=CDL12_20333 PE=4 SV=1	I	Lipid transport and metabolism	phosphatidylinositol transfer protein 3-like [Olea europaea var. sylvestris]
c80337.graph_c0	1271	1888	494	526	37.61	65.23	14.92	15.74	4.49499814152006e-05	-1.70775309887514	down	[T]	Signal transduction mechanisms	Molecular Function: ATP binding (GO:0005524);; Cellular Component: integral component of membrane (GO:0016021);; Molecular Function: ATPase activity (GO:0016887);;	K05681|1.6e-44|gmx:100818395|K05681 ATP-binding cassette, subfamily G (WHITE), member 2 | (RefSeq) ABC transporter G family member 5	[Q]	Secondary metabolites biosynthesis, transport and catabolism	ABC-2 type transporter;; ABC-2 type transporter;; ABC transporter;; ABC transporter	ABC transporter G family member 15 OS=Arabidopsis thaliana OX=3702 GN=ABCG15 PE=2 SV=2	ABC transporter G family member OS=Striga asiatica OX=4170 GN=STAS_17466 PE=4 SV=1	Q	Secondary metabolites biosynthesis, transport and catabolism	ABC transporter G family member 15-like [Sesamum indicum]
c68886.graph_c0	22	95	2681	1126	0.94	4.77	117.81	49.06	7.21975547493252e-09	4.0347517446405	up	--	--	--	--	--	--	--	--	uncharacterized protein LOC107874556 isoform X1 OS=Capsicum annuum OX=4072 GN=LOC107874556 PE=4 SV=1	--	--	PREDICTED: uncharacterized protein LOC107874556 isoform X1 [Capsicum annuum]
c72685.graph_c1	77	101	452	336	2.13	3.35	14.33	10.12	0.000208457752630721	1.86722506700109	up	--	--	Molecular Function: NAD+ kinase activity (GO:0003951);; Biological Process: NADP biosynthetic process (GO:0006741);;	K00858|2.7e-79|oeu:111402554|K00858 NAD+ kinase [EC:2.7.1.23] | (RefSeq) NADH kinase-like	--	--	GDSL/SGNH-like Acyl-Esterase family found in Pmr5 and Cas1p;; PMR5 N terminal Domain;; ATP-NAD kinase	Protein trichome birefringence-like 42 OS=Arabidopsis thaliana OX=3702 GN=TBL42 PE=3 SV=1	PMR5N domain-containing protein OS=Handroanthus impetiginosus OX=429701 GN=CDL12_11394 PE=3 SV=1	S	Function unknown	protein trichome birefringence-like 42 [Olea europaea var. sylvestris]
c78091.graph_c0	0	1	22	60	0	0.17	1.97	5.13	0.00211114431824048	3.16560142524713	up	[IR]	--	Molecular Function: hydrolase activity, acting on ester bonds (GO:0016788);;	K00679|2.7e-42|cic:CICLE_v10027727mg|K00679 phospholipid:diacylglycerol acyltransferase [EC:2.3.1.158] | (RefSeq) hypothetical protein	--	--	GDSL-like Lipase/Acylhydrolase	GDSL esterase/lipase 7 OS=Arabidopsis thaliana OX=3702 GN=GLIP7 PE=2 SV=1	Gdsl esteraselipase 7 OS=Nicotiana attenuata OX=49451 GN=GLIP7_0 PE=3 SV=1	I	Lipid transport and metabolism	GDSL esterase/lipase At5g08460-like [Olea europaea var. sylvestris]
c74128.graph_c1	27	65	0	0	0.9	2.52	0	0	5.09991314057659e-05	-3.90458953651507	down	[M]	Cell wall/membrane/envelope biogenesis	Molecular Function: protein serine/threonine kinase activity (GO:0004674);; Molecular Function: ATP binding (GO:0005524);; Cellular Component: integral component of membrane (GO:0016021);;	K13420|6.4e-50|pper:18786087|K13420 LRR receptor-like serine/threonine-protein kinase FLS2 [EC:2.7.11.1] | (RefSeq) probable LRR receptor-like serine/threonine-protein kinase At3g47570	--	--	Leucine rich repeat;; Protein kinase domain;; Protein tyrosine and serine/threonine kinase;; Leucine Rich repeats (2 copies);; Leucine Rich Repeat;; Leucine Rich repeat	Putative leucine-rich repeat receptor-like serine/threonine-protein kinase At2g24130 OS=Arabidopsis thaliana OX=3702 GN=At2g24130 PE=3 SV=1	GPCR kinase OS=Parasponia andersonii OX=3476 GN=PanWU01x14_081040 PE=3 SV=1	T	Signal transduction mechanisms	LOW QUALITY PROTEIN: putative leucine-rich repeat receptor-like serine/threonine-protein kinase At2g24130 [Olea europaea var. sylvestris]
c72263.graph_c1	3	2	66	46	0.18	0.14	4.05	2.81	0.000365629400688008	3.15630772339161	up	--	--	Molecular Function: protein binding (GO:0005515);;	K14963|5.9e-35|vra:106760381|K14963 COMPASS component SWD3 | (RefSeq) protein JINGUBANG-like	[R]	General function prediction only	WD domain, G-beta repeat;; PQQ-like domain;; Nucleoporin Nup120/160	Protein JINGUBANG OS=Arabidopsis thaliana OX=3702 GN=JGB PE=1 SV=1	WD_REPEATS_REGION domain-containing protein OS=Nyssa sinensis OX=561372 GN=F0562_024694 PE=4 SV=1	S	Function unknown	protein JINGUBANG-like [Olea europaea var. sylvestris]
c67735.graph_c0	0	0	25	51	0	0	1.69	5.56	0.000577086707837043	3.47838342120839	up	--	--	Molecular Function: DNA binding (GO:0003677);;	--	--	--	--	--	uncharacterized protein LOC106775205 OS=Vigna radiata var. radiata OX=3916 GN=LOC106775205 PE=4 SV=1	S	Function unknown	uncharacterized protein LOC105171501 [Sesamum indicum]
c85615.graph_c0	212	106	848	583	5.68	2.86	20.22	13.52	0.000470017958570507	1.89689298190824	up	--	--	Biological Process: mitotic cytokinesis (GO:0000281);; Biological Process: cytokinesis by cell plate formation (GO:0000911);; Molecular Function: microtubule motor activity (GO:0003777);; Molecular Function: ATP binding (GO:0005524);; Biological Process: microtubule-based movement (GO:0007018);; Molecular Function: microtubule binding (GO:0008017);; Cellular Component: phragmoplast (GO:0009524);;…	K10400|0.0e+00|oeu:111388492|K10400 kinesin family member 15 | (RefSeq) kinesin-like protein KIN-12D isoform X1	--	--	Kinesin motor domain;; Microtubule binding	Kinesin-like protein KIN-12D OS=Arabidopsis thaliana OX=3702 GN=KIN12D PE=2 SV=1	Kinesin-like protein OS=Actinidia chinensis var. chinensis OX=1590841 GN=CEY00_Acc07366 PE=3 SV=1	Z	Cytoskeleton	kinesin-like protein KIN-12D isoform X1 [Olea europaea var. sylvestris]
c78766.graph_c0	32	20	118	140	1.41	0.86	3.99	4.7	0.00287809747047618	1.94518500425163	up	--	--	--	--	--	--	--	--	Uncharacterized protein OS=Davidia involucrata OX=16924 GN=Din_047227 PE=4 SV=1	S	Function unknown	uncharacterized protein LOC111393328 [Olea europaea var. sylvestris]
c76104.graph_c1	1432	417	148	121	62.95	21.54	6.7	5.43	5.7461301322389e-05	-2.55778432798501	down	--	--	Molecular Function: DNA-binding transcription factor activity (GO:0003700);; Biological Process: positive regulation of transcription, DNA-templated (GO:0045893);;	K14432|1.9e-171|oeu:111397280|K14432 ABA responsive element binding factor | (RefSeq) bZIP transcription factor 46-like	--	--	--	ABSCISIC ACID-INSENSITIVE 5-like protein 5 OS=Arabidopsis thaliana OX=3702 GN=ABF2 PE=1 SV=1	Basic-leucine zipper transcription factor family protein OS=Fraxinus mandshurica OX=56029 GN=ABI5 PE=2 SV=1	K	Transcription	basic-leucine zipper transcription factor family protein [Fraxinus mandshurica]
c78008.graph_c0	78	70	516	369	2.12	2.5	29.17	26	3.69445681070223e-07	2.29882220717434	up	--	--	Molecular Function: ATP binding (GO:0005524);; Molecular Function: ATPase activity (GO:0016887);;	--	--	--	--	--	AAA+-type ATPase OS=Handroanthus impetiginosus OX=429701 GN=CDL12_16079 PE=4 SV=1	O	Posttranslational modification, protein turnover, chaperones	AAA+-type ATPase [Handroanthus impetiginosus]
c82949.graph_c1	53	180	2026	1875	1.81	5.3	69.25	60.87	1.25157482712766e-08	3.43337321166196	up	[T]	Signal transduction mechanisms	Molecular Function: acid phosphatase activity (GO:0003993);; Molecular Function: metal ion binding (GO:0046872);;	K22390|1.4e-287|sind:105166454|K22390 acid phosphatase type 7 | (RefSeq) purple acid phosphatase 15 isoform X2	[G]	Carbohydrate transport and metabolism	Calcineurin-like phosphoesterase;; Purple acid Phosphatase, N-terminal domain;; Iron/zinc purple acid phosphatase-like protein C;; X8 domain	Purple acid phosphatase 15 OS=Arabidopsis thaliana OX=3702 GN=PAP15 PE=1 SV=1	Purple acid phosphatase OS=Handroanthus impetiginosus OX=429701 GN=CDL12_09506 PE=3 SV=1	G	Carbohydrate transport and metabolism	purple acid phosphatase 15 isoform X2 [Olea europaea var. sylvestris]
c75815.graph_c1	673	616	2353	2703	21.24	22.65	76.66	86.86	1.99311369751006e-10	1.78262586146599	up	--	--	Molecular Function: RNA polymerase II transcription regulatory region sequence-specific DNA binding (GO:0000977);; Molecular Function: DNA-binding transcription activator activity, RNA polymerase II-specific (GO:0001228);; Cellular Component: nucleus (GO:0005634);;	--	[K]	Transcription	ARID/BRIGHT DNA binding domain	AT-rich interactive domain-containing protein 5 OS=Arabidopsis thaliana OX=3702 GN=ARID5 PE=1 SV=1	Uncharacterized protein OS=Erythranthe guttata OX=4155 GN=MIMGU_mgv1a002907mg PE=3 SV=1	K	Transcription	AT-rich interactive domain-containing protein 5-like [Olea europaea var. sylvestris]
c62631.graph_c0	43	19	170	136	4.13	2.17	17.01	13.66	0.00742503570310865	1.91685983475194	up	--	--	--	--	--	--	--	--	Uncharacterized protein OS=Davidia involucrata OX=16924 GN=Din_024413 PE=4 SV=1	S	Function unknown	uncharacterized protein LOC111390743 isoform X1 [Olea europaea var. sylvestris]
c29140.graph_c0	320	1447	67	91	37.2	201.66	8.16	11.18	1.84030003035282e-05	-3.08628278865066	down	--	--	--	--	--	--	--	--	--	--	--	putative glycine-rich cell wall structural protein 1 [Olea europaea var. sylvestris]
c84809.graph_c0	401	427	115	70	21.89	23.56	9.48	6.37	1.35746645411119e-05	-2.14602281540516	down	[V]	Defense mechanisms	Molecular Function: antiporter activity (GO:0015297);; Cellular Component: integral component of membrane (GO:0016021);; Molecular Function: xenobiotic transmembrane transporter activity (GO:0042910);;	K03327|1.2e-128|oeu:111403652|K03327 multidrug resistance protein, MATE family | (RefSeq) protein DETOXIFICATION 21-like	[R]	General function prediction only	MatE;; Polysaccharide biosynthesis C-terminal domain;; MatE	Protein DETOXIFICATION 21 OS=Arabidopsis thaliana OX=3702 GN=DTX21 PE=1 SV=1	Protein DETOXIFICATION OS=Rehmannia glutinosa OX=99300 PE=2 SV=1	V	Defense mechanisms	protein DETOXIFICATION 21-like [Olea europaea var. sylvestris]
c73460.graph_c0	11	13	144	102	0.32	0.47	4.43	2.61	3.5047671589618e-05	2.78169523141704	up	--	--	--	K14494|2.2e-32|eus:EUTSA_v100155351m|K14494 DELLA protein | (RefSeq) hypothetical protein	--	--	GRAS domain family	DELLA protein RGL2 OS=Arabidopsis thaliana OX=3702 GN=RGL2 PE=1 SV=2	GRAS domain-containing protein OS=Dorcoceras hygrometricum OX=472368 GN=F511_28127 PE=3 SV=1	K	Transcription	DELLA protein RGL1-like [Olea europaea var. sylvestris]
c59378.graph_c0	2194	560	169	31	133.57	40.24	10.63	1.94	0.000209983413570163	-3.0489811034667	down	[IR]	--	Molecular Function: triglyceride lipase activity (GO:0004806);;	K00679|1.5e-51|cic:CICLE_v10027727mg|K00679 phospholipid:diacylglycerol acyltransferase [EC:2.3.1.158] | (RefSeq) hypothetical protein	--	--	GDSL-like Lipase/Acylhydrolase	GDSL esterase/lipase At2g23540 OS=Arabidopsis thaliana OX=3702 GN=At2g23540 PE=2 SV=1	Triacylglycerol lipase OS=Handroanthus impetiginosus OX=429701 GN=CDL12_07724 PE=3 SV=1	S	Function unknown	GDSL esterase/lipase At2g23540-like [Olea europaea var. sylvestris]
c82981.graph_c0	1047	1367	435	583	49.59	77.34	21.1	29.21	0.00165116609139629	-1.34563499936918	down	[Q]	Secondary metabolites biosynthesis, transport and catabolism	Molecular Function: oxidoreductase activity (GO:0016491);; Molecular Function: metal ion binding (GO:0046872);;	K06892|3.6e-178|oeu:111412305|K06892 feruloyl-CoA 6-hydroxylase [EC:1.14.11.61] | (RefSeq) feruloyl CoA ortho-hydroxylase 1-like	[QR]	--	2OG-Fe(II) oxygenase superfamily;; non-haem dioxygenase in morphine synthesis N-terminal	Feruloyl CoA ortho-hydroxylase 1 OS=Arabidopsis thaliana OX=3702 GN=F6'H1 PE=1 SV=1	feruloyl CoA ortho-hydroxylase 1-like OS=Nicotiana sylvestris OX=4096 GN=LOC104215878 PE=3 SV=1	Q	Secondary metabolites biosynthesis, transport and catabolism	feruloyl CoA ortho-hydroxylase 1-like [Olea europaea var. sylvestris]
c79887.graph_c0	47	40	460	536	7.77	8.04	59.86	82.73	1.32751333122697e-16	3.206260828574	up	--	--	Biological Process: reproduction (GO:0000003);; Biological Process: developmental process involved in reproduction (GO:0003006);; Cellular Component: cellular_component (GO:0005575);; Cellular Component: intracellular (GO:0005622);; Cellular Component: obsolete cell (GO:0005623);; Cellular Component: cytoplasm (GO:0005737);; Cellular Component: cytosol (GO:0005829);; Biological Process: multicell…	--	--	--	Late embryogenesis abundant protein	Embryonic protein DC-8 OS=Daucus carota OX=4039 PE=3 SV=1	Uncharacterized protein OS=Nyssa sinensis OX=561372 GN=F0562_016122 PE=3 SV=1	S	Function unknown	embryonic protein DC-8 [Sesamum indicum]
c81548.graph_c0	0	0	63	192	0	0	4.89	14.64	2.98380930329671e-09	5.06094050026419	up	--	--	Molecular Function: transcription regulatory region sequence-specific DNA binding (GO:0000976);; Molecular Function: DNA-binding transcription factor activity, RNA polymerase II-specific (GO:0000981);; Molecular Function: core promoter sequence-specific DNA binding (GO:0001046);; Molecular Function: core promoter sequence-specific DNA binding (GO:0001047);; Molecular Function: regulatory region n…	--	--	--	--	Transcription factor bHLH113 OS=Arabidopsis thaliana OX=3702 GN=BHLH113 PE=2 SV=1	BHLH domain-containing protein OS=Nyssa sinensis OX=561372 GN=F0562_020738 PE=4 SV=1	K	Transcription	transcription factor bHLH154-like [Olea europaea var. sylvestris]
c77774.graph_c0	0	0	151	56	0	0	7.86	2.88	3.74420322719151e-08	4.81051811533497	up	--	--	Cellular Component: integral component of membrane (GO:0016021);; Molecular Function: transferase activity, transferring glycosyl groups (GO:0016757);;	--	--	--	Protein of unknown function (DUF563)	--	Uncharacterized protein OS=Nyssa sinensis OX=561372 GN=F0562_020906 PE=4 SV=1	S	Function unknown	hypothetical protein F0562_020906 [Nyssa sinensis]
c74993.graph_c1	10	24	5786	8347	0.52	1.39	304.86	429.66	2.39029290875149e-69	7.87494442782941	up	--	--	Molecular Function: nutrient reservoir activity (GO:0045735);;	--	--	--	Cupin	Vicilin-like seed storage protein At2g28490 OS=Arabidopsis thaliana OX=3702 GN=At2g28490 PE=2 SV=1	Uncharacterized protein OS=Erythranthe guttata OX=4155 GN=MIMGU_mgv1a005561mg PE=4 SV=1	S	Function unknown	vicilin-like seed storage protein At2g28490 [Sesamum indicum]
c80898.graph_c0	9370	7470	4209	4001	219.14	207.8	111.86	111.12	0.000192468573173071	-1.1470821928756	down	[R]	General function prediction only	--	--	--	--	Domain of unknown function (DUF1338);; Protein of unknown function, DUF538	--	DUF1338 domain-containing protein OS=Erythranthe guttata OX=4155 GN=MIMGU_mgv1a008554mg PE=4 SV=1	S	Function unknown	PREDICTED: uncharacterized protein LOC105967574 [Erythranthe guttata]
c81705.graph_c4	239	126	891	576	20.37	12.78	78.74	50.96	0.00160306959557997	1.74716025445125	up	[I]	Lipid transport and metabolism	Molecular Function: 3-hydroxypalmitoyl-[acyl-carrier-protein] dehydratase activity (GO:0004317);; Biological Process: fatty acid biosynthetic process (GO:0006633);; Molecular Function: (3R)-hydroxymyristoyl-[acyl-carrier-protein] dehydratase activity (GO:0008659);; Molecular Function: 3-hydroxydecanoyl-[acyl-carrier-protein] dehydratase activity (GO:0008693);; Molecular Function: 3-hydroxyoctanoy…	K02372|1.4e-105|oeu:111410708|K02372 3-hydroxyacyl-[acyl-carrier-protein] dehydratase [EC:4.2.1.59] | (RefSeq) uncharacterized protein LOC111410708	--	--	FabA-like domain;; MaoC like domain	--	(3R)-hydroxymyristoyl-[acyl-carrier-protein] dehydratase OS=Handroanthus impetiginosus OX=429701 GN=CDL12_20396 PE=3 SV=1	I	Lipid transport and metabolism	uncharacterized protein LOC111410708 [Olea europaea var. sylvestris]
c67667.graph_c0	160	162	515	521	6.09	7.02	26.44	22.01	0.000100492893121205	1.48198948725955	up	[T]	Signal transduction mechanisms	Molecular Function: protein serine/threonine kinase activity (GO:0004674);; Molecular Function: ATP binding (GO:0005524);; Cellular Component: integral component of membrane (GO:0016021);; Biological Process: cellulose biosynthetic process (GO:0030244);;	K13418|6.3e-79|pop:7486331|K13418 somatic embryogenesis receptor kinase 1 [EC:2.7.10.1 2.7.11.1] | (RefSeq) somatic embryogenesis receptor kinase 1	--	--	Protein kinase domain;; Protein tyrosine and serine/threonine kinase;; Leucine rich repeat N-terminal domain;; Leucine rich repeat;; Leucine Rich repeats (2 copies);; Leucine Rich Repeat	LRR receptor-like serine/threonine-protein kinase FEI 1 OS=Arabidopsis thaliana OX=3702 GN=FEI1 PE=1 SV=1	Leucine-rich repeat protein kinase family protein isoform 1 OS=Theobroma cacao OX=3641 GN=TCM_013815 PE=3 SV=1	T	Signal transduction mechanisms	LRR receptor-like serine/threonine-protein kinase FEI 1 [Olea europaea var. sylvestris]
c70732.graph_c0	9	1	81	74	0.33	0.05	2.74	2.35	0.00290816882433664	2.78860163856584	up	[T]	Signal transduction mechanisms	Molecular Function: ATP binding (GO:0005524);; Cellular Component: integral component of membrane (GO:0016021);; Molecular Function: ATPase activity (GO:0016887);;	K05681|3.3e-49|nta:107765868|K05681 ATP-binding cassette, subfamily G (WHITE), member 2 | (RefSeq) ABC transporter G family member 9-like	[Q]	Secondary metabolites biosynthesis, transport and catabolism	ABC-2 type transporter;; ABC transporter	ABC transporter G family member STR OS=Petunia hybrida OX=4102 GN=STR PE=2 SV=1	Transporter, ABC superfamily (Breast cancer resistance protein) OS=Handroanthus impetiginosus OX=429701 GN=CDL12_01720 PE=4 SV=1	Q	Secondary metabolites biosynthesis, transport and catabolism	ABC transporter G family member 17-like [Olea europaea var. sylvestris]
c71262.graph_c0	482	404	4610	4021	36.35	35.99	350.47	305.98	3.06635642888002e-26	3.05959942570256	up	[T]	Signal transduction mechanisms	Biological Process: reproduction (GO:0000003);; Biological Process: developmental process involved in reproduction (GO:0003006);; Molecular Function: molecular_function (GO:0003674);; Molecular Function: catalytic activity (GO:0003824);; Molecular Function: heme oxygenase (decyclizing) activity (GO:0004392);; Molecular Function: monooxygenase activity (GO:0004497);; Molecular Function: binding (G…	K17991|1.3e-97|oeu:111401568|K17991 peroxygenase [EC:1.11.2.3] | (RefSeq) peroxygenase-like	--	--	Caleosin related protein	Peroxygenase OS=Sesamum indicum OX=4182 GN=SOP1 PE=1 SV=1	Peroxygenase-like OS=Dorcoceras hygrometricum OX=472368 GN=F511_02791 PE=3 SV=1	S	Function unknown	peroxygenase-like [Olea europaea var. sylvestris]
c67580.graph_c0	0	0	104	130	0	0	9.54	11.91	2.37024160176462e-11	5.39248650954832	up	--	--	--	--	--	--	--	--	Uncharacterized protein OS=Manihot esculenta OX=3983 GN=MANES_16G135100 PE=4 SV=1	--	--	uncharacterized protein LOC111378216 [Olea europaea var. sylvestris]
c78215.graph_c1	9408	4840	2810	2256	463.78	311.75	161.86	134.31	0.00134914510159986	-1.52610143078999	down	--	--	Cellular Component: photosystem I reaction center (GO:0009538);; Biological Process: photosynthesis (GO:0015979);;	K02695|1.3e-69|oeu:111367157|K02695 photosystem I subunit VI | (RefSeq) photosystem I reaction center subunit VI, chloroplastic-like	--	--	PRONE (Plant-specific Rop nucleotide exchanger);; Photosystem I reaction centre subunit VI;; PRONE (Plant-specific Rop nucleotide exchanger)	Photosystem I reaction center subunit VI, chloroplastic OS=Spinacia oleracea OX=3562 GN=PSAH PE=1 SV=1	Photosystem I reaction center subunit VI OS=Striga asiatica OX=4170 GN=STAS_25499 PE=3 SV=1	S	Function unknown	photosystem I reaction center subunit VI [Striga asiatica]
c66684.graph_c0	81	185	618	505	3.52	9.37	27.4	22.24	0.00738866900799247	1.72989556243707	up	--	--	Cellular Component: ubiquitin ligase complex (GO:0000151);; Molecular Function: molecular_function (GO:0003674);; Molecular Function: binding (GO:0005488);; Molecular Function: protein binding (GO:0005515);; Cellular Component: cellular_component (GO:0005575);; Cellular Component: intracellular (GO:0005622);; Cellular Component: obsolete cell (GO:0005623);; Cellular Component: nucleus (GO:0005634…	--	[R]	General function prediction only	Kelch motif;; Kelch motif;; Galactose oxidase, central domain;; Galactose oxidase, central domain;; Kelch motif	F-box/kelch-repeat protein At1g74510 OS=Arabidopsis thaliana OX=3702 GN=At1g74510 PE=2 SV=1	F-boxkelch-repeat protein OS=Nicotiana attenuata OX=49451 GN=A4A49_06205 PE=4 SV=1	S	Function unknown	F-box/kelch-repeat protein At1g74510-like [Olea europaea var. sylvestris]
c73182.graph_c0	1935	1424	3604	6424	76.96	66.42	147.26	260.09	0.00321347013648147	1.35958178523198	up	[C]	Energy production and conversion	Molecular Function: aldehyde dehydrogenase [NAD(P)+] activity (GO:0004030);;	K12355|2.1e-272|oeu:111399385|K12355 coniferyl-aldehyde dehydrogenase [EC:1.2.1.68] | (RefSeq) aldehyde dehydrogenase family 2 member C4	[C]	Energy production and conversion	Aldehyde dehydrogenase family	Aldehyde dehydrogenase family 2 member C4 OS=Arabidopsis thaliana OX=3702 GN=ALDH2C4 PE=1 SV=2	Aldehyde dehydrogenase OS=Handroanthus impetiginosus OX=429701 GN=CDL12_16054 PE=3 SV=1	C	Energy production and conversion	aldehyde dehydrogenase family 2 member C4 [Olea europaea var. sylvestris]
c74642.graph_c0	5832	2852	1638	1153	295.27	175.48	87.98	62.51	0.00146199635944086	-1.64256068829676	down	[C]	Energy production and conversion	Molecular Function: FMN binding (GO:0010181);; Molecular Function: 12-oxophytodienoate reductase activity (GO:0016629);;	K05894|4.1e-184|sind:105169079|K05894 12-oxophytodienoic acid reductase [EC:1.3.1.42] | (RefSeq) putative 12-oxophytodienoate reductase 11	[CR]	--	NADH:flavin oxidoreductase / NADH oxidase family	Putative 12-oxophytodienoate reductase 11 OS=Oryza sativa subsp. japonica OX=39947 GN=OPR11 PE=2 SV=1	NADH:flavin oxidoreductase/12-oxophytodienoate reductase OS=Handroanthus impetiginosus OX=429701 GN=CDL12_00164 PE=3 SV=1	C	Energy production and conversion	putative 12-oxophytodienoate reductase 11 [Sesamum indicum]
c84647.graph_c0	39	25	353	422	2.07	1.58	19.79	23.03	5.22737831963153e-13	3.23357166266938	up	--	--	Molecular Function: protein binding (GO:0005515);; Cellular Component: cellular_component (GO:0005575);; Cellular Component: cell-cell junction (GO:0005911);; Biological Process: protein folding (GO:0006457);; Biological Process: biological_process (GO:0008150);; Biological Process: response to temperature stimulus (GO:0009266);; Cellular Component: plasmodesma (GO:0009506);; Biological Process: …	--	--	--	BAG domain;; IQ calmodulin-binding motif	BAG family molecular chaperone regulator 5, mitochondrial OS=Arabidopsis thaliana OX=3702 GN=BAG5 PE=1 SV=1	BAG family molecular chaperone regulator 5 OS=Morus notabilis OX=981085 GN=L484_017479 PE=4 SV=1	S	Function unknown	uncharacterized protein LOC111406849 [Olea europaea var. sylvestris]
c85102.graph_c0	188	43	664	728	8.04	2.09	29.04	31.41	0.00322605289947653	2.14779250284722	up	--	--	Molecular Function: DNA binding (GO:0003677);; Cellular Component: nucleus (GO:0005634);; Biological Process: regulation of transcription, DNA-templated (GO:0006355);; Biological Process: auxin-activated signaling pathway (GO:0009734);;	K14486|4.6e-226|oeu:111386039|K14486 auxin response factor | (RefSeq) auxin response factor 11-like	--	--	Auxin response factor;; AUX/IAA family	Auxin response factor 9 OS=Arabidopsis thaliana OX=3702 GN=ARF9 PE=1 SV=1	Auxin response factor OS=Handroanthus impetiginosus OX=429701 GN=CDL12_02737 PE=3 SV=1	K	Transcription	auxin response factor 11-like [Olea europaea var. sylvestris]
c74029.graph_c0	253	232	736	730	5.61	6.01	16.7	16.36	5.15104304360334e-05	1.4069740834405	up	[O]	Posttranslational modification, protein turnover, chaperones	Molecular Function: molecular_function (GO:0003674);; Molecular Function: binding (GO:0005488);; Molecular Function: protein binding (GO:0005515);; Cellular Component: cellular_component (GO:0005575);; Cellular Component: intracellular (GO:0005622);; Cellular Component: obsolete cell (GO:0005623);; Cellular Component: cytoplasm (GO:0005737);; Cellular Component: endoplasmic reticulum (GO:0005783)…	K04506|5.7e-23|csat:104734106|K04506 E3 ubiquitin-protein ligase SIAH1 [EC:2.3.2.27] | (RefSeq) E3 ubiquitin-protein ligase SINA-like 7	--	--	Domain of unknown function (DUF3444);; DnaJ domain	DnaJ protein ERDJ3A OS=Oryza sativa subsp. japonica OX=39947 GN=ERDJ3A PE=1 SV=2	J domain-containing protein OS=Davidia involucrata OX=16924 GN=Din_043720 PE=4 SV=1	O	Posttranslational modification, protein turnover, chaperones	hypothetical protein HYC85_019343 [Camellia sinensis]
c55730.graph_c0	0	1	9560	7834	0	0.06	504.27	410.49	6.46453994693296e-84	10.8206338254275	up	[O]	Posttranslational modification, protein turnover, chaperones	Molecular Function: cysteine-type peptidase activity (GO:0008234);;	K16292|1.5e-196|oeu:111403374|K16292 KDEL-tailed cysteine endopeptidase [EC:3.4.22.-] | (RefSeq) vignain-like	[O]	Posttranslational modification, protein turnover, chaperones	Papain family cysteine protease;; Cathepsin propeptide inhibitor domain (I29)	Vignain OS=Vigna mungo OX=3915 PE=1 SV=1	Vignain OS=Nicotiana attenuata OX=49451 GN=CYSEP_2 PE=3 SV=1	O	Posttranslational modification, protein turnover, chaperones	vignain-like [Olea europaea var. sylvestris]
c71429.graph_c0	4193	6208	2144	2146	258.21	451.24	136.47	136	0.00107964441363548	-1.37523707845127	down	--	--	Molecular Function: calcium ion binding (GO:0005509);; Molecular Function: calcium-dependent phospholipid binding (GO:0005544);;	K17098|1.2e-154|oeu:111408872|K17098 annexin D | (RefSeq) annexin D1	[U]	Intracellular trafficking, secretion, and vesicular transport	Annexin	Annexin Gh1 (Fragment) OS=Gossypium hirsutum OX=3635 GN=AnnGh1 PE=1 SV=2	Annexin OS=Acer yangbiense OX=1000413 GN=EZV62_021981 PE=3 SV=1	U	Intracellular trafficking, secretion, and vesicular transport	annexin D1 [Olea europaea var. sylvestris]
c68289.graph_c0	5266	1832	1058	1202	178.61	72.08	37.73	41.8	0.00790880877256034	-1.62127175159574	down	[T]	Signal transduction mechanisms	Molecular Function: protein serine/threonine phosphatase activity (GO:0004722);; Molecular Function: metal ion binding (GO:0046872);;	K14497|1.7e-240|oeu:111404019|K14497 protein phosphatase 2C [EC:3.1.3.16] | (RefSeq) protein phosphatase 2C 77-like	[T]	Signal transduction mechanisms	Protein phosphatase 2C	Probable protein phosphatase 2C 6 OS=Oryza sativa subsp. japonica OX=39947 GN=PP2C06 PE=1 SV=1	Protein-serine/threonine phosphatase OS=Salvia splendens OX=180675 GN=PP2C PE=3 SV=1	T	Signal transduction mechanisms	protein phosphatase 2C 77-like [Olea europaea var. sylvestris]
c80847.graph_c1	8	7	103	67	0.43	0.45	5.78	3.77	0.000337171293306266	2.7676970055193	up	--	--	--	--	--	--	--	--	Uncharacterized protein OS=Handroanthus impetiginosus OX=429701 GN=CDL12_18551 PE=4 SV=1	--	--	serine/threonine-protein kinase pakB-like [Olea europaea var. sylvestris]
c71947.graph_c0	101	118	453	431	2.88	3.94	13.26	12.47	2.2677225529191e-05	1.77609214892665	up	[O]	Posttranslational modification, protein turnover, chaperones	Biological Process: ubiquitin-dependent protein catabolic process (GO:0006511);; Biological Process: protein deubiquitination (GO:0016579);; Molecular Function: thiol-dependent ubiquitinyl hydrolase activity (GO:0036459);;	K11855|0.0e+00|oeu:111398779|K11855 ubiquitin carboxyl-terminal hydrolase 36/42 [EC:3.4.19.12] | (RefSeq) ubiquitin carboxyl-terminal hydrolase 21-like isoform X1	[O]	Posttranslational modification, protein turnover, chaperones	Ubiquitin carboxyl-terminal hydrolase;; Ubiquitin carboxyl-terminal hydrolase	Ubiquitin carboxyl-terminal hydrolase 20 OS=Arabidopsis thaliana OX=3702 GN=UBP20 PE=2 SV=1	Ubiquitin carboxyl-terminal hydrolase OS=Handroanthus impetiginosus OX=429701 GN=CDL12_01677 PE=3 SV=1	O	Posttranslational modification, protein turnover, chaperones	ubiquitin carboxyl-terminal hydrolase 21-like isoform X1 [Olea europaea var. sylvestris]
c74905.graph_c1	22	21	298	305	1.87	2.22	26.37	27.03	9.33663870389812e-14	3.41115517253528	up	--	--	Molecular Function: DNA binding (GO:0003677);; Cellular Component: nucleus (GO:0005634);; Molecular Function: zinc ion binding (GO:0008270);; Cellular Component: host cell nucleus (GO:0042025);;	--	[KB]	--	CW-type Zinc Finger;; Methyl-CpG binding domain	Methyl-CpG-binding domain-containing protein 2 OS=Arabidopsis thaliana OX=3702 GN=MBD2 PE=1 SV=1	Methyl-CpG-binding domain-containing protein 2 OS=Vitis vinifera OX=29760 GN=MBD2_1 PE=4 SV=1	--	--	methyl-CpG-binding domain-containing protein 2 [Quercus suber]
c75175.graph_c0	442	434	993	1089	16.79	20.41	37.15	40.17	0.00178435207606433	1.07163787871852	up	--	--	Molecular Function: nucleic acid binding (GO:0003676);; Molecular Function: deoxyribodipyrimidine photo-lyase activity (GO:0003904);; Molecular Function: zinc ion binding (GO:0008270);;	--	--	--	--	--	Deoxyribodipyrimidine photo-lyase OS=Handroanthus impetiginosus OX=429701 GN=CDL12_19187 PE=4 SV=1	A	RNA processing and modification	uncharacterized protein LOC111380912 [Olea europaea var. sylvestris]
c81750.graph_c0	86	97	360	419	10.7	14.51	47.06	55.43	1.34712020323321e-05	1.84324460094258	up	--	--	Cellular Component: FACT complex (GO:0035101);;	--	[E]	Amino acid transport and metabolism	Histone chaperone Rttp106-like	FACT complex subunit SPT16 OS=Oryza sativa subsp. japonica OX=39947 GN=SPT16 PE=2 SV=2	FACT complex subunit OS=Fagus sylvatica OX=28930 GN=FSB_LOCUS2739 PE=3 SV=1	E	Amino acid transport and metabolism	FACT complex subunit SPT16 [Helianthus annuus]
c58859.graph_c0	346	339	148	157	16.19	19.13	7.35	7.46	0.00299225122646373	-1.26009375745251	down	--	--	Molecular Function: catalytic activity (GO:0003824);; Biological Process: carbohydrate metabolic process (GO:0005975);; Molecular Function: carbohydrate binding (GO:0030246);;	--	--	--	--	Protein NDH-DEPENDENT CYCLIC ELECTRON FLOW 5 OS=Arabidopsis thaliana OX=3702 GN=NDF5 PE=2 SV=1	Uncharacterized protein OS=Handroanthus impetiginosus OX=429701 GN=CDL12_06881 PE=4 SV=1	S	Function unknown	protein NDH-DEPENDENT CYCLIC ELECTRON FLOW 5-like [Olea europaea var. sylvestris]
c73352.graph_c0	137	209	719	787	6.38	11.45	34.5	37.52	3.70291054434911e-05	1.85590075408291	up	--	--	Cellular Component: integral component of membrane (GO:0016021);; Molecular Function: carbon-sulfur lyase activity (GO:0016846);;	K14548|3.0e-161|mesc:110609029|K14548 U3 small nucleolar RNA-associated protein 4 | (RefSeq) LOW QUALITY PROTEIN: U3 small nucleolar RNA-associated protein 4 homolog	--	--	Allinase;; Alliinase EGF-like domain;; Aminotransferase class I and II	Tryptophan aminotransferase-related protein 4 OS=Arabidopsis thaliana OX=3702 GN=TAR4 PE=2 SV=2	Uncharacterized protein OS=Handroanthus impetiginosus OX=429701 GN=CDL12_12471 PE=3 SV=1	S	Function unknown	tryptophan aminotransferase-related protein 4-like [Olea europaea var. sylvestris]
c76090.graph_c0	66	61	262	203	1.08	1.15	4.33	3.3	0.00250426930807766	1.61611428109549	up	[T]	Signal transduction mechanisms	Molecular Function: protein kinase activity (GO:0004672);; Molecular Function: ATP binding (GO:0005524);;	K17545|0.0e+00|sind:105156925|K17545 serine/threonine-protein kinase ULK4 [EC:2.7.11.1] | (RefSeq) serine/threonine-protein kinase RUNKEL	[R]	General function prediction only	Protein kinase domain;; Protein tyrosine and serine/threonine kinase	Serine/threonine-protein kinase RUNKEL OS=Arabidopsis thaliana OX=3702 GN=RUK PE=1 SV=1	Serine/threonine-protein kinase ULK4 OS=Salvia splendens OX=180675 GN=ULK4 PE=4 SV=1	T	Signal transduction mechanisms	serine/threonine-protein kinase RUNKEL [Sesamum indicum]
c70151.graph_c3	2	8	58	88	0.26	1.23	7.78	11.93	0.00240458248038145	2.75464180287179	up	--	--	--	--	--	--	--	--	Uncharacterized protein OS=Nyssa sinensis OX=561372 GN=F0562_010714 PE=4 SV=1	--	--	uncharacterized protein LOC111382938 [Olea europaea var. sylvestris]
c78378.graph_c1	285	379	1214	1109	13.3	21.33	52.8	48.03	8.80776239751662e-05	1.58435252682517	up	--	--	--	K18643|7.9e-29|gra:105795008|K18643 katanin p80 WD40 repeat-containing subunit B1 | (RefSeq) uncharacterized LOC105795008	--	--	Protein of unknown function (DUF789)	--	Uncharacterized protein OS=Davidia involucrata OX=16924 GN=Din_037274 PE=4 SV=1	S	Function unknown	uncharacterized protein LOC111369860 [Olea europaea var. sylvestris]
c27385.graph_c0	38	48	170	159	9.47	14.9	45.9	44.72	0.00656582486669457	1.63730662925546	up	[J]	Translation, ribosomal structure and biogenesis	Molecular Function: RNA binding (GO:0003723);; Cellular Component: cytoplasm (GO:0005737);;	K13126|5.3e-47|oeu:111401350|K13126 polyadenylate-binding protein | (RefSeq) polyadenylate-binding protein 2-like	[AJ]	--	RNA recognition motif. (a.k.a. RRM, RBD, or RNP domain)	Polyadenylate-binding protein 2 OS=Arabidopsis thaliana OX=3702 GN=PAB2 PE=1 SV=1	Polyadenylate-binding protein OS=Camellia sinensis var. sinensis OX=542762 GN=TEA_020309 PE=3 SV=1	--	--	polyadenylate-binding protein 2-like [Olea europaea var. sylvestris]
c73357.graph_c3	4	8	65	49	0.29	0.65	4.13	3.36	0.00958028017831782	2.38149001237996	up	[P]	Inorganic ion transport and metabolism	Molecular Function: ATP binding (GO:0005524);; Cellular Component: plasma membrane (GO:0005886);; Molecular Function: proton-exporting ATPase activity, phosphorylative mechanism (GO:0008553);; Cellular Component: integral component of membrane (GO:0016021);; Biological Process: proton export across plasma membrane (GO:0120029);;	K01535|4.5e-232|oeu:111382436|K01535 H+-transporting ATPase [EC:7.1.2.1] | (RefSeq) plasma membrane ATPase 4-like	[P]	Inorganic ion transport and metabolism	haloacid dehalogenase-like hydrolase;; haloacid dehalogenase-like hydrolase	ATPase 9, plasma membrane-type OS=Arabidopsis thaliana OX=3702 GN=AHA9 PE=2 SV=2	Plasma membrane ATPase OS=Dorcoceras hygrometricum OX=472368 GN=F511_22523 PE=3 SV=1	P	Inorganic ion transport and metabolism	plasma membrane ATPase 4-like [Olea europaea var. sylvestris]
c81320.graph_c0	7	11	70	70	0.25	0.45	2.45	3.48	0.00505949085400148	2.30462070530164	up	--	--	Biological Process: DNA repair (GO:0006281);;	K10891|0.0e+00|oeu:111383828|K10891 fanconi anemia group D2 protein | (RefSeq) Fanconi anemia group D2 protein isoform X1	[S]	Function unknown	Fanconi anaemia protein FancD2 nuclease	--	Uncharacterized protein OS=Handroanthus impetiginosus OX=429701 GN=CDL12_00633 PE=4 SV=1	S	Function unknown	Fanconi anemia group D2 protein homolog isoform X3 [Olea europaea var. sylvestris]
c64501.graph_c0	0	0	1020	1332	0	0	74.02	96.43	2.92959513785987e-40	8.53010255760156	up	--	--	--	--	--	--	Root cap	--	Uncharacterized protein OS=Vitis vinifera OX=29760 GN=VIT_13s0074g00780 PE=4 SV=1	S	Function unknown	uncharacterized protein LOC117928392 [Vitis riparia]
c82444.graph_c3	71	39	448	298	6.38	3.19	31.18	19.03	1.07337625265396e-05	2.41403246501778	up	--	--	Biological Process: protein glycosylation (GO:0006486);; Cellular Component: integral component of membrane (GO:0016021);; Molecular Function: transferase activity, transferring glycosyl groups (GO:0016757);;	K18789|2.3e-119|vra:106766474|K18789 xylogalacturonan beta-1,3-xylosyltransferase [EC:2.4.2.41] | (RefSeq) probable glycosyltransferase At5g20260	[GMW]	--	Exostosin family	Probable glycosyltransferase At5g03795 OS=Arabidopsis thaliana OX=3702 GN=At5g03795 PE=3 SV=2	probable glycosyltransferase At5g03795 OS=Nicotiana sylvestris OX=4096 GN=LOC104235772 PE=3 SV=1	--	--	probable glycosyltransferase At5g03795 [Olea europaea var. sylvestris]
c79381.graph_c2	2734	2115	719	528	202.28	196.58	62.79	43.71	3.82407625096481e-08	-2.01035410201472	down	[F]	Nucleotide transport and metabolism	Molecular Function: adenine phosphoribosyltransferase activity (GO:0003999);; Cellular Component: cytoplasm (GO:0005737);; Biological Process: adenine salvage (GO:0006168);; Biological Process: nucleoside metabolic process (GO:0009116);;	K00759|1.8e-42|ini:109172343|K00759 adenine phosphoribosyltransferase [EC:2.4.2.7] | (RefSeq) adenine phosphoribosyltransferase 5-like	[F]	Nucleotide transport and metabolism	Phosphoribosyl transferase domain	Adenine phosphoribosyltransferase 5 OS=Arabidopsis thaliana OX=3702 GN=APT5 PE=1 SV=1	Adenine phosphoribosyltransferase OS=Coffea canephora OX=49390 GN=GSCOC_T00038509001 PE=3 SV=1	F	Nucleotide transport and metabolism	adenine phosphoribosyltransferase 5-like [Coffea arabica]
c78706.graph_c0	10	5	71	52	0.77	0.41	4.99	3.75	0.00968316945058456	2.30303421928073	up	--	--	Cellular Component: nucleus (GO:0005634);; Biological Process: regulation of nuclear division (GO:0051783);; Biological Process: negative regulation of ubiquitin protein ligase activity (GO:1904667);;	--	--	--	--	Protein POLYCHOME OS=Arabidopsis thaliana OX=3702 GN=PYM PE=1 SV=1	Uncharacterized protein OS=Erythranthe guttata OX=4155 GN=MIMGU_mgv1a012272mg PE=4 SV=1	S	Function unknown	protein POLYCHOME [Olea europaea var. sylvestris]
c67538.graph_c1	294	250	92	111	28.39	28.09	9.08	11.13	0.0011185805832133	-1.48848437825227	down	--	--	Molecular Function: DNA binding (GO:0003677);; Cellular Component: nucleus (GO:0005634);; Biological Process: transcription, DNA-templated (GO:0006351);; Biological Process: leaf formation (GO:0010338);;	K09422|6.4e-91|oeu:111377507|K09422 transcription factor MYB, plant | (RefSeq) transcription factor AS1	[K]	Transcription	Myb-like DNA-binding domain;; Myb-like DNA-binding domain	Transcription factor AS1 OS=Arabidopsis thaliana OX=3702 GN=AS1 PE=1 SV=1	Phantastica OS=Corytoplectus speciosus OX=63540 GN=PHAN PE=2 SV=1	K	Transcription	transcription factor AS1 [Olea europaea var. sylvestris]
c77096.graph_c1	51	38	142	270	4.25	3.72	11.52	24.21	0.00371416711789801	1.85683928715964	up	--	--	--	K15803|1.9e-20|ats:109753656|K15803 (-)-germacrene D synthase [EC:4.2.3.75] | (RefSeq) LOC109753656; (S)-beta-bisabolene synthase-like	[R]	General function prediction only	--	Retrovirus-related Pol polyprotein from transposon TNT 1-94 OS=Nicotiana tabacum OX=4097 PE=2 SV=1	Reverse transcriptase Ty1/copia-type domain-containing protein OS=Trifolium subterraneum OX=3900 GN=TSUD_93620 PE=4 SV=1	K	Transcription	hypothetical protein TSUD_93620 [Trifolium subterraneum]
c58331.graph_c0	17	5	223	243	2.34	0.83	32.37	35.75	3.3104669568068e-09	3.70850956986626	up	[S]	Function unknown	Cellular Component: extracellular region (GO:0005576);;	K13449|1.2e-82|oeu:111385824|K13449 pathogenesis-related protein 1 | (RefSeq) pathogenesis-related leaf protein 6-like	[S]	Function unknown	Cysteine-rich secretory protein family	Pathogenesis-related leaf protein 4 OS=Solanum lycopersicum OX=4081 PE=2 SV=1	SCP domain-containing protein (Fragment) OS=Davidia involucrata OX=16924 GN=Din_021710 PE=4 SV=1	S	Function unknown	pathogenesis-related leaf protein 6-like [Olea europaea var. sylvestris]
c64681.graph_c0	2049	1312	208	161	105.62	80.49	10.97	8.49	1.15648859866785e-16	-3.15874228961287	down	--	--	Molecular Function: ATP binding (GO:0005524);; Molecular Function: dATP phosphohydrolase activity (GO:0102485);; Molecular Function: dCTP phosphohydrolase activity (GO:0102486);; Molecular Function: dUTP phosphohydrolase activity (GO:0102487);; Molecular Function: dTTP phosphohydrolase activity (GO:0102488);; Molecular Function: GTP phosphohydrolase activity (GO:0102489);; Molecular Function: 8-o…	K14641|1.6e-101|nau:109213050|K14641 apyrase [EC:3.6.1.5] | (RefSeq) apyrase-like	[F]	Nucleotide transport and metabolism	GDA1/CD39 (nucleoside phosphatase) family;; GDA1/CD39 (nucleoside phosphatase) family	Apyrase OS=Solanum tuberosum OX=4113 GN=RROP1 PE=1 SV=2	Nucleoside phosphatase OS=Handroanthus impetiginosus OX=429701 GN=CDL12_02993 PE=3 SV=1	G	Carbohydrate transport and metabolism	Nucleoside phosphatase [Handroanthus impetiginosus]
c79159.graph_c0	0	0	1495	1853	0	0	97.39	120.21	7.31019069710306e-47	8.99834515592833	up	[I]	Lipid transport and metabolism	Molecular Function: hydrolase activity (GO:0016787);; Molecular Function: 2-hydroxyisoflavanone dehydratase activity (GO:0033987);;	K20506|1.0e-84|egu:105060863|K20506 tuliposide A-converting enzyme [EC:4.2.99.22] | (RefSeq) tuliposide A-converting enzyme 2, chloroplastic-like	[V]	Defense mechanisms	alpha/beta hydrolase fold;; Carboxylesterase family	2-hydroxyisoflavanone dehydratase OS=Glycyrrhiza echinata OX=46348 GN=HIDM PE=1 SV=1	Arylacetamide deacetylase OS=Handroanthus impetiginosus OX=429701 GN=CDL12_12065 PE=4 SV=1	V	Defense mechanisms	2-hydroxyisoflavanone dehydratase-like [Olea europaea var. sylvestris]
c78277.graph_c0	61	55	4	7	2.46	2.58	0.15	0.52	0.000650710680363204	-2.81198516192575	down	--	--	Biological Process: fucose metabolic process (GO:0006004);; Cellular Component: integral component of membrane (GO:0016021);; Molecular Function: transferase activity, transferring glycosyl groups (GO:0016757);;	K23280|3.7e-41|oeu:111397042|K23280 rhamnogalacturonan I rhamnosyltransferase [EC:2.4.1.351] | (RefSeq) O-fucosyltransferase 34-like	--	--	GDP-fucose protein O-fucosyltransferase;; GDP-fucose protein O-fucosyltransferase	O-fucosyltransferase 11 OS=Arabidopsis thaliana OX=3702 GN=OFUT11 PE=2 SV=1	O-fucosyltransferase family protein OS=Dorcoceras hygrometricum OX=472368 GN=F511_06271 PE=3 SV=1	G	Carbohydrate transport and metabolism	O-fucosyltransferase 10-like [Olea europaea var. sylvestris]
c70024.graph_c0	1334	987	392	251	90.66	79.04	42.74	33.11	2.17279577249253e-05	-1.87593161440299	down	--	--	Biological Process: regulation of cell growth (GO:0001558);; Molecular Function: molecular_function (GO:0003674);; Molecular Function: signaling receptor binding (GO:0005102);; Molecular Function: hormone activity (GO:0005179);; Molecular Function: binding (GO:0005488);; Molecular Function: protein binding (GO:0005515);; Cellular Component: cellular_component (GO:0005575);; Cellular Component: ex…	--	--	--	Rapid ALkalinization Factor (RALF)	Rapid alkalinization factor OS=Nicotiana tabacum OX=4097 GN=RALF PE=1 SV=1	Uncharacterized protein OS=Handroanthus impetiginosus OX=429701 GN=CDL12_24122 PE=3 SV=1	S	Function unknown	rapid alkalinization factor-like [Olea europaea var. sylvestris]
c61021.graph_c0	2	1	3240	4279	0.3	0.18	507.38	680.72	3.28044635235236e-69	9.40664274484473	up	--	--	--	--	--	--	Probable lipid transfer;; Protease inhibitor/seed storage/LTP family	--	AAI domain-containing protein OS=Handroanthus impetiginosus OX=429701 GN=CDL12_24430 PE=4 SV=1	S	Function unknown	uncharacterized protein LOC111381376 [Olea europaea var. sylvestris]
c76405.graph_c0	81	94	12	7	5.22	7.27	0.8	0.48	0.000122016750263459	-2.80978982134163	down	--	--	--	--	--	--	Domain of unknown function (DUF4228)	--	Uncharacterized protein (Fragment) OS=Davidia involucrata OX=16924 GN=Din_030126 PE=4 SV=1	S	Function unknown	uncharacterized protein LOC111412549 [Olea europaea var. sylvestris]
c61201.graph_c0	305	351	6765	5914	20.85	28.39	478.87	417.44	7.85007248501536e-40	3.99686010147914	up	--	--	Molecular Function: calcium ion binding (GO:0005509);; Molecular Function: calcium-dependent phospholipid binding (GO:0005544);;	K17098|2.7e-140|sind:105169643|K17098 annexin D | (RefSeq) annexin-like protein RJ4	[U]	Intracellular trafficking, secretion, and vesicular transport	Annexin	Annexin-like protein RJ4 OS=Fragaria ananassa OX=3747 PE=2 SV=2	Annexin OS=Handroanthus impetiginosus OX=429701 GN=CDL12_18024 PE=3 SV=1	U	Intracellular trafficking, secretion, and vesicular transport	Annexin [Handroanthus impetiginosus]
c77904.graph_c1	272	246	84	68	9.3	8.66	2.89	1.93	0.000143275987296028	-1.79759884782918	down	--	--	--	--	--	--	Domain of unknown function (DUF4378);; DUF761-associated sequence motif	--	Uncharacterized protein OS=Davidia involucrata OX=16924 GN=Din_027082 PE=4 SV=1	S	Function unknown	uncharacterized protein LOC111387408 isoform X1 [Olea europaea var. sylvestris]
c67856.graph_c1	3032	1744	556	365	458.1	319.21	88.94	59.41	2.00327010411053e-07	-2.34734014469879	down	--	--	Cellular Component: photosystem I (GO:0009522);; Cellular Component: photosystem II (GO:0009523);; Cellular Component: chloroplast thylakoid membrane (GO:0009535);; Biological Process: photosynthesis, light harvesting (GO:0009765);; Cellular Component: integral component of membrane (GO:0016021);; Molecular Function: chlorophyll binding (GO:0016168);; Biological Process: protein-chromophore linka…	K08907|5.9e-89|oeu:111402172|K08907 light-harvesting complex I chlorophyll a/b binding protein 1 | (RefSeq) chlorophyll a-b binding protein 6A, chloroplastic	--	--	Chlorophyll A-B binding protein	Chlorophyll a-b binding protein 6, chloroplastic OS=Arabidopsis thaliana OX=3702 GN=LHCA1 PE=1 SV=1	Chlorophyll a-b binding protein, chloroplastic OS=Asparagus officinalis OX=4686 GN=A4U43_C07F20660 PE=3 SV=1	C	Energy production and conversion	chlorophyll a-b binding protein 6A, chloroplastic [Olea europaea var. sylvestris]
c63905.graph_c0	128	156	26	3	5.4	7.73	1.13	0.13	0.00659788240323475	-2.55491454174444	down	--	--	Molecular Function: magnesium ion binding (GO:0000287);; Molecular Function: terpene synthase activity (GO:0010333);;	K14175|3.9e-114|atr:18440990|K14175 (3S,6E)-nerolidol synthase [EC:4.2.3.48] | (RefSeq) (3S,6E)-nerolidol synthase 1	--	--	Terpene synthase family, metal binding domain;; Terpene synthase family 2, C-terminal metal binding;; Terpene synthase, N-terminal domain	Geraniol synthase, chloroplastic OS=Ocimum basilicum OX=39350 GN=GES PE=1 SV=1	Plastid TPS2 OS=Osmanthus fragrans OX=93977 GN=TPS2 PE=2 SV=1	S	Function unknown	geraniol synthase, chloroplastic-like [Olea europaea var. sylvestris]
c72929.graph_c0	350	196	1159	1043	14.38	9.49	48.97	43.69	4.99488478041809e-05	1.78774006261077	up	--	--	Cellular Component: integral component of membrane (GO:0016021);;	--	[R]	General function prediction only	Glycosyl transferase family 90	--	CAP10 domain-containing protein OS=Erythranthe guttata OX=4155 GN=MIMGU_mgv1a004518mg PE=4 SV=1	S	Function unknown	protein O-glucosyltransferase 1-like [Olea europaea var. sylvestris]
c75852.graph_c1	18	8	72	97	0.76	0.44	3.14	4.2	0.00916711221318396	2.13696720726703	up	--	--	Molecular Function: molecular_function (GO:0003674);; Molecular Function: binding (GO:0005488);; Molecular Function: protein binding (GO:0005515);; Cellular Component: cellular_component (GO:0005575);; Cellular Component: intracellular (GO:0005622);; Cellular Component: obsolete cell (GO:0005623);; Cellular Component: nucleus (GO:0005634);; Cellular Component: cytoskeleton (GO:0005856);; Cellular…	--	--	--	IQ calmodulin-binding motif	Protein IQ-DOMAIN 1 OS=Arabidopsis thaliana OX=3702 GN=IQD1 PE=1 SV=1	Uncharacterized protein OS=Nyssa sinensis OX=561372 GN=F0562_006989 PE=4 SV=1	S	Function unknown	protein IQ-DOMAIN 1 [Olea europaea var. sylvestris]
c59747.graph_c0	1921	929	555	575	102.64	58.45	30.58	31.48	0.00801541976017277	-1.37425853309267	down	[R]	General function prediction only	Cellular Component: endoplasmic reticulum (GO:0005783);; Cellular Component: integral component of membrane (GO:0016021);; Molecular Function: ketoreductase activity (GO:0045703);;	K10251|5.8e-177|oeu:111396918|K10251 17beta-estradiol 17-dehydrogenase / very-long-chain 3-oxoacyl-CoA reductase [EC:1.1.1.62 1.1.1.330] | (RefSeq) very-long-chain 3-oxoacyl-CoA reductase 1-like	--	--	short chain dehydrogenase;; Enoyl-(Acyl carrier protein) reductase;; KR domain	Very-long-chain 3-oxoacyl-CoA reductase 1 OS=Arabidopsis thaliana OX=3702 GN=KCR1 PE=1 SV=1	very-long-chain 3-oxoacyl-CoA reductase 1-like OS=Nicotiana tabacum OX=4097 GN=LOC107802666 PE=3 SV=1	Q	Secondary metabolites biosynthesis, transport and catabolism	very-long-chain 3-oxoacyl-CoA reductase 1-like [Olea europaea var. sylvestris]
c71578.graph_c0	2	4	9664	884	0.1	0.23	479.12	43.51	0.000662012913397568	3.50573132939393	up	--	--	Molecular Function: nutrient reservoir activity (GO:0045735);;	--	--	--	Cupin;; Cupin domain;; AraC-like ligand binding domain	Vicilin Jug r 6.0101 OS=Juglans regia OX=51240 GN=LOC108986502 PE=1 SV=1	7S globulin OS=Sesamum indicum OX=4182 PE=2 SV=1	S	Function unknown	vicilin-like antimicrobial peptides 2-2 precursor [Sesamum indicum]
c65694.graph_c0	30	76	0	0	1.48	5	0	0	1.44722826641449e-05	-4.09212769125502	down	--	--	--	--	--	--	--	--	Uncharacterized protein OS=Handroanthus impetiginosus OX=429701 GN=CDL12_18385 PE=4 SV=1	--	--	uncharacterized protein LOC111404048 [Olea europaea var. sylvestris]
c78266.graph_c0	482	700	2100	2044	5.28	8.92	23.44	22.48	0.000125207802063475	1.58099999717618	up	[R]	General function prediction only	Molecular Function: protein binding (GO:0005515);; Cellular Component: nucleus (GO:0005634);; Molecular Function: metal ion binding (GO:0046872);;	K11422|2.0e-27|qsu:112002491|K11422 [histone H3]-lysine4 N-trimethyltransferase SETD1 [EC:2.1.1.354] | (RefSeq) histone-lysine N-methyltransferase, H3 lysine-4 specific-like	[R]	General function prediction only	PHD-zinc-finger like domain;; Tify domain binding domain;; PHD-like zinc-binding domain;; PHD-finger;; PHD-finger	Histone-lysine N-methyltransferase TRX1 OS=Oryza sativa subsp. japonica OX=39947 GN=TRX1 PE=1 SV=1	Uncharacterized protein OS=Davidia involucrata OX=16924 GN=Din_031818 PE=4 SV=1	S	Function unknown	uncharacterized protein LOC111375755 isoform X2 [Olea europaea var. sylvestris]
c84863.graph_c0	2764	2250	5671	8017	107.12	103.29	180.37	253.35	0.000364548747240064	1.2617050768484	up	[I]	Lipid transport and metabolism	Molecular Function: lanosterol synthase activity (GO:0000250);; Cellular Component: lipid droplet (GO:0005811);; Cellular Component: integral component of membrane (GO:0016021);; Biological Process: triterpenoid biosynthetic process (GO:0016104);; Molecular Function: beta-amyrin synthase activity (GO:0042300);;	K15813|2.3e-198|egr:104450716|K15813 beta-amyrin synthase [EC:5.4.99.39] | (RefSeq) beta-amyrin synthase	[I]	Lipid transport and metabolism	Squalene-hopene cyclase C-terminal domain;; Prenyltransferase and squalene oxidase repeat;; Squalene-hopene cyclase N-terminal domain;; Squalene-hopene cyclase N-terminal domain;; Prenyltransferase and squalene oxidase repeat	Dammarenediol II synthase OS=Panax ginseng OX=4054 GN=DDS PE=1 SV=1	Terpene cyclase/mutase family member OS=Dorcoceras hygrometricum OX=472368 GN=F511_01834 PE=3 SV=1	I	Lipid transport and metabolism	dammarenediol II synthase-like [Sesamum indicum]
c67782.graph_c0	160507	102991	38463	38261	6043.16	4547.49	1487.88	1465.8	4.14791405218743e-08	-1.84997736842473	down	[G]	Carbohydrate transport and metabolism	Molecular Function: hydrolase activity, hydrolyzing O-glycosyl compounds (GO:0004553);; Biological Process: carbohydrate metabolic process (GO:0005975);;	K12695|7.1e-218|sind:105161651|K12695 raucaffricine beta-D-glucosidase / vomilenine glucosyltransferase [EC:3.2.1.125 2.4.1.219] | (RefSeq) beta-glucosidase-like	[G]	Carbohydrate transport and metabolism	Glycosyl hydrolase family 1	Oleuropein beta-glucosidase OS=Olea europaea OX=4146 GN=GLU PE=1 SV=1	Beta-glucosidase OS=Olea europaea OX=4146 GN=bglc PE=2 SV=1	G	Carbohydrate transport and metabolism	beta-glucosidase-like [Olea europaea var. sylvestris]
c69778.graph_c0	1089	1243	517	645	35.32	47.4	17.25	21.07	0.00362095864449226	-1.12114543762073	down	--	--	Molecular Function: oxidoreductase activity, acting on single donors with incorporation of molecular oxygen, incorporation of two atoms of oxygen (GO:0016702);; Biological Process: oxylipin biosynthetic process (GO:0031408);; Molecular Function: metal ion binding (GO:0046872);;	K15718|6.8e-207|oeu:111388392|K15718 linoleate 9S-lipoxygenase [EC:1.13.11.58] | (RefSeq) probable linoleate 9S-lipoxygenase 5 isoform X1	--	--	Lipoxygenase;; PLAT/LH2 domain;; Lipoxygenase	Probable linoleate 9S-lipoxygenase 5 OS=Solanum tuberosum OX=4113 GN=LOX1.5 PE=2 SV=1	Lipoxygenase OS=Olea europaea OX=4146 GN=lox1 PE=2 SV=1	E	Amino acid transport and metabolism	probable linoleate 9S-lipoxygenase 5 isoform X2 [Olea europaea var. sylvestris]
c72932.graph_c1	3040	1989	1015	1019	51.51	39.3	17.58	17.39	0.000171943406474321	-1.38980375991548	down	[V]	Defense mechanisms	Molecular Function: ATP binding (GO:0005524);; Cellular Component: integral component of membrane (GO:0016021);; Molecular Function: ATPase activity (GO:0016887);; Molecular Function: ATPase-coupled transmembrane transporter activity (GO:0042626);;	K05658|0.0e+00|oeu:111369421|K05658 ATP-binding cassette, subfamily B (MDR/TAP), member 1 [EC:7.6.2.2] | (RefSeq) ABC transporter B family member 1	[Q]	Secondary metabolites biosynthesis, transport and catabolism	ABC transporter transmembrane region;; ABC transporter;; RecF/RecN/SMC N terminal domain;; AAA ATPase domain;; AAA domain;; Zeta toxin;; P-loop containing region of AAA domain;; AAA domain (dynein-related subfamily);; ATPase family associated with various cellular activities (AAA);; Predicted ATPase of the ABC class	ABC transporter B family member 1 OS=Arabidopsis thaliana OX=3702 GN=ABCB1 PE=1 SV=1	Putative ABC transporter B family member 1 OS=Davidia involucrata OX=16924 GN=Din_001406 PE=4 SV=1	Q	Secondary metabolites biosynthesis, transport and catabolism	ABC transporter B family member 1 [Olea europaea var. sylvestris]
c45088.graph_c0	1734	1123	284	323	105.5	80.67	17.88	20.21	2.27735956286336e-10	-2.27789008264689	down	--	--	Cellular Component: extracellular region (GO:0005576);; Cellular Component: cell wall (GO:0005618);; Biological Process: plant-type cell wall organization (GO:0009664);; Cellular Component: membrane (GO:0016020);;	K20628|2.0e-104|adu:107470208|K20628 expansin | (RefSeq) expansin-A8	--	--	Expansin C-terminal domain;; Lytic transglycolase	Expansin-A6 OS=Arabidopsis thaliana OX=3702 GN=EXPA6 PE=2 SV=2	Expansin (Fragment) OS=Osmanthus fragrans OX=93977 PE=2 SV=1	S	Function unknown	expansin-A6-like [Olea europaea var. sylvestris]
c72695.graph_c1	21	19	96	98	0.65	0.77	2.55	3.42	0.00674859862110543	1.88806475183417	up	--	--	Molecular Function: nucleic acid binding (GO:0003676);; Molecular Function: zinc ion binding (GO:0008270);; Biological Process: DNA integration (GO:0015074);;	K15040|3.2e-30|sind:105177209|K15040 voltage-dependent anion channel protein 2 | (RefSeq) mitochondrial outer membrane protein porin of 34 kDa-like	[R]	General function prediction only	Reverse transcriptase (RNA-dependent DNA polymerase);; Eukaryotic porin	Mitochondrial outer membrane protein porin of 36 kDa OS=Solanum tuberosum OX=4113 PE=1 SV=2	Retrovirus-related Pol polyprotein from transposon TNT 1-94 OS=Vitis vinifera OX=29760 GN=POLX_3859 PE=4 SV=1	L	Replication, recombination and repair	Retrovirus-related Pol polyprotein from transposon TNT 1-94 [Vitis vinifera]
c75163.graph_c1	0	0	296	378	0	0	20.08	25.25	2.51689177891201e-22	6.89933158475556	up	[C]	Energy production and conversion	--	K22418|1.2e-83|ini:109180077|K22418 11beta/17beta-hydroxysteroid dehydrogenase [EC:1.1.1.146 1.1.1.-] | (RefSeq) 11-beta-hydroxysteroid dehydrogenase 1B-like	[Q]	Secondary metabolites biosynthesis, transport and catabolism	short chain dehydrogenase;; Enoyl-(Acyl carrier protein) reductase	11-beta-hydroxysteroid dehydrogenase A OS=Arachis hypogaea OX=3818 GN=STO-A PE=1 SV=1	Uncharacterized protein (Fragment) OS=Rhododendron williamsianum OX=262921 GN=C3L33_00501 PE=3 SV=1	Q	Secondary metabolites biosynthesis, transport and catabolism	hypothetical protein C3L33_00501, partial [Rhododendron williamsianum]
c61340.graph_c0	12	9	2268	1607	2.64	2.44	536.02	392.95	3.60042224829999e-53	6.83066132986437	up	--	--	--	--	--	--	--	--	Uncharacterized protein OS=Handroanthus impetiginosus OX=429701 GN=CDL12_00018 PE=4 SV=1	--	--	hypothetical protein CDL12_00018 [Handroanthus impetiginosus]
c74385.graph_c0	61	161	1870	1982	3.45	10.75	109.36	115.24	1.79982588752026e-11	3.57782392689353	up	[IR]	--	Molecular Function: triglyceride lipase activity (GO:0004806);;	K00679|8.6e-53|cic:CICLE_v10027727mg|K00679 phospholipid:diacylglycerol acyltransferase [EC:2.3.1.158] | (RefSeq) hypothetical protein	--	--	GDSL-like Lipase/Acylhydrolase	GDSL esterase/lipase At5g33370 OS=Arabidopsis thaliana OX=3702 GN=At5g33370 PE=2 SV=1	Triacylglycerol lipase OS=Handroanthus impetiginosus OX=429701 GN=CDL12_16251 PE=3 SV=1	I	Lipid transport and metabolism	GDSL esterase/lipase At5g33370 [Sesamum indicum]
c80697.graph_c1	266	284	1076	1005	9.39	11.77	42.43	40.07	4.15698522698277e-07	1.71597276396061	up	--	--	Biological Process: regulation of transcription, DNA-templated (GO:0006355);; Cellular Component: CCR4-NOT core complex (GO:0030015);; Cellular Component: host cell nucleus (GO:0042025);;	K12605|4.3e-190|sind:105164140|K12605 CCR4-NOT transcription complex subunit 2 | (RefSeq) probable NOT transcription complex subunit VIP2 isoform X1	[KDR]	--	NOT2 / NOT3 / NOT5 family	Probable NOT transcription complex subunit VIP2 (Fragment) OS=Nicotiana benthamiana OX=4100 GN=VIP2 PE=1 SV=1	CCR4-NOT transcription complex subunit (Fragment) OS=Striga asiatica OX=4170 GN=STAS_17184 PE=3 SV=1	--	--	probable NOT transcription complex subunit VIP2 isoform X1 [Sesamum indicum]
c80909.graph_c0	718	468	2452	1598	18.67	14.46	58.09	37.51	0.000929396886707608	1.55841867011473	up	--	--	Molecular Function: ATP binding (GO:0005524);; Molecular Function: 1-phosphatidylinositol-4-phosphate 5-kinase activity (GO:0016308);;	K00889|0.0e+00|oeu:111403599|K00889 1-phosphatidylinositol-4-phosphate 5-kinase [EC:2.7.1.68] | (RefSeq) phosphatidylinositol 4-phosphate 5-kinase 1-like	[T]	Signal transduction mechanisms	Phosphatidylinositol-4-phosphate 5-Kinase;; MORN repeat	Phosphatidylinositol 4-phosphate 5-kinase 1 OS=Arabidopsis thaliana OX=3702 GN=PIP5K1 PE=1 SV=1	Phosphatidylinositol 4-phosphate 5-kinase OS=Handroanthus impetiginosus OX=429701 GN=CDL12_20233 PE=4 SV=1	T	Signal transduction mechanisms	phosphatidylinositol 4-phosphate 5-kinase 1-like [Olea europaea var. sylvestris]
c64577.graph_c0	1978	1888	4858	4838	83.07	93.1	209.89	207.21	5.44842992756098e-05	1.15697102327822	up	--	--	Biological Process: fatty acid biosynthetic process (GO:0006633);; Cellular Component: chloroplast (GO:0009507);; Molecular Function: acyl-[acyl-carrier-protein] desaturase activity (GO:0045300);; Molecular Function: metal ion binding (GO:0046872);;	K03921|1.8e-220|oeu:111402128|K03921 acyl-[acyl-carrier-protein] desaturase [EC:1.14.19.2 1.14.19.11 1.14.19.26] | (RefSeq) stearoyl-[acyl-carrier-protein] 9-desaturase, chloroplastic-like	--	--	Fatty acid desaturase	Stearoyl-[acyl-carrier-protein] 9-desaturase, chloroplastic OS=Olea europaea OX=4146 PE=2 SV=1	Acyl-[acyl-carrier-protein] desaturase OS=Olea europaea OX=4146 GN=SAD1 PE=2 SV=1	Q	Secondary metabolites biosynthesis, transport and catabolism	stearoyl-[acyl-carrier-protein] 9-desaturase, chloroplastic-like [Olea europaea var. sylvestris]
c61827.graph_c0	3	1	312	215	0.49	0.08	25.64	17.29	3.49051614856519e-17	5.55657439587626	up	--	--	Molecular Function: helicase activity (GO:0004386);;	K12447|2.0e-10|boe:106336398|K12447 UDP-sugar pyrophosphorylase [EC:2.7.7.64] | (RefSeq) uncharacterized protein LOC106336398	--	--	Plant self-incompatibility protein S1	--	ATP-dependent DNA helicase PIF1-like OS=Hibiscus syriacus OX=106335 GN=F3Y22_tig00110548pilonHSYRG00749 PE=4 SV=1	--	--	ATP-dependent DNA helicase PIF1-like [Hibiscus syriacus]
c53234.graph_c0	37	30	134	139	8.31	8.33	32.41	34.81	0.00471550002515437	1.72135828702965	up	[HI]	--	Molecular Function: 1-deoxy-D-xylulose-5-phosphate synthase activity (GO:0008661);; Biological Process: terpenoid biosynthetic process (GO:0016114);;	K01662|3.3e-55|oeu:111408288|K01662 1-deoxy-D-xylulose-5-phosphate synthase [EC:2.2.1.7] | (RefSeq) probable 1-deoxy-D-xylulose-5-phosphate synthase 2, chloroplastic	[G]	Carbohydrate transport and metabolism	1-deoxy-D-xylulose-5-phosphate synthase	Probable 1-deoxy-D-xylulose-5-phosphate synthase 2, chloroplastic OS=Oryza sativa subsp. japonica OX=39947 GN=Os07g0190000 PE=2 SV=1	1-deoxy-D-xylulose-5-phosphate synthase OS=Handroanthus impetiginosus OX=429701 GN=CDL12_06555 PE=3 SV=1	G	Carbohydrate transport and metabolism	probable 1-deoxy-D-xylulose-5-phosphate synthase 2, chloroplastic, partial [Olea europaea var. sylvestris]
c85897.graph_c0	931	28	12	4	86.69	3.1	1.16	0.39	0.000171475070764856	-3.62177302410616	down	--	--	Cellular Component: plasma membrane (GO:0005886);; Cellular Component: integral component of membrane (GO:0016021);;	--	--	--	Domain of unknown function (DUF588)	CASP-like protein 1B2 OS=Populus trichocarpa OX=3694 GN=POPTRDRAFT_798217 PE=3 SV=3	CASP-like protein OS=Salvia splendens OX=180675 GN=Saspl_040061 PE=3 SV=1	S	Function unknown	CASP-like protein 1B2 [Olea europaea var. sylvestris]
c66697.graph_c0	280	405	92	60	21.95	37.66	7.49	4.88	0.000100492893121205	-2.1333586846979	down	[S]	Function unknown	--	--	--	--	Protein of unknown function (DUF1223)	--	Uncharacterized protein OS=Davidia involucrata OX=16924 GN=Din_041175 PE=4 SV=1	S	Function unknown	uncharacterized protein LOC111394764 [Olea europaea var. sylvestris]
c75827.graph_c0	20	25	157	120	0.73	0.81	4.38	3.3	0.000592566189447855	2.20532625427375	up	--	--	Molecular Function: microtubule motor activity (GO:0003777);; Molecular Function: ATP binding (GO:0005524);; Cellular Component: microtubule (GO:0005874);; Biological Process: microtubule-based movement (GO:0007018);; Molecular Function: microtubule binding (GO:0008017);;	K11498|0.0e+00|sind:105161961|K11498 centromeric protein E | (RefSeq) kinesin-like protein NACK2	[Z]	Cytoskeleton	Kinesin motor domain;; Domain of unknown function (DUF3490);; Microtubule binding	Kinesin-like protein NACK2 OS=Nicotiana tabacum OX=4097 GN=NACK2 PE=1 SV=1	Kinesin-like protein OS=Davidia involucrata OX=16924 GN=Din_047215 PE=3 SV=1	Z	Cytoskeleton	kinesin-like protein NACK2 [Sesamum indicum]
c68592.graph_c2	1	1	39	24	0.21	0.25	8.57	5.43	0.0071865949306002	2.8230240655845	up	--	--	Molecular Function: DNA binding (GO:0003677);; Cellular Component: nucleus (GO:0005634);; Biological Process: regulation of transcription, DNA-templated (GO:0006355);;	--	--	--	No apical meristem (NAM) protein	--	NAC domain-containing protein OS=Ricinus communis OX=3988 GN=RCOM_0369020 PE=4 SV=1	K	Transcription	NAC domain-containing protein 79-like [Olea europaea var. sylvestris]
c81412.graph_c0	28	24	208	172	0.68	0.67	5.16	4.23	4.1274561108255e-06	2.49808673771391	up	--	--	Molecular Function: microtubule motor activity (GO:0003777);; Molecular Function: ATP binding (GO:0005524);; Biological Process: microtubule-based movement (GO:0007018);; Molecular Function: microtubule binding (GO:0008017);;	K10398|2.0e-256|ccav:112522138|K10398 kinesin family member 11 | (RefSeq) kinesin-like protein KIN-10A	[Z]	Cytoskeleton	Kinesin motor domain;; Microtubule binding	Kinesin-like protein KIN-10A OS=Arabidopsis thaliana OX=3702 GN=KIN10A PE=1 SV=1	Kinesin-like protein OS=Handroanthus impetiginosus OX=429701 GN=CDL12_25704 PE=3 SV=1	Z	Cytoskeleton	kinesin-like protein KIN-10A [Olea europaea var. sylvestris]
c85269.graph_c0	273	353	121	111	8.01	12.12	3.64	3.3	0.00269337343394534	-1.49280289522237	down	[T]	Signal transduction mechanisms	Molecular Function: protein serine/threonine kinase activity (GO:0004674);; Molecular Function: ATP binding (GO:0005524);; Cellular Component: integral component of membrane (GO:0016021);; Molecular Function: carbohydrate binding (GO:0030246);;	K01176|7.6e-68|sbi:8065370|K01176 alpha-amylase [EC:3.2.1.1] | (RefSeq) alpha-amylase isozyme 2A	--	--	Legume lectin domain;; Protein kinase domain;; Protein tyrosine and serine/threonine kinase	Probable L-type lectin-domain containing receptor kinase S.5 OS=Arabidopsis thaliana OX=3702 GN=LECRKS5 PE=2 SV=1	Serine/threonine protein kinase OS=Handroanthus impetiginosus OX=429701 GN=CDL12_14831 PE=3 SV=1	T	Signal transduction mechanisms	probable L-type lectin-domain containing receptor kinase S.5 [Olea europaea var. sylvestris]
c67489.graph_c0	143	679	53	45	6.13	34.16	2.33	1.96	0.000782506932296095	-2.66560871078365	down	[R]	General function prediction only	Molecular Function: acid phosphatase activity (GO:0003993);;	K20728|9.6e-41|thj:104814965|K20728 vegetative storage protein 2 | (RefSeq) vegetative storage protein 2-like	--	--	HAD superfamily, subfamily IIIB (Acid phosphatase)	Acid phosphatase 1 OS=Solanum lycopersicum OX=4081 GN=APS1 PE=2 SV=1	Acid phosphatase OS=Handroanthus impetiginosus OX=429701 GN=CDL12_12661 PE=4 SV=1	S	Function unknown	Acid phosphatase [Handroanthus impetiginosus]
c76955.graph_c0	353	339	157	125	16.48	18.62	7.55	6.01	0.00315282948254453	-1.36545497138187	down	--	--	Cellular Component: integral component of membrane (GO:0016021);;	--	--	--	CRT-like, chloroquine-resistance transporter-like	Protein CLT2, chloroplastic OS=Arabidopsis thaliana OX=3702 GN=CLT2 PE=2 SV=1	CRT-like domain-containing protein OS=Erythranthe guttata OX=4155 GN=MIMGU_mgv1a023373mg PE=3 SV=1	S	Function unknown	protein CLT2, chloroplastic-like [Olea europaea var. sylvestris]
c59342.graph_c0	1340	2363	324	629	49.61	102.57	12.32	23.7	0.000411641045850175	-1.96445010402895	down	[Q]	Secondary metabolites biosynthesis, transport and catabolism	Biological Process: fatty acid biosynthetic process (GO:0006633);; Cellular Component: integral component of membrane (GO:0016021);; Molecular Function: transferase activity, transferring acyl groups other than amino-acyl groups (GO:0016747);;	K15397|1.1e-263|oeu:111397246|K15397 3-ketoacyl-CoA synthase [EC:2.3.1.199] | (RefSeq) 3-ketoacyl-CoA synthase 6	--	--	FAE1/Type III polyketide synthase-like protein;; 3-Oxoacyl-[acyl-carrier-protein (ACP)] synthase III C terminal;; Chalcone and stilbene synthases, C-terminal domain	3-ketoacyl-CoA synthase 6 OS=Arabidopsis thaliana OX=3702 GN=CUT1 PE=1 SV=1	3-ketoacyl-CoA synthase OS=Coffea canephora OX=49390 GN=GSCOC_T00040274001 PE=3 SV=1	I	Lipid transport and metabolism	3-ketoacyl-CoA synthase 6 [Olea europaea var. sylvestris]
c67415.graph_c0	1164	857	431	521	53.76	46.26	20.53	24.54	0.00184742152872112	-1.18574021904411	down	[T]	Signal transduction mechanisms	Molecular Function: protein serine/threonine/tyrosine kinase activity (GO:0004712);; Molecular Function: ATP binding (GO:0005524);;	K01968|3.0e-111|tcc:18613295|K01968 3-methylcrotonyl-CoA carboxylase alpha subunit [EC:6.4.1.4] | (RefSeq) methylcrotonoyl-CoA carboxylase subunit alpha, mitochondrial	[T]	Signal transduction mechanisms	Protein kinase domain;; Protein tyrosine and serine/threonine kinase;; Fungal protein kinase;; Protein tyrosine and serine/threonine kinase	Serine/threonine-protein kinase STY13 OS=Arabidopsis thaliana OX=3702 GN=STY13 PE=1 SV=2	Tyrosine kinase OS=Handroanthus impetiginosus OX=429701 GN=CDL12_07852 PE=4 SV=1	T	Signal transduction mechanisms	serine/threonine-protein kinase HT1 [Sesamum indicum]
c82044.graph_c0	303	267	96	70	36.8	38.93	12.23	9	0.000209983413570163	-1.79988084004907	down	[I]	Lipid transport and metabolism	Molecular Function: hydroxymethylglutaryl-CoA reductase (NADPH) activity (GO:0004420);; Cellular Component: endoplasmic reticulum membrane (GO:0005789);; Biological Process: isoprenoid biosynthetic process (GO:0008299);; Biological Process: coenzyme A metabolic process (GO:0015936);; Cellular Component: integral component of membrane (GO:0016021);;	K00021|6.1e-37|sind:105158861|K00021 hydroxymethylglutaryl-CoA reductase (NADPH) [EC:1.1.1.34] | (RefSeq) 3-hydroxy-3-methylglutaryl-coenzyme A reductase 1	[I]	Lipid transport and metabolism	Hydroxymethylglutaryl-coenzyme A reductase	3-hydroxy-3-methylglutaryl coenzyme A reductase 2-A OS=Panax ginseng OX=4054 GN=HMGR2 PE=2 SV=1	3-hydroxy-3-methylglutaryl coenzyme A reductase OS=Striga asiatica OX=4170 GN=STAS_13005 PE=3 SV=1	I	Lipid transport and metabolism	3-hydroxy-3-methylglutaryl-coenzyme A reductase [Striga asiatica]
c48102.graph_c0	469	180	46	28	30.92	14.82	3.46	2.27	1.12492090844013e-05	-2.83872594000327	down	--	--	Cellular Component: nucleus (GO:0005634);; Biological Process: regulation of transcription, DNA-templated (GO:0006355);; Molecular Function: zinc ion binding (GO:0008270);; Biological Process: photomorphogenesis (GO:0009640);;	--	--	--	B-box zinc finger;; B-box zinc finger	B-box zinc finger protein 19 OS=Arabidopsis thaliana OX=3702 GN=BBX19 PE=1 SV=1	Uncharacterized protein OS=Vitis vinifera OX=29760 GN=VIT_04s0023g03030 PE=4 SV=1	S	Function unknown	B-box zinc finger protein 19-like isoform X8 [Olea europaea var. sylvestris]
c68277.graph_c0	149	257	55	34	11.17	22.85	4.28	2.64	0.00191257533463972	-2.07748763728515	down	[V]	Defense mechanisms	Molecular Function: antiporter activity (GO:0015297);; Cellular Component: integral component of membrane (GO:0016021);; Molecular Function: xenobiotic transmembrane transporter activity (GO:0042910);;	K03327|1.0e-165|oeu:111365984|K03327 multidrug resistance protein, MATE family | (RefSeq) protein DETOXIFICATION 35-like	[R]	General function prediction only	MatE;; Polysaccharide biosynthesis C-terminal domain	Protein DETOXIFICATION 35 OS=Arabidopsis thaliana OX=3702 GN=DTX35 PE=1 SV=1	Protein DETOXIFICATION OS=Rehmannia glutinosa OX=99300 PE=2 SV=1	V	Defense mechanisms	MATE63 [Rehmannia glutinosa]
c67530.graph_c0	10	10	96	89	1.07	1.62	8.49	8.44	0.000200050182333217	2.62363506741561	up	--	--	--	--	--	--	--	--	Latrophilin Cirl like OS=Actinidia chinensis var. chinensis OX=1590841 GN=CEY00_Acc22972 PE=4 SV=1	--	--	uncharacterized protein LOC111404967 [Olea europaea var. sylvestris]
c76250.graph_c0	0	3	103	48	0	0.14	4.31	2.34	0.000162665610028842	3.51692329784096	up	[M]	Cell wall/membrane/envelope biogenesis	Molecular Function: protein kinase activity (GO:0004672);; Molecular Function: ATP binding (GO:0005524);; Cellular Component: integral component of membrane (GO:0016021);;	K13415|2.4e-34|atr:18432040|K13415 protein brassinosteroid insensitive 1 [EC:2.7.10.1 2.7.11.1] | (RefSeq) systemin receptor SR160	--	--	Protein kinase domain;; Protein tyrosine and serine/threonine kinase;; Leucine rich repeat;; Leucine Rich Repeat	Pollen receptor-like kinase 4 OS=Arabidopsis thaliana OX=3702 GN=PRK4 PE=1 SV=1	Protein kinase domain-containing protein OS=Coffea canephora OX=49390 GN=GSCOC_T00036087001 PE=4 SV=1	T	Signal transduction mechanisms	pollen receptor-like kinase 4 [Olea europaea var. sylvestris]
c82798.graph_c3	1	2	49	41	0.1	0.25	4.21	3.71	0.000804207426329977	3.16208710933104	up	--	--	Biological Process: regulation of transcription, DNA-templated (GO:0006355);; Molecular Function: hydrolase activity (GO:0016787);; Molecular Function: protein dimerization activity (GO:0046983);;	--	--	--	--	Transcription factor bHLH77 OS=Arabidopsis thaliana OX=3702 GN=BHLH77 PE=1 SV=1	Putative transcription factor bHLH63 OS=Davidia involucrata OX=16924 GN=Din_020109 PE=4 SV=1	K	Transcription	transcription factor HBI1-like [Olea europaea var. sylvestris]
c73835.graph_c0	2	1	174	113	0.16	0.09	14.49	9.38	4.97847473234088e-11	4.85245522343564	up	--	--	Cellular Component: cellular_component (GO:0005575);; Cellular Component: intracellular (GO:0005622);; Cellular Component: obsolete cell (GO:0005623);; Cellular Component: nucleus (GO:0005634);; Biological Process: regulation of transcription, DNA-templated (GO:0006355);; Biological Process: multicellular organism development (GO:0007275);; Biological Process: biological_process (GO:0008150);; Bi…	K21994|1.7e-90|oeu:111384850|K21994 LOB domain-containing protein 18 | (RefSeq) LOB domain-containing protein 30-like	--	--	Lateral organ boundaries (LOB) domain	LOB domain-containing protein 18 OS=Arabidopsis thaliana OX=3702 GN=LBD18 PE=1 SV=2	LOB domain-containing protein OS=Coffea canephora OX=49390 GN=GSCOC_T00003900001 PE=3 SV=1	S	Function unknown	LOB domain-containing protein 30-like [Olea europaea var. sylvestris]
c28517.graph_c0	26	33	455	250	3.52	5.39	65	36.24	3.73159005595051e-08	3.09768747178277	up	--	--	Cellular Component: nucleosome (GO:0000786);; Molecular Function: DNA binding (GO:0003677);; Cellular Component: nucleus (GO:0005634);; Molecular Function: protein heterodimerization activity (GO:0046982);;	K11251|2.1e-71|oeu:111408072|K11251 histone H2A | (RefSeq) histone H2A.1-like	[B]	Chromatin structure and dynamics	C-terminus of histone H2A;; Core histone H2A/H2B/H3/H4	Histone H2A.1 OS=Solanum lycopersicum OX=4081 PE=2 SV=1	Histone H2A OS=Pyrus ussuriensis x Pyrus communis OX=2448454 GN=D8674_007717 PE=3 SV=1	B	Chromatin structure and dynamics	histone H2A.1-like [Olea europaea var. sylvestris]
c68420.graph_c0	58	126	4991	4241	8.84	22.47	799.92	693.01	2.32343799451954e-28	5.07798972139399	up	--	--	Cellular Component: extracellular region (GO:0005576);; Biological Process: rejection of self pollen (GO:0060320);;	--	--	--	Plant self-incompatibility protein S1	--	S-protein homolog OS=Erythranthe guttata OX=4155 GN=MIMGU_mgv11b021399mg PE=3 SV=1	--	--	hypothetical protein MIMGU_mgv11b021399mg [Erythranthe guttata]
c45356.graph_c0	0	0	427	244	0	0	84.98	50.72	6.61453174913902e-20	6.70047537708436	up	--	--	Biological Process: reproduction (GO:0000003);; Biological Process: developmental process involved in reproduction (GO:0003006);; Cellular Component: cellular_component (GO:0005575);; Cellular Component: extracellular region (GO:0005576);; Biological Process: multicellular organism development (GO:0007275);; Biological Process: biological_process (GO:0008150);; Biological Process: embryo developm…	--	--	--	Stigma-specific protein, Stig1	--	Stigma-specific STIG1-like protein 4 OS=Vitis vinifera OX=29760 GN=KRS PE=3 SV=1	S	Function unknown	stigma-specific STIG1-like protein 4 [Olea europaea var. sylvestris]
c85935.graph_c0	816	28	13	12	58.45	2.37	0.96	0.89	0.000482858212624259	-3.35418998325152	down	--	--	Cellular Component: nucleus (GO:0005634);; Biological Process: regulation of transcription, DNA-templated (GO:0006355);; Molecular Function: sequence-specific DNA binding (GO:0043565);;	K09338|8.5e-75|oeu:111409943|K09338 homeobox-leucine zipper protein | (RefSeq) homeobox-leucine zipper protein ATHB-12	[K]	Transcription	Homeodomain;; Homeobox associated leucine zipper;; Homeobox KN domain	Homeobox-leucine zipper protein HOX6 OS=Oryza sativa subsp. indica OX=39946 GN=HOX6 PE=2 SV=2	Homeobox domain-containing protein OS=Corchorus capsularis OX=210143 GN=CCACVL1_21904 PE=4 SV=1	K	Transcription	homeobox-leucine zipper protein ATHB-12 [Olea europaea var. sylvestris]
c81092.graph_c0	3958	13743	1357	645	111.53	461.93	39.01	18.14	3.33490069490859e-05	-2.84854344547439	down	[E]	Amino acid transport and metabolism	Cellular Component: cytoplasm (GO:0005737);; Biological Process: L-phenylalanine catabolic process (GO:0006559);; Biological Process: cinnamic acid biosynthetic process (GO:0009800);; Molecular Function: phenylalanine ammonia-lyase activity (GO:0045548);;	K10775|0.0e+00|oeu:111403111|K10775 phenylalanine ammonia-lyase [EC:4.3.1.24] | (RefSeq) phenylalanine ammonia-lyase-like isoform X1	[Q]	Secondary metabolites biosynthesis, transport and catabolism	Aromatic amino acid lyase	Phenylalanine ammonia-lyase OS=Digitalis lanata OX=49450 PE=2 SV=1	Phenylalanine ammonia-lyase OS=Olea europaea OX=4146 GN=PAL PE=2 SV=1	H	Coenzyme transport and metabolism	phenylalanine ammonia-lyase [Osmanthus fragrans]
c78096.graph_c0	73	25	376	291	2.81	1.16	15.55	11.64	0.000327716588638134	2.34610835724208	up	--	--	Biological Process: male meiosis II (GO:0007142);;	--	--	--	--	Protein JASON OS=Arabidopsis thaliana OX=3702 GN=JASON PE=2 SV=1	Uncharacterized protein OS=Nyssa sinensis OX=561372 GN=F0562_010401 PE=4 SV=1	--	--	protein JASON [Olea europaea var. sylvestris]
c77954.graph_c0	116	111	791	496	3.01	3.23	20.48	12.47	1.65081490446378e-06	2.22293429086256	up	[L]	Replication, recombination and repair	Molecular Function: chromatin binding (GO:0003682);; Molecular Function: DNA (cytosine-5-)-methyltransferase activity (GO:0003886);; Cellular Component: nucleus (GO:0005634);;	K00558|0.0e+00|sind:105170162|K00558 DNA (cytosine-5)-methyltransferase 1 [EC:2.1.1.37] | (RefSeq) DNA (cytosine-5)-methyltransferase CMT3	--	--	C-5 cytosine-specific DNA methylase;; Chromo (CHRromatin Organisation MOdifier) domain;; BAH domain	DNA (cytosine-5)-methyltransferase CMT3 OS=Oryza sativa subsp. japonica OX=39947 GN=CMT3 PE=2 SV=1	DNA (Cytosine-5-)-methyltransferase OS=Handroanthus impetiginosus OX=429701 GN=CDL12_16446 PE=3 SV=1	B	Chromatin structure and dynamics	DNA (cytosine-5)-methyltransferase CMT3 [Sesamum indicum]
c65820.graph_c1	0	0	36	22	0	0	4.04	1.84	0.00338458114867858	3.11323644677332	up	--	--	--	--	--	--	--	--	--	--	--	uncharacterized protein LOC111378408 [Olea europaea var. sylvestris]
c65931.graph_c0	54	55	150	372	3.58	4.31	10.28	25.42	0.00697583210752764	1.86127874255426	up	--	--	--	--	--	--	--	--	Uncharacterized protein OS=Handroanthus impetiginosus OX=429701 GN=CDL12_21362 PE=4 SV=1	--	--	uncharacterized protein LOC105155471 [Sesamum indicum]
c56678.graph_c0	8	7	440	291	0.88	0.93	50.84	33.85	1.25310401885514e-18	4.85281117672262	up	--	--	Biological Process: lipid transport (GO:0006869);;	--	--	--	Probable lipid transfer;; Protease inhibitor/seed storage/LTP family	Non-specific lipid-transfer protein 2 OS=Prunus armeniaca OX=36596 PE=1 SV=1	AAI domain-containing protein OS=Glycine max OX=3847 GN=GLYMA_07G096700 PE=4 SV=1	S	Function unknown	non-specific lipid-transfer protein 2-like [Olea europaea var. sylvestris]
c79354.graph_c0	85	162	570	615	2.07	4.49	13.68	14.28	0.000319759146301041	1.93920181123451	up	--	--	--	K12821|7.8e-25|cann:107846076|K12821 pre-mRNA-processing factor 40 | (RefSeq) pre-mRNA-processing protein 40A-like	--	--	--	--	Uncharacterized protein OS=Handroanthus impetiginosus OX=429701 GN=CDL12_05538 PE=4 SV=1	--	--	outer dense fiber protein 2 [Olea europaea var. sylvestris]
c61068.graph_c0	37	56	261	241	2.44	4.38	17.76	16.41	0.000120016508370651	2.09623407782062	up	--	--	Biological Process: regulation of mitotic cell cycle (GO:0007346);;	--	--	--	--	--	Uncharacterized protein OS=Handroanthus impetiginosus OX=429701 GN=CDL12_07027 PE=4 SV=1	--	--	protein PATRONUS 1-like [Olea europaea var. sylvestris]
c71197.graph_c0	493	496	146	183	18.9	22.28	5.79	7.12	1.32786796958916e-05	-1.66993691111899	down	--	--	Cellular Component: chloroplast (GO:0009507);; Cellular Component: chloroplast envelope (GO:0009941);; Molecular Function: magnesium ion transmembrane transporter activity (GO:0015095);; Biological Process: magnesium ion transport (GO:0015693);; Cellular Component: integral component of membrane (GO:0016021);;	K16075|5.2e-229|oeu:111381133|K16075 magnesium transporter | (RefSeq) magnesium transporter MRS2-11, chloroplastic-like	[P]	Inorganic ion transport and metabolism	CorA-like Mg2+ transporter protein	Magnesium transporter MRS2-11, chloroplastic OS=Arabidopsis thaliana OX=3702 GN=MRS2-11 PE=1 SV=1	Magnesium transporter OS=Erythranthe guttata OX=4155 GN=MIMGU_mgv1a006086mg PE=3 SV=1	P	Inorganic ion transport and metabolism	magnesium transporter MRS2-11, chloroplastic-like [Olea europaea var. sylvestris]
c68593.graph_c0	1140	1839	114	98	50.91	96.5	5.24	4.47	1.08657233057234e-18	-3.73369114193123	down	--	--	Molecular Function: omega-hydroxypalmitate O-sinapoyl transferase activity (GO:0102406);;	K15400|5.1e-241|oeu:111384509|K15400 omega-hydroxypalmitate O-feruloyl transferase [EC:2.3.1.188] | (RefSeq) omega-hydroxypalmitate O-feruloyl transferase	--	--	Transferase family	Omega-hydroxypalmitate O-feruloyl transferase OS=Arabidopsis thaliana OX=3702 GN=HHT1 PE=1 SV=1	Omega-hydroxypalmitate O-feruloyl transferase OS=Handroanthus impetiginosus OX=429701 GN=CDL12_04062 PE=3 SV=1	S	Function unknown	omega-hydroxypalmitate O-feruloyl transferase [Olea europaea var. sylvestris]
c60202.graph_c0	711	1105	250	308	34.24	62.37	12.4	15.12	0.000134225740349499	-1.76292584217677	down	--	--	Molecular Function: obsolete pattern binding (GO:0001871);; Molecular Function: molecular_function (GO:0003674);; Molecular Function: catalytic activity (GO:0003824);; Molecular Function: hydrolase activity, hydrolyzing O-glycosyl compounds (GO:0004553);; Molecular Function: binding (GO:0005488);; Cellular Component: cellular_component (GO:0005575);; Cellular Component: obsolete cell (GO:0005623)…	K19892|3.8e-23|lsv:111889495|K19892 glucan endo-1,3-beta-glucosidase 4 [EC:3.2.1.39] | (RefSeq) glucan endo-1,3-beta-glucosidase 4-like	--	--	X8 domain	Glucan endo-1,3-beta-glucosidase 1 OS=Arabidopsis thaliana OX=3702 GN=At1g11820 PE=2 SV=3	uncharacterized protein PB18E9.04c-like isoform X1 OS=Nicotiana tabacum OX=4097 GN=LOC107788012 PE=4 SV=1	S	Function unknown	glucan endo-1,3-beta-glucosidase 3-like isoform X2 [Olea europaea var. sylvestris]
c44890.graph_c0	66	64	679	302	8.07	9.4	87.12	39.13	1.92142221905796e-05	2.51170496481373	up	--	--	Cellular Component: integral component of membrane (GO:0016021);;	--	--	--	--	--	Uncharacterized protein OS=Dorcoceras hygrometricum OX=472368 GN=F511_01219 PE=4 SV=1	L	Replication, recombination and repair	uncharacterized protein LOC111407668 [Olea europaea var. sylvestris]
c77260.graph_c0	1770	1253	801	730	63.11	52.59	29.3	26.52	0.00605760634613798	-1.07808761431456	down	--	--	Molecular Function: carboxypeptidase activity (GO:0004180);; Molecular Function: serine-type peptidase activity (GO:0008236);;	K01285|6.3e-152|oeu:111367274|K01285 lysosomal Pro-X carboxypeptidase [EC:3.4.16.2] | (RefSeq) lysosomal Pro-X carboxypeptidase	[OR]	--	Serine carboxypeptidase S28;; Serine carboxypeptidase S28;; Serine carboxypeptidase S28	--	Prolylcarboxypeptidase (Angiotensinase C) OS=Handroanthus impetiginosus OX=429701 GN=CDL12_16063 PE=3 SV=1	O	Posttranslational modification, protein turnover, chaperones	lysosomal Pro-X carboxypeptidase [Olea europaea var. sylvestris]
c82779.graph_c0	217	322	1351	1679	5.52	8.77	32.58	39.85	5.48327430126949e-08	2.21579572458166	up	--	--	Biological Process: mitotic cell cycle (GO:0000278);; Biological Process: double-strand break repair via homologous recombination (GO:0000724);; Biological Process: recombinational repair (GO:0000725);; Molecular Function: molecular_function (GO:0003674);; Molecular Function: binding (GO:0005488);; Molecular Function: protein binding (GO:0005515);; Cellular Component: cellular_component (GO:00055…	K10750|0.0e+00|oeu:111384493|K10750 chromatin assembly factor 1 subunit A | (RefSeq) chromatin assembly factor 1 subunit FAS1-like	[B]	Chromatin structure and dynamics	Chromatin assembly factor 1 subunit A	Chromatin assembly factor 1 subunit FAS1 OS=Arabidopsis thaliana OX=3702 GN=FAS1 PE=1 SV=1	Chromatin assembly factor-I OS=Handroanthus impetiginosus OX=429701 GN=CDL12_06922 PE=4 SV=1	B	Chromatin structure and dynamics	chromatin assembly factor 1 subunit FAS1-like [Olea europaea var. sylvestris]
c74581.graph_c0	89	157	612	525	4.96	10.31	35.2	30.03	0.000331792591592333	1.90146309456115	up	--	--	Cellular Component: integral component of membrane (GO:0016021);; Molecular Function: xyloglucan 6-xylosyltransferase activity (GO:0033843);;	K08238|2.2e-96|bvg:104894005|K08238 xyloglucan 6-xylosyltransferase [EC:2.4.2.39] | (RefSeq) probable xyloglucan 6-xylosyltransferase 5	[GM]	--	galactosyl transferase GMA12/MNN10 family	Glycosyltransferase 6 OS=Arabidopsis thaliana OX=3702 GN=GT6 PE=2 SV=1	Subunit of Golgi mannosyltransferase complex OS=Handroanthus impetiginosus OX=429701 GN=CDL12_10422 PE=3 SV=1	--	--	glycosyltransferase 6-like [Olea europaea var. sylvestris]
c83075.graph_c0	41	53	263	498	1.77	2.65	11.62	21.76	1.73208094893112e-06	2.60371584424039	up	[QV]	--	Molecular Function: monooxygenase activity (GO:0004497);; Molecular Function: iron ion binding (GO:0005506);; Molecular Function: oxidoreductase activity, acting on paired donors, with incorporation or reduction of molecular oxygen (GO:0016705);; Molecular Function: heme binding (GO:0020037);;	K15405|3.3e-137|csat:104750245|K15405 midchain alkane hydroxylase | (RefSeq) alkane hydroxylase MAH1-like	[QI]	--	Cytochrome P450	Alkane hydroxylase MAH1 OS=Arabidopsis thaliana OX=3702 GN=CYP96A15 PE=2 SV=1	Uncharacterized protein OS=Dorcoceras hygrometricum OX=472368 GN=F511_42360 PE=3 SV=1	Q	Secondary metabolites biosynthesis, transport and catabolism	alkane hydroxylase MAH1-like [Sesamum indicum]
c82642.graph_c0	1568	1491	3447	3446	50.4	56.06	112.93	111.5	0.000875744136870018	1.00527047537287	up	[G]	Carbohydrate transport and metabolism	Molecular Function: magnesium ion binding (GO:0000287);; Molecular Function: pyruvate kinase activity (GO:0004743);; Cellular Component: cytoplasm (GO:0005737);; Biological Process: glycolytic process (GO:0006096);; Cellular Component: chloroplast stroma (GO:0009570);; Molecular Function: kinase activity (GO:0016301);; Molecular Function: potassium ion binding (GO:0030955);;	K00873|5.3e-308|oeu:111375183|K00873 pyruvate kinase [EC:2.7.1.40] | (RefSeq) plastidial pyruvate kinase 2-like	[G]	Carbohydrate transport and metabolism	Pyruvate kinase, barrel domain;; Pyruvate kinase, alpha/beta domain	Plastidial pyruvate kinase 2 OS=Arabidopsis thaliana OX=3702 GN=PKP2 PE=1 SV=1	Pyruvate kinase OS=Erythranthe guttata OX=4155 GN=MIMGU_mgv1a003513mg PE=3 SV=1	G	Carbohydrate transport and metabolism	plastidial pyruvate kinase 2-like [Olea europaea var. sylvestris]
c83068.graph_c0	33	49	544	670	0.85	1.51	14.12	16.79	4.01510003461053e-16	3.50047391705627	up	--	--	Biological Process: lipid metabolic process (GO:0006629);; Molecular Function: O-acyltransferase activity (GO:0008374);; Cellular Component: integral component of membrane (GO:0016021);;	K00679|0.0e+00|oeu:111401783|K00679 phospholipid:diacylglycerol acyltransferase [EC:2.3.1.158] | (RefSeq) putative phospholipid:diacylglycerol acyltransferase 2 isoform X1	[I]	Lipid transport and metabolism	Lecithin:cholesterol acyltransferase	Putative phospholipid:diacylglycerol acyltransferase 2 OS=Arabidopsis thaliana OX=3702 GN=PDAT2 PE=3 SV=1	Uncharacterized protein OS=Nyssa sinensis OX=561372 GN=F0562_022185 PE=4 SV=1	I	Lipid transport and metabolism	putative phospholipid:diacylglycerol acyltransferase 2 isoform X1 [Olea europaea var. sylvestris]
c57260.graph_c0	8	2	346	446	0.82	0.25	37.16	48.15	5.26334190511959e-21	5.37611244157409	up	--	--	Cellular Component: monolayer-surrounded lipid storage body (GO:0012511);; Cellular Component: integral component of membrane (GO:0016021);;	--	--	--	Oleosin	Oleosin OS=Lilium longiflorum OX=4690 PE=1 SV=1	OLE-5 OS=Coffea canephora OX=49390 PE=2 SV=1	S	Function unknown	oleosin 1 [Olea europaea var. sylvestris]
c45082.graph_c0	181	226	27	13	27	40.8	4.25	2.08	4.54721776486713e-07	-3.08221361954555	down	--	--	Cellular Component: integral component of membrane (GO:0016021);;	--	--	--	Hydrophobic seed protein;; Probable lipid transfer	36.4 kDa proline-rich protein OS=Solanum lycopersicum OX=4081 GN=TPRP-F1 PE=2 SV=1	Putative ADR11 (Fragment) OS=Davidia involucrata OX=16924 GN=Din_008667 PE=4 SV=1	S	Function unknown	36.4 kDa proline-rich protein-like [Olea europaea var. sylvestris]
c73454.graph_c0	0	0	521	409	0	0	18.96	16.44	6.41747433356302e-26	7.30004513244457	up	--	--	Cellular Component: nuclear chromosome (GO:0000228);; Cellular Component: condensed chromosome (GO:0000793);; Cellular Component: condensed nuclear chromosome (GO:0000794);; Biological Process: in utero embryonic development (GO:0001701);; Biological Process: somitogenesis (GO:0001756);; Biological Process: regulation of protein phosphorylation (GO:0001932);; Molecular Function: protease binding …	--	--	--	--	--	TRAF-like protein OS=Corchorus olitorius OX=93759 GN=COLO4_19073 PE=4 SV=1	O	Posttranslational modification, protein turnover, chaperones	TRAF-like protein [Corchorus olitorius]
c75507.graph_c0	3	8	89	84	0.6	0.99	4.36	4.82	0.000148821705842792	3.03293655885925	up	--	--	Cellular Component: integral component of membrane (GO:0016021);; Molecular Function: transmembrane transporter activity (GO:0022857);;	K17500|3.7e-53|nto:104085001|K17500 integrin-linked kinase-associated serine/threonine phosphatase 2C [EC:3.1.3.16] | (RefSeq) WAT1-related protein At3g18200 isoform X1	--	--	EamA-like transporter family	WAT1-related protein At1g68170 OS=Arabidopsis thaliana OX=3702 GN=At1g68170 PE=3 SV=1	WAT1-related protein OS=Striga asiatica OX=4170 GN=STAS_24239 PE=3 SV=1	S	Function unknown	WAT1-related protein At1g25270-like [Olea europaea var. sylvestris]
c60047.graph_c0	7	24	139	149	0.67	2.75	13.95	15.01	0.00156080863014372	2.51030363390895	up	--	--	--	--	--	--	--	--	uncharacterized protein LOC108997412 OS=Juglans regia OX=51240 GN=LOC108997412 PE=4 SV=1	--	--	uncharacterized protein LOC111410511 [Olea europaea var. sylvestris]
c65006.graph_c0	527	1306	27	18	22.45	65.35	1.18	0.78	2.2095075261358e-17	-4.85909404829105	down	--	--	Molecular Function: aspartic-type endopeptidase activity (GO:0004190);;	K22683|1.7e-45|pmum:103329046|K22683 aspartyl protease family protein [EC:3.4.23.-] | (RefSeq) aspartyl protease family protein At5g10770	[O]	Posttranslational modification, protein turnover, chaperones	Xylanase inhibitor C-terminal;; Xylanase inhibitor N-terminal;; Eukaryotic aspartyl protease	Aspartic proteinase nepenthesin-2 OS=Nepenthes gracilis OX=150966 GN=nep2 PE=1 SV=1	Aspartic protein nepenthesin-1 OS=Dorcoceras hygrometricum OX=472368 GN=F511_05704 PE=3 SV=1	O	Posttranslational modification, protein turnover, chaperones	aspartic protein nepenthesin-1 [Dorcoceras hygrometricum]
c82962.graph_c1	41	116	962	604	4.84	3.83	35.35	17.26	1.52909220821203e-05	2.77232377266945	up	[C]	Energy production and conversion	Cellular Component: cytosol (GO:0005829);; Biological Process: nitric oxide biosynthetic process (GO:0006809);; Molecular Function: nitrate reductase (NADH) activity (GO:0009703);; Molecular Function: heme binding (GO:0020037);; Molecular Function: molybdenum ion binding (GO:0030151);; Biological Process: nitrate assimilation (GO:0042128);; Molecular Function: molybdopterin cofactor binding (GO:0…	K10534|0.0e+00|oeu:111383770|K10534 nitrate reductase (NAD(P)H) [EC:1.7.1.1 1.7.1.2 1.7.1.3] | (RefSeq) nitrate reductase [NADH] 2-like	[C]	Energy production and conversion	Oxidoreductase molybdopterin binding domain;; Mo-co oxidoreductase dimerisation domain;; Oxidoreductase NAD-binding domain;; Oxidoreductase FAD-binding domain;; Cytochrome b5-like Heme/Steroid binding domain	Nitrate reductase [NADH] 2 OS=Nicotiana tabacum OX=4097 GN=NIA2 PE=2 SV=2	Nitrate reductase OS=Theobroma cacao OX=3641 GN=TCM_035019 PE=3 SV=1	C	Energy production and conversion	nitrate reductase [NADH] 2-like [Olea europaea var. sylvestris]
c61636.graph_c0	1337	1557	721	489	99.51	137.34	55.64	37.68	0.00352470143616642	-1.33448487853295	down	[M]	Cell wall/membrane/envelope biogenesis	Molecular Function: molecular_function (GO:0003674);; Molecular Function: catalytic activity (GO:0003824);; Cellular Component: cellular_component (GO:0005575);; Cellular Component: intracellular (GO:0005622);; Cellular Component: obsolete cell (GO:0005623);; Cellular Component: cytoplasm (GO:0005737);; Cellular Component: cytosol (GO:0005829);; Cellular Component: cell-cell junction (GO:0005911)…	K12451|2.1e-166|oeu:111376278|K12451 3,5-epimerase/4-reductase [EC:5.1.3.- 1.1.1.-] | (RefSeq) bifunctional dTDP-4-dehydrorhamnose 3,5-epimerase/dTDP-4-dehydrorhamnose reductase	[G]	Carbohydrate transport and metabolism	RmlD substrate binding domain;; NAD dependent epimerase/dehydratase family;; GDP-mannose 4,6 dehydratase;; Polysaccharide biosynthesis protein	Bifunctional dTDP-4-dehydrorhamnose 3,5-epimerase/dTDP-4-dehydrorhamnose reductase OS=Arabidopsis thaliana OX=3702 GN=NRS/ER PE=1 SV=1	UDP-glucose 4,6-dehydratase OS=Salvia splendens OX=180675 GN=RHM PE=4 SV=1	G	Carbohydrate transport and metabolism	bifunctional dTDP-4-dehydrorhamnose 3,5-epimerase/dTDP-4-dehydrorhamnose reductase [Olea europaea var. sylvestris]
c82444.graph_c0	0	0	99	100	0	0	10.93	12.57	3.942621033077e-10	5.16366662241312	up	--	--	Biological Process: protein glycosylation (GO:0006486);; Cellular Component: integral component of membrane (GO:0016021);; Molecular Function: xylogalacturonan beta-1,3-xylosyltransferase activity (GO:0102983);;	--	--	--	--	Uncharacterized mitochondrial protein AtMg01220 OS=Arabidopsis thaliana OX=3702 GN=AtMg01220 PE=4 SV=1	Acetylglucosaminyltransferase EXT1/exostosin 1 OS=Handroanthus impetiginosus OX=429701 GN=CDL12_16295 PE=3 SV=1	--	--	probable glycosyltransferase At5g03795 [Sesamum indicum]
c74583.graph_c0	2517	3855	983	1062	133.53	240.93	53.83	57.75	3.53349312783665e-05	-1.71812086339665	down	[QR]	--	Molecular Function: 2-alkenal reductase [NAD(P)+] activity (GO:0032440);;	K19825|3.0e-96|ini:109156911|K19825 2-alkenal reductase (NADP+) [EC:1.3.1.102] | (RefSeq) 2-alkenal reductase (NADP(+)-dependent)-like	[R]	General function prediction only	Zinc-binding dehydrogenase;; N-terminal domain of oxidoreductase;; Zinc-binding dehydrogenase	NADPH-dependent oxidoreductase 2-alkenal reductase OS=Arabidopsis thaliana OX=3702 GN=AER PE=1 SV=1	Putative NAD-dependent oxidoreductase OS=Handroanthus impetiginosus OX=429701 GN=CDL12_28254 PE=4 SV=1	S	Function unknown	2-alkenal reductase (NADP(+)-dependent)-like [Olea europaea var. sylvestris]
c81453.graph_c0	37	363	1	13	2.84	33.04	0.08	1.03	0.00226716171421039	-3.09670656839253	down	[J]	Translation, ribosomal structure and biogenesis	Biological Process: tRNA processing (GO:0008033);;	K10760|2.0e-113|oeu:111410989|K10760 adenylate dimethylallyltransferase (cytokinin synthase) [EC:2.5.1.27 2.5.1.112] | (RefSeq) adenylate isopentenyltransferase 3, chloroplastic-like	[J]	Translation, ribosomal structure and biogenesis	IPP transferase;; Isopentenyl transferase	Adenylate isopentenyltransferase 3, chloroplastic OS=Arabidopsis thaliana OX=3702 GN=IPT3 PE=1 SV=1	Uncharacterized protein OS=Camellia sinensis var. sinensis OX=542762 GN=TEA_024692 PE=3 SV=1	J	Translation, ribosomal structure and biogenesis	adenylate isopentenyltransferase 3, chloroplastic-like [Olea europaea var. sylvestris]
c45048.graph_c1	340	145	56	28	42.58	21.8	7.48	3.72	0.00129025143706796	-2.28757842195077	down	--	--	Molecular Function: hydrolase activity, hydrolyzing O-glycosyl compounds (GO:0004553);; Cellular Component: cell wall (GO:0005618);; Biological Process: xyloglucan metabolic process (GO:0010411);; Molecular Function: xyloglucan:xyloglucosyl transferase activity (GO:0016762);; Biological Process: cell wall biogenesis (GO:0042546);; Cellular Component: apoplast (GO:0048046);; Biological Process: ce…	K08235|5.9e-85|oeu:111367276|K08235 xyloglucan:xyloglucosyl transferase [EC:2.4.1.207] | (RefSeq) probable xyloglucan endotransglucosylase/hydrolase protein 6	--	--	Glycosyl hydrolases family 16;; Xyloglucan endo-transglycosylase (XET) C-terminus	Probable xyloglucan endotransglucosylase/hydrolase protein 7 OS=Arabidopsis thaliana OX=3702 GN=XTH7 PE=2 SV=2	Xyloglucan endotransglucosylase/hydrolase OS=Helianthus annuus OX=4232 GN=XTH7 PE=3 SV=1	G	Carbohydrate transport and metabolism	probable xyloglucan endotransglucosylase/hydrolase protein 6 [Olea europaea var. sylvestris]
c74423.graph_c2	55	7	370	220	4.43	0.67	30.95	18.4	0.00560287414232379	2.4722496216479	up	[O]	Posttranslational modification, protein turnover, chaperones	Molecular Function: ATP binding (GO:0005524);;	K03283|4.1e-201|oeu:111368132|K03283 heat shock 70kDa protein 1/2/6/8 | (RefSeq) heat shock 70 kDa protein-like	[O]	Posttranslational modification, protein turnover, chaperones	Hsp70 protein;; MreB/Mbl protein;; NAD-specific glutamate dehydrogenase;; NAD-specific glutamate dehydrogenase	Heat shock 70 kDa protein OS=Glycine max OX=3847 GN=HSP70 PE=3 SV=1	Heat shock protein hsp70 OS=Solanum tuberosum OX=4113 PE=3 SV=1	O	Posttranslational modification, protein turnover, chaperones	heat shock 70 kDa protein-like [Olea europaea var. sylvestris]
c71105.graph_c0	23	46	171	164	1.59	3.76	12.32	11.72	0.00757680469833911	1.87217163189342	up	--	--	Cellular Component: nucleus (GO:0005634);; Biological Process: chromatin assembly or disassembly (GO:0006333);;	K10753|7.6e-103|oeu:111401035|K10753 histone chaperone ASF1 | (RefSeq) histone chaperone ASF1B-like	[KB]	--	ASF1 like histone chaperone	Histone chaperone ASF1B OS=Arabidopsis thaliana OX=3702 GN=ASF1B PE=1 SV=1	Histone chaperone ASF1 OS=Salvia splendens OX=180675 GN=ASF1 PE=3 SV=1	--	--	histone chaperone ASF1B-like [Olea europaea var. sylvestris]
c75130.graph_c0	26	8	973	363	1.62	0.59	62.92	23.36	5.05474101074534e-11	4.36716841787006	up	[H]	Coenzyme transport and metabolism	Biological Process: isoprenoid biosynthetic process (GO:0008299);; Molecular Function: transferase activity (GO:0016740);;	K13789|4.0e-121|oeu:111397715|K13789 geranylgeranyl diphosphate synthase, type II [EC:2.5.1.1 2.5.1.10 2.5.1.29] | (RefSeq) heterodimeric geranylgeranyl pyrophosphate synthase small subunit, chloroplastic-like	[H]	Coenzyme transport and metabolism	Polyprenyl synthetase	Heterodimeric geranylgeranyl pyrophosphate synthase large subunit 1, chloroplastic OS=Arabidopsis thaliana OX=3702 GN=GGPPS1 PE=1 SV=2	Uncharacterized protein (Fragment) OS=Davidia involucrata OX=16924 GN=Din_037795 PE=3 SV=1	H	Coenzyme transport and metabolism	heterodimeric geranylgeranyl pyrophosphate synthase small subunit, chloroplastic-like [Olea europaea var. sylvestris]
c81381.graph_c0	286	139	33	42	8.1	5.86	2.08	2.7	9.95098390183169e-05	-2.36394380825695	down	[QV]	--	Molecular Function: monooxygenase activity (GO:0004497);; Molecular Function: iron ion binding (GO:0005506);; Cellular Component: integral component of membrane (GO:0016021);; Molecular Function: oxidoreductase activity, acting on paired donors, with incorporation or reduction of molecular oxygen (GO:0016705);; Molecular Function: heme binding (GO:0020037);;	K20556|9.7e-85|csat:104784770|K20556 cytochrome P450 family 76 subfamily C | (RefSeq) cytochrome P450 76C2	[Q]	Secondary metabolites biosynthesis, transport and catabolism	Cytochrome P450	(S)-N-methylcoclaurine 3'-hydroxylase isozyme 2 OS=Eschscholzia californica OX=3467 GN=CYP80B2 PE=2 SV=1	Cytochrome P450 OS=Solanum tuberosum OX=4113 GN=102594046 PE=3 SV=1	Q	Secondary metabolites biosynthesis, transport and catabolism	probable (S)-N-methylcoclaurine 3'-hydroxylase isozyme 2 [Olea europaea var. sylvestris]
c74063.graph_c0	249	164	12	0	19.59	15.3	0.98	0	4.36282395435038e-05	-3.63953261640089	down	[M]	Cell wall/membrane/envelope biogenesis	Biological Process: regionalization (GO:0003002);; Molecular Function: molecular_function (GO:0003674);; Molecular Function: catalytic activity (GO:0003824);; Cellular Component: cellular_component (GO:0005575);; Cellular Component: intracellular (GO:0005622);; Cellular Component: obsolete cell (GO:0005623);; Cellular Component: cytoplasm (GO:0005737);; Cellular Component: cytosol (GO:0005829);; …	K20144|1.7e-178|oeu:111393291|K20144 (S)-8-oxocitronellyl enol synthase [EC:1.3.1.122] | (RefSeq) iridoid synthase-like	--	--	--	(S)-8-oxocitronellyl enol synthase OS=Catharanthus roseus OX=4058 PE=1 SV=1	Iridoid synthase OS=Olea europaea subsp. europaea OX=158383 PE=2 SV=1	S	Function unknown	iridoid synthase [Olea europaea subsp. europaea]
c75467.graph_c1	118	97	19	23	5.55	5.79	0.88	1.25	0.000416352339338197	-2.23198262701991	down	--	--	Biological Process: regulation of transcription, DNA-templated (GO:0006355);; Biological Process: circadian rhythm (GO:0007623);;	--	--	--	--	--	Uncharacterized protein OS=Nyssa sinensis OX=561372 GN=F0562_026964 PE=4 SV=1	--	--	protein LNK1 isoform X2 [Olea europaea var. sylvestris]
c74000.graph_c0	1324	1518	774	769	23.07	31.02	13.76	13.57	0.00757900890172951	-1.00057834110847	down	--	--	Biological Process: regulation of actin filament polymerization (GO:0030833);; Molecular Function: Rac GTPase binding (GO:0048365);;	K05749|0.0e+00|sind:105176628|K05749 cytoplasmic FMR1 interacting protein | (RefSeq) protein PIR	[R]	General function prediction only	Cytoplasmic Fragile-X interacting family;; Protein of unknown function (DUF1394)	Protein PIR OS=Arabidopsis thaliana OX=3702 GN=PIR PE=1 SV=2	p53 inducible protein PIR121 OS=Handroanthus impetiginosus OX=429701 GN=CDL12_14396 PE=4 SV=1	S	Function unknown	protein PIR [Sesamum indicum]
c84411.graph_c0	274	291	722	1034	6.91	8.16	18.14	25.61	0.000477446059852442	1.42052413413451	up	[S]	Function unknown	Molecular Function: nucleic acid binding (GO:0003676);; Molecular Function: DNA helicase activity (GO:0003678);; Molecular Function: ATP binding (GO:0005524);; Molecular Function: zinc ion binding (GO:0008270);;	K15711|7.4e-291|oeu:111374001|K15711 SWI/SNF-related matrix-associated actin-dependent regulator of chromatin subfamily A3 [EC:3.6.4.- 2.3.2.27] | (RefSeq) putative SWI/SNF-related matrix-associated actin-dependent regulator of chromatin subfamily A member 3-like 1	[KL]	--	SNF2 family N-terminal domain;; HIRAN domain;; Type III restriction enzyme, res subunit;; Helicase conserved C-terminal domain;; Zinc finger, C3HC4 type (RING finger);; Zinc finger, C3HC4 type (RING finger)	Putative SWI/SNF-related matrix-associated actin-dependent regulator of chromatin subfamily A member 3-like 1 OS=Arabidopsis thaliana OX=3702 GN=At5g05130 PE=2 SV=1	DNA helicase OS=Handroanthus impetiginosus OX=429701 GN=CDL12_11692 PE=4 SV=1	A	RNA processing and modification	putative SWI/SNF-related matrix-associated actin-dependent regulator of chromatin subfamily A member 3-like 1 [Olea europaea var. sylvestris]
c84110.graph_c0	556	182	1436	2398	14.81	6.09	42.05	69.68	0.00143745833694525	2.02327385449908	up	--	--	Biological Process: reproduction (GO:0000003);; Biological Process: response to hypoxia (GO:0001666);; Biological Process: developmental process involved in reproduction (GO:0003006);; Molecular Function: molecular_function (GO:0003674);; Molecular Function: nucleic acid binding (GO:0003676);; Molecular Function: DNA binding (GO:0003677);; Molecular Function: binding (GO:0005488);; Molecular Func…	--	--	--	LIM-domain binding protein;; LIM-domain binding protein	Probable transcriptional regulator SLK2 OS=Arabidopsis thaliana OX=3702 GN=SLK2 PE=1 SV=1	Uncharacterized protein OS=Nyssa sinensis OX=561372 GN=F0562_012708 PE=4 SV=1	K	Transcription	probable transcriptional regulator SLK2 isoform X1 [Olea europaea var. sylvestris]
c72934.graph_c0	23	106	501	563	2.33	10.64	53.59	59.52	0.00191907549702955	2.40015634573946	up	--	--	Molecular Function: histone-lysine N-methyltransferase activity (GO:0018024);; Molecular Function: metal ion binding (GO:0046872);;	--	[R]	General function prediction only	FANCL C-terminal domain	--	Putative transcription factor HALR/MLL3, involved in embryonic development OS=Handroanthus impetiginosus OX=429701 GN=CDL12_13289 PE=4 SV=1	O	Posttranslational modification, protein turnover, chaperones	uncharacterized protein LOC111410019 isoform X5 [Olea europaea var. sylvestris]
c59444.graph_c0	0	0	68	25	0	0	9.71	3.62	0.00024385129575413	3.6411511794061	up	--	--	Biological Process: response to water (GO:0009415);;	--	--	--	Dehydrin	Probable dehydrin LEA OS=Arabidopsis thaliana OX=3702 GN=LEA PE=2 SV=1	Uncharacterized protein OS=Hevea brasiliensis OX=3981 GN=GH714_031530 PE=3 SV=1	--	--	late embryogenesis abundant protein-like [Olea europaea var. sylvestris]
c72682.graph_c0	2451	650	86	266	151.07	47.36	5.48	16.87	0.000169978436597703	-2.75851985702195	down	--	--	Molecular Function: peroxidase activity (GO:0004601);; Cellular Component: extracellular region (GO:0005576);; Biological Process: response to oxidative stress (GO:0006979);; Molecular Function: heme binding (GO:0020037);; Biological Process: hydrogen peroxide catabolic process (GO:0042744);; Molecular Function: metal ion binding (GO:0046872);;	K00430|8.5e-172|oeu:111398944|K00430 peroxidase [EC:1.11.1.7] | (RefSeq) peroxidase 11-like	--	--	Peroxidase	Peroxidase 11 OS=Arabidopsis thaliana OX=3702 GN=PER11 PE=1 SV=1	Peroxidase OS=Salvia splendens OX=180675 GN=Saspl_033936 PE=3 SV=1	Q	Secondary metabolites biosynthesis, transport and catabolism	peroxidase 11-like [Olea europaea var. sylvestris]
c73940.graph_c0	1	2	48	79	0.13	0.31	6.15	8.99	3.41320574542695e-05	3.62409685559878	up	--	--	Molecular Function: transferase activity, transferring glycosyl groups (GO:0016757);;	K14780|1.1e-61|dcr:108220614|K14780 ATP-dependent RNA helicase DHX37/DHR1 [EC:3.6.4.13] | (RefSeq) ATP-dependent RNA helicase DEAH13-like isoform X1	[G]	Carbohydrate transport and metabolism	Protein of unknown function, DUF604	--	Galactosyltransferase OS=Handroanthus impetiginosus OX=429701 GN=CDL12_27636 PE=4 SV=1	G	Carbohydrate transport and metabolism	uncharacterized protein LOC111392510 [Olea europaea var. sylvestris]
c73677.graph_c1	90	141	365	401	5.06	8.65	22.54	23.71	0.0068741286464141	1.46605737460296	up	[T]	Signal transduction mechanisms	Molecular Function: glutathione synthase activity (GO:0004363);; Molecular Function: protein kinase activity (GO:0004672);; Molecular Function: transmembrane receptor protein serine/threonine kinase activity (GO:0004675);; Molecular Function: ATP binding (GO:0005524);; Cellular Component: plasma membrane (GO:0005886);; Biological Process: protein phosphorylation (GO:0006468);; Cellular Component:…	K01180|9.8e-43|cmax:111487562|K01180 endo-1,3(4)-beta-glucanase [EC:3.2.1.6] | (RefSeq) uncharacterized protein LOC111487562	[T]	Signal transduction mechanisms	Protein tyrosine and serine/threonine kinase;; Protein kinase domain;; Protein kinase domain;; Protein tyrosine and serine/threonine kinase	Inactive protein kinase SELMODRAFT_444075 OS=Selaginella moellendorffii OX=88036 GN=SELMODRAFT_444075 PE=2 SV=1	Protein kinase domain-containing protein OS=Brassica rapa subsp. pekinensis OX=51351 PE=4 SV=1	T	Signal transduction mechanisms	inactive protein kinase SELMODRAFT_444075-like [Olea europaea var. sylvestris]
c81989.graph_c0	331	334	1234	735	14.78	16.97	50.29	32.28	0.00873754448547099	1.34777245172564	up	[N]	Cell motility	Cellular Component: integral component of membrane (GO:0016021);; Molecular Function: cellulose synthase (UDP-forming) activity (GO:0016760);; Biological Process: cellulose biosynthetic process (GO:0030244);; Biological Process: cell wall organization (GO:0071555);;	K10999|1.3e-106|vvi:100248512|K10999 cellulose synthase A [EC:2.4.1.12] | (RefSeq) cellulose synthase A catalytic subunit 7 [UDP-forming]	--	--	Cellulose synthase	Cellulose synthase-like protein G2 OS=Arabidopsis thaliana OX=3702 GN=CSLG2 PE=2 SV=1	Cellulose synthase (UDP-forming) OS=Handroanthus impetiginosus OX=429701 GN=CDL12_16774 PE=4 SV=1	G	Carbohydrate transport and metabolism	cellulose synthase-like protein G2 isoform X1 [Olea europaea var. sylvestris]
c74347.graph_c0	16	7	108	95	0.55	0.27	4.11	3.25	0.000661403669831393	2.54206326167031	up	--	--	Biological Process: sister chromatid cohesion (GO:0007062);; Cellular Component: cohesin complex (GO:0008278);;	K06670|1.1e-238|oeu:111386628|K06670 cohesin complex subunit SCC1 | (RefSeq) sister chromatid cohesion 1 protein 3-like	[D]	Cell cycle control, cell division, chromosome partitioning	N terminus of Rad21 / Rec8 like protein;; Conserved region of Rad21 / Rec8 like protein	Sister chromatid cohesion 1 protein 3 OS=Arabidopsis thaliana OX=3702 GN=SYN3 PE=2 SV=2	Sister chromatid cohesion 1 protein 3-like OS=Dorcoceras hygrometricum OX=472368 GN=F511_19837 PE=3 SV=1	D	Cell cycle control, cell division, chromosome partitioning	sister chromatid cohesion 1 protein 3-like [Olea europaea var. sylvestris]
c70962.graph_c0	153	53	6	11	10.83	3.74	0.37	0.68	0.000298568988350629	-2.95260722849305	down	--	--	Biological Process: reproduction (GO:0000003);; Molecular Function: regulatory region nucleic acid binding (GO:0001067);; Biological Process: developmental process involved in reproduction (GO:0003006);; Molecular Function: molecular_function (GO:0003674);; Molecular Function: nucleic acid binding (GO:0003676);; Molecular Function: DNA binding (GO:0003677);; Molecular Function: DNA-binding transc…	K10703|3.4e-06|aip:107640978|K10703 very-long-chain (3R)-3-hydroxyacyl-CoA dehydratase [EC:4.2.1.134] | (RefSeq) very-long-chain (3R)-3-hydroxyacyl-CoA dehydratase PASTICCINO 2A-like	--	--	Homeodomain	WUSCHEL-related homeobox 9 OS=Arabidopsis thaliana OX=3702 GN=WOX9 PE=2 SV=1	Homeobox domain-containing protein OS=Hevea brasiliensis OX=3981 GN=GH714_002783 PE=4 SV=1	K	Transcription	WUSCHEL-related homeobox 9-like [Olea europaea var. sylvestris]
c82309.graph_c0	2959	2840	1288	1367	63.21	69.57	28.19	29.27	1.27471753461413e-05	-1.2459835080201	down	[M]	Cell wall/membrane/envelope biogenesis	Molecular Function: protein serine/threonine kinase activity (GO:0004674);; Molecular Function: ATP binding (GO:0005524);; Cellular Component: integral component of membrane (GO:0016021);;	K00924|2.4e-97|vvi:100260741|K00924 kinase [EC:2.7.1.-] | (RefSeq) receptor protein kinase CLAVATA1	--	--	Protein kinase domain;; Leucine rich repeat;; Protein tyrosine and serine/threonine kinase;; Leucine Rich repeats (2 copies);; Leucine Rich Repeat;; Leucine rich repeat N-terminal domain	Leucine-rich repeat receptor-like serine/threonine-protein kinase BAM1 OS=Arabidopsis thaliana OX=3702 GN=BAM1 PE=1 SV=1	Serine/threonine protein kinase OS=Handroanthus impetiginosus OX=429701 GN=CDL12_25753 PE=3 SV=1	T	Signal transduction mechanisms	leucine-rich repeat receptor-like serine/threonine-protein kinase BAM1 [Olea europaea var. sylvestris]
c80144.graph_c2	432	553	102	211	26.93	40.72	6.57	13.54	0.00358526196876873	-1.67919353227725	down	--	--	--	--	--	--	Domain of unknown function (DUF4378)	--	Uncharacterized protein OS=Handroanthus impetiginosus OX=429701 GN=CDL12_04431 PE=4 SV=1	S	Function unknown	uncharacterized protein LOC111390081 isoform X1 [Olea europaea var. sylvestris]
c71411.graph_c0	92	26	327	584	5.79	1.64	21.59	34.87	0.000495048770174703	2.4426198548977	up	[Q]	Secondary metabolites biosynthesis, transport and catabolism	Biological Process: reproduction (GO:0000003);; Biological Process: cell morphogenesis (GO:0000902);; Biological Process: response to acid chemical (GO:0001101);; Biological Process: developmental process involved in reproduction (GO:0003006);; Molecular Function: molecular_function (GO:0003674);; Molecular Function: catalytic activity (GO:0003824);; Biological Process: organic acid metabolic pro…	K05282|2.4e-70|csat:104726698|K05282 gibberellin-44 dioxygenase [EC:1.14.11.12] | (RefSeq) gibberellin 20 oxidase 2	[QR]	--	non-haem dioxygenase in morphine synthesis N-terminal;; 2OG-Fe(II) oxygenase superfamily	Gibberellin 20 oxidase 2 OS=Arabidopsis thaliana OX=3702 GN=GA20OX2 PE=2 SV=1	Fe2OG dioxygenase domain-containing protein OS=Hevea brasiliensis OX=3981 GN=GH714_021953 PE=3 SV=1	Q	Secondary metabolites biosynthesis, transport and catabolism	gibberellin 20 oxidase 2-like [Olea europaea var. sylvestris]
c66111.graph_c0	0	0	43	38	0	0	15.86	14.91	0.0001408011431146	3.71945723838163	up	--	--	Cellular Component: integral component of membrane (GO:0016021);;	--	--	--	--	--	Uncharacterized protein OS=Erythranthe guttata OX=4155 GN=MIMGU_mgv1a021797mg PE=4 SV=1	--	--	uncharacterized protein LOC111404989 [Olea europaea var. sylvestris]
c75727.graph_c0	1129	791	245	333	41.15	33.25	9.68	13.2	3.92004522737478e-06	-1.79574232749188	down	--	--	Molecular Function: nucleotide-sugar transmembrane transporter activity (GO:0005338);; Molecular Function: UDP-xylose transmembrane transporter activity (GO:0005464);; Cellular Component: Golgi apparatus (GO:0005794);; Molecular Function: antiporter activity (GO:0015297);; Cellular Component: integral component of membrane (GO:0016021);; Molecular Function: transmembrane transporter activity (GO:…	K15285|4.8e-19|pxb:103963296|K15285 solute carrier family 35, member E3 | (RefSeq) uncharacterized membrane protein At1g06890-like	[GE]	--	--	Nucleotide-sugar uncharacterized transporter 2 OS=Arabidopsis thaliana OX=3702 GN=At5g55950 PE=2 SV=1	uncharacterized membrane protein At1g06890-like OS=Nicotiana tabacum OX=4097 GN=LOC107817211 PE=4 SV=1	--	--	nucleotide-sugar uncharacterized transporter 2-like isoform X2 [Olea europaea var. sylvestris]
c64815.graph_c0	2958	1620	295	232	110.93	71.25	11.36	8.85	1.22264866077901e-13	-3.06497383948966	down	[T]	Signal transduction mechanisms	Molecular Function: protein serine/threonine kinase activity (GO:0004674);; Molecular Function: ATP binding (GO:0005524);; Biological Process: signal transduction (GO:0007165);;	K07198|4.6e-241|oeu:111366009|K07198 5'-AMP-activated protein kinase, catalytic alpha subunit [EC:2.7.11.11] | (RefSeq) CBL-interacting serine/threonine-protein kinase 1-like isoform X1	[T]	Signal transduction mechanisms	Protein kinase domain;; Protein tyrosine and serine/threonine kinase;; NAF domain;; Kinase associated domain 1	CBL-interacting serine/threonine-protein kinase 1 OS=Arabidopsis thaliana OX=3702 GN=CIPK1 PE=1 SV=2	Non-specific serine/threonine protein kinase OS=Davidia involucrata OX=16924 GN=Din_042495 PE=3 SV=1	T	Signal transduction mechanisms	CBL-interacting serine/threonine-protein kinase 1-like isoform X1 [Olea europaea var. sylvestris]
c78385.graph_c0	2119	2317	665	645	46.05	58.56	14.59	13.9	1.02597844442762e-09	-1.85593502205195	down	--	--	--	--	--	--	--	--	Uncharacterized protein OS=Nyssa sinensis OX=561372 GN=F0562_030975 PE=4 SV=1	--	--	golgin subfamily A member 4 isoform X1 [Olea europaea var. sylvestris]
c78038.graph_c1	1134	1829	350	504	14.9	28.06	4.69	6.68	0.000101501110291425	-1.84656405987555	down	[CO]	--	Molecular Function: ATP binding (GO:0005524);; Cellular Component: integral component of membrane (GO:0016021);; Molecular Function: ATPase activity (GO:0016887);; Molecular Function: ATPase-coupled transmembrane transporter activity (GO:0042626);;	K05658|0.0e+00|oeu:111392163|K05658 ATP-binding cassette, subfamily B (MDR/TAP), member 1 [EC:7.6.2.2] | (RefSeq) ABC transporter B family member 13-like isoform X1	[Q]	Secondary metabolites biosynthesis, transport and catabolism	ABC transporter transmembrane region;; ABC transporter;; RecF/RecN/SMC N terminal domain;; P-loop containing region of AAA domain;; AAA domain;; AAA ATPase domain;; Helicase HerA, central domain;; Zeta toxin;; RsgA GTPase;; Predicted ATPase of the ABC class;; ATPase family associated with various cellular activities (AAA);; ABC transporter transmembrane region	ABC transporter B family member 13 OS=Arabidopsis thaliana OX=3702 GN=ABCB13 PE=3 SV=1	Uncharacterized protein (Fragment) OS=Davidia involucrata OX=16924 GN=Din_042494 PE=4 SV=1	Q	Secondary metabolites biosynthesis, transport and catabolism	ABC transporter B family member 13-like isoform X1 [Olea europaea var. sylvestris]
c76364.graph_c0	6	4	67	99	0.41	0.71	6.12	9.27	4.59377116261315e-05	3.14657148686403	up	--	--	Biological Process: protein glycosylation (GO:0006486);; Molecular Function: transferase activity, transferring glycosyl groups (GO:0016757);;	K20888|7.5e-82|oeu:111393323|K20888 xyloglucan galactosyltransferase MUR3 [EC:2.4.1.-] | (RefSeq) xyloglucan galactosyltransferase MUR3	[GMW]	--	Exostosin family	Xyloglucan galactosyltransferase MUR3 OS=Arabidopsis thaliana OX=3702 GN=MUR3 PE=1 SV=1	Acetylglucosaminyltransferase EXT1/exostosin 1 OS=Handroanthus impetiginosus OX=429701 GN=CDL12_08860 PE=3 SV=1	--	--	xyloglucan galactosyltransferase MUR3 [Olea europaea var. sylvestris]
c53251.graph_c0	249	228	77	71	36.44	39.49	11.98	11.12	0.000203556881347261	-1.72877245958215	down	--	--	--	--	--	--	--	--	Uncharacterized protein OS=Nyssa sinensis OX=561372 GN=F0562_034263 PE=4 SV=1	--	--	hypothetical protein F0562_034263 [Nyssa sinensis]
c69078.graph_c0	4	5	98	35	0.14	0.21	3.53	1.25	0.00357144722922953	2.73234409212623	up	[E]	Amino acid transport and metabolism	Cellular Component: integral component of membrane (GO:0016021);; Molecular Function: transmembrane transporter activity (GO:0022857);;	K14638|0.0e+00|oeu:111373233|K14638 solute carrier family 15 (peptide/histidine transporter), member 3/4 | (RefSeq) protein NRT1/ PTR FAMILY 7.3-like	[E]	Amino acid transport and metabolism	POT family	Protein NRT1/ PTR FAMILY 7.3 OS=Arabidopsis thaliana OX=3702 GN=NPF7.3 PE=1 SV=2	protein NRT1/ PTR FAMILY 7.3-like OS=Nicotiana tabacum OX=4097 GN=LOC107763750 PE=3 SV=1	E	Amino acid transport and metabolism	protein NRT1/ PTR FAMILY 7.3-like [Olea europaea var. sylvestris]
c74856.graph_c0	35	29	187	152	1.31	1.32	7.41	6.74	0.000287722203809969	2.07250535203071	up	--	--	Molecular Function: N-acetyltransferase activity (GO:0008080);;	K20780|4.7e-16|cqi:110694014|K20780 mediator of DNA damage checkpoint protein 1 | (RefSeq) uncharacterized protein LOC110694014	[KTDL]	--	Acetyltransferase (GNAT) family;; Acetyltransferase (GNAT) domain;; BRCT domain, a BRCA1 C-terminus domain;; BRCA1 C Terminus (BRCT) domain;; Regulator of Ty1 transposition protein 107 BRCT domain	--	Uncharacterized protein OS=Nyssa sinensis OX=561372 GN=F0562_015549 PE=4 SV=1	--	--	uncharacterized protein LOC111370352 isoform X1 [Olea europaea var. sylvestris]
c63778.graph_c0	6	1	188	32	1.16	0.24	38.71	6.77	0.00141405822251159	3.13999987030034	up	--	--	--	--	--	--	--	--	Uncharacterized protein OS=Parasponia andersonii OX=3476 GN=PanWU01x14_339980 PE=4 SV=1	--	--	uncharacterized protein LOC111365795 [Olea europaea var. sylvestris]
c55413.graph_c0	2108	2387	617	812	220.94	299.51	67.9	89.68	2.48188953355901e-07	-1.75013895926486	down	--	--	--	--	--	--	--	--	--	--	--	phosphopantothenoylcysteine decarboxylase subunit VHS3-like isoform X2 [Olea europaea var. sylvestris]
c85685.graph_c1	2905	2496	1475	882	62.36	62.57	32.42	19.15	0.00915706362240757	-1.26058357843266	down	--	--	Molecular Function: ADP binding (GO:0043531);;	K13415|1.2e-31|mdm:103413440|K13415 protein brassinosteroid insensitive 1 [EC:2.7.10.1 2.7.11.1] | (RefSeq) uncharacterized protein LOC103413440 isoform X1	--	--	Arabidopsis broad-spectrum mildew resistance protein RPW8;; NB-ARC domain	Probable disease resistance protein At5g66900 OS=Arabidopsis thaliana OX=3702 GN=At5g66900 PE=3 SV=1	RPW8 domain-containing protein OS=Davidia involucrata OX=16924 GN=Din_046906 PE=3 SV=1	L	Replication, recombination and repair	probable disease resistance protein At5g66900 [Olea europaea var. sylvestris]
c75616.graph_c0	9	26	852	1147	0.31	1.05	29.95	40.16	2.18821524398904e-22	5.09798953667649	up	--	--	Molecular Function: DNA binding (GO:0003677);; Molecular Function: DNA-binding transcription factor activity (GO:0003700);; Cellular Component: nucleus (GO:0005634);;	K09285|6.1e-242|oeu:111401174|K09285 AP2-like factor, ANT lineage | (RefSeq) AP2-like ethylene-responsive transcription factor AIL6 isoform X1	--	--	AP2 domain	AP2-like ethylene-responsive transcription factor AIL6 OS=Arabidopsis thaliana OX=3702 GN=AIL6 PE=2 SV=1	Uncharacterized protein OS=Handroanthus impetiginosus OX=429701 GN=CDL12_21595 PE=4 SV=1	K	Transcription	AP2-like ethylene-responsive transcription factor AIL6 isoform X1 [Olea europaea var. sylvestris]
c72386.graph_c0	305	433	103	96	17.47	29.22	6.12	5.57	7.61718956002015e-05	-1.91849994046366	down	--	--	--	K17609|2.5e-90|soe:110782859|K17609 nucleoredoxin [EC:1.8.1.8] | (RefSeq) probable nucleoredoxin 1	--	--	Domain of unknown function DUF220	--	Uncharacterized protein OS=Handroanthus impetiginosus OX=429701 GN=CDL12_21864 PE=4 SV=1	S	Function unknown	uncharacterized protein LOC111406338 isoform X1 [Olea europaea var. sylvestris]
c81070.graph_c0	627	738	1924	1523	14.76	20.49	46.5	36.45	0.00665286684350491	1.14425315354696	up	--	--	Cellular Component: nucleus (GO:0005634);; Biological Process: protein import into nucleus (GO:0006606);; Molecular Function: Ran GTPase binding (GO:0008536);;	K14293|0.0e+00|oeu:111398208|K14293 importin subunit beta-1 | (RefSeq) importin subunit beta-1	[YU]	--	HEAT repeat;; Importin-beta N-terminal domain;; HEAT-like repeat;; HEAT repeats;; Armadillo/beta-catenin-like repeat	Importin subunit beta-1 OS=Arabidopsis thaliana OX=3702 GN=KPNB1 PE=1 SV=1	Karyopherin (Importin) beta 1 OS=Handroanthus impetiginosus OX=429701 GN=CDL12_14010 PE=4 SV=1	U	Intracellular trafficking, secretion, and vesicular transport	importin subunit beta-1 [Olea europaea var. sylvestris]
c59350.graph_c0	28	60	1	0	4.77	12.45	0.18	0	0.00020834558481966	-3.58851800907111	down	--	--	--	--	--	--	Peptidase inhibitor I9	--	Inhibitor I9 domain-containing protein OS=Pyrus ussuriensis x Pyrus communis OX=2448454 GN=D8674_011908 PE=4 SV=1	S	Function unknown	uncharacterized protein LOC105179129 [Sesamum indicum]
c85741.graph_c0	5	4	329	558	0.12	0.11	8.11	13.6	6.59024413770791e-23	5.62092648732964	up	--	--	Molecular Function: nucleic acid binding (GO:0003676);; Molecular Function: zinc ion binding (GO:0008270);;	K17604|2.0e-75|jcu:105647375|K17604 zinc finger SWIM domain-containing protein 3 | (RefSeq) uncharacterized protein LOC105647375	--	--	MULE transposase domain;; MuDR family transposase;; SWIM zinc finger;; Transposase, Mutator family	--	Uncharacterized protein OS=Morus notabilis OX=981085 GN=L484_013693 PE=4 SV=1	S	Function unknown	uncharacterized protein LOC111411611 isoform X2 [Olea europaea var. sylvestris]
c85983.graph_c0	525	281	63	56	22.18	13.94	2.74	2.41	7.7372025440421e-08	-2.67139064612828	down	[M]	Cell wall/membrane/envelope biogenesis	Molecular Function: hydrolase activity, acting on ester bonds (GO:0016788);;	K01114|1.3e-282|oeu:111385796|K01114 phospholipase C [EC:3.1.4.3] | (RefSeq) non-specific phospholipase C6 isoform X1	--	--	Phosphoesterase family	Non-specific phospholipase C6 OS=Arabidopsis thaliana OX=3702 GN=NPC6 PE=2 SV=1	Uncharacterized protein OS=Handroanthus impetiginosus OX=429701 GN=CDL12_26518 PE=4 SV=1	M	Cell wall/membrane/envelope biogenesis	non-specific phospholipase C6 isoform X1 [Olea europaea var. sylvestris]
c83159.graph_c0	250	341	1065	756	12.89	23.69	57.83	41.67	0.00553380392130304	1.39210405841816	up	[JR]	--	--	K06950|6.3e-96|sot:102599187|K06950 uncharacterized protein | (RefSeq) uncharacterized protein YpgQ	--	--	HD domain;; Late embryogenesis abundant protein	--	HD domain-containing protein OS=Davidia involucrata OX=16924 GN=Din_021557 PE=4 SV=1	S	Function unknown	hypothetical protein F0562_033591 [Nyssa sinensis]
c45268.graph_c0	0	5	1551	1112	0	0.77	209.49	151.95	1.19859074168058e-39	7.53304213476737	up	--	--	Molecular Function: cysteine-type endopeptidase inhibitor activity (GO:0004869);;	K13899|1.0e-52|oeu:111390855|K13899 cystatin-C | (RefSeq) cysteine proteinase inhibitor B-like	--	--	Aspartic acid proteinase inhibitor;; Cystatin domain	Cysteine proteinase inhibitor B OS=Helianthus annuus OX=4232 PE=1 SV=1	Cysteine protease inhibitor OS=Nicotiana tabacum OX=4097 GN=CYS4 PE=2 SV=1	G	Carbohydrate transport and metabolism	cysteine proteinase inhibitor B-like [Olea europaea var. sylvestris]
c67405.graph_c0	0	2	120	111	0	0.19	10.08	9.33	9.8667930118597e-10	4.74676424392579	up	[IR]	--	Molecular Function: hydrolase activity, acting on ester bonds (GO:0016788);;	K00679|2.3e-50|cic:CICLE_v10027727mg|K00679 phospholipid:diacylglycerol acyltransferase [EC:2.3.1.158] | (RefSeq) hypothetical protein	--	--	GDSL-like Lipase/Acylhydrolase	GDSL esterase/lipase At5g33370 OS=Arabidopsis thaliana OX=3702 GN=At5g33370 PE=2 SV=1	Zinc finger protein OS=Solanum tuberosum OX=4113 GN=102606325 PE=3 SV=1	I	Lipid transport and metabolism	GDSL esterase/lipase At5g33370-like [Olea europaea var. sylvestris]
c70214.graph_c0	10	24	247	124	0.49	1.39	12.51	6.22	0.000250141487512157	2.74916645869518	up	--	--	Molecular Function: protein binding (GO:0005515);;	--	[R]	General function prediction only	Leucine rich repeat;; Leucine Rich repeats (2 copies);; Leucine Rich Repeat;; Leucine rich repeat N-terminal domain	--	Leucine-rich repeat family protein OS=Theobroma cacao OX=3641 GN=TCM_002069 PE=4 SV=1	S	Function unknown	LRR receptor-like serine/threonine-protein kinase FLS2 [Olea europaea var. sylvestris]
c80945.graph_c0	10	11	147	65	0.33	0.41	5.28	4.23	0.00111588131696665	2.61413497367087	up	[JO]	--	Molecular Function: iron ion binding (GO:0005506);; Molecular Function: oxidoreductase activity (GO:0016491);; Molecular Function: oxidoreductase activity, acting on paired donors, with incorporation or reduction of molecular oxygen (GO:0016705);; Molecular Function: L-ascorbic acid binding (GO:0031418);; Molecular Function: dioxygenase activity (GO:0051213);; Biological Process: oxidation-reduct…	K00472|1.8e-60|sind:105169473|K00472 prolyl 4-hydroxylase [EC:1.14.11.2] | (RefSeq) probable prolyl 4-hydroxylase 9	--	--	2OG-Fe(II) oxygenase superfamily	Probable prolyl 4-hydroxylase 9 OS=Arabidopsis thaliana OX=3702 GN=P4H9 PE=2 SV=1	Oxoglutarate/iron-dependent dioxygenase OS=Corchorus capsularis OX=210143 GN=CCACVL1_17065 PE=4 SV=1	--	--	uncharacterized protein LOC111403809 [Olea europaea var. sylvestris]
c62207.graph_c0	13215	6966	3529	2304	853.85	531.88	235.84	153.42	0.00026669045386438	-1.79093454248924	down	--	--	Biological Process: response to cold (GO:0009409);; Cellular Component: photosystem I (GO:0009522);; Cellular Component: photosystem II (GO:0009523);; Cellular Component: chloroplast thylakoid membrane (GO:0009535);; Biological Process: response to high light intensity (GO:0009644);; Biological Process: response to low light intensity stimulus (GO:0009645);; Biological Process: photosynthesis, li…	K08910|2.2e-140|oeu:111401606|K08910 light-harvesting complex I chlorophyll a/b binding protein 4 | (RefSeq) chlorophyll a-b binding protein 4, chloroplastic-like	--	--	Chlorophyll A-B binding protein	Chlorophyll a-b binding protein 4, chloroplastic OS=Arabidopsis thaliana OX=3702 GN=LHCA4 PE=1 SV=1	Chlorophyll a-b binding protein, chloroplastic OS=Nicotiana attenuata OX=49451 GN=LHCA-P4 PE=3 SV=1	C	Energy production and conversion	chlorophyll a-b binding protein 4, chloroplastic-like [Olea europaea var. sylvestris]
c65644.graph_c0	60	51	3	8	6.76	6.88	0.35	0.95	0.00219713644899047	-2.68878912131426	down	--	--	Molecular Function: enzyme inhibitor activity (GO:0004857);;	--	--	--	Plant invertase/pectin methylesterase inhibitor	--	PMEI domain-containing protein OS=Handroanthus impetiginosus OX=429701 GN=CDL12_14419 PE=4 SV=1	S	Function unknown	putative invertase inhibitor [Olea europaea var. sylvestris]
c79691.graph_c2	0	0	14	63	0	0	2.29	10.45	0.00336046112911983	3.12336307649682	up	--	--	Cellular Component: nucleus (GO:0005634);; Biological Process: nucleosome assembly (GO:0006334);;	K11290|2.1e-17|oeu:111367140|K11290 template-activating factor I | (RefSeq) NAP1-related protein 2-like	[L]	Replication, recombination and repair	--	NAP1-related protein 2 OS=Arabidopsis thaliana OX=3702 GN=NRP2 PE=1 SV=2	Putative NAP1-related protein 2 OS=Davidia involucrata OX=16924 GN=Din_016755 PE=3 SV=1	L	Replication, recombination and repair	NAP1-related protein 2-like [Olea europaea var. sylvestris]
c45033.graph_c0	6177	1452	483	423	726.38	204.8	59.53	52.59	1.54012637830216e-05	-2.78917029135487	down	--	--	Cellular Component: apoplast (GO:0048046);;	K01870|4.1e-20|csat:104723377|K01870 isoleucyl-tRNA synthetase [EC:6.1.1.5] | (RefSeq) isoleucine--tRNA ligase, chloroplastic/mitochondrial-like	--	--	Dirigent-like protein	Dirigent protein 23 OS=Arabidopsis thaliana OX=3702 GN=DIR23 PE=2 SV=1	Dirigent protein OS=Erythranthe guttata OX=4155 GN=MIMGU_mgv1a026142mg PE=3 SV=1	S	Function unknown	PREDICTED: dirigent protein 1-like [Erythranthe guttata]
c83935.graph_c0	17	54	205	248	0.52	1.81	8.08	8.54	0.00573583998566654	2.12714677414594	up	--	--	Biological Process: lipid metabolic process (GO:0006629);; Molecular Function: O-acyltransferase activity (GO:0008374);; Cellular Component: integral component of membrane (GO:0016021);; Molecular Function: phospholipid:diacylglycerol acyltransferase activity (GO:0046027);;	K00679|6.5e-161|nsy:104236791|K00679 phospholipid:diacylglycerol acyltransferase [EC:2.3.1.158] | (RefSeq) putative phospholipid:diacylglycerol acyltransferase 2	[I]	Lipid transport and metabolism	Lecithin:cholesterol acyltransferase	Putative phospholipid:diacylglycerol acyltransferase 2 OS=Arabidopsis thaliana OX=3702 GN=PDAT2 PE=3 SV=1	Putative phospholipid:diacylglycerol acyltransferase 2 (Fragment) OS=Davidia involucrata OX=16924 GN=Din_012588 PE=4 SV=1	I	Lipid transport and metabolism	hypothetical protein F0562_022185 [Nyssa sinensis]
c80725.graph_c1	11	26	226	233	0.61	1.57	10.48	10.75	9.3813456270927e-07	3.05087575311574	up	--	--	Molecular Function: metal ion binding (GO:0046872);;	--	[R]	General function prediction only	Zinc finger C-x8-C-x5-C-x3-H type (and similar);; CCCH-type zinc finger;; Zinc finger domain;; Torus domain;; RNA-binding, Nab2-type zinc finger	Zinc finger CCCH domain-containing protein 39 OS=Arabidopsis thaliana OX=3702 GN=At3g19360 PE=2 SV=1	Uncharacterized protein OS=Nyssa sinensis OX=561372 GN=F0562_030070 PE=4 SV=1	S	Function unknown	zinc finger CCCH domain-containing protein 39-like [Olea europaea var. sylvestris]
c85482.graph_c1	13	20	209	189	1.47	2.88	5.12	5.37	5.71019763277137e-08	3.08880778755854	up	--	--	Molecular Function: nucleic acid binding (GO:0003676);; Molecular Function: aspartic-type endopeptidase activity (GO:0004190);; Molecular Function: zinc ion binding (GO:0008270);;	--	--	--	Retroviral aspartyl protease	--	Pepsin-retropepsin like protein OS=Olea europaea subsp. europaea OX=158383 GN=AIR1 PE=2 SV=1	I	Lipid transport and metabolism	uncharacterized protein LOC111370081 [Olea europaea var. sylvestris]
c85719.graph_c1	16	11	339	246	0.23	0.2	6.21	4.75	2.4784066469405e-13	3.88886828399459	up	--	--	Molecular Function: molecular_function (GO:0003674);; Molecular Function: nucleic acid binding (GO:0003676);; Molecular Function: catalytic activity (GO:0003824);; Molecular Function: hydrolase activity, hydrolyzing O-glycosyl compounds (GO:0004553);; Molecular Function: beta-galactosidase activity (GO:0004565);; Cellular Component: cellular_component (GO:0005575);; Cellular Component: cell wall …	K00284|2.1e-77|oeu:111379166|K00284 glutamate synthase (ferredoxin) [EC:1.4.7.1] | (RefSeq) ferredoxin-dependent glutamate synthase, chloroplastic-like	[R]	General function prediction only	--	Retrovirus-related Pol polyprotein from transposon RE1 OS=Arabidopsis thaliana OX=3702 GN=RE1 PE=2 SV=1	Retrovirus-related Pol polyprotein from transposon TNT 1-94 OS=Apostasia shenzhenica OX=1088818 GN=AXF42_Ash016485 PE=4 SV=1	G	Carbohydrate transport and metabolism	Retrovirus-related Pol polyprotein from transposon TNT 1-94 [Apostasia shenzhenica]
c55681.graph_c0	11491	24331	29	12	645.01	1609.95	1.68	0.69	7.17599065586871e-62	-8.80142563603979	down	--	--	--	--	--	--	Hydrophobic seed protein;; Probable lipid transfer	36.4 kDa proline-rich protein OS=Solanum lycopersicum OX=4081 GN=TPRP-F1 PE=2 SV=1	36.4 kDa proline-rich protein OS=Dorcoceras hygrometricum OX=472368 GN=F511_11982 PE=4 SV=1	S	Function unknown	36.4 kDa proline-rich protein [Dorcoceras hygrometricum]
c72599.graph_c0	732	1217	405	334	25.06	48.99	14.19	11.59	0.00525722186924046	-1.46043795402233	down	--	--	--	--	--	--	--	Protein CHUP1, chloroplastic OS=Arabidopsis thaliana OX=3702 GN=CHUP1 PE=1 SV=1	Uncharacterized protein OS=Handroanthus impetiginosus OX=429701 GN=CDL12_14338 PE=4 SV=1	S	Function unknown	protein CHUP1, chloroplastic-like [Olea europaea var. sylvestris]
c69099.graph_c0	434	67	30	22	58.66	10.89	4.26	3.16	0.00259873980328513	-2.62956817765422	down	--	--	--	--	--	--	--	--	Uncharacterized protein OS=Corchorus capsularis OX=210143 GN=CCACVL1_17750 PE=4 SV=1	--	--	hypothetical protein CCACVL1_17750 [Corchorus capsularis]
c72282.graph_c0	10550	3924	1866	2404	1339.78	596.7	247.67	325.66	0.00234450705718998	-1.73672585985198	down	--	--	--	--	--	--	--	Late embryogenesis abundant protein 1 OS=Cicer arietinum OX=3827 PE=2 SV=1	Late embryogenesis abundant protein Dc3 OS=Capsicum baccatum OX=33114 GN=CQW23_11751 PE=4 SV=1	--	--	hypothetical protein GIB67_021360 [Kingdonia uniflora]
c73896.graph_c2	63	84	284	323	3.71	5.62	16.63	18.86	0.000334458990548418	1.77209365317403	up	--	--	--	--	--	--	--	--	RING-type domain-containing protein OS=Handroanthus impetiginosus OX=429701 GN=CDL12_23046 PE=4 SV=1	O	Posttranslational modification, protein turnover, chaperones	hypothetical protein CDL12_23046 [Handroanthus impetiginosus]
c81611.graph_c0	804	1343	208	262	31.25	57.11	8.3	9.67	1.7250876730624e-06	-2.21438236848194	down	[T]	Signal transduction mechanisms	Molecular Function: protein serine/threonine kinase activity (GO:0004674);; Molecular Function: ATP binding (GO:0005524);; Cellular Component: integral component of membrane (GO:0016021);;	K22911|2.9e-27|spen:107031166|K22911 thiamine phosphate phosphatase / amino-HMP aminohydrolase [EC:3.1.3.100 3.5.99.-] | (RefSeq) bifunctional TH2 protein, mitochondrial	--	--	Protein kinase domain;; Protein tyrosine and serine/threonine kinase;; Leucine rich repeat;; Leucine Rich repeats (2 copies);; Leucine rich repeat N-terminal domain;; Leucine Rich Repeat	Leucine-rich repeat receptor-like protein kinase PXC1 OS=Arabidopsis thaliana OX=3702 GN=PXC1 PE=1 SV=1	Serine/threonine protein kinase OS=Handroanthus impetiginosus OX=429701 GN=CDL12_20639 PE=4 SV=1	T	Signal transduction mechanisms	leucine-rich repeat receptor-like protein kinase PXC1 [Olea europaea var. sylvestris]
c78848.graph_c1	0	1	369	394	0	0.1	22.6	24.61	1.6796471106976e-24	6.80986644310285	up	--	--	Molecular Function: DNA-binding transcription factor activity (GO:0003700);; Cellular Component: nucleus (GO:0005634);; Biological Process: response to abscisic acid (GO:0009737);; Biological Process: positive regulation of transcription, DNA-templated (GO:0045893);;	K14432|4.1e-167|oeu:111366243|K14432 ABA responsive element binding factor | (RefSeq) protein ABSCISIC ACID-INSENSITIVE 5-like	--	--	bZIP transcription factor;; Basic region leucine zipper	Protein ABSCISIC ACID-INSENSITIVE 5 OS=Arabidopsis thaliana OX=3702 GN=ABI5 PE=1 SV=1	BZIP domain-containing protein OS=Handroanthus impetiginosus OX=429701 GN=CDL12_01575 PE=4 SV=1	K	Transcription	protein ABSCISIC ACID-INSENSITIVE 5-like [Olea europaea var. sylvestris]
c79540.graph_c0	353	379	1014	1138	10.43	13.69	34.79	39.94	6.57864102788131e-05	1.36308293422541	up	--	--	Molecular Function: DNA binding (GO:0003677);; Cellular Component: nucleus (GO:0005634);;	K14491|3.3e-19|cic:CICLE_v10007648mg|K14491 two-component response regulator ARR-B family | (RefSeq) hypothetical protein	--	--	Myb-like DNA-binding domain	Transcription factor LUX OS=Arabidopsis thaliana OX=3702 GN=LUX PE=1 SV=1	HTH myb-type domain-containing protein OS=Handroanthus impetiginosus OX=429701 GN=CDL12_01962 PE=4 SV=1	K	Transcription	transcription factor PCL1-like [Olea europaea var. sylvestris]
c70203.graph_c0	15	26	199	99	3.98	6.19	51.51	28.49	0.00265948396579509	2.29813648944228	up	--	--	Cellular Component: nucleosome (GO:0000786);; Molecular Function: DNA binding (GO:0003677);; Molecular Function: protein kinase activity (GO:0004672);; Molecular Function: ATP binding (GO:0005524);; Cellular Component: nucleus (GO:0005634);; Molecular Function: protein heterodimerization activity (GO:0046982);;	K11253|2.6e-68|ccav:112520040|K11253 histone H3 | (RefSeq) histone H3-like centromeric protein cpar-1	[B]	Chromatin structure and dynamics	Core histone H2A/H2B/H3/H4	Histone H3.2 OS=Arabidopsis thaliana OX=3702 GN=HTR2 PE=1 SV=2	Protein kinase domain-containing protein OS=Solanum lycopersicum OX=4081 PE=3 SV=1	B	Chromatin structure and dynamics	histone H3-like centromeric protein cpar-1 [Cynara cardunculus var. scolymus]
c72079.graph_c0	156	227	648	649	6.74	11.51	28.79	28.59	0.00104939397956564	1.51968473202551	up	--	--	Molecular Function: ATP transmembrane transporter activity (GO:0005347);; Cellular Component: integral component of membrane (GO:0016021);;	K14684|7.2e-206|oeu:111397573|K14684 solute carrier family 25 (mitochondrial phosphate transporter), member 23/24/25/41 | (RefSeq) adenine nucleotide transporter BT1, chloroplastic/mitochondrial-like	[C]	Energy production and conversion	Mitochondrial carrier protein	Adenine nucleotide transporter BT1, chloroplastic/mitochondrial OS=Arabidopsis thaliana OX=3702 GN=BT1 PE=1 SV=1	Uncharacterized protein OS=Dorcoceras hygrometricum OX=472368 GN=F511_14427 PE=3 SV=1	C	Energy production and conversion	adenine nucleotide transporter BT1, chloroplastic/mitochondrial-like [Olea europaea var. sylvestris]
c45454.graph_c0	193	654	54	68	14.44	57.99	4.19	5.27	0.000366019558436265	-2.55153373792494	down	--	--	Molecular Function: RNA polymerase II transcription regulatory region sequence-specific DNA binding (GO:0000977);; Molecular Function: DNA-binding transcription factor activity (GO:0003700);; Cellular Component: nucleus (GO:0005634);; Biological Process: positive regulation of transcription by RNA polymerase II (GO:0045944);; Molecular Function: protein dimerization activity (GO:0046983);;	K09264|2.5e-124|oeu:111391554|K09264 MADS-box transcription factor, plant | (RefSeq) MADS-box transcription factor 6 isoform X1	[K]	Transcription	K-box region;; SRF-type transcription factor (DNA-binding and dimerisation domain)	Agamous-like MADS-box protein MADS3 OS=Vitis vinifera OX=29760 GN=MADS3 PE=2 SV=1	AGL6-like MADS-box (Fragment) OS=Syringa vulgaris OX=34270 GN=SvAGL6 PE=2 SV=1	K	Transcription	MADS-box transcription factor 6 isoform X1 [Olea europaea var. sylvestris]
c66508.graph_c0	50	17	1	2	8.91	2.81	0.21	0.44	0.00868526331368924	-2.76603420843871	down	--	--	Cellular Component: nucleus (GO:0005634);; Molecular Function: sequence-specific DNA binding (GO:0043565);; Biological Process: positive regulation of transcription, DNA-templated (GO:0045893);;	K09338|3.7e-84|oeu:111377020|K09338 homeobox-leucine zipper protein | (RefSeq) homeobox-leucine zipper protein ATHB-40-like	[K]	Transcription	Homeodomain	Homeobox-leucine zipper protein ATHB-40 OS=Arabidopsis thaliana OX=3702 GN=ATHB-40 PE=2 SV=3	homeobox-leucine zipper protein ATHB-40-like OS=Nicotiana tabacum OX=4097 GN=LOC107822868 PE=4 SV=1	K	Transcription	homeobox-leucine zipper protein ATHB-40-like [Olea europaea var. sylvestris]
c85250.graph_c1	485	616	1277	1794	17.47	27.52	51.6	69.64	0.00351640477066983	1.2635871894413	up	--	--	Biological Process: reproduction (GO:0000003);; Cellular Component: nuclear chromosome (GO:0000228);; Biological Process: mitotic cell cycle (GO:0000278);; Biological Process: telomere maintenance (GO:0000723);; Biological Process: double-strand break repair via homologous recombination (GO:0000724);; Biological Process: recombinational repair (GO:0000725);; Cellular Component: chromosome, telome…	K07466|3.6e-14|zma:100273584|K07466 replication factor A1 | (RefSeq) Replication protein A DNA-binding subunit	[L]	Replication, recombination and repair	Replication factor-A C terminal domain	Replication protein A 70 kDa DNA-binding subunit B OS=Oryza sativa subsp. japonica OX=39947 GN=RPA1B PE=1 SV=1	Rep_fac-A_C domain-containing protein OS=Davidia involucrata OX=16924 GN=Din_020035 PE=4 SV=1	L	Replication, recombination and repair	replication protein A 70 kDa DNA-binding subunit D-like [Cannabis sativa]
c77793.graph_c0	11	45	330	238	0.52	2.49	16.01	11.46	0.000647156815544456	2.63238829582887	up	--	--	Biological Process: asymmetric cell division (GO:0008356);;	--	--	--	--	--	Uncharacterized protein OS=Davidia involucrata OX=16924 GN=Din_043982 PE=4 SV=1	--	--	uncharacterized protein LOC111391723 [Olea europaea var. sylvestris]
c79983.graph_c1	189	238	77	83	10.89	15.81	4.21	4.43	0.00664074022046789	-1.46793299568949	down	--	--	Molecular Function: catalytic activity (GO:0003824);; Biological Process: carbohydrate metabolic process (GO:0005975);; Molecular Function: carbohydrate binding (GO:0030246);;	K18195|3.2e-182|oeu:111367487|K18195 rhamnogalacturonan endolyase [EC:4.2.2.23] | (RefSeq) probable rhamnogalacturonate lyase B	--	--	Rhamnogalacturonate lyase family;; Polysaccharide lyase family 4, domain II;; Rhamnogalacturonate lyase family	--	Rhamnogalacturonan endolyase OS=Erythranthe guttata OX=4155 GN=MIMGU_mgv1a003154mg PE=3 SV=1	S	Function unknown	probable rhamnogalacturonate lyase B [Olea europaea var. sylvestris]
c73677.graph_c0	105	173	550	595	5.16	10.02	27.85	29.91	0.000427055647376806	1.76151868293985	up	--	--	Molecular Function: protein kinase activity (GO:0004672);; Molecular Function: ATP binding (GO:0005524);;	K13420|6.8e-06|lja:Lj6g3v1984480.1|K13420 LRR receptor-like serine/threonine-protein kinase FLS2 [EC:2.7.11.1] | (RefSeq) Lj6g3v1984480.1; -	[T]	Signal transduction mechanisms	--	Inactive protein kinase SELMODRAFT_444075 OS=Selaginella moellendorffii OX=88036 GN=SELMODRAFT_444075 PE=2 SV=1	Protein kinase domain-containing protein OS=Nyssa sinensis OX=561372 GN=F0562_029921 PE=4 SV=1	T	Signal transduction mechanisms	inactive protein kinase SELMODRAFT_444075-like [Olea europaea var. sylvestris]
c57221.graph_c0	935	27	13	5	111.25	3.85	1.62	0.63	0.000238174846624342	-3.55316470250316	down	--	--	Biological Process: lipid transport (GO:0006869);; Molecular Function: lipid binding (GO:0008289);;	--	--	--	Probable lipid transfer;; Protease inhibitor/seed storage/LTP family	Non-specific lipid-transfer protein-like protein At2g13820 OS=Arabidopsis thaliana OX=3702 GN=At2g13820 PE=2 SV=1	Nonspecific lipid-transfer protein OS=Striga asiatica OX=4170 GN=STAS_33030 PE=3 SV=1	O	Posttranslational modification, protein turnover, chaperones	non-specific lipid-transfer protein-like protein At2g13820 [Olea europaea var. sylvestris]
c70961.graph_c0	1267	6131	667	608	62.65	356.7	33.98	30.76	0.00219713644899047	-2.31408092513733	down	--	--	Molecular Function: transferase activity, transferring acyl groups other than amino-acyl groups (GO:0016747);;	K13065|4.7e-241|oeu:111380387|K13065 shikimate O-hydroxycinnamoyltransferase [EC:2.3.1.133] | (RefSeq) spermidine hydroxycinnamoyl transferase-like	--	--	Transferase family	Spermidine hydroxycinnamoyl transferase OS=Arabidopsis thaliana OX=3702 GN=SHT PE=1 SV=1	Uncharacterized protein OS=Handroanthus impetiginosus OX=429701 GN=CDL12_09709 PE=3 SV=1	S	Function unknown	spermidine hydroxycinnamoyl transferase-like [Olea europaea var. sylvestris]
c83873.graph_c0	21	25	218	80	1.58	1.78	10.61	3.66	0.00888857365202813	2.13860730922837	up	--	--	Cellular Component: plant-type vacuole membrane (GO:0009705);; Biological Process: malate transport (GO:0015743);; Cellular Component: integral component of membrane (GO:0016021);;	K03695|6.9e-20|egr:104416563|K03695 ATP-dependent Clp protease ATP-binding subunit ClpB | (RefSeq) chaperone protein ClpB1-like	[R]	General function prediction only	Aluminium activated malate transporter;; Fusaric acid resistance protein-like;; Fusaric acid resistance protein family	Aluminum-activated malate transporter 9 OS=Arabidopsis thaliana OX=3702 GN=ALMT9 PE=2 SV=1	Aluminum-activated malate transporter 9 OS=Theobroma cacao OX=3641 GN=TCM_016368 PE=3 SV=1	G	Carbohydrate transport and metabolism	aluminum-activated malate transporter 9-like [Olea europaea var. sylvestris]
c73115.graph_c2	134	104	19	19	11.3	10.42	1.66	1.67	4.23039431819823e-05	-2.49220591192859	down	[O]	Posttranslational modification, protein turnover, chaperones	Molecular Function: serine-type endopeptidase activity (GO:0004252);;	K15333|7.8e-32|nsy:104224633|K15333 tRNA guanosine-2'-O-methyltransferase [EC:2.1.1.34] | (RefSeq) uncharacterized protein LOC104224633	--	--	Subtilase family;; Peptidase inhibitor I9	Subtilisin-like protease SBT1.7 OS=Arabidopsis thaliana OX=3702 GN=SBT1.7 PE=1 SV=1	Uncharacterized protein OS=Nyssa sinensis OX=561372 GN=F0562_013015 PE=3 SV=1	G	Carbohydrate transport and metabolism	subtilisin-like protease SBT1.7 isoform X1 [Olea europaea var. sylvestris]
c72892.graph_c1	14	27	218	135	1.78	4.14	29.17	18.26	0.000226911325638999	2.55280602957022	up	[G]	Carbohydrate transport and metabolism	Molecular Function: glucan exo-1,3-beta-glucosidase activity (GO:0004338);; Biological Process: carbohydrate metabolic process (GO:0005975);;	K05349|7.4e-96|oeu:111391290|K05349 beta-glucosidase [EC:3.2.1.21] | (RefSeq) uncharacterized protein LOC111391290	--	--	Glycosyl hydrolase family 3 C-terminal domain	--	Glucan 1,3-beta-glucosidase OS=Handroanthus impetiginosus OX=429701 GN=CDL12_06375 PE=3 SV=1	G	Carbohydrate transport and metabolism	uncharacterized protein LOC111391290 [Olea europaea var. sylvestris]
c73227.graph_c0	491	135	0	9	28.54	9.25	0	0.54	2.14872246876912e-07	-4.37599345050584	down	--	--	Molecular Function: DNA binding (GO:0003677);; Cellular Component: nucleus (GO:0005634);;	K09422|2.1e-157|oeu:111374678|K09422 transcription factor MYB, plant | (RefSeq) transcription factor MYB102-like	[K]	Transcription	Myb-like DNA-binding domain;; Myb-like DNA-binding domain	Transcription factor MYB93 OS=Arabidopsis thaliana OX=3702 GN=MYB93 PE=1 SV=1	Uncharacterized protein OS=Manihot esculenta OX=3983 GN=MANES_09G127800 PE=4 SV=1	--	--	transcription factor MYB102-like [Olea europaea var. sylvestris]
c67593.graph_c0	47	37	145	229	1.98	1.83	6.36	9.84	0.00217897738990431	1.83122788441939	up	--	--	Molecular Function: DNA binding (GO:0003677);; Cellular Component: nucleus (GO:0005634);;	K02470|1.8e-34|aly:110227667|K02470 DNA gyrase subunit B [EC:5.6.2.2] | (RefSeq) AT-rich interactive domain-containing protein 1 isoform X1	--	--	--	AT-rich interactive domain-containing protein 1 OS=Arabidopsis thaliana OX=3702 GN=ARID1 PE=2 SV=1	Uncharacterized protein OS=Nyssa sinensis OX=561372 GN=F0562_014909 PE=4 SV=1	K	Transcription	AT-rich interactive domain-containing protein 1 [Sesamum indicum]
c65001.graph_c0	359	192	1005	737	14.27	9.1	41.32	29.81	0.00737537150141515	1.44044649336043	up	--	--	Cellular Component: integral component of membrane (GO:0016021);;	--	[R]	General function prediction only	Glycosyl transferase family 90	--	CAP10 domain-containing protein OS=Salvia splendens OX=180675 GN=Saspl_004849 PE=4 SV=1	S	Function unknown	protein O-glucosyltransferase 1 isoform X1 [Sesamum indicum]
c45352.graph_c0	356	804	33	25	19.23	51.17	1.84	1.38	2.0039018475162e-12	-3.99383846648248	down	--	--	Molecular Function: transferase activity, transferring acyl groups other than amino-acyl groups (GO:0016747);;	K19861|1.1e-212|ini:109156148|K19861 benzyl alcohol O-benzoyltransferase [EC:2.3.1.196 2.3.1.232] | (RefSeq) benzyl alcohol O-benzoyltransferase-like	--	--	Transferase family	Benzyl alcohol O-benzoyltransferase OS=Nicotiana tabacum OX=4097 GN=HSR201 PE=1 SV=1	Benzoyl coenzyme A: benzyl alcohol benzoyl transferase OS=Petunia hybrida OX=4102 GN=PhBEBT1 PE=2 SV=1	S	Function unknown	benzyl alcohol O-benzoyltransferase [Olea europaea var. sylvestris]
c77600.graph_c0	3845	3428	175	211	144.87	151.77	8.71	10.16	5.66217509521511e-55	-4.26984539510311	down	--	--	Cellular Component: cytosol (GO:0005829);; Biological Process: chloroplast avoidance movement (GO:0009903);; Biological Process: chloroplast accumulation movement (GO:0009904);;	--	--	--	Weak chloroplast movement under blue light	WEB family protein At2g40480 OS=Arabidopsis thaliana OX=3702 GN=At2g40480 PE=2 SV=1	WEB family protein At2g38370-like OS=Nicotiana tabacum OX=4097 GN=LOC107813277 PE=3 SV=1	S	Function unknown	WEB family protein At2g40480-like [Olea europaea var. sylvestris]
c78125.graph_c0	569	693	160	57	38.37	55.52	11.26	3.95	0.000173159251323926	-2.3789257307706	down	--	--	Molecular Function: molecular_function (GO:0003674);; Molecular Function: catalytic activity (GO:0003824);; Cellular Component: cellular_component (GO:0005575);; Cellular Component: intracellular (GO:0005622);; Cellular Component: obsolete cell (GO:0005623);; Cellular Component: cytoplasm (GO:0005737);; Cellular Component: Golgi apparatus (GO:0005794);; Biological Process: biological_process (GO:…	K23877|5.1e-36|cmos:111447404|K23877 xyloglucan O-acetyltransferase | (RefSeq) protein ALTERED XYLOGLUCAN 4	--	--	GDSL/SGNH-like Acyl-Esterase family found in Pmr5 and Cas1p;; PMR5 N terminal Domain	Protein trichome birefringence-like 41 OS=Arabidopsis thaliana OX=3702 GN=TBL41 PE=2 SV=1	PMR5N domain-containing protein OS=Handroanthus impetiginosus OX=429701 GN=CDL12_23093 PE=3 SV=1	S	Function unknown	hypothetical protein CDL12_23093 [Handroanthus impetiginosus]
c83731.graph_c0	9	26	133	136	0.3	1.08	4.71	4.72	0.00311559724354688	2.32063352918821	up	--	--	--	--	--	--	--	--	Uncharacterized protein OS=Handroanthus impetiginosus OX=429701 GN=CDL12_20467 PE=4 SV=1	--	--	uncharacterized protein LOC111385148 [Olea europaea var. sylvestris]
c84937.graph_c0	80	62	343	229	1.68	1.52	7.38	4.88	0.00159903441033608	1.74008992486272	up	--	--	Molecular Function: microtubule motor activity (GO:0003777);; Molecular Function: ATP binding (GO:0005524);; Biological Process: microtubule-based movement (GO:0007018);; Molecular Function: microtubule binding (GO:0008017);;	K10398|0.0e+00|oeu:111369388|K10398 kinesin family member 11 | (RefSeq) kinesin-like protein KIN-5B	[Z]	Cytoskeleton	Kinesin motor domain;; Microtubule binding	Kinesin-like protein KIN-5B OS=Arabidopsis thaliana OX=3702 GN=KIN5B PE=2 SV=1	Kinesin motor domain-containing protein OS=Davidia involucrata OX=16924 GN=Din_042460 PE=3 SV=1	Z	Cytoskeleton	kinesin-like protein KIN-5B [Olea europaea var. sylvestris]
c61109.graph_c0	7	24	14894	12703	0.31	1.24	676.78	572.49	9.76724284455771e-74	8.74802107384111	up	--	--	Biological Process: DNA replication checkpoint (GO:0000076);; Molecular Function: nucleic acid binding (GO:0003676);; Cellular Component: nucleus (GO:0005634);; Biological Process: cellular response to DNA damage stimulus (GO:0006974);; Biological Process: cell cycle (GO:0007049);; Molecular Function: zinc ion binding (GO:0008270);; Biological Process: replication fork protection (GO:0048478);;	K10904|2.9e-66|qsu:111997109|K10904 TIMELESS-interacting protein | (RefSeq) TIMELESS-interacting protein	[D]	Cell cycle control, cell division, chromosome partitioning	Replication Fork Protection Component Swi3;; Zinc knuckle;; Protease inhibitor/seed storage/LTP family	2S albumin seed storage protein (Fragment) OS=Juglans regia OX=51240 PE=1 SV=1	CCHC-type domain-containing protein OS=Fagus sylvatica OX=28930 GN=FSB_LOCUS47793 PE=3 SV=1	D	Cell cycle control, cell division, chromosome partitioning	PREDICTED: TIMELESS-interacting protein [Erythranthe guttata]
c80055.graph_c0	439	395	1055	1032	19.19	20.31	47.89	47.08	0.000683483840702854	1.14834019122825	up	--	--	--	--	[R]	General function prediction only	--	--	Uncharacterized protein OS=Handroanthus impetiginosus OX=429701 GN=CDL12_00336 PE=4 SV=1	V	Defense mechanisms	uncharacterized protein LOC111402458 [Olea europaea var. sylvestris]
c70692.graph_c0	1	7	196	189	0.09	0.76	18.58	17.96	3.54635561524267e-10	4.39062533156982	up	--	--	Molecular Function: protein serine/threonine kinase activity (GO:0004674);; Molecular Function: ATP binding (GO:0005524);; Biological Process: peptidyl-serine phosphorylation (GO:0018105);; Biological Process: intracellular signal transduction (GO:0035556);;	K08790|1.9e-80|sind:105161883|K08790 serine/threonine kinase 38 [EC:2.7.11.1] | (RefSeq) serine/threonine-protein kinase 38-like	[R]	General function prediction only	Protein kinase domain	Probable serine/threonine protein kinase IRE3 OS=Arabidopsis thaliana OX=3702 GN=IRE3 PE=2 SV=1	Uncharacterized protein OS=Erythranthe guttata OX=4155 GN=MIMGU_mgv1a004283mg PE=4 SV=1	T	Signal transduction mechanisms	PREDICTED: serine/threonine-protein kinase tricorner-like isoform X2 [Erythranthe guttata]
c72797.graph_c0	71	179	12	5	165.08	610.27	37.72	18.17	8.53411147662755e-05	-3.17803514794351	down	--	--	--	--	--	--	Extensin-like region	--	--	--	--	--
c74797.graph_c0	916	388	216	151	19.07	9.46	4.78	4.23	0.00363002474754097	-1.77191174752205	down	[T]	Signal transduction mechanisms	Molecular Function: ferric-chelate reductase activity (GO:0000293);; Cellular Component: integral component of membrane (GO:0016021);;	K00521|0.0e+00|sind:105169029|K00521 ferric-chelate reductase [EC:1.16.1.7] | (RefSeq) ferric reduction oxidase 7, chloroplastic	[PQ]	--	FAD-binding domain;; Ferric reductase like transmembrane component;; Ferric reductase NAD binding domain;; Ferric reductase NAD binding domain	Ferric reduction oxidase 7, chloroplastic OS=Arabidopsis thaliana OX=3702 GN=FRO7 PE=2 SV=1	Ferric reductase, NADH/NADPH oxidase OS=Handroanthus impetiginosus OX=429701 GN=CDL12_05043 PE=4 SV=1	--	--	ferric reduction oxidase 7, chloroplastic [Sesamum indicum]
c61124.graph_c0	3	4	17604	10932	0.4	0.64	2470.76	1553.48	1.17740239040099e-95	10.4354680164408	up	--	--	Cellular Component: monolayer-surrounded lipid storage body (GO:0012511);; Cellular Component: integral component of membrane (GO:0016021);;	--	--	--	Oleosin	Oleosin H1 OS=Sesamum indicum OX=4182 PE=1 SV=1	Oleosin OS=Olea europaea subsp. europaea OX=158383 PE=2 SV=1	S	Function unknown	oleosin 18.2 kDa-like [Olea europaea var. sylvestris]
c78130.graph_c0	126	196	765	656	3.33	5.94	22.86	18.29	8.67597596816313e-05	1.86780725868847	up	--	--	--	K03353|6.2e-183|oeu:111402552|K03353 anaphase-promoting complex subunit 6 | (RefSeq) anaphase-promoting complex subunit 6	[DO]	--	Tetratricopeptide repeat;; Tetratricopeptide repeat;; Tetratricopeptide repeat;; Tetratricopeptide repeat;; Tetratricopeptide repeat;; Tetratricopeptide repeat;; Tetratricopeptide repeat;; TPR repeat;; Tetratricopeptide repeat;; Tetratricopeptide repeat;; Tetratricopeptide repeat;; Anaphase-promoting complex, cyclosome, subunit 3;; Tetratricopeptide repeat;; Anaphase-promoting complex, cyclosome,…	Anaphase-promoting complex subunit 6 OS=Arabidopsis thaliana OX=3702 GN=APC6 PE=2 SV=1	Anaphase-promoting complex (APC), Cdc16 subunit OS=Handroanthus impetiginosus OX=429701 GN=CDL12_11405 PE=4 SV=1	--	--	anaphase-promoting complex subunit 6 [Olea europaea var. sylvestris]
c74188.graph_c0	1334	1880	515	647	68.27	111.96	27.26	33.95	0.000195900278062159	-1.55680791318853	down	[R]	General function prediction only	Molecular Function: alcohol dehydrogenase (NAD+) activity (GO:0004022);; Molecular Function: zinc ion binding (GO:0008270);; Molecular Function: S-(hydroxymethyl)glutathione dehydrogenase activity (GO:0051903);;	K00121|2.4e-115|oeu:111397554|K00121 S-(hydroxymethyl)glutathione dehydrogenase / alcohol dehydrogenase [EC:1.1.1.284 1.1.1.1] | (RefSeq) alcohol dehydrogenase-like 7	[Q]	Secondary metabolites biosynthesis, transport and catabolism	--	Alcohol dehydrogenase-like 7 OS=Arabidopsis thaliana OX=3702 GN=At5g42250 PE=2 SV=1	Putative Alcohol dehydrogenase, C-terminal OS=Davidia involucrata OX=16924 GN=Din_011489 PE=3 SV=1	Q	Secondary metabolites biosynthesis, transport and catabolism	alcohol dehydrogenase-like 7 [Olea europaea var. sylvestris]
c36309.graph_c0	279	317	829	746	14.57	19.49	44.64	39.92	0.0027326368575094	1.20781409079553	up	--	--	--	--	--	--	--	--	Uncharacterized protein OS=Handroanthus impetiginosus OX=429701 GN=CDL12_29396 PE=4 SV=1	--	--	uncharacterized protein LOC111399696 [Olea europaea var. sylvestris]
c74610.graph_c1	165	168	59	45	11.32	13.64	4.19	3.19	0.00336794779896642	-1.67988891396161	down	--	--	Molecular Function: microtubule motor activity (GO:0003777);; Molecular Function: ATP binding (GO:0005524);; Cellular Component: microtubule (GO:0005874);; Biological Process: microtubule-based movement (GO:0007018);; Molecular Function: microtubule binding (GO:0008017);;	K11498|2.1e-132|oeu:111412096|K11498 centromeric protein E | (RefSeq) kinesin-like protein KIN-7E isoform X1	[Z]	Cytoskeleton	Domain of unknown function (DUF3490)	Kinesin-like protein KIN-7E OS=Arabidopsis thaliana OX=3702 GN=KIN7E PE=2 SV=1	Kinesin-like protein OS=Nyssa sinensis OX=561372 GN=F0562_028521 PE=3 SV=1	Z	Cytoskeleton	kinesin-like protein KIN-7F isoform X2 [Olea europaea var. sylvestris]
c85372.graph_c0	322	408	971	967	12.61	16.12	32.46	31.47	0.0033947123882165	1.20743326620281	up	--	--	Molecular Function: zinc ion binding (GO:0008270);;	K22565|2.3e-267|rcu:8269241|K22565 COMM domain containing 9 | (RefSeq) pentatricopeptide repeat-containing protein At5g50390, chloroplastic	[R]	General function prediction only	DYW family of nucleic acid deaminases;; PPR repeat;; PPR repeat family;; PPR repeat;; Pentatricopeptide repeat domain;; PPR repeat family;; PPR repeat;; PPR repeat;; Pentatricopeptide repeat domain	Pentatricopeptide repeat-containing protein At5g50390, chloroplastic OS=Arabidopsis thaliana OX=3702 GN=PCMP-H58 PE=2 SV=1	DYW_deaminase domain-containing protein OS=Davidia involucrata OX=16924 GN=Din_038567 PE=3 SV=1	S	Function unknown	pentatricopeptide repeat-containing protein At5g50390, chloroplastic [Sesamum indicum]
c77536.graph_c0	32	226	984	1224	0.87	7.18	27.41	33.67	0.0060227310182907	2.34736196979772	up	--	--	--	K03029|2.9e-33|lang:109332961|K03029 26S proteasome regulatory subunit N10 | (RefSeq) 26S proteasome non-ATPase regulatory subunit 4 homolog	--	--	Protein of unknown function (DUF632);; Protein of unknown function (DUF630)	Nitrate regulatory gene2 protein OS=Arabidopsis thaliana OX=3702 GN=NRG2 PE=1 SV=1	Uncharacterized protein OS=Dorcoceras hygrometricum OX=472368 GN=F511_14317 PE=4 SV=1	S	Function unknown	nitrate regulatory gene2 protein-like [Olea europaea var. sylvestris]
c74198.graph_c1	541	406	185	113	22.68	19.98	7.98	4.83	0.00114560957438271	-1.6793727919608	down	--	--	Molecular Function: polygalacturonase activity (GO:0004650);; Cellular Component: integral component of membrane (GO:0016021);;	--	--	--	Pectate lyase superfamily protein	Polygalacturonase QRT3 OS=Arabidopsis thaliana OX=3702 GN=QRT3 PE=2 SV=1	Pectate_lyase_3 domain-containing protein OS=Nyssa sinensis OX=561372 GN=F0562_029690 PE=4 SV=1	S	Function unknown	polygalacturonase QRT3-like [Olea europaea var. sylvestris]
c80845.graph_c0	327	332	105	162	19.72	24.12	3.31	6.47	0.00608170767334524	-1.37673176782276	down	--	--	Molecular Function: hydrolase activity, acting on ester bonds (GO:0016788);;	K00679|3.3e-17|cic:CICLE_v10027727mg|K00679 phospholipid:diacylglycerol acyltransferase [EC:2.3.1.158] | (RefSeq) hypothetical protein	--	--	GDSL-like Lipase/Acylhydrolase;; GDSL-like Lipase/Acylhydrolase	GDSL esterase/lipase At5g18430 OS=Arabidopsis thaliana OX=3702 GN=At5g18430 PE=2 SV=1	Gdsl esteraselipase OS=Nicotiana attenuata OX=49451 GN=A4A49_33274 PE=3 SV=1	I	Lipid transport and metabolism	GDSL esterase/lipase At5g33370-like [Nicotiana tomentosiformis]
c75092.graph_c0	2789	5918	617	881	345.83	881.79	80.4	115.86	1.05597542978117e-06	-2.50659454514509	down	--	--	--	--	--	--	Protein of unknown function, DUF538	--	Uncharacterized protein OS=Handroanthus impetiginosus OX=429701 GN=CDL12_09723 PE=4 SV=1	S	Function unknown	uncharacterized protein LOC111409858 [Olea europaea var. sylvestris]
c73635.graph_c0	12	46	377	511	0.64	2.84	20	26.93	2.46585414782711e-06	3.20515924739404	up	--	--	Cellular Component: nucleus (GO:0005634);; Biological Process: regulation of transcription, DNA-templated (GO:0006355);; Molecular Function: sequence-specific DNA binding (GO:0043565);;	K09338|2.9e-107|oeu:111380059|K09338 homeobox-leucine zipper protein | (RefSeq) homeobox-leucine zipper protein HAT4-like	[K]	Transcription	HD-ZIP protein N terminus;; Homeodomain;; Homeobox associated leucine zipper;; Homeobox KN domain	Homeobox-leucine zipper protein HAT4 OS=Arabidopsis thaliana OX=3702 GN=HAT4 PE=1 SV=1	Transcription factor HEX OS=Handroanthus impetiginosus OX=429701 GN=CDL12_06617 PE=3 SV=1	K	Transcription	homeobox-leucine zipper protein HAT4-like isoform X2 [Olea europaea var. sylvestris]
c81534.graph_c0	549	136	2115	2421	24.22	6.99	98.6	112.02	0.000468419455807079	2.30980214368639	up	[QV]	--	Molecular Function: monooxygenase activity (GO:0004497);; Molecular Function: iron ion binding (GO:0005506);; Molecular Function: oxidoreductase activity, acting on paired donors, with incorporation or reduction of molecular oxygen (GO:0016705);; Molecular Function: heme binding (GO:0020037);;	K23810|3.5e-152|vvi:100232891|K23810 (E)-8-carboxylinalool synthase [EC:1.14.14.-] | (RefSeq) GFH2; ripening-related P-450 enzyme-like	[Q]	Secondary metabolites biosynthesis, transport and catabolism	Cytochrome P450	Cytochrome P450 76T24 OS=Catharanthus roseus OX=4058 GN=CYP76T24 PE=2 SV=1	Cytochrome P450 OS=Scoparia dulcis OX=107240 PE=2 SV=1	Q	Secondary metabolites biosynthesis, transport and catabolism	ferruginol synthase-like [Olea europaea var. sylvestris]
c55401.graph_c0	2078	1087	423	334	280.33	176.92	60.07	48.04	7.85697385584882e-06	-2.05784228459613	down	--	--	--	--	--	--	--	Photosystem II 5 kDa protein, chloroplastic OS=Petunia hybrida OX=4102 PE=1 SV=1	Uncharacterized protein OS=Davidia involucrata OX=16924 GN=Din_047942 PE=4 SV=1	--	--	photosystem II 5 kDa protein, chloroplastic-like [Lactuca sativa]
c79477.graph_c1	337	246	749	678	9.32	8.69	22.44	20.75	0.00862546507475717	1.11214353928033	up	--	--	Molecular Function: DNA-binding transcription factor activity (GO:0003700);; Cellular Component: nucleus (GO:0005634);; Molecular Function: sequence-specific DNA binding (GO:0043565);;	K18835|0.0e+00|oeu:111390599|K18835 WRKY transcription factor 2 | (RefSeq) probable WRKY transcription factor 2 isoform X1	--	--	WRKY DNA -binding domain	Probable WRKY transcription factor 2 OS=Arabidopsis thaliana OX=3702 GN=WRKY2 PE=1 SV=1	Uncharacterized protein OS=Coffea canephora OX=49390 GN=GSCOC_T00038647001 PE=4 SV=1	K	Transcription	probable WRKY transcription factor 2 isoform X1 [Olea europaea var. sylvestris]
c83762.graph_c0	36	144	4	3	1.98	12.48	0.58	0.46	0.000122569500400029	-3.43006292837121	down	[G]	Carbohydrate transport and metabolism	Molecular Function: endo-1,4-beta-xylanase activity (GO:0031176);; Biological Process: xylan catabolic process (GO:0045493);;	K01181|3.1e-37|oeu:111411459|K01181 endo-1,4-beta-xylanase [EC:3.2.1.8] | (RefSeq) uncharacterized protein LOC111411459	--	--	Glycosyl hydrolase family 10	Endo-1,4-beta-xylanase 4 OS=Arabidopsis thaliana OX=3702 GN=XYN4 PE=2 SV=1	Endo-1,4-beta-xylanase OS=Handroanthus impetiginosus OX=429701 GN=CDL12_13104 PE=3 SV=1	G	Carbohydrate transport and metabolism	uncharacterized protein LOC111392491 isoform X1 [Olea europaea var. sylvestris]
c35348.graph_c0	2079	2208	3	0	308.79	396.86	0.47	0	9.08069078448447e-61	-8.93709367411778	down	--	--	--	K03860|9.1e-21|nnu:104608881|K03860 phosphatidylinositol N-acetylglucosaminyltransferase subunit Q | (RefSeq) N-acetylglucosaminyl-phosphatidylinositol biosynthetic protein gpi1-like	--	--	Gibberellin regulated protein	Protein GAST1 OS=Solanum lycopersicum OX=4081 GN=GAST1 PE=2 SV=1	Uncharacterized protein OS=Nyssa sinensis OX=561372 GN=F0562_001523 PE=3 SV=1	S	Function unknown	protein GAST1-like [Olea europaea var. sylvestris]
c72418.graph_c0	604	520	247	247	33.84	34.3	14.28	14.18	0.000495048770174703	-1.28391155966986	down	[M]	Cell wall/membrane/envelope biogenesis	Cellular Component: cytoplasm (GO:0005737);; Molecular Function: 3-deoxy-8-phosphooctulonate synthase activity (GO:0008676);; Biological Process: biosynthetic process (GO:0009058);;	K01627|3.4e-158|oeu:111407207|K01627 2-dehydro-3-deoxyphosphooctonate aldolase (KDO 8-P synthase) [EC:2.5.1.55] | (RefSeq) 2-dehydro-3-deoxyphosphooctonate aldolase 1 isoform X1	--	--	DAHP synthetase I family	2-dehydro-3-deoxyphosphooctonate aldolase 1 OS=Arabidopsis thaliana OX=3702 GN=KDSA1 PE=1 SV=2	3-deoxy-8-phosphooctulonate synthase OS=Scoparia dulcis OX=107240 GN=KdsA PE=2 SV=1	M	Cell wall/membrane/envelope biogenesis	2-dehydro-3-deoxyphosphooctonate aldolase 1 isoform X1 [Olea europaea var. sylvestris]
c75766.graph_c0	0	4	51	77	0	0.34	3.95	5.93	0.00148557930245074	3.10378359331352	up	--	--	--	K13456|1.5e-78|oeu:111370649|K13456 RPM1-interacting protein 4 | (RefSeq) RPM1-interacting protein 4-like isoform X1	--	--	Cleavage site for pathogenic type III effector avirulence factor Avr	RPM1-interacting protein 4 OS=Arabidopsis thaliana OX=3702 GN=RIN4 PE=1 SV=1	AvrRpt-cleavage domain-containing protein OS=Handroanthus impetiginosus OX=429701 GN=CDL12_18113 PE=4 SV=1	S	Function unknown	RPM1-interacting protein 4-like isoform X2 [Olea europaea var. sylvestris]
c67729.graph_c0	1144	4843	265	95	42	208.48	9.99	3.55	2.30425134689008e-06	-3.47396450488299	down	[E]	Amino acid transport and metabolism	Molecular Function: tyrosine decarboxylase activity (GO:0004837);; Biological Process: cellular amino acid metabolic process (GO:0006520);; Molecular Function: pyridoxal phosphate binding (GO:0030170);;	K01593|5.8e-268|oeu:111412252|K01593 aromatic-L-amino-acid/L-tryptophan decarboxylase [EC:4.1.1.28 4.1.1.105] | (RefSeq) tyrosine/DOPA decarboxylase 1-like	[E]	Amino acid transport and metabolism	Pyridoxal-dependent decarboxylase conserved domain;; Aminotransferase class I and II;; Beta-eliminating lyase	Tyrosine decarboxylase OS=Papaver somniferum OX=3469 GN=TYDC PE=1 SV=2	Putative tyrosine decarboxylase OS=Olea europaea OX=4146 GN=TDC PE=2 SV=1	E	Amino acid transport and metabolism	putative tyrosine decarboxylase [Olea europaea]
c81544.graph_c0	972	224	84	112	36.51	10.01	3.3	4.34	0.00155640536976078	-2.33191949595689	down	--	--	Molecular Function: UDP-glycosyltransferase activity (GO:0008194);;	K13496|1.9e-40|cpap:110822686|K13496 UDP-glucosyltransferase 73C [EC:2.4.1.-] | (RefSeq) UDP-glycosyltransferase 73C1-like	[GC]	--	UDP-glucoronosyl and UDP-glucosyl transferase	UDP-glycosyltransferase 73C3 OS=Arabidopsis thaliana OX=3702 GN=UGT73C3 PE=2 SV=1	Glycosyltransferase OS=Nicotiana attenuata OX=49451 GN=UGT73B2 PE=3 SV=1	--	--	UDP-glycosyltransferase 73B5-like [Olea europaea var. sylvestris]
c29352.graph_c0	1284	268	147	117	147.79	36.97	17.72	14.22	0.00290816882433664	-2.26051304892464	down	--	--	Biological Process: reproduction (GO:0000003);; Biological Process: response to acid chemical (GO:0001101);; Biological Process: developmental process involved in reproduction (GO:0003006);; Molecular Function: molecular_function (GO:0003674);; Molecular Function: binding (GO:0005488);; Molecular Function: phospholipid binding (GO:0005543);; Cellular Component: cellular_component (GO:0005575);; C…	--	--	--	Late embryogenesis abundant (LEA) group 1	18 kDa seed maturation protein OS=Glycine max OX=3847 GN=GMPM1 PE=2 SV=1	Uncharacterized protein OS=Handroanthus impetiginosus OX=429701 GN=CDL12_30044 PE=3 SV=1	S	Function unknown	11 kDa late embryogenesis abundant protein-like [Olea europaea var. sylvestris]
c76977.graph_c0	61	219	0	0	3.47	12.39	0	0	6.70609690637712e-10	-5.24538543094011	down	[V]	Defense mechanisms	Molecular Function: antiporter activity (GO:0015297);; Cellular Component: integral component of membrane (GO:0016021);; Molecular Function: xenobiotic transmembrane transporter activity (GO:0042910);;	K03327|6.3e-189|tcc:18611115|K03327 multidrug resistance protein, MATE family | (RefSeq) protein DETOXIFICATION 49	[R]	General function prediction only	MatE	Protein DETOXIFICATION 48 OS=Arabidopsis thaliana OX=3702 GN=DTX48 PE=2 SV=1	Protein DETOXIFICATION OS=Corchorus olitorius OX=93759 GN=COLO4_11403 PE=3 SV=1	V	Defense mechanisms	Multi antimicrobial extrusion protein [Corchorus olitorius]
c74115.graph_c0	0	0	75	100	0	0	6.74	8.7	5.64762470747177e-09	4.93414002080197	up	--	--	Molecular Function: DNA binding (GO:0003677);; Cellular Component: nucleus (GO:0005634);;	K09422|2.2e-64|oeu:111400884|K09422 transcription factor MYB, plant | (RefSeq) transcription factor MYB105-like	[K]	Transcription	Myb-like DNA-binding domain;; Myb-like DNA-binding domain;; Myb-like DNA-binding domain	Transcription factor MYB117 OS=Arabidopsis thaliana OX=3702 GN=MYB117 PE=2 SV=1	Transcription factor like OS=Actinidia chinensis var. chinensis OX=1590841 GN=CEY00_Acc30733 PE=4 SV=1	--	--	transcription factor MYB105-like [Olea europaea var. sylvestris]
c81361.graph_c0	735	865	277	383	38.11	52.78	14.79	20.32	0.00102591120100521	-1.3749739240872	down	--	--	Biological Process: chlorophyll catabolic process (GO:0015996);; Molecular Function: chlorophyllase activity (GO:0047746);; Molecular Function: pheophytinase b activity (GO:0102293);;	K08099|5.5e-138|oeu:111377213|K08099 chlorophyllase [EC:3.1.1.14] | (RefSeq) chlorophyllase-2, chloroplastic-like	--	--	Chlorophyllase;; Chlorophyllase enzyme;; Platelet-activating factor acetylhydrolase, isoform II	Chlorophyllase-1 OS=Arabidopsis thaliana OX=3702 GN=CLH1 PE=1 SV=1	Chlorophyllase OS=Handroanthus impetiginosus OX=429701 GN=CDL12_27646 PE=3 SV=1	S	Function unknown	chlorophyllase-2, chloroplastic-like [Olea europaea var. sylvestris]
c60161.graph_c0	17	32	100	180	0.59	1.29	3.56	6.37	0.00877205298453343	2.00959566469475	up	[M]	Cell wall/membrane/envelope biogenesis	Molecular Function: protein kinase activity (GO:0004672);; Molecular Function: ATP binding (GO:0005524);; Cellular Component: integral component of membrane (GO:0016021);;	K00924|1.8e-33|dct:110114117|K00924 kinase [EC:2.7.1.-] | (RefSeq) receptor-like protein kinase HSL1	--	--	Protein tyrosine and serine/threonine kinase;; Protein kinase domain;; Leucine rich repeat N-terminal domain;; Leucine rich repeat;; Leucine Rich Repeat;; Leucine Rich repeats (2 copies);; Leucine Rich repeat	Receptor protein kinase-like protein ZAR1 OS=Arabidopsis thaliana OX=3702 GN=ZAR1 PE=1 SV=1	probable inactive leucine-rich repeat receptor-like protein kinase At1g66830 OS=Nicotiana tabacum OX=4097 GN=LOC107780935 PE=4 SV=1	T	Signal transduction mechanisms	receptor protein kinase-like protein ZAR1 [Olea europaea var. sylvestris]
c69853.graph_c0	11	17	114	870	0.55	1	5.89	44.65	2.94403770811993e-06	3.78289292431265	up	--	--	Cellular Component: integral component of membrane (GO:0016021);;	--	--	--	Stress up-regulated Nod 19	--	Uncharacterized protein OS=Handroanthus impetiginosus OX=429701 GN=CDL12_26049 PE=4 SV=1	S	Function unknown	uncharacterized protein LOC111366462 isoform X1 [Olea europaea var. sylvestris]
c82515.graph_c0	129	133	16	16	18.09	25.81	2.95	1.7	1.10555295226796e-06	-2.84994970385331	down	--	--	Cellular Component: integral component of membrane (GO:0016021);;	--	--	--	--	--	Uncharacterized protein OS=Vitis vinifera OX=29760 GN=CK203_017532 PE=4 SV=1	--	--	glycine-rich cell wall structural protein isoform X1 [Vitis riparia]
c76757.graph_c0	276	398	1339	1783	5.43	9.16	26.93	35.46	2.96183477262338e-06	1.94978751114495	up	[L]	Replication, recombination and repair	Molecular Function: nucleotide binding (GO:0000166);; Molecular Function: DNA binding (GO:0003677);; Molecular Function: DNA-directed DNA polymerase activity (GO:0003887);; Biological Process: DNA replication (GO:0006260);;	K02327|0.0e+00|sind:105178056|K02327 DNA polymerase delta subunit 1 [EC:2.7.7.7] | (RefSeq) DNA polymerase delta catalytic subunit	[L]	Replication, recombination and repair	DNA polymerase family B, exonuclease domain;; DNA polymerase family B;; DNA polymerase family B;; C4-type zinc-finger of DNA polymerase delta	DNA polymerase delta catalytic subunit OS=Glycine max OX=3847 GN=POLD1 PE=2 SV=1	DNA polymerase OS=Handroanthus impetiginosus OX=429701 GN=CDL12_07395 PE=3 SV=1	L	Replication, recombination and repair	DNA polymerase delta catalytic subunit [Sesamum indicum]
c71047.graph_c0	1616	945	563	335	98.87	77.32	34.6	21.79	0.00511588395753214	-1.52201859934781	down	[O]	Posttranslational modification, protein turnover, chaperones	Biological Process: cell redox homeostasis (GO:0045454);;	K03671|7.0e-71|oeu:111405366|K03671 thioredoxin 1 | (RefSeq) thioredoxin F-type, chloroplastic-like	[O]	Posttranslational modification, protein turnover, chaperones	Thioredoxin	Thioredoxin F2, chloroplastic OS=Arabidopsis thaliana OX=3702 GN=At5g16400 PE=1 SV=1	Thioredoxin domain-containing protein OS=Coffea canephora OX=49390 GN=GSCOC_T00017501001 PE=4 SV=1	O	Posttranslational modification, protein turnover, chaperones	thioredoxin F-type, chloroplastic-like [Olea europaea var. sylvestris]
c60385.graph_c0	380	615	3	6	43.2	83.59	0.36	0.72	1.97773297643039e-25	-6.00567270932837	down	--	--	--	--	--	--	Gibberellin regulated protein	Gibberellin-regulated protein 14 OS=Arabidopsis thaliana OX=3702 GN=GASA14 PE=1 SV=1	Uncharacterized protein OS=Coffea canephora OX=49390 GN=GSCOC_T00018287001 PE=3 SV=1	S	Function unknown	gibberellin-regulated protein 14-like [Olea europaea var. sylvestris]
c62182.graph_c0	230	54	7	14	13.89	3.84	0.44	0.87	0.000374661538399072	-3.0041323553305	down	--	--	Biological Process: reproduction (GO:0000003);; Biological Process: response to acid chemical (GO:0001101);; Biological Process: developmental process involved in reproduction (GO:0003006);; Molecular Function: molecular_function (GO:0003674);; Molecular Function: nucleic acid binding (GO:0003676);; Molecular Function: DNA binding (GO:0003677);; Molecular Function: DNA-binding transcription facto…	--	--	--	Domain of unknown function (DUF702)	Protein SHORT INTERNODES OS=Arabidopsis thaliana OX=3702 GN=SHI PE=1 SV=1	Lateral root primordium protein-related OS=Dorcoceras hygrometricum OX=472368 GN=F511_37990 PE=3 SV=1	S	Function unknown	protein SHI RELATED SEQUENCE 1-like isoform X1 [Olea europaea var. sylvestris]
c64469.graph_c0	15	13	57911	49517	2.84	2.98	11558.98	10138.4	4.7057831519573e-207	11.1532323826479	up	--	--	--	--	--	--	--	--	--	--	--	DBF4-type zinc finger-containing protein 2 homolog [Olea europaea var. sylvestris]
c66403.graph_c0	110	61	2	1	8.16	5.36	0.15	0.08	7.61523516151936e-08	-4.30035419039399	down	--	--	Molecular Function: molecular_function (GO:0003674);; Molecular Function: enzyme inhibitor activity (GO:0004857);; Molecular Function: protein binding (GO:0005515);; Cellular Component: cellular_component (GO:0005575);; Cellular Component: cell wall (GO:0005618);; Cellular Component: intracellular (GO:0005622);; Cellular Component: obsolete cell (GO:0005623);; Cellular Component: cytoplasm (GO:00…	--	--	--	Leucine rich repeat;; Leucine Rich repeats (2 copies);; Leucine rich repeat N-terminal domain;; Leucine Rich Repeat;; Leucine Rich repeat	Polygalacturonase inhibitor OS=Pyrus communis OX=23211 GN=PGIP PE=1 SV=1	LRRNT_2 domain-containing protein OS=Handroanthus impetiginosus OX=429701 GN=CDL12_11781 PE=4 SV=1	S	Function unknown	hypothetical protein CDL12_11781 [Handroanthus impetiginosus]
c84874.graph_c0	67	50	810	849	4.34	3.28	25.76	24.9	8.60232738341421e-24	3.53396600514481	up	--	--	Molecular Function: DNA binding (GO:0003677);; Cellular Component: nucleus (GO:0005634);; Molecular Function: lipid binding (GO:0008289);;	K09338|1.8e-280|sind:105161099|K09338 homeobox-leucine zipper protein | (RefSeq) homeobox-leucine zipper protein REVOLUTA-like isoform X1	--	--	START domain;; MEKHLA domain;; Homeodomain	Homeobox-leucine zipper protein REVOLUTA OS=Arabidopsis thaliana OX=3702 GN=REV PE=1 SV=2	Homeobox-leucine zipper protein OS=Salvia splendens OX=180675 GN=HD-ZIP PE=3 SV=1	K	Transcription	PREDICTED: homeobox-leucine zipper protein REVOLUTA-like isoform X4 [Erythranthe guttata]
c75293.graph_c0	320	372	891	969	10.15	13.81	28.99	31.2	0.00115103311727541	1.23110066860343	up	--	--	Molecular Function: protein binding (GO:0005515);;	K14319|5.8e-179|oeu:111396700|K14319 Ran GTPase-activating protein 1 | (RefSeq) RAN GTPase-activating protein 2-like	[AYT]	--	WPP domain;; Leucine Rich repeat;; Leucine Rich repeats (2 copies);; Leucine Rich Repeat	RAN GTPase-activating protein 2 OS=Arabidopsis thaliana OX=3702 GN=RANGAP2 PE=1 SV=2	Ran GTPase-activating protein OS=Handroanthus impetiginosus OX=429701 GN=CDL12_20018 PE=4 SV=1	--	--	RAN GTPase-activating protein 2-like [Olea europaea var. sylvestris]
c54698.graph_c0	0	0	655	1004	0	0	82.28	127.01	2.87015921435127e-33	8.00644962922063	up	--	--	Biological Process: regionalization (GO:0003002);; Cellular Component: cellular_component (GO:0005575);; Cellular Component: intracellular (GO:0005622);; Cellular Component: obsolete cell (GO:0005623);; Cellular Component: nucleus (GO:0005634);; Biological Process: multicellular organism development (GO:0007275);; Biological Process: pattern specification process (GO:0007389);; Biological Process…	--	--	--	--	--	--	S	Function unknown	--
c45273.graph_c0	5	0	1413	1174	1.09	0	329.82	283	2.32075948576821e-43	7.61999344797619	up	--	--	Cellular Component: extracellular region (GO:0005576);; Biological Process: rejection of self pollen (GO:0060320);;	--	--	--	Plant self-incompatibility protein S1	--	S-protein homolog OS=Dorcoceras hygrometricum OX=472368 GN=F511_01256 PE=3 SV=1	S	Function unknown	S-protein homolog 5-like [Olea europaea var. sylvestris]
c62731.graph_c0	673	588	2483	2702	16.3	16.64	61.59	66.17	1.71658711338331e-11	1.8524452903606	up	--	--	Molecular Function: protein dimerization activity (GO:0046983);;	K13422|1.8e-47|bna:106446156|K13422 transcription factor MYC2 | (RefSeq) transcription factor MYC3-like	--	--	bHLH-MYC and R2R3-MYB transcription factors N-terminal;; Helix-loop-helix DNA-binding domain	Transcription factor MTB3 OS=Solanum lycopersicum OX=4081 GN=MTB3 PE=2 SV=1	BHLH domain-containing protein OS=Dorcoceras hygrometricum OX=472368 GN=F511_34771 PE=4 SV=1	K	Transcription	transcription factor bHLH3-like isoform X1 [Olea europaea var. sylvestris]
c85157.graph_c0	216	196	44	24	12.01	12.84	2.55	1.37	2.04105989777419e-05	-2.47065902879138	down	[E]	Amino acid transport and metabolism	Biological Process: biosynthetic process (GO:0009058);; Molecular Function: pyridoxal phosphate binding (GO:0030170);; Molecular Function: aspartate-prephenate aminotransferase activity (GO:0033853);;	K15849|2.4e-71|oeu:111390067|K15849 bifunctional aspartate aminotransferase and glutamate/aspartate-prephenate aminotransferase [EC:2.6.1.1 2.6.1.78 2.6.1.79] | (RefSeq) bifunctional aspartate aminotransferase and glutamate/aspartate-prephenate aminotransferase isoform X1	[E]	Amino acid transport and metabolism	Aminotransferase class I and II	Bifunctional aspartate aminotransferase and glutamate/aspartate-prephenate aminotransferase OS=Petunia hybrida OX=4102 PE=1 SV=1	Kynurenine aminotransferase, glutamine transaminase K OS=Handroanthus impetiginosus OX=429701 GN=CDL12_09365 PE=3 SV=1	E	Amino acid transport and metabolism	bifunctional aspartate aminotransferase and glutamate/aspartate-prephenate aminotransferase isoform X1 [Olea europaea var. sylvestris]
c66119.graph_c0	0	0	69	43	0	0	8.46	5.32	7.32991577937458e-06	4.15988255508119	up	--	--	Biological Process: regulation of transcription, DNA-templated (GO:0006355);; Molecular Function: zinc ion binding (GO:0008270);; Molecular Function: sequence-specific DNA binding (GO:0043565);;	K09184|2.8e-08|dcr:108218750|K09184 GATA-binding protein, other eukaryote | (RefSeq) GATA transcription factor 8-like isoform X1	[K]	Transcription	GATA zinc finger	GATA transcription factor 15 OS=Arabidopsis thaliana OX=3702 GN=GATA15 PE=2 SV=2	GATA-type domain-containing protein OS=Handroanthus impetiginosus OX=429701 GN=CDL12_23226 PE=4 SV=1	K	Transcription	GATA transcription factor 16-like [Olea europaea var. sylvestris]
c76981.graph_c1	0	0	32	30	0	0	1.63	1.41	0.0015162810034517	3.28742472253409	up	--	--	Molecular Function: microtubule motor activity (GO:0003777);; Molecular Function: ATP binding (GO:0005524);; Cellular Component: microtubule (GO:0005874);; Biological Process: microtubule-based movement (GO:0007018);; Molecular Function: microtubule binding (GO:0008017);;	K10396|1.9e-69|fve:101302680|K10396 kinesin family member 5 | (RefSeq) kinesin-1-like protein PSS1	[Z]	Cytoskeleton	Kinesin motor domain;; Microtubule binding;; Kinesin motor domain	Kinesin-like protein KIN-1 OS=Arabidopsis thaliana OX=3702 GN=KIN1 PE=1 SV=1	Kinesin-like protein OS=Handroanthus impetiginosus OX=429701 GN=CDL12_18026 PE=3 SV=1	Z	Cytoskeleton	kinesin-like protein KIN-1 [Olea europaea var. sylvestris]
c85217.graph_c0	5	2	87	39	0.26	0.09	3.68	1.63	0.0017524462813355	2.90806491244617	up	--	--	--	K03549|9.7e-47|jre:108997955|K03549 KUP system potassium uptake protein | (RefSeq) potassium transporter 19-like	--	--	Transposase family tnp2;; Transposase-associated domain	--	PREDICTED: transposon OS=Prunus dulcis OX=3755 GN=ALMOND_2B004857 PE=4 SV=1	S	Function unknown	uncharacterized protein LOC109947057 [Prunus persica]
c80632.graph_c0	4	6	112	77	0.09	0.16	2.57	1.75	1.28351479252388e-05	3.30592845362262	up	--	--	Cellular Component: nucleus (GO:0005634);; Biological Process: DNA replication (GO:0006260);; Biological Process: response to ionizing radiation (GO:0010212);; Cellular Component: integral component of membrane (GO:0016021);; Biological Process: mitotic DNA replication checkpoint (GO:0033314);;	--	--	--	--	--	Uncharacterized protein OS=Salvia splendens OX=180675 GN=Saspl_009323 PE=4 SV=1	--	--	uncharacterized protein LOC111402960 [Olea europaea var. sylvestris]
c72894.graph_c0	0	12	179	235	0	1.46	18.53	24.34	0.000207911103721963	3.39613034806481	up	[BQ]	--	Cellular Component: histone deacetylase complex (GO:0000118);; Molecular Function: histone deacetylase activity (GO:0004407);; Molecular Function: NAD-dependent histone deacetylase activity (H3-K14 specific) (GO:0032041);; Biological Process: positive regulation of transcription by RNA polymerase II (GO:0045944);; Molecular Function: metal ion binding (GO:0046872);; Cellular Component: Sin3-type …	K06067|1.4e-133|nau:109239421|K06067 histone deacetylase 1/2 [EC:3.5.1.98] | (RefSeq) histone deacetylase 19	[B]	Chromatin structure and dynamics	Histone deacetylase domain	Histone deacetylase 19 OS=Arabidopsis thaliana OX=3702 GN=HDA19 PE=1 SV=2	Histone deacetylase OS=Nicotiana tabacum OX=4097 GN=LOC107770761 PE=3 SV=1	B	Chromatin structure and dynamics	histone deacetylase 19 isoform X2 [Nicotiana tomentosiformis]
c35810.graph_c0	17	24	681	949	2.52	4.3	106.61	150.96	7.13587001628302e-29	4.81427554404523	up	--	--	--	--	--	--	--	--	--	--	--	uncharacterized protein LOC111366485 [Olea europaea var. sylvestris]
c84622.graph_c2	30	26	262	277	2.21	2.06	14.87	15.81	2.94290905532711e-10	2.91338519523128	up	--	--	Biological Process: microtubule cytoskeleton organization (GO:0000226);; Cellular Component: cytoplasm (GO:0005737);; Cellular Component: spindle (GO:0005819);; Molecular Function: microtubule binding (GO:0008017);;	K16732|3.6e-189|oeu:111410249|K16732 protein regulator of cytokinesis 1 | (RefSeq) LOW QUALITY PROTEIN: 65-kDa microtubule-associated protein 5	[DZ]	--	Microtubule associated protein (MAP65/ASE1 family)	65-kDa microtubule-associated protein 5 OS=Arabidopsis thaliana OX=3702 GN=MAP65-5 PE=1 SV=2	Uncharacterized protein OS=Erythranthe guttata OX=4155 GN=MIMGU_mgv1a003544mg PE=3 SV=1	--	--	LOW QUALITY PROTEIN: 65-kDa microtubule-associated protein 5 [Olea europaea var. sylvestris]
c85924.graph_c0	75	68	13	4	14.63	16.06	2.68	0.85	0.00407399960777053	-2.51290894238796	down	[E]	Amino acid transport and metabolism	Molecular Function: catalytic activity (GO:0003824);; Biological Process: biosynthetic process (GO:0009058);; Molecular Function: pyridoxal phosphate binding (GO:0030170);;	K15849|1.1e-67|oeu:111390067|K15849 bifunctional aspartate aminotransferase and glutamate/aspartate-prephenate aminotransferase [EC:2.6.1.1 2.6.1.78 2.6.1.79] | (RefSeq) bifunctional aspartate aminotransferase and glutamate/aspartate-prephenate aminotransferase isoform X1	[E]	Amino acid transport and metabolism	Aminotransferase class I and II	Bifunctional aspartate aminotransferase and glutamate/aspartate-prephenate aminotransferase OS=Petunia hybrida OX=4102 PE=1 SV=1	Aminotran_1_2 domain-containing protein OS=Erythranthe guttata OX=4155 GN=MIMGU_mgv1a005497mg PE=3 SV=1	E	Amino acid transport and metabolism	bifunctional aspartate aminotransferase and glutamate/aspartate-prephenate aminotransferase isoform X2 [Olea europaea var. sylvestris]
c45195.graph_c0	0	1	406	481	0	0.09	31.5	37.27	1.89092415132595e-26	7.00566014225835	up	--	--	--	K20855|7.6e-12|pavi:110763119|K20855 beta-1,3-galactosyltransferase 1/2/3/4/5/7/8 [EC:2.4.1.-] | (RefSeq) probable beta-1,3-galactosyltransferase 2	--	--	Senescence regulator	--	Uncharacterized protein OS=Dorcoceras hygrometricum OX=472368 GN=F511_12757 PE=4 SV=1	S	Function unknown	uncharacterized protein LOC105175340 [Sesamum indicum]
c71558.graph_c0	1589	4218	249	595	64.51	200.98	10.39	24.61	6.07931867538448e-05	-2.6131798820333	down	[DPM]	--	Molecular Function: copper ion binding (GO:0005507);; Biological Process: lignin catabolic process (GO:0046274);; Cellular Component: apoplast (GO:0048046);; Molecular Function: hydroquinone:oxygen oxidoreductase activity (GO:0052716);;	K05909|2.2e-285|sind:105158065|K05909 laccase [EC:1.10.3.2] | (RefSeq) laccase-1	[Q]	Secondary metabolites biosynthesis, transport and catabolism	Multicopper oxidase;; Multicopper oxidase;; Multicopper oxidase	Laccase-1 OS=Arabidopsis thaliana OX=3702 GN=LAC1 PE=2 SV=1	Laccase OS=Handroanthus impetiginosus OX=429701 GN=CDL12_03617 PE=3 SV=1	Q	Secondary metabolites biosynthesis, transport and catabolism	laccase-1 [Sesamum indicum]
c64627.graph_c0	1700	1522	366	216	83.78	88.26	18.58	10.89	5.66401452981164e-09	-2.4619395898805	down	[G]	Carbohydrate transport and metabolism	Molecular Function: polygalacturonase activity (GO:0004650);; Biological Process: carbohydrate metabolic process (GO:0005975);;	K01184|9.1e-27|mesc:110612661|K01184 polygalacturonase [EC:3.2.1.15] | (RefSeq) uncharacterized protein LOC110612661	--	--	Glycosyl hydrolases family 28;; Pectate lyase superfamily protein	Probable polygalacturonase OS=Vitis vinifera OX=29760 GN=GSVIVT00026920001 PE=1 SV=1	Uncharacterized protein OS=Nyssa sinensis OX=561372 GN=F0562_019263 PE=3 SV=1	G	Carbohydrate transport and metabolism	probable polygalacturonase [Olea europaea var. sylvestris]
c76455.graph_c0	2843	371	214	89	116.32	17.9	9.01	3.84	0.00104751603753817	-2.7628848332691	down	[QV]	--	Molecular Function: monooxygenase activity (GO:0004497);; Molecular Function: iron ion binding (GO:0005506);; Cellular Component: integral component of membrane (GO:0016021);; Molecular Function: oxidoreductase activity, acting on paired donors, with incorporation or reduction of molecular oxygen (GO:0016705);; Molecular Function: heme binding (GO:0020037);;	K09843|4.6e-246|oeu:111409085|K09843 (+)-abscisic acid 8'-hydroxylase [EC:1.14.14.137] | (RefSeq) abscisic acid 8'-hydroxylase 4-like	[QI]	--	Cytochrome P450;; Cytochrome P450	Abscisic acid 8'-hydroxylase CYP707A1 OS=Solanum lycopersicum OX=4081 GN=CYP707A1 PE=2 SV=1	Cytochrome P450 CYP4/CYP19/CYP26 subfamily OS=Handroanthus impetiginosus OX=429701 GN=CDL12_02000 PE=3 SV=1	Q	Secondary metabolites biosynthesis, transport and catabolism	abscisic acid 8'-hydroxylase 4-like [Olea europaea var. sylvestris]
c77232.graph_c0	89	68	300	214	4.13	3.86	15.34	10.81	0.00968316945058456	1.46747401272822	up	--	--	Cellular Component: nucleus (GO:0005634);; Biological Process: DNA repair (GO:0006281);; Biological Process: DNA recombination (GO:0006310);; Cellular Component: Smc5-Smc6 complex (GO:0030915);;	K22825|1.2e-104|oeu:111380212|K22825 non-structural maintenance of chromosomes element 4 | (RefSeq) non-structural maintenance of chromosomes element 4 homolog A	[S]	Function unknown	Nse4 C-terminal;; Nse4 C-terminal	Non-structural maintenance of chromosomes element 4 homolog A OS=Arabidopsis thaliana OX=3702 GN=NSE4A PE=2 SV=1	Non-structural maintenance of chromosomes element 4 OS=Striga asiatica OX=4170 GN=STAS_29933 PE=3 SV=1	S	Function unknown	non-structural maintenance of chromosomes element 4 homolog A [Olea europaea var. sylvestris]
c67513.graph_c0	9271	8311	2143	2454	514.3	543.35	122.67	139.68	1.80714585826323e-15	-2.0383427635595	down	--	--	Cellular Component: cellular_component (GO:0005575);; Cellular Component: intracellular (GO:0005622);; Cellular Component: obsolete cell (GO:0005623);; Cellular Component: cytoplasm (GO:0005737);; Cellular Component: endosome (GO:0005768);; Cellular Component: Golgi apparatus (GO:0005794);; Cellular Component: trans-Golgi network (GO:0005802);; Biological Process: response to stress (GO:0006950);…	K12472|2.2e-32|bvg:104885038|K12472 epidermal growth factor receptor substrate 15 | (RefSeq) filaggrin-like	--	--	BURP domain	BURP domain protein RD22 OS=Arabidopsis thaliana OX=3702 GN=RD22 PE=2 SV=1	BURP domain-containing protein OS=Handroanthus impetiginosus OX=429701 GN=CDL12_28694 PE=4 SV=1	S	Function unknown	BURP domain protein RD22-like [Olea europaea var. sylvestris]
c56367.graph_c0	0	2	120	93	0	0.25	13.12	10.23	9.46417323917373e-09	4.58097450211987	up	--	--	Molecular Function: cysteine-type peptidase activity (GO:0008234);;	K16292|7.8e-49|oeu:111382736|K16292 KDEL-tailed cysteine endopeptidase [EC:3.4.22.-] | (RefSeq) vignain-like	[O]	Posttranslational modification, protein turnover, chaperones	Cathepsin propeptide inhibitor domain (I29)	Vignain OS=Vigna mungo OX=3915 PE=1 SV=1	Vignain OS=Vitis vinifera OX=29760 GN=CYSEP_1 PE=3 SV=1	O	Posttranslational modification, protein turnover, chaperones	vignain-like [Olea europaea var. sylvestris]
c75281.graph_c0	1453	1310	3704	4307	28.58	30.05	74.41	85.3	1.73208094893112e-06	1.35897389076745	up	--	--	Cellular Component: cellular_component (GO:0005575);; Cellular Component: obsolete cell (GO:0005623);; Cellular Component: plasma membrane (GO:0005886);; Biological Process: response to stress (GO:0006950);; Biological Process: response to osmotic stress (GO:0006970);; Biological Process: biological_process (GO:0008150);; Biological Process: response to abiotic stimulus (GO:0009628);; Biological …	--	--	--	Glycine-rich domain-containing protein-like	Glycine-rich domain-containing protein 1 OS=Arabidopsis thaliana OX=3702 GN=GRDP1 PE=2 SV=1	Uncharacterized protein OS=Davidia involucrata OX=16924 GN=Din_037579 PE=4 SV=1	S	Function unknown	glycine-rich domain-containing protein 1-like [Sesamum indicum]
c81497.graph_c0	203	322	29	12	8.48	15.97	1.26	0.53	2.0824349924966e-07	-3.3218220893709	down	--	--	Cellular Component: integral component of membrane (GO:0016021);; Molecular Function: transferase activity, transferring glycosyl groups (GO:0016757);;	K18207|1.6e-76|atr:18433656|K18207 protein O-mannose beta-1,4-N-acetylglucosaminyltransferase [EC:2.4.1.312] | (RefSeq) protein O-linked-mannose beta-1,4-N-acetylglucosaminyltransferase 2	[S]	Function unknown	Protein of unknown function (DUF563)	Alpha-1,3-arabinosyltransferase XAT3 OS=Oryza sativa subsp. japonica OX=39947 GN=XAT3 PE=1 SV=1	Uncharacterized protein OS=Coffea canephora OX=49390 GN=GSCOC_T00022468001 PE=4 SV=1	S	Function unknown	protein O-linked-mannose beta-1,4-N-acetylglucosaminyltransferase 2-like [Olea europaea var. sylvestris]
c80034.graph_c0	708	687	1660	1628	9.9	11.21	23.75	22.9	0.00101887229912931	1.06508906648488	up	--	--	Cellular Component: nuclear pore (GO:0005643);; Molecular Function: structural constituent of nuclear pore (GO:0017056);;	K14303|0.0e+00|vvi:100250223|K14303 nuclear pore complex protein Nup160 | (RefSeq) nuclear pore complex protein NUP160	[YU]	--	Family of unknown function (DUF5311);; Nucleoporin Nup120/160	Nuclear pore complex protein NUP160 OS=Arabidopsis thaliana OX=3702 GN=NUP160 PE=1 SV=2	DUF5311 domain-containing protein OS=Erythranthe guttata OX=4155 GN=MIMGU_mgv1a000187mg PE=4 SV=1	--	--	nuclear pore complex protein NUP160 [Sesamum indicum]
c72621.graph_c0	228	231	89	78	14.58	17.93	11.45	4.96	0.00224161697485838	-1.51072810230616	down	--	--	Biological Process: mitochondrial transport (GO:0006839);; Cellular Component: integral component of membrane (GO:0016021);; Cellular Component: mitochondrial membrane (GO:0031966);;	K15103|7.6e-90|cann:107842642|K15103 solute carrier family 25 (mitochondrial uncoupling protein), member 8/9 | (RefSeq) mitochondrial uncoupling protein 2-like	[C]	Energy production and conversion	Mitochondrial carrier protein	Mitochondrial uncoupling protein 2 OS=Arabidopsis thaliana OX=3702 GN=PUMP2 PE=2 SV=1	Uncharacterized protein OS=Nyssa sinensis OX=561372 GN=F0562_001040 PE=3 SV=1	C	Energy production and conversion	hypothetical protein F0562_001040 [Nyssa sinensis]
c77208.graph_c0	413	692	33	68	15.11	29.66	1.37	2.87	1.9913413317204e-09	-3.27998328504787	down	[G]	Carbohydrate transport and metabolism	Molecular Function: beta-N-acetylhexosaminidase activity (GO:0004563);; Biological Process: carbohydrate metabolic process (GO:0005975);; Molecular Function: N-acetyl-beta-D-galactosaminidase activity (GO:0102148);;	K12373|1.2e-263|sind:105161181|K12373 hexosaminidase [EC:3.2.1.52] | (RefSeq) beta-hexosaminidase 3	[G]	Carbohydrate transport and metabolism	Glycosyl hydrolase family 20, catalytic domain;; beta-acetyl hexosaminidase like	Beta-hexosaminidase 3 OS=Arabidopsis thaliana OX=3702 GN=HEXO3 PE=1 SV=1	Beta-hexosaminidase OS=Davidia involucrata OX=16924 GN=Din_041653 PE=3 SV=1	G	Carbohydrate transport and metabolism	Beta-N-acetylhexosaminidase [Handroanthus impetiginosus]
c81942.graph_c0	249	285	628	790	6.9	9.16	16.15	19.87	0.00367557439348414	1.20562838307783	up	--	--	Cellular Component: nucleus (GO:0005634);; Biological Process: regulation of transcription, DNA-templated (GO:0006355);; Molecular Function: lipid binding (GO:0008289);; Molecular Function: sequence-specific DNA binding (GO:0043565);;	K09338|0.0e+00|sind:105168541|K09338 homeobox-leucine zipper protein | (RefSeq) homeobox-leucine zipper protein HDG11	--	--	START domain;; Homeodomain;; Homeobox KN domain	Homeobox-leucine zipper protein HDG11 OS=Arabidopsis thaliana OX=3702 GN=HDG11 PE=1 SV=1	Uncharacterized protein OS=Dorcoceras hygrometricum OX=472368 GN=F511_23718 PE=3 SV=1	K	Transcription	homeobox-leucine zipper protein HDG11 [Sesamum indicum]
c68067.graph_c0	4	5	303	247	0.36	0.54	28.61	23.38	5.7859324742467e-18	5.02211776842616	up	--	--	--	--	--	--	--	--	Uncharacterized protein OS=Davidia involucrata OX=16924 GN=Din_001083 PE=4 SV=1	--	--	uncharacterized protein LOC105170585 [Sesamum indicum]
c78878.graph_c1	8	5	176	116	0.5	0.37	10.61	7.02	4.15521477086574e-08	3.68091772504324	up	--	--	Cellular Component: ubiquitin ligase complex (GO:0000151);; Biological Process: morphogenesis of an epithelium (GO:0002009);; Cellular Component: cellular_component (GO:0005575);; Cellular Component: intracellular (GO:0005622);; Cellular Component: obsolete cell (GO:0005623);; Cellular Component: nucleus (GO:0005634);; Cellular Component: cytoplasm (GO:0005737);; Biological Process: cellular prot…	K11793|6.8e-122|oeu:111374874|K11793 cereblon | (RefSeq) uncharacterized protein LOC111374874	[R]	General function prediction only	ATP-dependent protease La (LON) substrate-binding domain	--	Protein cereblon OS=Dorcoceras hygrometricum OX=472368 GN=F511_14332 PE=3 SV=1	S	Function unknown	uncharacterized protein LOC111374874 [Olea europaea var. sylvestris]
c77472.graph_c1	706	943	2319	2683	9.97	15.98	33.99	38.83	0.000340973064155727	1.38922051345277	up	[K]	Transcription	Molecular Function: DNA binding (GO:0003677);; Molecular Function: DNA-directed 5'-3' RNA polymerase activity (GO:0003899);; Biological Process: transcription, DNA-templated (GO:0006351);;	K16251|0.0e+00|oeu:111385917|K16251 DNA-directed RNA polymerase V subunit 1 [EC:2.7.7.6] | (RefSeq) DNA-directed RNA polymerase V subunit 1	[K]	Transcription	RNA polymerase Rpb1, domain 2;; RNA polymerase Rpb1, domain 1;; RNA polymerase Rpb1, domain 5;; RNA polymerase Rpb1, domain 3	DNA-directed RNA polymerase V subunit 1 OS=Arabidopsis thaliana OX=3702 GN=NRPE1 PE=1 SV=1	DNA-directed RNA polymerase subunit OS=Handroanthus impetiginosus OX=429701 GN=CDL12_22476 PE=3 SV=1	--	--	DNA-directed RNA polymerase V subunit 1 [Olea europaea var. sylvestris]
c77258.graph_c2	182	61	11	22	18.4	7.34	1.13	2.28	0.0032353512640842	-2.4444516561421	down	--	--	Molecular Function: ATP binding (GO:0005524);; Cellular Component: plasma membrane (GO:0005886);; Cellular Component: integral component of membrane (GO:0016021);; Molecular Function: ATPase activity (GO:0016887);; Molecular Function: ATPase-coupled transmembrane transporter activity (GO:0042626);; Biological Process: transmembrane transport (GO:0055085);;	--	[Q]	Secondary metabolites biosynthesis, transport and catabolism	ABC-2 type transporter;; ABC-2 type transporter	ABC transporter G family member 32 OS=Arabidopsis thaliana OX=3702 GN=ABCG32 PE=1 SV=1	ABC transporter G family member 32-like OS=Nicotiana tabacum OX=4097 GN=LOC107769236 PE=3 SV=1	Q	Secondary metabolites biosynthesis, transport and catabolism	ABC transporter G family member 32-like isoform X2 [Olea europaea var. sylvestris]
c66841.graph_c0	45	31	252	182	5.17	4.37	29.04	19.55	0.000120347664045675	2.17707850692404	up	--	--	--	--	--	--	--	--	Uncharacterized protein OS=Dorcoceras hygrometricum OX=472368 GN=F511_01400 PE=4 SV=1	--	--	uncharacterized protein LOC111402794 [Olea europaea var. sylvestris]
c69727.graph_c0	20	20	57	324	1.76	2.1	5.22	29.74	0.00826780270915498	2.39698331687951	up	--	--	Cellular Component: plasma membrane (GO:0005886);; Biological Process: carbohydrate transport (GO:0008643);; Cellular Component: integral component of membrane (GO:0016021);;	K15382|1.1e-118|oeu:111401803|K15382 solute carrier family 50 (sugar transporter) | (RefSeq) bidirectional sugar transporter SWEET10-like	[R]	General function prediction only	Sugar efflux transporter for intercellular exchange	Bidirectional sugar transporter SWEET10 OS=Arabidopsis thaliana OX=3702 GN=SWEET10 PE=1 SV=1	Bidirectional sugar transporter SWEET OS=Handroanthus impetiginosus OX=429701 GN=CDL12_04883 PE=3 SV=1	U	Intracellular trafficking, secretion, and vesicular transport	bidirectional sugar transporter SWEET10-like [Olea europaea var. sylvestris]
c73021.graph_c0	431	937	56	2	19.02	48.62	2.54	0.09	0.000556108448598625	-3.23905849831755	down	[G]	Carbohydrate transport and metabolism	Molecular Function: polygalacturonase activity (GO:0004650);; Cellular Component: extracellular region (GO:0005576);; Biological Process: carbohydrate metabolic process (GO:0005975);; Biological Process: cell wall organization (GO:0071555);;	K01184|3.3e-179|pavi:110756373|K01184 polygalacturonase [EC:3.2.1.15] | (RefSeq) polygalacturonase At1g48100	--	--	Glycosyl hydrolases family 28;; Pectate lyase superfamily protein	Polygalacturonase At1g48100 OS=Arabidopsis thaliana OX=3702 GN=At1g48100 PE=2 SV=1	Polygalacturonase OS=Handroanthus impetiginosus OX=429701 GN=CDL12_17088 PE=3 SV=1	G	Carbohydrate transport and metabolism	polygalacturonase At1g48100-like [Olea europaea var. sylvestris]
c44917.graph_c0	4504	4407	11279	13906	92.63	105.78	237.33	288.68	6.33229527440516e-06	1.31823107946451	up	[QV]	--	Molecular Function: monooxygenase activity (GO:0004497);; Molecular Function: iron ion binding (GO:0005506);; Cellular Component: integral component of membrane (GO:0016021);; Molecular Function: oxidoreductase activity, acting on paired donors, with incorporation or reduction of molecular oxygen (GO:0016705);; Molecular Function: heme binding (GO:0020037);;	K20617|1.2e-265|oeu:111401713|K20617 cytochrome P450 family 71 subfamily A | (RefSeq) cytochrome P450 71A1-like	[Q]	Secondary metabolites biosynthesis, transport and catabolism	Cytochrome P450;; Rhodanese-like domain	Cytochrome P450 71AP13 OS=Prunus mume OX=102107 GN=CYP71AP13 PE=2 SV=1	Cytochrome P450 71A1 OS=Vitis vinifera OX=29760 GN=CYP71A1_6 PE=3 SV=1	Q	Secondary metabolites biosynthesis, transport and catabolism	cytochrome P450 71A1-like [Olea europaea var. sylvestris]
c73458.graph_c0	1396	1503	2961	3806	45.67	57.94	100.9	128.14	0.00358526196876873	1.03894860340046	up	--	--	Biological Process: mRNA splicing, via spliceosome (GO:0000398);; Cellular Component: Prp19 complex (GO:0000974);; Biological Process: DNA repair (GO:0006281);; Molecular Function: ubiquitin protein ligase activity (GO:0061630);;	K10599|5.2e-245|oeu:111371680|K10599 pre-mRNA-processing factor 19 [EC:2.3.2.27] | (RefSeq) pre-mRNA-processing factor 19-like	[R]	General function prediction only	Prp19/Pso4-like;; WD domain, G-beta repeat;; Anaphase-promoting complex subunit 4 WD40 domain	Pre-mRNA-processing factor 19 OS=Oryza sativa subsp. japonica OX=39947 GN=PRP19 PE=2 SV=1	Pre-mRNA-processing factor 19 OS=Dorcoceras hygrometricum OX=472368 GN=F511_02794 PE=3 SV=1	S	Function unknown	pre-mRNA-processing factor 19-like [Olea europaea var. sylvestris]
c85115.graph_c0	30	11	132	164	1.74	0.71	9.98	11.4	0.0010943807247748	2.34746540181124	up	--	--	Molecular Function: isomerase activity (GO:0016853);; Molecular Function: metal ion binding (GO:0046872);;	K10728|1.4e-42|sind:105163061|K10728 topoisomerase (DNA) II binding protein 1 | (RefSeq) BRCT domain-containing protein At4g02110	[L]	Replication, recombination and repair	--	BRCT domain-containing protein At4g02110 OS=Arabidopsis thaliana OX=3702 GN=At4g02110 PE=4 SV=3	Topoisomerase (DNA) II binding protein 1 OS=Salvia splendens OX=180675 GN=TOPBP1 PE=4 SV=1	L	Replication, recombination and repair	BRCT domain-containing protein At4g02110 [Sesamum indicum]
c78686.graph_c0	38	61	602	450	1	1.86	16.23	11.97	7.94385707402559e-10	3.01188590295087	up	[L]	Replication, recombination and repair	Molecular Function: DNA binding (GO:0003677);; Molecular Function: DNA helicase activity (GO:0003678);; Molecular Function: ATP binding (GO:0005524);; Cellular Component: nucleus (GO:0005634);; Biological Process: DNA replication initiation (GO:0006270);; Cellular Component: MCM complex (GO:0042555);;	K02542|0.0e+00|sind:105165582|K02542 DNA replication licensing factor MCM6 [EC:3.6.4.12] | (RefSeq) DNA replication licensing factor MCM6	[L]	Replication, recombination and repair	MCM P-loop domain;; MCM OB domain;; MCM AAA-lid domain;; MCM6 C-terminal winged-helix domain;; MCM N-terminal domain;; Magnesium chelatase, subunit ChlI	DNA replication licensing factor MCM6 OS=Arabidopsis thaliana OX=3702 GN=MCM6 PE=1 SV=1	DNA helicase OS=Handroanthus impetiginosus OX=429701 GN=CDL12_22741 PE=3 SV=1	L	Replication, recombination and repair	DNA replication licensing factor MCM6 [Sesamum indicum]
c72567.graph_c0	1988	1828	1051	710	91.23	98.57	49.65	33.27	0.00634688989390788	-1.19872872264416	down	[O]	Posttranslational modification, protein turnover, chaperones	Molecular Function: serine-type endopeptidase activity (GO:0004252);;	K08669|3.3e-35|smo:SELMODRAFT_164697|K08669 HtrA serine peptidase 2 [EC:3.4.21.108] | (RefSeq) hypothetical protein	[O]	Posttranslational modification, protein turnover, chaperones	Trypsin-like peptidase domain;; Trypsin;; PDZ domain	Protease Do-like 1, chloroplastic OS=Arabidopsis thaliana OX=3702 GN=DEGP1 PE=1 SV=2	PDZ domain-containing protein OS=Salvia splendens OX=180675 GN=Saspl_019742 PE=3 SV=1	O	Posttranslational modification, protein turnover, chaperones	protease Do-like 1, chloroplastic [Olea europaea var. sylvestris]
c79413.graph_c0	650	604	1686	1886	16.54	18.57	47.44	51.86	8.88819251117528e-06	1.33128908554266	up	--	--	Biological Process: DNA methylation (GO:0006306);; Molecular Function: methyltransferase activity (GO:0008168);;	K05391|1.1e-19|pavi:110751042|K05391 cyclic nucleotide gated channel, plant | (RefSeq) cyclic nucleotide-gated ion channel 1-like	--	--	--	Probable inactive DNA (cytosine-5)-methyltransferase DRM3 OS=Arabidopsis thaliana OX=3702 GN=DRM3 PE=1 SV=1	Putative DNA (Cytosine-5)-methyltransferase DRM2 isoform X2 OS=Davidia involucrata OX=16924 GN=Din_005003 PE=4 SV=1	S	Function unknown	probable inactive DNA (cytosine-5)-methyltransferase DRM3 [Olea europaea var. sylvestris]
c79671.graph_c7	0	3	47	80	0	1.57	5.04	8.71	0.000388642705416666	3.35385035361903	up	--	--	Molecular Function: DNA binding (GO:0003677);; Cellular Component: nucleus (GO:0005634);;	--	--	--	--	--	Uncharacterized protein OS=Handroanthus impetiginosus OX=429701 GN=CDL12_06064 PE=4 SV=1	K	Transcription	B3 domain-containing protein Os02g0598200-like [Olea europaea var. sylvestris]
c75057.graph_c0	668	1172	124	57	35.84	74.08	6.86	3.14	3.95075597501606e-08	-3.13804679732182	down	--	--	Molecular Function: aspartic-type endopeptidase activity (GO:0004190);;	K22683|5.8e-52|gab:108464625|K22683 aspartyl protease family protein [EC:3.4.23.-] | (RefSeq) aspartyl protease family protein 2	[O]	Posttranslational modification, protein turnover, chaperones	Xylanase inhibitor N-terminal;; Xylanase inhibitor C-terminal;; Eukaryotic aspartyl protease	Aspartyl protease AED3 OS=Arabidopsis thaliana OX=3702 GN=AED3 PE=1 SV=1	Peptidase A1 domain-containing protein OS=Coffea canephora OX=49390 GN=GSCOC_T00009344001 PE=3 SV=1	O	Posttranslational modification, protein turnover, chaperones	aspartyl protease AED3-like [Olea europaea var. sylvestris]
c28839.graph_c0	553	226	1177	1685	55.76	27.19	123.91	178.12	0.00588912965584538	1.6125322131192	up	--	--	Biological Process: response to reactive oxygen species (GO:0000302);; Biological Process: response to acid chemical (GO:0001101);; Biological Process: response to molecule of fungal origin (GO:0002238);; Biological Process: response to stress (GO:0006950);; Biological Process: response to oxidative stress (GO:0006979);; Biological Process: multicellular organism development (GO:0007275);; Biolog…	--	--	--	Wound-induced protein WI12	Wound-induced protein 1 OS=Solanum tuberosum OX=4113 GN=WUN1 PE=2 SV=1	Wound-induced protein 1 OS=Capsicum chinense OX=80379 GN=BC332_15163 PE=4 SV=1	S	Function unknown	wound-induced protein 1-like [Olea europaea var. sylvestris]
c83496.graph_c0	586	98	22	33	16.74	3.23	0.63	0.93	0.000201633314076988	-2.9951495694134	down	[O]	Posttranslational modification, protein turnover, chaperones	Molecular Function: serine-type endopeptidase activity (GO:0004252);;	K15333|6.1e-92|nsy:104224633|K15333 tRNA guanosine-2'-O-methyltransferase [EC:2.1.1.34] | (RefSeq) uncharacterized protein LOC104224633	--	--	Subtilase family;; Fibronectin type-III domain;; Peptidase inhibitor I9;; PA domain	Subtilisin-like protease SBT1.1 OS=Arabidopsis thaliana OX=3702 GN=SBTI1.1 PE=1 SV=1	Cucumisin OS=Handroanthus impetiginosus OX=429701 GN=CDL12_11101 PE=3 SV=1	O	Posttranslational modification, protein turnover, chaperones	subtilisin-like protease SBT1.1 [Olea europaea var. sylvestris]
c71522.graph_c1	2	3	48	30	0.34	0.63	8.73	5.58	0.00994848599294937	2.6016324419896	up	[L]	Replication, recombination and repair	Molecular Function: RNA binding (GO:0003723);; Molecular Function: RNA helicase activity (GO:0003724);; Molecular Function: ATP binding (GO:0005524);;	K13179|1.3e-45|mesc:110617762|K13179 ATP-dependent RNA helicase DDX18/HAS1 [EC:3.6.4.13] | (RefSeq) DEAD-box ATP-dependent RNA helicase 27	[A]	RNA processing and modification	DEAD/DEAH box helicase	DEAD-box ATP-dependent RNA helicase 51 OS=Arabidopsis thaliana OX=3702 GN=RH51 PE=2 SV=1	Uncharacterized protein OS=Manihot esculenta OX=3983 GN=MANES_06G049200 PE=3 SV=1	A	RNA processing and modification	DEAD-box ATP-dependent RNA helicase 27 [Manihot esculenta]
c63982.graph_c0	1	1	41	49	0.11	0.14	3.56	4.04	0.000281559381616911	3.39894762701533	up	--	--	--	--	--	--	Remorin, C-terminal region	--	Remorin_C domain-containing protein (Fragment) OS=Rhododendron williamsianum OX=262921 GN=C3L33_13674 PE=3 SV=1	S	Function unknown	uncharacterized protein LOC105156505 [Sesamum indicum]
c75840.graph_c0	322	265	123	111	10.84	10.45	4.25	3.81	0.00238635511848449	-1.39374959774236	down	[T]	Signal transduction mechanisms	Molecular Function: ubiquitin-protein transferase activity (GO:0004842);; Cellular Component: nucleus (GO:0005634);; Cellular Component: cytoplasm (GO:0005737);;	K10260|5.4e-17|mpp:MICPUCDRAFT_56233|K10260 F-box and WD-40 domain protein 7 | (RefSeq) WD40 repeat protein	[S]	Function unknown	U-box domain;; Armadillo/beta-catenin-like repeat	U-box domain-containing protein 16 OS=Arabidopsis thaliana OX=3702 GN=PUB16 PE=2 SV=1	RING-type E3 ubiquitin transferase OS=Erythranthe guttata OX=4155 GN=MIMGU_mgv1a002394mg PE=4 SV=1	S	Function unknown	U-box domain-containing protein 16-like [Olea europaea var. sylvestris]
c76943.graph_c1	994	228	23	69	33.64	9.39	0.83	2.51	3.3708921373702e-05	-3.15652060441037	down	[I]	Lipid transport and metabolism	Biological Process: lipid metabolic process (GO:0006629);;	--	[I]	Lipid transport and metabolism	Lipase (class 3)	Triacylglycerol lipase OBL1 OS=Nicotiana tabacum OX=4097 GN=OBL1 PE=1 SV=1	Lipase_3 domain-containing protein OS=Dorcoceras hygrometricum OX=472368 GN=F511_08212 PE=4 SV=1	G	Carbohydrate transport and metabolism	uncharacterized protein LOC111401012 [Olea europaea var. sylvestris]
c83086.graph_c0	324	140	43	18	8.68	4.41	1.18	0.49	0.000355196006411142	-2.5851178324713	down	--	--	--	K05666|4.3e-24|cann:107874343|K05666 ATP-binding cassette, subfamily C (CFTR/MRP), member 2 | (RefSeq) ABC transporter C family member 10-like	[R]	General function prediction only	Reverse transcriptase (RNA-dependent DNA polymerase)	Retrovirus-related Pol polyprotein from transposon TNT 1-94 OS=Nicotiana tabacum OX=4097 PE=2 SV=1	OSJNBa0061C06.9 protein OS=Oryza sativa subsp. japonica OX=39947 GN=OSJNBa0061C06.9 PE=4 SV=1	T	Signal transduction mechanisms	OSJNBa0061C06.9 [Oryza sativa Japonica Group]
c45201.graph_c0	922	635	280	121	92.14	75.82	29.21	12.68	0.00178435207606433	-1.88904005735172	down	--	--	Cellular Component: integral component of membrane (GO:0016021);;	--	--	--	--	--	Uncharacterized protein OS=Handroanthus impetiginosus OX=429701 GN=CDL12_26199 PE=4 SV=1	--	--	uncharacterized protein LOC111372763 [Olea europaea var. sylvestris]
c60054.graph_c0	1722	1633	732	786	51.91	58.48	22.57	24.14	2.52579411221206e-05	-1.26015749794616	down	--	--	Cellular Component: proteasome complex (GO:0000502);; Cellular Component: integral component of membrane (GO:0016021);;	K15503|6.1e-09|cqi:110720991|K15503 serine/threonine-protein phosphatase 6 regulatory ankyrin repeat subunit B | (RefSeq) uncharacterized protein LOC110720991	[R]	General function prediction only	Ankyrin repeats (3 copies);; Ankyrin repeats (many copies);; Domain of unknown function;; Ankyrin repeats (many copies);; Ankyrin repeat;; Ankyrin repeat	Ankyrin repeat-containing protein ITN1 OS=Arabidopsis thaliana OX=3702 GN=ITN1 PE=1 SV=1	26S proteasome regulatory complex, subunit PSMD10 OS=Handroanthus impetiginosus OX=429701 GN=CDL12_29339 PE=4 SV=1	S	Function unknown	ankyrin repeat-containing protein ITN1-like [Olea europaea var. sylvestris]
c76709.graph_c0	64	63	8	15	2.8	2.97	0.31	0.6	0.0090073760625192	-2.16703730599857	down	--	--	Molecular Function: protein binding (GO:0005515);; Cellular Component: cellular_component (GO:0005575);; Cellular Component: intracellular (GO:0005622);; Cellular Component: obsolete cell (GO:0005623);; Cellular Component: cytoplasm (GO:0005737);; Cellular Component: cytosol (GO:0005829);; Cellular Component: cytoskeleton (GO:0005856);; Cellular Component: microtubule associated complex (GO:00058…	--	--	--	IQ calmodulin-binding motif;; Protein of unknown function (DUF4005)	Protein IQ-DOMAIN 20 OS=Arabidopsis thaliana OX=3702 GN=IQD20 PE=1 SV=1	DUF4005 domain-containing protein OS=Coffea canephora OX=49390 GN=GSCOC_T00026128001 PE=4 SV=1	S	Function unknown	protein IQ-DOMAIN 14-like [Olea europaea var. sylvestris]
c73166.graph_c0	1	2	78	42	0.06	0.14	4.78	2.56	0.00011423180404906	3.4888148933468	up	--	--	Molecular Function: metal ion binding (GO:0046872);;	K11380|7.2e-166|oeu:111402555|K11380 NuA3 HAT complex component NTO1 | (RefSeq) protein Jade-1	[R]	General function prediction only	PHD-zinc-finger like domain;; PHD-like zinc-binding domain;; PHD-finger;; PHD-finger	Histone-lysine N-methyltransferase TRX1 OS=Oryza sativa subsp. japonica OX=39947 GN=TRX1 PE=1 SV=1	Uncharacterized protein OS=Handroanthus impetiginosus OX=429701 GN=CDL12_07506 PE=4 SV=1	S	Function unknown	protein Jade-1 [Olea europaea var. sylvestris]
c54389.graph_c0	0	0	33	33	0	0	4.12	4.16	0.000888975283495714	3.39122027050757	up	--	--	Biological Process: transcription, DNA-templated (GO:0006351);; Molecular Function: sequence-specific DNA binding (GO:0043565);;	K14431|5.1e-07|obr:102711371|K14431 transcription factor TGA | (RefSeq) transcription factor TGA6-like	--	--	Seed dormancy control	Protein DOG1-like 4 OS=Arabidopsis thaliana OX=3702 GN=DOGL4 PE=1 SV=1	DOG1 domain-containing protein OS=Camellia sinensis var. sinensis OX=542762 GN=TEA_009410 PE=4 SV=1	S	Function unknown	protein DOG1-like 4 [Olea europaea var. sylvestris]
c76573.graph_c4	305	146	74	43	10.37	5.88	2.58	1.49	0.00901446968011434	-1.82743562523039	down	--	--	Molecular Function: molecular_function (GO:0003674);; Molecular Function: actin binding (GO:0003779);; Molecular Function: actin monomer binding (GO:0003785);; Molecular Function: binding (GO:0005488);; Molecular Function: protein binding (GO:0005515);; Cellular Component: cellular_component (GO:0005575);; Cellular Component: intracellular (GO:0005622);; Cellular Component: obsolete cell (GO:0005…	K01595|4.2e-28|pda:103701209|K01595 phosphoenolpyruvate carboxylase [EC:4.1.1.31] | (RefSeq) SCAR-like protein 2	--	--	--	Scar-like domain-containing protein WAVE 5 OS=Arabidopsis thaliana OX=3702 GN=WAVE5 PE=1 SV=2	Protein SCAR OS=Handroanthus impetiginosus OX=429701 GN=CDL12_07745 PE=3 SV=1	S	Function unknown	protein SCAR3-like isoform X7 [Olea europaea var. sylvestris]
c77096.graph_c2	114	109	298	389	5.81	6.54	15.66	20.31	0.00225519275374277	1.40088309343064	up	[G]	Carbohydrate transport and metabolism	Molecular Function: alpha,alpha-trehalose-phosphate synthase (UDP-forming) activity (GO:0003825);; Biological Process: trehalose biosynthetic process (GO:0005992);;	K16055|6.3e-291|oeu:111403346|K16055 trehalose 6-phosphate synthase/phosphatase [EC:2.4.1.15 3.1.3.12] | (RefSeq) probable alpha,alpha-trehalose-phosphate synthase [UDP-forming] 9	[G]	Carbohydrate transport and metabolism	Glycosyltransferase family 20;; Trehalose-phosphatase	Probable alpha,alpha-trehalose-phosphate synthase [UDP-forming] 9 OS=Arabidopsis thaliana OX=3702 GN=TPS9 PE=2 SV=1	Trehalose-6-phosphate synthase component TPS1 OS=Handroanthus impetiginosus OX=429701 GN=CDL12_10480 PE=3 SV=1	G	Carbohydrate transport and metabolism	probable alpha,alpha-trehalose-phosphate synthase [UDP-forming] 9 [Olea europaea var. sylvestris]
c75671.graph_c0	32	9	153	320	0.77	0.25	3.75	7.74	0.000143709791915844	2.83507418153201	up	[O]	Posttranslational modification, protein turnover, chaperones	Molecular Function: protein kinase activity (GO:0004672);; Molecular Function: ATP binding (GO:0005524);; Cellular Component: integral component of membrane (GO:0016021);;	K22911|1.7e-29|spen:107031166|K22911 thiamine phosphate phosphatase / amino-HMP aminohydrolase [EC:3.1.3.100 3.5.99.-] | (RefSeq) bifunctional TH2 protein, mitochondrial	--	--	Leucine rich repeat;; Leucine Rich repeats (2 copies);; Protein tyrosine and serine/threonine kinase;; Protein kinase domain;; Leucine Rich Repeat;; Leucine rich repeat N-terminal domain;; Leucine Rich repeat	Probably inactive leucine-rich repeat receptor-like protein kinase At2g25790 OS=Arabidopsis thaliana OX=3702 GN=At2g25790 PE=1 SV=1	Protein kinase domain-containing protein OS=Davidia involucrata OX=16924 GN=Din_000811 PE=4 SV=1	T	Signal transduction mechanisms	probably inactive leucine-rich repeat receptor-like protein kinase At2g25790 [Olea europaea var. sylvestris]
c78498.graph_c0	0	4	51	53	0	0.69	7.95	8.35	0.00654129487363234	2.81261506148673	up	--	--	--	--	--	--	--	--	Uncharacterized protein OS=Handroanthus impetiginosus OX=429701 GN=CDL12_13486 PE=4 SV=1	S	Function unknown	uncharacterized protein LOC111403618 [Olea europaea var. sylvestris]
c81357.graph_c0	516	392	1639	1408	27.42	18.11	79.01	58.28	1.07951056287836e-05	1.55761878150838	up	--	--	Molecular Function: anaphase-promoting complex binding (GO:0010997);; Molecular Function: ubiquitin-protein transferase activator activity (GO:0097027);; Biological Process: positive regulation of ubiquitin protein ligase activity (GO:1904668);;	K03363|1.4e-245|sind:105160231|K03363 cell division cycle 20, cofactor of APC complex | (RefSeq) cell division cycle 20.2, cofactor of APC complex	[DO]	--	WD domain, G-beta repeat;; Anaphase-promoting complex subunit 4 WD40 domain;; Eukaryotic translation initiation factor eIF2A;; Plant transposon protein;; DDE superfamily endonuclease	Cell division cycle 20.1, cofactor of APC complex OS=Arabidopsis thaliana OX=3702 GN=CDC20-1 PE=1 SV=1	Anaphase promoting complex, Cdc20, Cdh1, and Ama1 subunits OS=Handroanthus impetiginosus OX=429701 GN=CDL12_24708 PE=3 SV=1	--	--	Anaphase promoting complex, Cdc20, Cdh1, and Ama1 subunits [Handroanthus impetiginosus]
c80922.graph_c0	34	34	219	215	2.01	3.24	13.07	15.22	2.13520583560076e-06	2.35000059292119	up	[Q]	Secondary metabolites biosynthesis, transport and catabolism	Molecular Function: oxidoreductase activity (GO:0016491);; Molecular Function: metal ion binding (GO:0046872);;	K13229|5.6e-71|ats:109766943|K13229 2,4-dihydroxy-1,4-benzoxazin-3-one-glucoside dioxygenase [EC:1.14.11.59] | (RefSeq) LOC109766943; DIBOA-glucoside dioxygenase BX6-like	[QR]	--	2OG-Fe(II) oxygenase superfamily;; non-haem dioxygenase in morphine synthesis N-terminal	1-aminocyclopropane-1-carboxylate oxidase homolog 11 OS=Arabidopsis thaliana OX=3702 GN=At5g59530 PE=2 SV=1	1-aminocyclopropane-1-carboxylate oxidase1-like OS=Dorcoceras hygrometricum OX=472368 GN=F511_08246 PE=3 SV=1	Q	Secondary metabolites biosynthesis, transport and catabolism	1-aminocyclopropane-1-carboxylate oxidase homolog 11-like [Sesamum indicum]
c82104.graph_c0	62	110	12830	6899	2.53	5.27	538.69	287.1	4.38307101561621e-38	6.14139501912958	up	[O]	Posttranslational modification, protein turnover, chaperones	Molecular Function: cysteine-type endopeptidase activity (GO:0004197);; Cellular Component: vacuole (GO:0005773);; Biological Process: vacuolar protein processing (GO:0006624);; Biological Process: proteolysis involved in cellular protein catabolic process (GO:0051603);;	K01369|5.5e-249|oeu:111393200|K01369 legumain [EC:3.4.22.34] | (RefSeq) vacuolar-processing enzyme	[O]	Posttranslational modification, protein turnover, chaperones	Peptidase C13 family;; Caspase domain	Vacuolar-processing enzyme OS=Ricinus communis OX=3988 PE=1 SV=1	Uncharacterized protein OS=Erythranthe guttata OX=4155 GN=MIMGU_mgv1a018579mg PE=3 SV=1	O	Posttranslational modification, protein turnover, chaperones	vacuolar-processing enzyme [Olea europaea var. sylvestris]
c71753.graph_c0	28	54	4	2	2.88	6.51	0.42	0.21	0.00619050655850879	-2.70698885336549	down	--	--	Cellular Component: nucleus (GO:0005634);; Biological Process: negative regulation of transcription, DNA-templated (GO:0045892);;	K01870|2.3e-11|smo:SELMODRAFT_437676|K01870 isoleucyl-tRNA synthetase [EC:6.1.1.5] | (RefSeq) hypothetical protein	--	--	Transcriptional repressor, ovate	Transcription repressor OFP6 OS=Arabidopsis thaliana OX=3702 GN=OFP6 PE=1 SV=1	Transcription repressor OS=Handroanthus impetiginosus OX=429701 GN=CDL12_02052 PE=4 SV=1	S	Function unknown	transcription repressor OFP6-like [Olea europaea var. sylvestris]
c85858.graph_c0	35	27	2	0	11.67	11.49	0.74	0	0.00770757960812211	-2.83661070016038	down	--	--	Cellular Component: photosystem I (GO:0009522);; Cellular Component: photosystem II (GO:0009523);; Cellular Component: chloroplast thylakoid membrane (GO:0009535);; Biological Process: photosynthesis, light harvesting (GO:0009765);; Cellular Component: integral component of membrane (GO:0016021);; Molecular Function: chlorophyll binding (GO:0016168);; Biological Process: protein-chromophore linka…	K08912|2.8e-36|oeu:111412220|K08912 light-harvesting complex II chlorophyll a/b binding protein 1 | (RefSeq) chlorophyll a-b binding protein 21, chloroplastic-like	--	--	--	Chlorophyll a-b binding protein 40, chloroplastic OS=Nicotiana tabacum OX=4097 GN=CAB40 PE=2 SV=1	Chlorophyll a-b binding protein, chloroplastic OS=Punica granatum OX=22663 GN=CDL15_Pgr001161 PE=3 SV=1	C	Energy production and conversion	chlorophyll a-b binding protein 21, chloroplastic-like [Olea europaea var. sylvestris]
c80760.graph_c0	19	30	131	145	0.73	1.36	5.21	5.96	0.00158241165746688	2.0777551728703	up	--	--	Biological Process: cell cycle checkpoint (GO:0000075);; Biological Process: DNA replication checkpoint (GO:0000076);; Molecular Function: molecular_function (GO:0003674);; Molecular Function: catalytic activity (GO:0003824);; Molecular Function: protein kinase activity (GO:0004672);; Molecular Function: protein serine/threonine kinase activity (GO:0004674);; Molecular Function: cyclin-dependent …	K10727|1.3e-232|oeu:111391922|K10727 chromatin licensing and DNA replication factor 1 | (RefSeq) CDT1-like protein a, chloroplastic	[L]	Replication, recombination and repair	DNA replication factor Cdt1 C-terminal domain;; DNA replication factor CDT1 like	CDT1-like protein a, chloroplastic OS=Arabidopsis thaliana OX=3702 GN=CDT1A PE=1 SV=1	CDT1 domain-containing protein OS=Nyssa sinensis OX=561372 GN=F0562_002449 PE=3 SV=1	L	Replication, recombination and repair	CDT1-like protein a, chloroplastic [Olea europaea var. sylvestris]
c45115.graph_c0	422	465	146	216	31.18	40.7	11.18	16.52	0.00320226417621332	-1.37708965237052	down	[O]	Posttranslational modification, protein turnover, chaperones	Molecular Function: ATP binding (GO:0005524);;	K03283|2.4e-183|oeu:111401920|K03283 heat shock 70kDa protein 1/2/6/8 | (RefSeq) heat shock 70 kDa protein	[O]	Posttranslational modification, protein turnover, chaperones	Hsp70 protein	Heat shock 70 kDa protein OS=Glycine max OX=3847 GN=HSP70 PE=3 SV=1	Molecular chaperones GRP78/BiP/KAR2, HSP70 superfamily OS=Handroanthus impetiginosus OX=429701 GN=CDL12_22926 PE=3 SV=1	O	Posttranslational modification, protein turnover, chaperones	heat shock 70 kDa protein [Olea europaea var. sylvestris]
c78990.graph_c0	740	419	173	156	24.08	15.97	5.78	5.17	9.97660494321068e-05	-1.83128930520757	down	--	--	Cellular Component: integral component of membrane (GO:0016021);;	K23877|1.5e-41|mtr:MTR_7g033230|K23877 xyloglucan O-acetyltransferase | (RefSeq) Pmr5/Cas1p GDSL/SGNH-like acyl-esterase family protein	--	--	GDSL/SGNH-like Acyl-Esterase family found in Pmr5 and Cas1p;; PMR5 N terminal Domain	Protein trichome birefringence-like 2 OS=Arabidopsis thaliana OX=3702 GN=TBL2 PE=2 SV=1	PMR5N domain-containing protein OS=Handroanthus impetiginosus OX=429701 GN=CDL12_08338 PE=3 SV=1	S	Function unknown	hypothetical protein CDL12_08338 [Handroanthus impetiginosus]
c30081.graph_c0	94	32	0	1	13.13	5.4	0	0.15	1.24550175979655e-05	-4.01729566844554	down	--	--	--	--	--	--	--	--	Uncharacterized protein OS=Nicotiana attenuata OX=49451 GN=A4A49_14972 PE=4 SV=1	--	--	classical arabinogalactan protein 26-like [Olea europaea var. sylvestris]
c70574.graph_c0	0	0	31	31	0	0	4.48	4.54	0.00150507437822481	3.28924274425271	up	--	--	Molecular Function: nucleic acid binding (GO:0003676);; Molecular Function: zinc ion binding (GO:0008270);; Biological Process: DNA integration (GO:0015074);;	--	--	--	gag-polypeptide of LTR copia-type;; Zinc knuckle	--	Retrovirus-related Pol polyprotein from transposon TNT 1-94 OS=Vitis vinifera OX=29760 GN=POLX_2689 PE=4 SV=1	S	Function unknown	PREDICTED: uncharacterized protein LOC107059194 [Solanum tuberosum]
c71352.graph_c1	444	107	42	17	35	10	3.43	1.39	0.00120448925545365	-2.66951439383995	down	--	--	Molecular Function: calcium ion binding (GO:0005509);;	--	--	--	--	--	Uncharacterized protein OS=Salvia splendens OX=180675 GN=Saspl_016104 PE=4 SV=1	S	Function unknown	uncharacterized protein LOC111410105 [Olea europaea var. sylvestris]
c76383.graph_c0	45	63	202	230	1.04	1.69	4.77	5.31	0.00253699038443891	1.70253185270904	up	--	--	Molecular Function: nucleic acid binding (GO:0003676);; Biological Process: gene silencing by RNA (GO:0031047);;	K11593|0.0e+00|oeu:111398916|K11593 eukaryotic translation initiation factor 2C | (RefSeq) protein argonaute 7	[J]	Translation, ribosomal structure and biogenesis	Piwi domain;; N-terminal domain of argonaute;; PAZ domain;; Argonaute linker 1 domain	Protein argonaute 7 OS=Arabidopsis thaliana OX=3702 GN=AGO7 PE=2 SV=1	Uncharacterized protein OS=Nyssa sinensis OX=561372 GN=F0562_033816 PE=3 SV=1	J	Translation, ribosomal structure and biogenesis	protein argonaute 7 [Olea europaea var. sylvestris]
c61553.graph_c0	362	292	1048	1015	47.04	45.67	143.17	140.27	1.26883516541239e-05	1.4721595747224	up	--	--	--	K03686|2.5e-35|ats:109775519|K03686 molecular chaperone DnaJ | (RefSeq) uncharacterized protein LOC109775519	--	--	Domain of unknown function (DUF4787)	--	Uncharacterized protein OS=Handroanthus impetiginosus OX=429701 GN=CDL12_17051 PE=4 SV=1	S	Function unknown	uncharacterized protein LOC111385422 [Olea europaea var. sylvestris]
c81931.graph_c0	9	10	315	167	0.23	0.3	8.27	4.33	3.03624017913702e-10	3.91829946370051	up	--	--	Cellular Component: microtubule (GO:0005874);; Molecular Function: microtubule binding (GO:0008017);;	--	--	--	HEAT repeat;; HEAT repeats;; HEAT repeat associated with sister chromatid cohesion	TORTIFOLIA1-like protein 2 OS=Arabidopsis thaliana OX=3702 GN=TOR1L2 PE=4 SV=1	TOG domain-containing protein OS=Salvia splendens OX=180675 GN=Saspl_019442 PE=4 SV=1	S	Function unknown	TORTIFOLIA1-like protein 2 isoform X2 [Olea europaea var. sylvestris]
c76259.graph_c0	495	1136	165	207	26.88	71.93	11.38	11.6	0.000365919505220898	-2.09748777898323	down	[T]	Signal transduction mechanisms	Molecular Function: protein serine/threonine kinase activity (GO:0004674);; Molecular Function: ATP binding (GO:0005524);;	K08286|1.2e-145|zju:107412708|K08286 protein-serine/threonine kinase [EC:2.7.11.-] | (RefSeq) serine/threonine-protein kinase UCN-like	[R]	General function prediction only	Protein kinase domain;; Protein tyrosine and serine/threonine kinase	Serine/threonine-protein kinase UCNL OS=Arabidopsis thaliana OX=3702 GN=UCNL PE=2 SV=1	Putative serine/threonine-protein kinase UCNL (Fragment) OS=Davidia involucrata OX=16924 GN=Din_002980 PE=3 SV=1	T	Signal transduction mechanisms	serine/threonine-protein kinase UCNL-like [Olea europaea var. sylvestris]
c68243.graph_c2	191	60	1065	501	29.1	11.08	171.59	82.1	0.00218874658999684	2.20380956384241	up	--	--	Biological Process: galactose metabolic process (GO:0006012);; Molecular Function: inositol 3-alpha-galactosyltransferase activity (GO:0047216);;	K18819|1.0e-125|oeu:111396176|K18819 inositol 3-alpha-galactosyltransferase [EC:2.4.1.123] | (RefSeq) galactinol synthase 1-like	[G]	Carbohydrate transport and metabolism	Glycosyl transferase family 8	Galactinol synthase 1 OS=Ajuga reptans OX=38596 GN=GOLS1 PE=1 SV=1	Hexosyltransferase OS=Verbascum phoeniceum OX=441205 GN=GAS2 PE=2 SV=1	H	Coenzyme transport and metabolism	galactinol synthase 1-like [Olea europaea var. sylvestris]
c85556.graph_c0	338	276	41	13	9.05	8.58	1.08	0.35	1.0050894589705e-06	-3.156164869687	down	[ET]	--	Molecular Function: ligand-gated ion channel activity (GO:0015276);; Cellular Component: integral component of membrane (GO:0016021);;	K05387|2.4e-238|oeu:111378980|K05387 glutamate receptor, ionotropic, plant | (RefSeq) glutamate receptor 2.2-like	[PET]	--	Receptor family ligand binding region;; Periplasmic binding protein;; Ligand-gated ion channel;; Bacterial extracellular solute-binding proteins, family 3	Glutamate receptor 2.2 OS=Arabidopsis thaliana OX=3702 GN=GLR2.2 PE=2 SV=1	Glutamate-gated kainate-type ion channel receptor subunit GluR5 OS=Handroanthus impetiginosus OX=429701 GN=CDL12_10921 PE=3 SV=1	P	Inorganic ion transport and metabolism	glutamate receptor 2.2-like [Olea europaea var. sylvestris]
c68647.graph_c0	68	71	214	275	10.19	12.87	34.03	44.27	0.00208131242446083	1.56130781914603	up	--	--	Biological Process: regulation of systemic acquired resistance (GO:0010112);;	--	--	--	NPR1 interacting	--	Putative NPR1/NH1-interacting protein OS=Rosa chinensis OX=74649 GN=RchiOBHm_Chr3g0457951 PE=3 SV=1	--	--	protein NIM1-INTERACTING 3 [Rosa chinensis]
c79915.graph_c0	4869	4407	1409	1573	209.49	221.66	61.39	68.37	3.50108556566517e-11	-1.74555014023482	down	--	--	Molecular Function: glycerol-3-phosphate O-acyltransferase activity (GO:0004366);; Cellular Component: integral component of membrane (GO:0016021);; Molecular Function: sn-1-glycerol-3-phosphate C16:0-DCA-CoA acyl transferase activity (GO:0102420);;	K13508|7.7e-264|oeu:111411720|K13508 glycerol-3-phosphate acyltransferase [EC:2.3.1.15 2.3.1.198] | (RefSeq) probable glycerol-3-phosphate acyltransferase 8	--	--	haloacid dehalogenase-like hydrolase;; Acyltransferase	Glycerol-3-phosphate 2-O-acyltransferase 4 OS=Arabidopsis thaliana OX=3702 GN=GPAT4 PE=1 SV=1	Glycerol-3-phosphate 1-O-acyltransferase OS=Handroanthus impetiginosus OX=429701 GN=CDL12_21632 PE=4 SV=1	I	Lipid transport and metabolism	probable glycerol-3-phosphate acyltransferase 8 [Olea europaea var. sylvestris]
c63052.graph_c0	458	34	3	1	36.17	2.98	0.21	0.07	2.00368244856005e-06	-4.29207040463423	down	[Q]	Secondary metabolites biosynthesis, transport and catabolism	Molecular Function: metal ion binding (GO:0046872);; Molecular Function: C-19 gibberellin 2-beta-dioxygenase activity (GO:0052634);;	K04125|5.2e-133|oeu:111370978|K04125 gibberellin 2beta-dioxygenase [EC:1.14.11.13] | (RefSeq) gibberellin 2-beta-dioxygenase 1-like	[QR]	--	2OG-Fe(II) oxygenase superfamily;; non-haem dioxygenase in morphine synthesis N-terminal;; 2OG-Fe(II) oxygenase superfamily	Gibberellin 2-beta-dioxygenase 1 OS=Pisum sativum OX=3888 GN=GA2OX1 PE=1 SV=1	Putative gibberellin 2-oxidase 2 OS=Davidia involucrata OX=16924 GN=Din_011552 PE=3 SV=1	Q	Secondary metabolites biosynthesis, transport and catabolism	gibberellin 2-beta-dioxygenase 1-like [Olea europaea var. sylvestris]
c82985.graph_c1	174	257	598	685	10.17	19.1	38.64	47.05	0.00622219405926399	1.33875661945616	up	--	--	Cellular Component: integral component of membrane (GO:0016021);;	--	[TR]	--	TLC domain	--	TLC domain-containing protein OS=Erythranthe guttata OX=4155 GN=MIMGU_mgv1a011912mg PE=4 SV=1	T	Signal transduction mechanisms	PREDICTED: transmembrane protein 56-B-like [Erythranthe guttata]
c29526.graph_c0	48	23	331	143	4.4	2.51	31.59	13.68	0.00229428349656658	2.25470478578067	up	--	--	Molecular Function: ATP binding (GO:0005524);; Molecular Function: transferase activity (GO:0016740);;	K06688|3.4e-93|oeu:111400861|K06688 ubiquitin-conjugating enzyme E2 C [EC:2.3.2.23] | (RefSeq) ubiquitin-conjugating enzyme E2 20-like	[O]	Posttranslational modification, protein turnover, chaperones	Ubiquitin-conjugating enzyme	Ubiquitin-conjugating enzyme E2 19 OS=Arabidopsis thaliana OX=3702 GN=UBC19 PE=1 SV=1	UBC core domain-containing protein OS=Nyssa sinensis OX=561372 GN=F0562_001506 PE=3 SV=1	O	Posttranslational modification, protein turnover, chaperones	ubiquitin-conjugating enzyme E2 20-like [Olea europaea var. sylvestris]
c72466.graph_c0	6	0	143	174	0.43	0	12.26	17.07	3.21970327692396e-08	4.26887798424877	up	[V]	Defense mechanisms	Molecular Function: antiporter activity (GO:0015297);; Cellular Component: integral component of membrane (GO:0016021);; Molecular Function: xenobiotic transmembrane transporter activity (GO:0042910);;	K20456|7.8e-36|smo:SELMODRAFT_417928|K20456 oxysterol-binding protein 1 | (RefSeq) hypothetical protein	[R]	General function prediction only	MatE;; Polysaccharide biosynthesis C-terminal domain;; Lipid II flippase MurJ	Protein DETOXIFICATION 42 OS=Arabidopsis thaliana OX=3702 GN=DTX42 PE=2 SV=2	Protein DETOXIFICATION OS=Handroanthus impetiginosus OX=429701 GN=CDL12_15035 PE=3 SV=1	V	Defense mechanisms	protein DETOXIFICATION 42 [Olea europaea var. sylvestris]
c69193.graph_c0	0	1	69	35	0	0.04	2.3	1.16	0.000134225740349499	3.64266139654189	up	--	--	Biological Process: proteolysis (GO:0006508);; Molecular Function: cysteine-type peptidase activity (GO:0008234);;	--	--	--	Ulp1 protease family, C-terminal catalytic domain	--	Ulp1 protease family, C-terminal catalytic domain containing protein OS=Trema orientale OX=63057 GN=TorRG33x02_286710 PE=3 SV=1	--	--	uncharacterized protein LOC111381445 [Olea europaea var. sylvestris]
c74717.graph_c0	14	17	367	535	0.69	0.99	19.59	27.47	8.69847479171243e-20	4.33259063585078	up	--	--	Molecular Function: DNA binding (GO:0003677);; Cellular Component: nucleus (GO:0005634);;	--	--	--	B3 DNA binding domain	--	Uncharacterized protein OS=Davidia involucrata OX=16924 GN=Din_000007 PE=4 SV=1	K	Transcription	B3 domain-containing protein Os02g0598200-like [Olea europaea var. sylvestris]
c71480.graph_c0	51	43	349	136	8.37	8.58	60.75	24.14	0.00812915554766226	1.95329528266897	up	--	--	Molecular Function: electron transfer activity (GO:0009055);;	--	--	--	Plastocyanin-like domain	Early nodulin-like protein 1 OS=Arabidopsis thaliana OX=3702 GN=At2g25060 PE=2 SV=2	Phytocyanin domain-containing protein OS=Nyssa sinensis OX=561372 GN=F0562_007438 PE=4 SV=1	S	Function unknown	early nodulin-like protein 1 [Olea europaea var. sylvestris]
c82134.graph_c0	1242	1122	3245	2805	50.15	52.96	134.33	115.97	0.000318267579685415	1.18334215008647	up	[IQ]	--	Molecular Function: 3-oxoacyl-[acyl-carrier-protein] synthase activity (GO:0004315);; Biological Process: fatty acid biosynthetic process (GO:0006633);;	K09458|3.8e-258|oeu:111386576|K09458 3-oxoacyl-[acyl-carrier-protein] synthase II [EC:2.3.1.179] | (RefSeq) 3-oxoacyl-[acyl-carrier-protein] synthase I, chloroplastic-like	[IQ]	--	Beta-ketoacyl synthase, N-terminal domain;; Beta-ketoacyl synthase, C-terminal domain;; Pathogenesis-related protein Bet v 1 family	3-oxoacyl-[acyl-carrier-protein] synthase I, chloroplastic OS=Arabidopsis thaliana OX=3702 GN=KAS1 PE=1 SV=2	Beta-ketoacyl-[acyl-carrier-protein] synthase I OS=Handroanthus impetiginosus OX=429701 GN=CDL12_03830 PE=3 SV=1	H	Coenzyme transport and metabolism	3-oxoacyl-[acyl-carrier-protein] synthase I, chloroplastic-like [Olea europaea var. sylvestris]
c74865.graph_c0	1068	497	298	235	64.3	34.98	18.54	14.48	0.00622219405926399	-1.55144656119378	down	--	--	Cellular Component: integral component of membrane (GO:0016021);;	--	--	--	Late embryogenesis abundant protein	--	LEA_2 domain-containing protein OS=Handroanthus impetiginosus OX=429701 GN=CDL12_21784 PE=4 SV=1	S	Function unknown	uncharacterized protein LOC111381295 [Olea europaea var. sylvestris]
c73785.graph_c0	3531	1771	587	439	161.26	95.23	27.57	20.57	4.05742049446916e-07	-2.33593244571949	down	--	--	Molecular Function: aspartic-type endopeptidase activity (GO:0004190);;	K22683|8.8e-68|nnu:104604031|K22683 aspartyl protease family protein [EC:3.4.23.-] | (RefSeq) aspartyl protease family protein 2-like	[O]	Posttranslational modification, protein turnover, chaperones	Xylanase inhibitor N-terminal;; Xylanase inhibitor C-terminal;; Eukaryotic aspartyl protease	Protein ASPARTIC PROTEASE IN GUARD CELL 1 OS=Arabidopsis thaliana OX=3702 GN=ASPG1 PE=1 SV=1	Aspartyl protease OS=Handroanthus impetiginosus OX=429701 GN=CDL12_30239 PE=3 SV=1	O	Posttranslational modification, protein turnover, chaperones	aspartyl protease family protein At5g10770-like isoform X1 [Olea europaea var. sylvestris]
c85964.graph_c0	6	11	63	73	1.16	2.61	13.01	15.48	0.00697583210752764	2.29820686910189	up	--	--	Molecular Function: monooxygenase activity (GO:0004497);; Molecular Function: iron ion binding (GO:0005506);; Cellular Component: integral component of membrane (GO:0016021);; Molecular Function: oxidoreductase activity, acting on paired donors, with incorporation or reduction of molecular oxygen (GO:0016705);; Molecular Function: heme binding (GO:0020037);;	K23136|3.4e-53|gra:105769156|K23136 fraxetin 5-hydroxylase [EC:1.14.14.164] | (RefSeq) uncharacterized LOC105769156	[Q]	Secondary metabolites biosynthesis, transport and catabolism	Cytochrome P450	Xanthotoxin 5-hydroxylase CYP82C2 OS=Arabidopsis thaliana OX=3702 GN=CYP82C2 PE=1 SV=2	Uncharacterized protein OS=Davidia involucrata OX=16924 GN=Din_043874 PE=3 SV=1	Q	Secondary metabolites biosynthesis, transport and catabolism	cytochrome P450 CYP82D47-like isoform X2 [Olea europaea var. sylvestris]
c56420.graph_c1	1292	367	195	129	61.72	20.62	9.59	6.3	0.00196769459417374	-2.15526283045618	down	[QV]	--	Molecular Function: monooxygenase activity (GO:0004497);; Molecular Function: iron ion binding (GO:0005506);; Cellular Component: integral component of membrane (GO:0016021);; Molecular Function: oxidoreductase activity, acting on paired donors, with incorporation or reduction of molecular oxygen (GO:0016705);; Molecular Function: heme binding (GO:0020037);;	K15472|3.6e-127|sot:102603857|K15472 premnaspirodiene oxygenase [EC:1.14.14.151] | (RefSeq) CYP71D4; premnaspirodiene oxygenase	[Q]	Secondary metabolites biosynthesis, transport and catabolism	Cytochrome P450	Premnaspirodiene oxygenase OS=Hyoscyamus muticus OX=35626 GN=CYP71D55 PE=1 SV=1	Cytochrome P450 CYP71D379 OS=Plectranthus barbatus OX=41228 PE=2 SV=1	Q	Secondary metabolites biosynthesis, transport and catabolism	premnaspirodiene oxygenase [Sesamum indicum]
c80993.graph_c0	152	82	6980	586	9.15	5.83	434.19	36.34	6.59510761065361e-06	3.72711591700423	up	[M]	Cell wall/membrane/envelope biogenesis	Biological Process: galactose metabolic process (GO:0006012);; Molecular Function: inositol 3-alpha-galactosyltransferase activity (GO:0047216);;	K18819|3.9e-180|oeu:111403393|K18819 inositol 3-alpha-galactosyltransferase [EC:2.4.1.123] | (RefSeq) galactinol synthase 1-like	[G]	Carbohydrate transport and metabolism	Glycosyl transferase family 8	Galactinol synthase 1 OS=Ajuga reptans OX=38596 GN=GOLS1 PE=1 SV=1	Hexosyltransferase OS=Theobroma cacao OX=3641 GN=TCM_010389 PE=3 SV=1	G	Carbohydrate transport and metabolism	galactinol synthase 1-like [Olea europaea var. sylvestris]
c65905.graph_c0	105	120	336	467	5.37	7.21	17.63	24.36	0.000649197889009643	1.58913689655192	up	--	--	Molecular Function: protein binding (GO:0005515);;	--	--	--	Protein of unknown function (DUF4005);; IQ calmodulin-binding motif	Protein IQ-DOMAIN 14 OS=Arabidopsis thaliana OX=3702 GN=IQD14 PE=1 SV=1	DUF4005 domain-containing protein OS=Handroanthus impetiginosus OX=429701 GN=CDL12_10459 PE=4 SV=1	S	Function unknown	protein IQ-DOMAIN 14 [Olea europaea var. sylvestris]
c56367.graph_c1	2	3	175	131	0.44	0.81	40.95	31.69	2.02679725711113e-11	4.64487708749503	up	[O]	Posttranslational modification, protein turnover, chaperones	Molecular Function: cysteine-type peptidase activity (GO:0008234);;	K16292|8.5e-91|oeu:111382736|K16292 KDEL-tailed cysteine endopeptidase [EC:3.4.22.-] | (RefSeq) vignain-like	[O]	Posttranslational modification, protein turnover, chaperones	Papain family cysteine protease	Vignain OS=Ricinus communis OX=3988 GN=CYSEP PE=1 SV=1	KDDL-tailed cysteine proteinase CP4 OS=Coffea canephora OX=49390 GN=CP4 PE=2 SV=1	O	Posttranslational modification, protein turnover, chaperones	vignain-like [Olea europaea var. sylvestris]
c70663.graph_c0	2	1	57	42	0.09	0.05	2.73	2.03	0.00033445323067937	3.30501997794052	up	--	--	Cellular Component: chromosome, centromeric region (GO:0000775);; Cellular Component: kinetochore (GO:0000776);; Molecular Function: molecular_function (GO:0003674);; Molecular Function: binding (GO:0005488);; Molecular Function: protein binding (GO:0005515);; Cellular Component: cellular_component (GO:0005575);; Cellular Component: intracellular (GO:0005622);; Cellular Component: obsolete cell (…	K14963|4.4e-112|var:108321830|K14963 COMPASS component SWD3 | (RefSeq) myosin heavy chain kinase B-like	[R]	General function prediction only	WD domain, G-beta repeat;; Nucleoporin Nup120/160	Protein JINGUBANG OS=Arabidopsis thaliana OX=3702 GN=JGB PE=1 SV=1	WD_REPEATS_REGION domain-containing protein (Fragment) OS=Rhododendron williamsianum OX=262921 GN=C3L33_14655 PE=4 SV=1	S	Function unknown	protein JINGUBANG-like [Olea europaea var. sylvestris]
c81665.graph_c0	34	30	153	162	3.12	1.72	8.5	8.23	0.000414195295498115	1.97960160487529	up	--	--	Molecular Function: DNA-binding transcription factor activity (GO:0003700);; Biological Process: positive regulation of transcription, DNA-templated (GO:0045893);;	K14432|1.1e-32|oeu:111412978|K14432 ABA responsive element binding factor | (RefSeq) ABSCISIC ACID-INSENSITIVE 5-like protein 2	--	--	--	ABSCISIC ACID-INSENSITIVE 5-like protein 7 OS=Arabidopsis thaliana OX=3702 GN=ABF4 PE=1 SV=1	BZIP domain-containing protein OS=Handroanthus impetiginosus OX=429701 GN=CDL12_21030 PE=4 SV=1	K	Transcription	ABSCISIC ACID-INSENSITIVE 5-like protein 2 [Olea europaea var. sylvestris]
c80525.graph_c0	40683	29939	11630	17655	995.67	856.16	291.5	436.95	0.00042361748338658	-1.36340154668326	down	--	--	Molecular Function: oxidoreductase activity, acting on single donors with incorporation of molecular oxygen, incorporation of two atoms of oxygen (GO:0016702);; Biological Process: oxylipin biosynthetic process (GO:0031408);; Molecular Function: metal ion binding (GO:0046872);;	K00454|0.0e+00|oeu:111393284|K00454 lipoxygenase [EC:1.13.11.12] | (RefSeq) linoleate 13S-lipoxygenase 2-1, chloroplastic-like	--	--	Lipoxygenase;; PLAT/LH2 domain	Linoleate 13S-lipoxygenase 2-1, chloroplastic OS=Solanum tuberosum OX=4113 GN=LOX2.1 PE=1 SV=1	Lipoxygenase OS=Fraxinus mandshurica OX=56029 GN=LOX2 PE=2 SV=1	E	Amino acid transport and metabolism	lipoxygenase 2 [Fraxinus mandshurica]
c82434.graph_c0	189	146	702	710	3.7	3.33	14.07	14.02	1.52431135916708e-07	1.8664985319317	up	--	--	Cellular Component: chromatin (GO:0000785);; Molecular Function: transcription regulatory region sequence-specific DNA binding (GO:0000976);; Cellular Component: nucleus (GO:0005634);; Biological Process: regulation of transcription, DNA-templated (GO:0006355);; Molecular Function: chromatin DNA binding (GO:0031490);; Molecular Function: histone demethylase activity (H3-K9 specific) (GO:0032454);…	K15601|0.0e+00|sind:105175293|K15601 [histone H3]-dimethyl-L-lysine9 demethylase [EC:1.14.11.65] | (RefSeq) lysine-specific demethylase JMJ25 isoform X1	[K]	Transcription	JmjC domain, hydroxylase;; Zinc-finger domain of monoamine-oxidase A repressor R1	Lysine-specific demethylase JMJ25 OS=Arabidopsis thaliana OX=3702 GN=JMJ25 PE=1 SV=1	JmjC domain-containing protein OS=Erythranthe guttata OX=4155 GN=MIMGU_mgv1a000745mg PE=4 SV=1	K	Transcription	lysine-specific demethylase JMJ25 isoform X2 [Sesamum indicum]
c77011.graph_c0	9	5	1321	1214	0.37	0.24	53.65	49.19	1.70533902253654e-50	6.76631793944369	up	[M]	Cell wall/membrane/envelope biogenesis	Molecular Function: UDP-glucose 6-dehydrogenase activity (GO:0003979);; Molecular Function: NAD binding (GO:0051287);;	K00012|6.7e-266|oeu:111372378|K00012 UDPglucose 6-dehydrogenase [EC:1.1.1.22] | (RefSeq) UDP-glucose 6-dehydrogenase 1-like	[GT]	--	UDP-glucose/GDP-mannose dehydrogenase family, NAD binding domain;; UDP-glucose/GDP-mannose dehydrogenase family, UDP binding domain;; UDP-glucose/GDP-mannose dehydrogenase family, central domain	UDP-glucose 6-dehydrogenase 5 OS=Oryza sativa subsp. japonica OX=39947 GN=UGD5 PE=2 SV=1	UDP-glucose 6-dehydrogenase OS=Actinidia chinensis var. chinensis OX=1590841 GN=CEY00_Acc18324 PE=3 SV=1	--	--	UDP-glucose 6-dehydrogenase 5 [Actinidia chinensis var. chinensis]
c73000.graph_c1	230	255	58	80	12.61	16.47	3.28	4.5	0.000201154589287151	-1.84292118789075	down	--	--	Cellular Component: cellular_component (GO:0005575);; Cellular Component: obsolete cell (GO:0005623);; Cellular Component: plasma membrane (GO:0005886);; Cellular Component: membrane (GO:0016020);; Cellular Component: obsolete cell part (GO:0044464);; Cellular Component: cell periphery (GO:0071944);;	K19996|8.7e-101|atr:18449038|K19996 phosphatidylinositol transfer protein SFH5 | (RefSeq) patellin-3	[I]	Lipid transport and metabolism	CRAL/TRIO domain;; CRAL/TRIO, N-terminal domain	Patellin-6 OS=Arabidopsis thaliana OX=3702 GN=PATL6 PE=2 SV=1	Putative patellin-6 OS=Davidia involucrata OX=16924 GN=Din_002569 PE=3 SV=1	I	Lipid transport and metabolism	patellin-6 [Olea europaea var. sylvestris]
c70992.graph_c0	628	544	272	142	25.14	26.74	11.51	5.77	0.00757680469833911	-1.51381654950695	down	--	--	--	--	--	--	--	--	Uncharacterized protein OS=Handroanthus impetiginosus OX=429701 GN=CDL12_12937 PE=4 SV=1	--	--	mucin-5AC-like [Olea europaea var. sylvestris]
[truncated: 948 more rows]
