# Supplementary material for: Transcriptomic and Lipidomic Analysis of Lipids in Forsythia suspensa
Source: Front Genet. 2021 Oct 26;12:758326. doi: 10.3389/fgene.2021.758326 (PMC8575889; doi:10.3389/fgene.2021.758326)
Supplement: Supplementary file 1 [file DataSheet1.ZIP › ╘¡╩╝╩2╛▌╔╧┤1⁄2/transcriptomics-All_Database_annotation.xls]

## Sheet: Integrated_Function.anno
#GeneID	COG_class	COG_class_annotation	GO_annotation	KEGG_annotation	KOG_class	KOG_class_annotation	Pfam_annotation	Swissprot_annotation	TrEMBL_annotation	eggNOG_class	eggNOG_class_annotation	nr_annotation
c82269.graph_c3	--	--	--	--	--	--	Domain of unknown function (DUF966)	--	Auxin-regulated protein OS=Solanum tuberosum OX=4113 GN=102588152 PE=4 SV=1	S	Function unknown	protein UPSTREAM OF FLC-like [Olea europaea var. sylvestris]
c3578.graph_c0	--	--	Molecular Function: nucleic acid binding (GO:0003676);; Biological Process: DNA integration (GO:0015074);;	K12349|1.3e-31|ccaj:109806181|K12349 neutral ceramidase [EC:3.5.1.23] | (RefSeq) neutral ceramidase-like	[R]	General function prediction only	--	--	Ty3/gypsy retrotransposon protein OS=Trifolium pratense OX=57577 GN=L195_g016458 PE=4 SV=1	E	Amino acid transport and metabolism	uncharacterized protein LOC109713256 [Ananas comosus]
c67716.graph_c0	--	--	Molecular Function: protein serine/threonine phosphatase activity (GO:0004722);; Molecular Function: metal ion binding (GO:0046872);;	K14803|2.7e-51|sind:105164818|K14803 protein phosphatase PTC2/3 [EC:3.1.3.16] | (RefSeq) probable protein phosphatase 2C 22 isoform X1	[T]	Signal transduction mechanisms	Protein phosphatase 2C	Probable protein phosphatase 2C 22 OS=Arabidopsis thaliana OX=3702 GN=At2g25620 PE=1 SV=1	Protein-serine/threonine phosphatase OS=Salvia splendens OX=180675 GN=PTC2_3 PE=3 SV=1	T	Signal transduction mechanisms	probable protein phosphatase 2C 22 [Olea europaea var. sylvestris]
c71243.graph_c1	--	--	--	--	--	--	--	SH3 domain-containing protein 3 OS=Arabidopsis thaliana OX=3702 GN=SH3P3 PE=1 SV=1	SH3 domain-containing protein OS=Salvia splendens OX=180675 GN=Saspl_001023 PE=4 SV=1	T	Signal transduction mechanisms	SH3 domain-containing protein 3-like isoform X1 [Olea europaea var. sylvestris]
c99682.graph_c0	--	--	--	--	--	--	--	--	--	--	--	hypothetical protein PHLGIDRAFT_127739 [Phlebiopsis gigantea 11061_1 CR5-6]
c82785.graph_c1	[I]	Lipid transport and metabolism	Molecular Function: acetate-CoA ligase activity (GO:0003987);; Cellular Component: integral component of membrane (GO:0016021);;	K01895|1.3e-35|egr:104453510|K01895 acetyl-CoA synthetase [EC:6.2.1.1] | (RefSeq) acetyl-coenzyme A synthetase, chloroplastic/glyoxysomal	[I]	Lipid transport and metabolism	AMP-binding enzyme;; AMP-binding enzyme C-terminal domain;; Acetyl-coenzyme A synthetase N-terminus	Probable acyl-activating enzyme 17, peroxisomal OS=Arabidopsis thaliana OX=3702 GN=AAE17 PE=2 SV=1	Acyl-CoA synthetase OS=Handroanthus impetiginosus OX=429701 GN=CDL12_16609 PE=4 SV=1	I	Lipid transport and metabolism	probable acyl-activating enzyme 17, peroxisomal [Olea europaea var. sylvestris]
c59083.graph_c0	--	--	Cellular Component: integral component of membrane (GO:0016021);;	--	--	--	--	--	Uncharacterized protein OS=Nyssa sinensis OX=561372 GN=F0562_033590 PE=4 SV=1	--	--	uncharacterized protein At5g23160-like [Olea europaea var. sylvestris]
c19171.graph_c0	--	--	--	--	--	--	--	--	--	--	--	uncharacterized protein LOC111389617 [Olea europaea var. sylvestris]
c56102.graph_c0	--	--	Biological Process: reproduction (GO:0000003);; Biological Process: regionalization (GO:0003002);; Biological Process: developmental process involved in reproduction (GO:0003006);; Molecular Function: molecular_function (GO:0003674);; Molecular Function: binding (GO:0005488);; Molecular Function: protein binding (GO:0005515);; Cellular Component: cellular_component (GO:0005575);; Cellular Compone…	--	[T]	Signal transduction mechanisms	CS domain	Protein BOBBER 1 OS=Arabidopsis thaliana OX=3702 GN=BOB1 PE=1 SV=1	Salt tolerance protein 5-like protein OS=Dorcoceras hygrometricum OX=472368 GN=F511_03990 PE=4 SV=1	T	Signal transduction mechanisms	protein BOBBER 1-like [Olea europaea var. sylvestris]
c85165.graph_c2	--	--	--	K12349|8.4e-86|ccaj:109806181|K12349 neutral ceramidase [EC:3.5.1.23] | (RefSeq) neutral ceramidase-like	[R]	General function prediction only	Chromo (CHRromatin Organisation MOdifier) domain;; Retroviral aspartyl protease;; gag-polyprotein putative aspartyl protease;; Aspartyl protease	--	Integrase catalytic domain-containing protein OS=Hibiscus syriacus OX=106335 GN=F3Y22_tig00004035pilonHSYRG00004 PE=4 SV=1	L	Replication, recombination and repair	uncharacterized protein LOC113756011 [Coffea eugenioides]
c81222.graph_c2	--	--	Molecular Function: molecular_function (GO:0003674);; Molecular Function: binding (GO:0005488);; Cellular Component: cellular_component (GO:0005575);; Cellular Component: intracellular (GO:0005622);; Cellular Component: obsolete cell (GO:0005623);; Cellular Component: nucleus (GO:0005634);; Molecular Function: amino acid binding (GO:0016597);; Molecular Function: carboxylic acid binding (GO:00314…	--	--	--	ACT domain;; ACT domain;; ACT domain	ACT domain-containing protein ACR1 OS=Arabidopsis thaliana OX=3702 GN=ACR1 PE=2 SV=1	Uncharacterized protein OS=Erythranthe guttata OX=4155 GN=MIMGU_mgv1a005004mg PE=4 SV=1	S	Function unknown	ACT domain-containing protein ACR1-like [Olea europaea var. sylvestris]
c81674.graph_c3	--	--	Molecular Function: molecular_function (GO:0003674);; Molecular Function: nucleic acid binding (GO:0003676);; Molecular Function: RNA binding (GO:0003723);; Molecular Function: catalytic activity (GO:0003824);; Molecular Function: nuclease activity (GO:0004518);; Molecular Function: endonuclease activity (GO:0004519);; Molecular Function: binding (GO:0005488);; Cellular Component: cellular_compon…	K22733|6.0e-77|cit:102612526|K22733 magnesium transporter | (RefSeq) uncharacterized protein LOC102612526	[R]	General function prediction only	PPR repeat family;; PPR repeat;; PPR repeat;; Pentatricopeptide repeat domain;; PPR repeat;; DYW family of nucleic acid deaminases;; PPR repeat family;; PPR repeat;; Pentatricopeptide repeat domain;; PPR repeat family;; PPR repeat;; PPR repeat;; Pentatricopeptide repeat domain;; DYW family of nucleic acid deaminases	Putative pentatricopeptide repeat-containing protein At3g15130 OS=Arabidopsis thaliana OX=3702 GN=PCMP-H86 PE=3 SV=1	DYW_deaminase domain-containing protein OS=Nyssa sinensis OX=561372 GN=F0562_007169 PE=3 SV=1	T	Signal transduction mechanisms	putative pentatricopeptide repeat-containing protein At3g15130 [Olea europaea var. sylvestris]
c62447.graph_c0	--	--	Cellular Component: photosystem I reaction center (GO:0009538);; Biological Process: photosynthesis (GO:0015979);;	K02692|2.5e-79|pvu:PHAVU_007G055900g|K02692 photosystem I subunit II | (RefSeq) hypothetical protein	--	--	PsaD	Photosystem I reaction center subunit II, chloroplastic OS=Solanum lycopersicum OX=4081 GN=psaD PE=2 SV=1	Uncharacterized protein OS=Phaseolus vulgaris OX=3885 GN=PHAVU_007G055900g PE=3 SV=1	S	Function unknown	hypothetical protein PHAVU_007G055900g [Phaseolus vulgaris]
c61947.graph_c0	--	--	Cellular Component: integral component of membrane (GO:0016021);;	K19038|7.0e-18|cam:101507221|K19038 E3 ubiquitin-protein ligase ATL41 [EC:2.3.2.27] | (RefSeq) RING-H2 finger protein ATL40-like	[O]	Posttranslational modification, protein turnover, chaperones	Ring finger domain;; RING-like zinc finger;; RING-H2 zinc finger domain;; Zinc finger, C3HC4 type (RING finger);; Zinc finger, C3HC4 type (RING finger)	RING-H2 finger protein ATL67 OS=Arabidopsis thaliana OX=3702 GN=ATL67 PE=2 SV=1	RING-type domain-containing protein OS=Erythranthe guttata OX=4155 GN=MIMGU_mgv1a014108mg PE=4 SV=1	O	Posttranslational modification, protein turnover, chaperones	RING-H2 finger protein ATL67 [Olea europaea var. sylvestris]
c79069.graph_c0	--	--	Molecular Function: DNA binding (GO:0003677);; Molecular Function: N-acetyltransferase activity (GO:0008080);; Molecular Function: metal ion binding (GO:0046872);;	--	--	--	Tify domain binding domain;; Acetyltransferase (GNAT) family	Increased DNA methylation 1 OS=Arabidopsis thaliana OX=3702 GN=IDM1 PE=1 SV=1	Uncharacterized protein OS=Erythranthe guttata OX=4155 GN=MIMGU_mgv1a001023mg PE=4 SV=1	S	Function unknown	increased DNA methylation 1 [Sesamum indicum]
c60245.graph_c0	[E]	Amino acid transport and metabolism	Cellular Component: integral component of membrane (GO:0016021);; Molecular Function: transmembrane transporter activity (GO:0022857);;	K14638|1.2e-171|ccaj:109804582|K14638 solute carrier family 15 (peptide/histidine transporter), member 3/4 | (RefSeq) protein NRT1/ PTR FAMILY 5.2-like	[E]	Amino acid transport and metabolism	POT family	Protein NRT1/ PTR FAMILY 5.1 OS=Arabidopsis thaliana OX=3702 GN=NPF5.1 PE=2 SV=2	H+/oligopeptide symporter OS=Handroanthus impetiginosus OX=429701 GN=CDL12_26231 PE=3 SV=1	E	Amino acid transport and metabolism	protein NRT1/ PTR FAMILY 5.1-like [Olea europaea var. sylvestris]
c101698.graph_c0	--	--	Biological Process: telomere maintenance (GO:0000723);; Molecular Function: DNA helicase activity (GO:0003678);; Molecular Function: ATP binding (GO:0005524);; Biological Process: DNA repair (GO:0006281);; Biological Process: DNA recombination (GO:0006310);;	K15255|1.8e-08|boe:106344436|K15255 ATP-dependent DNA helicase PIF1 [EC:3.6.4.12] | (RefSeq) uncharacterized protein LOC106344436	[D]	Cell cycle control, cell division, chromosome partitioning	Helitron helicase-like domain at N-terminus	--	ATP-dependent DNA helicase OS=Trema orientale OX=63057 GN=TorRG33x02_256560 PE=3 SV=1	L	Replication, recombination and repair	uncharacterized protein LOC111388318 isoform X1 [Olea europaea var. sylvestris]
c98218.graph_c0	--	--	Cellular Component: Golgi apparatus (GO:0005794);; Biological Process: plant-type secondary cell wall biogenesis (GO:0009834);; Cellular Component: integral component of membrane (GO:0016021);; Molecular Function: glucuronoxylan 4-O-methyltransferase activity (GO:0030775);; Biological Process: methylation (GO:0032259);; Biological Process: xylan metabolic process (GO:0045491);; Biological Process…	K18801|1.3e-28|oeu:111374336|K18801 glucuronoxylan 4-O-methyltransferase [EC:2.1.1.112] | (RefSeq) glucuronoxylan 4-O-methyltransferase 3-like	--	--	--	--	glucuronoxylan 4-O-methyltransferase 3-like OS=Nicotiana tabacum OX=4097 GN=LOC107816114 PE=4 SV=1	S	Function unknown	glucuronoxylan 4-O-methyltransferase 3-like [Olea europaea var. sylvestris]
c45248.graph_c0	--	--	Biological Process: RNA splicing (GO:0008380);; Cellular Component: small nuclear ribonucleoprotein complex (GO:0030532);;	K11096|1.4e-54|sind:105165223|K11096 small nuclear ribonucleoprotein D2 | (RefSeq) small nuclear ribonucleoprotein Sm D2	[A]	RNA processing and modification	LSM domain	--	snRNP core protein D2 OS=Striga asiatica OX=4170 GN=STAS_10943 PE=3 SV=1	A	RNA processing and modification	small nuclear ribonucleoprotein family protein [Striga asiatica]
c42496.graph_c0	--	--	--	--	--	--	--	--	--	L	Replication, recombination and repair	uncharacterized protein LOC111371950 [Olea europaea var. sylvestris]
c79695.graph_c0	--	--	Molecular Function: molecular_function (GO:0003674);; Molecular Function: binding (GO:0005488);; Molecular Function: protein binding (GO:0005515);; Molecular Function: calmodulin binding (GO:0005516);; Cellular Component: cellular_component (GO:0005575);; Cellular Component: intracellular (GO:0005622);; Cellular Component: obsolete cell (GO:0005623);; Cellular Component: cytoplasm (GO:0005737);; …	K21843|0.0e+00|oeu:111390113|K21843 tetratricopeptide repeat protein 7 | (RefSeq) protein NPGR1 isoform X1	[T]	Signal transduction mechanisms	Tetratricopeptide repeat;; Tetratricopeptide repeat;; Tetratricopeptide repeat;; Tetratricopeptide repeat;; Tetratricopeptide repeat;; TPR repeat;; Anaphase-promoting complex, cyclosome, subunit 3;; Tetratricopeptide repeat;; Tetratricopeptide repeat;; Tetratricopeptide repeat	Protein NPGR1 OS=Arabidopsis thaliana OX=3702 GN=NPGR1 PE=1 SV=1	Putative tetratricopeptide repeat protein 7B OS=Davidia involucrata OX=16924 GN=Din_003717 PE=4 SV=1	T	Signal transduction mechanisms	protein NPGR1 isoform X1 [Olea europaea var. sylvestris]
c51647.graph_c0	--	--	Molecular Function: nucleic acid binding (GO:0003676);; Molecular Function: zinc ion binding (GO:0008270);; Biological Process: DNA integration (GO:0015074);;	K05909|1.4e-14|ghi:107887550|K05909 laccase [EC:1.10.3.2] | (RefSeq) laccase-2-like	[R]	General function prediction only	--	Retrovirus-related Pol polyprotein from transposon RE1 OS=Arabidopsis thaliana OX=3702 GN=RE1 PE=2 SV=1	Uncharacterized protein OS=Davidia involucrata OX=16924 GN=Din_032727 PE=4 SV=1	T	Signal transduction mechanisms	hypothetical protein PanWU01x14_356340 [Parasponia andersonii]
c35438.graph_c1	--	--	--	--	--	--	--	--	Uncharacterized protein OS=Nyssa sinensis OX=561372 GN=F0562_005561 PE=4 SV=1	S	Function unknown	putative WEB family protein At1g65010, chloroplastic [Olea europaea var. sylvestris]
c78096.graph_c1	--	--	Cellular Component: pericentriolar material (GO:0000242);; Biological Process: mitotic cell cycle (GO:0000278);; Biological Process: mitotic cytokinesis (GO:0000281);; Biological Process: cytokinesis (GO:0000910);; Biological Process: cytokinesis by cell plate formation (GO:0000911);; Biological Process: cell plate assembly (GO:0000919);; Cellular Component: spindle pole (GO:0000922);; Cellular C…	K16547|2.9e-36|sind:105160935|K16547 protein NEDD1 | (RefSeq) protein NEDD1-like	[T]	Signal transduction mechanisms	--	Protein NEDD1 OS=Arabidopsis thaliana OX=3702 GN=NEDD1 PE=2 SV=1	Transducin/WD40 repeat-like superfamily protein OS=Striga asiatica OX=4170 GN=STAS_11203 PE=4 SV=1	T	Signal transduction mechanisms	protein NEDD1-like [Sesamum indicum]
c72731.graph_c0	--	--	--	--	--	--	Protein of unknown function (DUF4050)	--	DUF4050 domain-containing protein (Fragment) OS=Davidia involucrata OX=16924 GN=Din_020469 PE=4 SV=1	S	Function unknown	uncharacterized protein LOC111407934 [Olea europaea var. sylvestris]
c84542.graph_c0	--	--	Cellular Component: cellular_component (GO:0005575);; Cellular Component: intracellular (GO:0005622);; Cellular Component: obsolete cell (GO:0005623);; Cellular Component: nucleus (GO:0005634);; Biological Process: regulation of transcription, DNA-templated (GO:0006355);; Biological Process: organelle organization (GO:0006996);; Biological Process: behavior (GO:0007610);; Biological Process: rhyt…	--	--	--	--	F-box protein At2g16365 OS=Arabidopsis thaliana OX=3702 GN=At2g16365 PE=2 SV=2	Uncharacterized protein OS=Handroanthus impetiginosus OX=429701 GN=CDL12_13332 PE=4 SV=1	S	Function unknown	uncharacterized protein LOC111410068 isoform X1 [Olea europaea var. sylvestris]
c47778.graph_c0	--	--	Molecular Function: aspartic-type endopeptidase activity (GO:0004190);; Biological Process: proteolysis (GO:0006508);;	--	--	--	--	--	--	--	--	--
c63978.graph_c0	--	--	Cellular Component: BRCA1-A complex (GO:0070531);; Cellular Component: BRISC complex (GO:0070552);;	K12173|1.7e-202|oeu:111397383|K12173 BRCA1-A complex subunit BRE | (RefSeq) BRISC and BRCA1-A complex member 2	--	--	Brain and reproductive organ-expressed protein (BRE)	--	BRCA1-A complex subunit BRE OS=Capsicum chinense OX=80379 GN=BC332_12118 PE=4 SV=1	S	Function unknown	BRISC and BRCA1-A complex member 2 [Olea europaea var. sylvestris]
c82395.graph_c0	--	--	--	--	--	--	--	--	Uncharacterized protein OS=Handroanthus impetiginosus OX=429701 GN=CDL12_15202 PE=4 SV=1	--	--	uncharacterized protein LOC111410066 [Olea europaea var. sylvestris]
c74640.graph_c0	[QV]	--	Molecular Function: monooxygenase activity (GO:0004497);; Molecular Function: iron ion binding (GO:0005506);; Cellular Component: integral component of membrane (GO:0016021);; Molecular Function: oxidoreductase activity, acting on paired donors, with incorporation or reduction of molecular oxygen (GO:0016705);; Molecular Function: heme binding (GO:0020037);;	K20556|5.3e-92|csat:104784777|K20556 cytochrome P450 family 76 subfamily C | (RefSeq) cytochrome P450 76C4	[Q]	Secondary metabolites biosynthesis, transport and catabolism	Cytochrome P450;; Cytochrome P450	(S)-N-methylcoclaurine 3'-hydroxylase isozyme 1 (Fragment) OS=Papaver somniferum OX=3469 GN=CYP80B3 PE=1 SV=1	Cytochrome p450 76c2 OS=Nicotiana attenuata OX=49451 GN=CYP76C2_2 PE=3 SV=1	Q	Secondary metabolites biosynthesis, transport and catabolism	probable (S)-N-methylcoclaurine 3'-hydroxylase isozyme 2 [Olea europaea var. sylvestris]
c52772.graph_c0	--	--	--	K19026|4.1e-09|nta:107760795|K19026 spatacsin | (RefSeq) uncharacterized LOC107760795	[R]	General function prediction only	--	--	Reverse transcriptase domain-containing protein OS=Fagus sylvatica OX=28930 GN=FSB_LOCUS20532 PE=4 SV=1	E	Amino acid transport and metabolism	hypothetical protein VITISV_022840 [Vitis vinifera]
c71409.graph_c0	[O]	Posttranslational modification, protein turnover, chaperones	Molecular Function: molecular_function (GO:0003674);; Molecular Function: binding (GO:0005488);; Molecular Function: protein binding (GO:0005515);; Cellular Component: cellular_component (GO:0005575);; Cellular Component: intracellular (GO:0005622);; Cellular Component: obsolete cell (GO:0005623);; Cellular Component: cytoplasm (GO:0005737);; Cellular Component: vacuole (GO:0005773);; Cellular Co…	--	[C]	Energy production and conversion	SPFH domain / Band 7 family	Hypersensitive-induced response protein-like protein 1 OS=Oryza sativa subsp. japonica OX=39947 GN=HIRL1 PE=2 SV=1	PHB domain-containing protein OS=Nyssa sinensis OX=561372 GN=F0562_023475 PE=4 SV=1	C	Energy production and conversion	hypothetical protein F0562_023475 [Nyssa sinensis]
c84898.graph_c0	[KL]	--	Molecular Function: nucleic acid binding (GO:0003676);; Molecular Function: DNA helicase activity (GO:0003678);; Molecular Function: endonuclease activity (GO:0004519);; Molecular Function: ATP binding (GO:0005524);;	K14440|1.2e-72|gab:108486715|K14440 SWI/SNF-related matrix-associated actin-dependent regulator of chromatin subfamily A-like protein 1 [EC:3.6.4.12] | (RefSeq) SWI/SNF-related matrix-associated actin-dependent regulator of chromatin subfamily A-like protein 1 isoform X1	[B]	Chromatin structure and dynamics	SNF2 family N-terminal domain;; Helicase conserved C-terminal domain;; HNH endonuclease	Protein CHROMATIN REMODELING 5 OS=Arabidopsis thaliana OX=3702 GN=CHR5 PE=1 SV=1	Putative DNA annealing helicase and endonuclease ZRANB3 isoform X1 (Fragment) OS=Davidia involucrata OX=16924 GN=Din_041013 PE=4 SV=1	B	Chromatin structure and dynamics	DNA annealing helicase and endonuclease ZRANB3 isoform X1 [Sesamum indicum]
c83544.graph_c0	--	--	Biological Process: polysaccharide biosynthetic process (GO:0000271);; Biological Process: cell morphogenesis (GO:0000902);; Biological Process: regulation of immune system process (GO:0002682);; Biological Process: negative regulation of immune system process (GO:0002683);; Molecular Function: molecular_function (GO:0003674);; Molecular Function: catalytic activity (GO:0003824);; Molecular Funct…	--	[S]	Function unknown	Armadillo/beta-catenin-like repeat;; C2 domain;; HEAT repeats;; V-ATPase subunit H	Protein CELLULOSE SYNTHASE INTERACTIVE 3 OS=Arabidopsis thaliana OX=3702 GN=CSI3 PE=1 SV=1	C2 domain-containing protein OS=Nyssa sinensis OX=561372 GN=F0562_002833 PE=4 SV=1	S	Function unknown	hypothetical protein F0562_002833 [Nyssa sinensis]
c82656.graph_c0	--	--	Molecular Function: protein binding (GO:0005515);;	--	--	--	Leucine rich repeat;; Leucine Rich repeats (2 copies);; Leucine Rich Repeat	--	--	T	Signal transduction mechanisms	--
c60125.graph_c0	--	--	Biological Process: regulation of transcription, DNA-templated (GO:0006355);; Biological Process: regulation of translation (GO:0006417);; Molecular Function: zinc ion binding (GO:0008270);; Cellular Component: CCR4-NOT core complex (GO:0030015);; Molecular Function: sequence-specific DNA binding (GO:0043565);;	K12604|5.6e-43|oeu:111409878|K12604 CCR4-NOT transcription complex subunit 1 | (RefSeq) CCR4-NOT transcription complex subunit 1-like	[K]	Transcription	CCR4-Not complex component, Not1	--	Transcription regulators OS=Striga asiatica OX=4170 GN=STAS_07197 PE=4 SV=1	K	Transcription	CCR4-NOT transcription complex subunit 1-like [Olea europaea var. sylvestris]
c77308.graph_c1	--	--	--	--	--	--	--	--	Uncharacterized protein (Fragment) OS=Davidia involucrata OX=16924 GN=Din_040026 PE=4 SV=1	S	Function unknown	uncharacterized protein LOC111377908 [Olea europaea var. sylvestris]
c83319.graph_c1	--	--	--	--	--	--	--	--	T4.15 protein OS=Malus x robusta OX=1184610 GN=T4.15 PE=4 SV=1	--	--	T4.15 [Malus x robusta]
c8821.graph_c0	--	--	Molecular Function: methyltransferase activity (GO:0008168);; Cellular Component: integral component of membrane (GO:0016021);;	--	--	--	--	--	Uncharacterized protein OS=Daucus carota subsp. sativus OX=79200 GN=DCAR_005367 PE=3 SV=1	S	Function unknown	uncharacterized protein LOC111391491 [Olea europaea var. sylvestris]
c80147.graph_c0	[H]	Coenzyme transport and metabolism	Molecular Function: adenosylhomocysteinase activity (GO:0004013);; Biological Process: one-carbon metabolic process (GO:0006730);;	K01251|1.2e-279|oeu:111403063|K01251 adenosylhomocysteinase [EC:3.3.1.1] | (RefSeq) adenosylhomocysteinase	[H]	Coenzyme transport and metabolism	S-adenosyl-L-homocysteine hydrolase;; S-adenosyl-L-homocysteine hydrolase, NAD binding domain;; D-isomer specific 2-hydroxyacid dehydrogenase, NAD binding domain;; Acetohydroxy acid isomeroreductase, NADPH-binding domain;; Tetrahydrofolate dehydrogenase/cyclohydrolase, NAD(P)-binding domain	Adenosylhomocysteinase OS=Catharanthus roseus OX=4058 GN=SAHH PE=2 SV=1	Adenosylhomocysteinase OS=Handroanthus impetiginosus OX=429701 GN=CDL12_04591 PE=3 SV=1	H	Coenzyme transport and metabolism	adenosylhomocysteinase [Olea europaea var. sylvestris]
c65463.graph_c0	--	--	Molecular Function: protein dimerization activity (GO:0046983);;	--	--	--	--	Transcription factor PRE5 OS=Arabidopsis thaliana OX=3702 GN=PRE5 PE=1 SV=1	Transcription factor style2.1 OS=Solanum tuberosum OX=4113 GN=102605552 PE=4 SV=1	K	Transcription	transcription factor PRE5-like [Olea europaea var. sylvestris]
c67243.graph_c1	--	--	Molecular Function: DNA binding (GO:0003677);;	K09422|1.3e-23|sind:105160486|K09422 transcription factor MYB, plant | (RefSeq) transcription factor MYB3-like	--	--	--	--	Putative transcription factor MYB3-like (Fragment) OS=Davidia involucrata OX=16924 GN=Din_043101 PE=4 SV=1	--	--	transcription factor MYB3-like [Sesamum indicum]
c37425.graph_c0	--	--	Cellular Component: photosystem (GO:0009521);; Biological Process: photosynthetic electron transport chain (GO:0009767);; Cellular Component: membrane (GO:0016020);; Molecular Function: chlorophyll binding (GO:0016168);; Biological Process: photosynthesis, light reaction (GO:0019684);;	--	--	--	--	--	--	--	--	--
c65896.graph_c1	--	--	Molecular Function: oxidoreductase activity, acting on NAD(P)H (GO:0016651);; Molecular Function: quinone binding (GO:0048038);; Molecular Function: NAD binding (GO:0051287);;	--	--	--	--	--	Uncharacterized protein OS=Solanum lycopersicum OX=4081 PE=3 SV=1	--	--	unnamed protein product [Lactuca saligna]
c99046.graph_c0	--	--	--	--	--	--	Serpin (serine protease inhibitor)	--	--	--	--	--
c71867.graph_c1	--	--	Molecular Function: RNA binding (GO:0003723);;	--	[T]	Signal transduction mechanisms	Nuclear transport factor 2 (NTF2) domain	Nuclear transport factor 2 OS=Arabidopsis thaliana OX=3702 GN=NTF2 PE=1 SV=1	RasGAP SH3 binding protein rasputin OS=Handroanthus impetiginosus OX=429701 GN=CDL12_13355 PE=4 SV=1	A	RNA processing and modification	ras GTPase-activating protein-binding protein 1 isoform X4 [Olea europaea var. sylvestris]
c68935.graph_c0	[C]	Energy production and conversion	Cellular Component: mitochondrial inner membrane (GO:0005743);; Biological Process: tricarboxylic acid cycle (GO:0006099);; Molecular Function: succinate dehydrogenase (ubiquinone) activity (GO:0008177);; Molecular Function: electron transfer activity (GO:0009055);; Molecular Function: metal ion binding (GO:0046872);; Molecular Function: 2 iron, 2 sulfur cluster binding (GO:0051537);; Molecular F…	K00235|6.3e-66|oeu:111385552|K00235 succinate dehydrogenase (ubiquinone) iron-sulfur subunit [EC:1.3.5.1] | (RefSeq) succinate dehydrogenase [ubiquinone] iron-sulfur subunit 2, mitochondrial-like	[C]	Energy production and conversion	2Fe-2S iron-sulfur cluster binding domain	Succinate dehydrogenase [ubiquinone] iron-sulfur subunit 2, mitochondrial OS=Arabidopsis thaliana OX=3702 GN=SDH2-2 PE=1 SV=2	Succinate dehydrogenase [ubiquinone] iron-sulfur subunit, mitochondrial OS=Striga asiatica OX=4170 GN=STAS_07317 PE=3 SV=1	C	Energy production and conversion	succinate dehydrogenase [ubiquinone] iron-sulfur subunit 2, mitochondrial-like [Olea europaea var. sylvestris]
c35703.graph_c0	[J]	Translation, ribosomal structure and biogenesis	Molecular Function: RNA binding (GO:0003723);;	K13195|5.1e-35|bdi:100840808|K13195 cold-inducible RNA-binding protein | (RefSeq) glycine-rich RNA-binding protein 4, mitochondrial	[R]	General function prediction only	RNA recognition motif. (a.k.a. RRM, RBD, or RNP domain)	Glycine-rich RNA-binding protein 2, mitochondrial OS=Arabidopsis thaliana OX=3702 GN=RBG2 PE=1 SV=1	RRM domain-containing protein OS=Handroanthus impetiginosus OX=429701 GN=CDL12_18965 PE=4 SV=1	A	RNA processing and modification	glycine-rich RNA-binding protein 4, mitochondrial-like isoform X1 [Olea europaea var. sylvestris]
c77750.graph_c0	[I]	Lipid transport and metabolism	Cellular Component: chloroplast (GO:0009507);;	K01641|1.6e-251|sind:105157353|K01641 hydroxymethylglutaryl-CoA synthase [EC:2.3.3.10] | (RefSeq) hydroxymethylglutaryl-CoA synthase	[I]	Lipid transport and metabolism	Hydroxymethylglutaryl-coenzyme A synthase C terminal;; Hydroxymethylglutaryl-coenzyme A synthase N terminal;; 3-Oxoacyl-[acyl-carrier-protein (ACP)] synthase III C terminal	Hydroxymethylglutaryl-CoA synthase OS=Arabidopsis thaliana OX=3702 GN=HMGS PE=1 SV=2	3-hydroxy-3-methylglutaryl coenzyme A synthase OS=Osmanthus fragrans OX=93977 PE=2 SV=1	I	Lipid transport and metabolism	hydroxymethylglutaryl-CoA synthase [Sesamum indicum]
c54848.graph_c0	[M]	Cell wall/membrane/envelope biogenesis	Molecular Function: transmembrane receptor protein serine/threonine kinase activity (GO:0004675);; Molecular Function: ATP binding (GO:0005524);; Cellular Component: plasma membrane (GO:0005886);; Biological Process: protein phosphorylation (GO:0006468);;	K01180|3.8e-53|cmax:111487562|K01180 endo-1,3(4)-beta-glucanase [EC:3.2.1.6] | (RefSeq) uncharacterized protein LOC111487562	[T]	Signal transduction mechanisms	Protein kinase domain;; Protein tyrosine and serine/threonine kinase	Proline-rich receptor-like protein kinase PERK9 OS=Arabidopsis thaliana OX=3702 GN=PERK9 PE=1 SV=1	Protein kinase domain-containing protein (Fragment) OS=Erythranthe guttata OX=4155 GN=MIMGU_mgv1a025530mg PE=3 SV=1	T	Signal transduction mechanisms	proline-rich receptor-like protein kinase PERK9 [Olea europaea var. sylvestris]
c8436.graph_c0	--	--	Molecular Function: nucleic acid binding (GO:0003676);; Biological Process: DNA integration (GO:0015074);;	--	[R]	General function prediction only	--	--	Copia-like polyprotein (Fragment) OS=Trifolium pratense OX=57577 GN=L195_g013628 PE=4 SV=1	L	Replication, recombination and repair	copia-like polyprotein, partial [Trifolium pratense]
c70048.graph_c1	--	--	Cellular Component: integral component of membrane (GO:0016021);; Biological Process: vesicle-mediated transport (GO:0016192);;	K08511|3.5e-06|oeu:111393602|K08511 vesicle-associated membrane protein 72 | (RefSeq) vesicle-associated membrane protein 724-like	[U]	Intracellular trafficking, secretion, and vesicular transport	--	Vesicle-associated membrane protein 724 OS=Arabidopsis thaliana OX=3702 GN=VAMP724 PE=2 SV=2	Uncharacterized protein (Fragment) OS=Citrus unshiu OX=55188 GN=CUMW_126000 PE=3 SV=1	--	--	hypothetical protein CUMW_126000, partial [Citrus unshiu]
c65823.graph_c1	--	--	--	K17491|2.1e-45|oeu:111383378|K17491 protein phosphatase 4 regulatory subunit 3 | (RefSeq) serine/threonine-protein phosphatase 4 regulatory subunit 3-like	[G]	Carbohydrate transport and metabolism	--	--	SMK-1 domain-containing protein OS=Nyssa sinensis OX=561372 GN=F0562_034897 PE=4 SV=1	G	Carbohydrate transport and metabolism	serine/threonine-protein phosphatase 4 regulatory subunit 3-like [Olea europaea var. sylvestris]
c54856.graph_c0	--	--	--	--	--	--	--	--	uncharacterized protein LOC107791390 OS=Nicotiana tabacum OX=4097 GN=LOC107791390 PE=4 SV=1	--	--	uncharacterized protein LOC111409631 [Olea europaea var. sylvestris]
c30982.graph_c0	--	--	Molecular Function: magnesium ion binding (GO:0000287);; Molecular Function: ATP binding (GO:0005524);; Biological Process: phospholipid transport (GO:0015914);; Cellular Component: integral component of membrane (GO:0016021);; Molecular Function: ATPase-coupled intramembrane lipid transporter activity (GO:0140326);;	K01530|3.7e-68|oeu:111398951|K01530 phospholipid-translocating ATPase [EC:7.6.2.1] | (RefSeq) putative phospholipid-transporting ATPase 9	[R]	General function prediction only	--	Probable phospholipid-transporting ATPase 12 OS=Arabidopsis thaliana OX=3702 GN=ALA12 PE=3 SV=1	Phospholipid-transporting ATPase OS=Salvia splendens OX=180675 GN=Saspl_010856 PE=3 SV=1	P	Inorganic ion transport and metabolism	hypothetical protein HYC85_021004 [Camellia sinensis]
c75327.graph_c0	[P]	Inorganic ion transport and metabolism	Cellular Component: integral component of membrane (GO:0016021);;	--	--	--	CorA-like Mg2+ transporter protein	--	Uncharacterized protein OS=Coffea canephora OX=49390 GN=GSCOC_T00014677001 PE=4 SV=1	P	Inorganic ion transport and metabolism	uncharacterized protein LOC111410198 [Olea europaea var. sylvestris]
c34439.graph_c0	--	--	--	--	--	--	--	--	Reverse transcriptase domain-containing protein (Fragment) OS=Prunus persica OX=3760 GN=PRUPE_ppa020022mg PE=4 SV=1	L	Replication, recombination and repair	PREDICTED: uncharacterized protein LOC103928158 [Pyrus x bretschneideri]
c36853.graph_c0	--	--	Molecular Function: protein disulfide isomerase activity (GO:0003756);; Cellular Component: endoplasmic reticulum (GO:0005783);; Biological Process: cell redox homeostasis (GO:0045454);;	K09584|5.3e-53|oeu:111390187|K09584 protein disulfide-isomerase A6 [EC:5.3.4.1] | (RefSeq) protein disulfide-isomerase like 2-1-like	[O]	Posttranslational modification, protein turnover, chaperones	Thioredoxin	Probable protein disulfide-isomerase A6 OS=Medicago sativa OX=3879 PE=2 SV=1	Protein disulfide-isomerase OS=Nyssa sinensis OX=561372 GN=F0562_029246 PE=3 SV=1	O	Posttranslational modification, protein turnover, chaperones	protein disulfide-isomerase A6 [Salvia splendens]
c68031.graph_c0	--	--	--	--	--	--	--	--	--	--	--	uncharacterized protein LOC111395763 [Olea europaea var. sylvestris]
c59922.graph_c2	[T]	Signal transduction mechanisms	Molecular Function: solute:proton antiporter activity (GO:0015299);; Cellular Component: integral component of membrane (GO:0016021);;	--	[P]	Inorganic ion transport and metabolism	Sodium/hydrogen exchanger family	Cation/H(+) antiporter 17 OS=Arabidopsis thaliana OX=3702 GN=CHX17 PE=1 SV=1	Na_H_Exchanger domain-containing protein OS=Coffea canephora OX=49390 GN=GSCOC_T00035493001 PE=4 SV=1	P	Inorganic ion transport and metabolism	cation/H(+) antiporter 18-like [Solanum lycopersicum]
c76365.graph_c0	--	--	Molecular Function: methyltransferase activity (GO:0008168);; Cellular Component: integral component of membrane (GO:0016021);; Biological Process: methylation (GO:0032259);;	K23872|4.4e-09|smo:SELMODRAFT_74065|K23872 putative homogalacturonan methyltransferase [EC:2.1.1.-] | (RefSeq) hypothetical protein	--	--	--	Probable methyltransferase PMT12 OS=Arabidopsis thaliana OX=3702 GN=At5g06050 PE=2 SV=1	Methyltransferase OS=Citrus clementina OX=85681 GN=CICLE_v10030904mg PE=3 SV=1	S	Function unknown	probable methyltransferase PMT11 [Olea europaea var. sylvestris]
c78061.graph_c0	--	--	--	K16054|8.5e-08|oeu:111380407|K16054 methylthioribulose 1-phosphate dehydratase / enolase-phosphatase E1 [EC:4.2.1.109 3.1.3.77] | (RefSeq) probable bifunctional methylthioribulose-1-phosphate dehydratase/enolase-phosphatase E1 1 isoform X1	--	--	--	--	--	--	--	probable bifunctional methylthioribulose-1-phosphate dehydratase/enolase-phosphatase E1 1 isoform X2 [Olea europaea var. sylvestris]
c98142.graph_c0	--	--	Molecular Function: damaged DNA binding (GO:0003684);; Molecular Function: DNA-directed DNA polymerase activity (GO:0003887);; Biological Process: DNA integration (GO:0015074);; Molecular Function: deoxycytidyl transferase activity (GO:0017125);; Biological Process: error-prone translesion synthesis (GO:0042276);; Biological Process: error-free translesion synthesis (GO:0070987);;	K03515|5.9e-16|ghi:107894697|K03515 DNA repair protein REV1 [EC:2.7.7.-] | (RefSeq) uncharacterized protein LOC107894697	--	--	--	--	DNA polymerase kappa OS=Gossypium hirsutum OX=3635 GN=LOC107894697 PE=3 SV=1	O	Posttranslational modification, protein turnover, chaperones	PREDICTED: uncharacterized protein LOC107894697 [Gossypium hirsutum]
c84905.graph_c0	[V]	Defense mechanisms	Molecular Function: ATP binding (GO:0005524);; Cellular Component: integral component of membrane (GO:0016021);; Molecular Function: ATPase activity (GO:0016887);;	K08712|1.3e-117|gsl:Gasu_29800|K08712 ATP-binding cassette, subfamily G (WHITE), member 2, SNQ2 | (RefSeq) ABC transporter, ATP-binding protein	[Q]	Secondary metabolites biosynthesis, transport and catabolism	ABC-2 type transporter;; ABC transporter;; Plant PDR ABC transporter associated;; ABC-transporter N-terminal;; ABC-2 type transporter;; AAA domain, putative AbiEii toxin, Type IV TA system;; ATPase family associated with various cellular activities (AAA);; ABC-2 type transporter	ABC transporter G family member 36 OS=Arabidopsis thaliana OX=3702 GN=ABCG36 PE=1 SV=1	Putative Pleiotropic drug resistance protein 12 OS=Davidia involucrata OX=16924 GN=Din_004543 PE=3 SV=1	Q	Secondary metabolites biosynthesis, transport and catabolism	ABC transporter G family member 29-like isoform X2 [Olea europaea var. sylvestris]
c55652.graph_c0	--	--	Molecular Function: transferase activity, transferring glycosyl groups (GO:0016757);;	K20893|5.3e-15|thj:104813850|K20893 probable galacturonosyltransferase-like 1 [EC:2.4.1.-] | (RefSeq) probable galacturonosyltransferase-like 1	--	--	--	Probable galacturonosyltransferase-like 5 OS=Arabidopsis thaliana OX=3702 GN=GATL5 PE=2 SV=1	Hexosyltransferase OS=Handroanthus impetiginosus OX=429701 GN=CDL12_03120 PE=3 SV=1	G	Carbohydrate transport and metabolism	probable galacturonosyltransferase-like 7 [Olea europaea var. sylvestris]
c77885.graph_c1	--	--	Molecular Function: ATP binding (GO:0005524);; Cellular Component: cytoplasm (GO:0005737);; Cellular Component: cytosol (GO:0005829);; Molecular Function: kinase activity (GO:0016301);;	K06981|4.2e-51|oeu:111398337|K06981 isopentenyl phosphate kinase [EC:2.7.4.26] | (RefSeq) uncharacterized protein LOC111398337	--	--	Amino acid kinase family	Isopentenyl phosphate kinase OS=Arabidopsis thaliana OX=3702 GN=IPK PE=1 SV=1	Isopentenyl phosphate kinase OS=Erythranthe guttata OX=4155 GN=MIMGU_mgv1a009714mg PE=3 SV=1	F	Nucleotide transport and metabolism	uncharacterized protein LOC111398337 [Olea europaea var. sylvestris]
c72736.graph_c0	--	--	Biological Process: regulation of transcription, DNA-templated (GO:0006355);; Molecular Function: zinc ion binding (GO:0008270);; Molecular Function: sequence-specific DNA binding (GO:0043565);;	K09184|2.0e-28|dcr:108219662|K09184 GATA-binding protein, other eukaryote | (RefSeq) GATA transcription factor 11-like	[K]	Transcription	GATA zinc finger	GATA transcription factor 11 OS=Arabidopsis thaliana OX=3702 GN=GATA11 PE=2 SV=1	GATA-type domain-containing protein OS=Handroanthus impetiginosus OX=429701 GN=CDL12_12320 PE=4 SV=1	K	Transcription	GATA transcription factor 11-like, partial [Olea europaea var. sylvestris]
c71865.graph_c0	--	--	--	--	--	--	--	--	CUE domain-containing protein OS=Handroanthus impetiginosus OX=429701 GN=CDL12_27824 PE=4 SV=1	S	Function unknown	uncharacterized protein LOC111399364 [Olea europaea var. sylvestris]
c34377.graph_c0	[C]	Energy production and conversion	Molecular Function: oxidoreductase activity, acting on iron-sulfur proteins as donors (GO:0016730);; Molecular Function: metal ion binding (GO:0046872);; Molecular Function: 4 iron, 4 sulfur cluster binding (GO:0051539);; Molecular Function: ferredoxin-thioredoxin reductase activity (GO:0103012);;	K17892|1.1e-69|nau:109208588|K17892 ferredoxin-thioredoxin reductase catalytic chain [EC:1.8.7.2] | (RefSeq) ferredoxin-thioredoxin reductase catalytic chain, chloroplastic	--	--	Ferredoxin thioredoxin reductase catalytic beta chain	Ferredoxin-thioredoxin reductase catalytic chain, chloroplastic OS=Spinacia oleracea OX=3562 PE=2 SV=1	Ferredoxin-thioredoxin reductase catalytic chain, chloroplastic OS=Handroanthus impetiginosus OX=429701 GN=CDL12_03707 PE=3 SV=1	C	Energy production and conversion	Ferredoxin:thioredoxin reductase [Handroanthus impetiginosus]
c81558.graph_c0	--	--	--	--	--	--	--	--	Uncharacterized protein OS=Handroanthus impetiginosus OX=429701 GN=CDL12_01210 PE=4 SV=1	--	--	uncharacterized protein LOC111377653 [Olea europaea var. sylvestris]
c45492.graph_c0	--	--	--	--	--	--	--	--	--	--	--	uncharacterized protein LOC111370355 [Olea europaea var. sylvestris]
c63116.graph_c0	--	--	Cellular Component: integral component of membrane (GO:0016021);; Molecular Function: cellulose synthase (UDP-forming) activity (GO:0016760);; Biological Process: cellulose biosynthetic process (GO:0030244);; Biological Process: cell wall organization (GO:0071555);;	K20924|3.3e-68|oeu:111408123|K20924 cellulose synthase-like protein [EC:2.4.1.-] | (RefSeq) cellulose synthase-like protein D2	--	--	--	Cellulose synthase-like protein D3 OS=Arabidopsis thaliana OX=3702 GN=CSLD3 PE=1 SV=1	Uncharacterized protein OS=Salvia splendens OX=180675 GN=Saspl_022903 PE=4 SV=1	G	Carbohydrate transport and metabolism	cellulose synthase-like protein D2 [Olea europaea var. sylvestris]
c66671.graph_c0	--	--	--	--	--	--	--	--	--	--	--	non-functional pseudokinase ZED1-like [Olea europaea var. sylvestris]
c81138.graph_c0	--	--	Biological Process: response to acid chemical (GO:0001101);; Molecular Function: molecular_function (GO:0003674);; Molecular Function: nucleic acid binding (GO:0003676);; Molecular Function: DNA binding (GO:0003677);; Molecular Function: chromatin binding (GO:0003682);; Molecular Function: transcription coregulator activity (GO:0003712);; Molecular Function: transcription coactivator activity (GO…	K14972|2.2e-304|oeu:111399920|K14972 PAX-interacting protein 1 | (RefSeq) mediator of RNA polymerase II transcription subunit 15a-like	--	--	--	Mediator of RNA polymerase II transcription subunit 15a OS=Arabidopsis thaliana OX=3702 GN=MED15A PE=1 SV=1	Uncharacterized protein OS=Salvia splendens OX=180675 GN=Saspl_022270 PE=4 SV=1	S	Function unknown	mediator of RNA polymerase II transcription subunit 15a-like [Olea europaea var. sylvestris]
c84424.graph_c2	--	--	Cellular Component: condensed chromosome (GO:0000793);; Cellular Component: nucleus (GO:0005634);; Biological Process: synapsis (GO:0007129);; Biological Process: intra-S DNA damage checkpoint (GO:0031573);; Biological Process: interstrand cross-link repair (GO:0036297);; Molecular Function: DNA polymerase binding (GO:0070182);; Biological Process: double-strand break repair involved in meiotic r…	K10891|0.0e+00|oeu:111383828|K10891 fanconi anemia group D2 protein | (RefSeq) Fanconi anemia group D2 protein isoform X1	[S]	Function unknown	--	--	Uncharacterized protein OS=Erythranthe guttata OX=4155 GN=MIMGU_mgv1a025004mg PE=4 SV=1	S	Function unknown	Fanconi anemia group D2 protein isoform X1 [Olea europaea var. sylvestris]
c74034.graph_c0	--	--	--	--	--	--	BSD domain	--	BSD domain-containing protein OS=Handroanthus impetiginosus OX=429701 GN=CDL12_04529 PE=4 SV=1	S	Function unknown	hypothetical protein CDL12_04529 [Handroanthus impetiginosus]
c79576.graph_c1	--	--	--	--	--	--	--	--	Protein TolB like OS=Actinidia chinensis var. chinensis OX=1590841 GN=CEY00_Acc24097 PE=4 SV=1	U	Intracellular trafficking, secretion, and vesicular transport	uncharacterized protein LOC111409131 [Olea europaea var. sylvestris]
c68276.graph_c0	--	--	Molecular Function: ligase activity (GO:0016874);;	--	--	--	--	--	Ubiquitin--protein ligase OS=Handroanthus impetiginosus OX=429701 GN=CDL12_26433 PE=4 SV=1	S	Function unknown	U-box domain-containing protein 35-like [Olea europaea var. sylvestris]
c77567.graph_c1	--	--	Cellular Component: integral component of membrane (GO:0016021);;	--	--	--	--	--	Uncharacterized protein OS=Davidia involucrata OX=16924 GN=Din_014740 PE=4 SV=1	--	--	uncharacterized protein LOC111390660 [Olea europaea var. sylvestris]
c81672.graph_c0	--	--	Cellular Component: integral component of membrane (GO:0016021);;	K07897|3.1e-39|nnu:104599986|K07897 Ras-related protein Rab-7A | (RefSeq) ras-related protein Rab7-like	--	--	Protein of unknown function (DUF1475);; Protein of unknown function (DUF1475)	--	XK-related protein 2 OS=Striga asiatica OX=4170 GN=STAS_10099 PE=4 SV=1	S	Function unknown	uncharacterized protein LOC111397397 isoform X1 [Olea europaea var. sylvestris]
c67200.graph_c0	--	--	Cellular Component: intracellular membrane-bounded organelle (GO:0043231);; Molecular Function: 2 iron, 2 sulfur cluster binding (GO:0051537);;	K23882|5.9e-47|oeu:111403920|K23882 CDGSH iron-sulfur domain-containing protein 2 | (RefSeq) CDGSH iron-sulfur domain-containing protein NEET	[R]	General function prediction only	Iron-binding zinc finger CDGSH type	CDGSH iron-sulfur domain-containing protein NEET OS=Arabidopsis thaliana OX=3702 GN=NEET PE=1 SV=1	CDGSH iron-sulfur domain-containing protein NEET-like OS=Nicotiana tabacum OX=4097 GN=LOC107790463 PE=4 SV=1	S	Function unknown	CDGSH iron-sulfur domain-containing protein NEET [Olea europaea var. sylvestris]
c74579.graph_c1	[R]	General function prediction only	Molecular Function: catalytic activity (GO:0003824);; Molecular Function: molybdenum ion binding (GO:0030151);; Molecular Function: pyridoxal phosphate binding (GO:0030170);;	K15631|2.0e-07|tcc:18594558|K15631 molybdenum cofactor sulfurtransferase [EC:2.8.1.9] | (RefSeq) molybdenum cofactor sulfurase	[R]	General function prediction only	MOSC N-terminal beta barrel domain	Molybdenum cofactor sulfurase OS=Oryza sativa subsp. japonica OX=39947 GN=MCSU3 PE=2 SV=2	mitochondrial amidoxime reducing component 2-like isoform X1 OS=Nicotiana sylvestris OX=4096 GN=LOC104213806 PE=4 SV=1	S	Function unknown	PREDICTED: mitochondrial amidoxime reducing component 2-like isoform X1 [Nicotiana sylvestris]
c90867.graph_c0	--	--	--	--	[DZ]	--	Translationally controlled tumour protein	--	Translationally-controlled tumor (Fragment) OS=Anthurium amnicola OX=1678845 GN=CNM01460_2 PE=3 SV=1	--	--	hypothetical protein T551_00204 [Pneumocystis jirovecii RU7]
c34911.graph_c0	--	--	Molecular Function: nucleic acid binding (GO:0003676);; Molecular Function: zinc ion binding (GO:0008270);; Biological Process: DNA integration (GO:0015074);; Molecular Function: protein dimerization activity (GO:0046983);;	K16296|2.0e-09|sot:102594356|K16296 serine carboxypeptidase-like clade I [EC:3.4.16.-] | (RefSeq) serine carboxypeptidase-like 13	--	--	--	--	Polyprotein, putative OS=Solanum demissum OX=50514 GN=SDM1_27t00018 PE=4 SV=1	--	--	Polyprotein, putative [Solanum demissum]
c73286.graph_c0	[E]	Amino acid transport and metabolism	Molecular Function: serine-type carboxypeptidase activity (GO:0004185);;	K16297|1.9e-229|nau:109228467|K16297 serine carboxypeptidase-like clade II [EC:3.4.16.-] | (RefSeq) serine carboxypeptidase-like 34	[OE]	--	Serine carboxypeptidase	Serine carboxypeptidase-like 34 OS=Arabidopsis thaliana OX=3702 GN=SCPL34 PE=2 SV=2	Carboxypeptidase OS=Nicotiana attenuata OX=49451 GN=SCPL34 PE=3 SV=1	O	Posttranslational modification, protein turnover, chaperones	PREDICTED: serine carboxypeptidase-like 34 [Nicotiana attenuata]
c83459.graph_c0	--	--	--	--	--	--	--	--	Uncharacterized protein OS=Erythranthe guttata OX=4155 GN=MIMGU_mgv1a012646mg PE=4 SV=1	S	Function unknown	uncharacterized protein LOC111408675 isoform X1 [Olea europaea var. sylvestris]
c74770.graph_c0	--	--	Biological Process: reproduction (GO:0000003);; Cellular Component: ubiquitin ligase complex (GO:0000151);; Biological Process: mitotic cell cycle (GO:0000278);; Biological Process: nuclear division (GO:0000280);; Cellular Component: male germ cell nucleus (GO:0001673);; Biological Process: developmental process involved in reproduction (GO:0003006);; Molecular Function: protein binding (GO:00055…	--	--	--	F-box-like;; F-box domain	F-box/LRR-repeat protein 17 OS=Arabidopsis thaliana OX=3702 GN=FBL17 PE=1 SV=1	Leucine rich repeat protein OS=Handroanthus impetiginosus OX=429701 GN=CDL12_01448 PE=4 SV=1	S	Function unknown	F-box/LRR-repeat protein 17-like [Olea europaea var. sylvestris]
c32260.graph_c0	--	--	Molecular Function: nucleic acid binding (GO:0003676);; Molecular Function: zinc ion binding (GO:0008270);; Biological Process: DNA integration (GO:0015074);;	K19525|2.5e-17|dct:110098611|K19525 vacuolar protein sorting-associated protein 13A/C | (RefSeq) uncharacterized protein LOC110098611	[R]	General function prediction only	RNase H-like domain found in reverse transcriptase;; RNase H-like domain found in reverse transcriptase	--	Uncharacterized protein (Fragment) OS=Arabis alpina OX=50452 GN=AALP_AAs46225U000100 PE=4 SV=1	I	Lipid transport and metabolism	hypothetical protein AALP_AAs46225U000100, partial [Arabis alpina]
c61777.graph_c0	--	--	Molecular Function: DNA binding (GO:0003677);; Cellular Component: host cell nucleus (GO:0042025);;	--	--	--	--	Methyl-CpG-binding domain-containing protein 10 OS=Arabidopsis thaliana OX=3702 GN=MBD10 PE=1 SV=1	MBD domain-containing protein OS=Erythranthe guttata OX=4155 GN=MIMGU_mgv1a007680mg PE=4 SV=1	S	Function unknown	methyl-CpG-binding domain-containing protein 11-like [Olea europaea var. sylvestris]
c85751.graph_c1	--	--	Molecular Function: nucleic acid binding (GO:0003676);; Molecular Function: zinc ion binding (GO:0008270);; Biological Process: DNA integration (GO:0015074);;	K15601|5.8e-113|psom:113331285|K15601 [histone H3]-dimethyl-L-lysine9 demethylase [EC:1.14.11.65] | (RefSeq) lysine-specific demethylase JMJ25-like	[R]	General function prediction only	Integrase core domain;; GAG-pre-integrase domain;; gag-polypeptide of LTR copia-type;; Zinc knuckle;; Reverse transcriptase (RNA-dependent DNA polymerase)	Retrovirus-related Pol polyprotein from transposon RE1 OS=Arabidopsis thaliana OX=3702 GN=RE1 PE=2 SV=1	Uncharacterized protein OS=Fagus sylvatica OX=28930 GN=FSB_LOCUS30255 PE=4 SV=1	L	Replication, recombination and repair	retrovirus-related Pol polyprotein from transposon TNT 1-94, partial [Trifolium pratense]
c885.graph_c0	--	--	--	--	--	--	--	--	Uncharacterized protein (Fragment) OS=Rhododendron williamsianum OX=262921 GN=C3L33_10026 PE=4 SV=1	M	Cell wall/membrane/envelope biogenesis	phosphatidylinositol N-acetylglucosaminyltransferase gpi3 subunit [Sesamum indicum]
c84055.graph_c0	--	--	Molecular Function: DNA binding (GO:0003677);;	--	--	--	Domain of unknown function DUF223	--	Replication protein A 70 kDa DNA-binding subunit OS=Striga asiatica OX=4170 GN=STAS_16914 PE=4 SV=1	L	Replication, recombination and repair	replication protein A 70 kDa DNA-binding subunit [Striga asiatica]
c62886.graph_c0	--	--	Molecular Function: ubiquitin-protein transferase activity (GO:0004842);; Biological Process: negative regulation of organ growth (GO:0046621);;	K19045|3.2e-63|oeu:111409162|K19045 E3 ubiquitin-protein ligase BIG BROTHER and related proteins [EC:2.3.2.27] | (RefSeq) E3 ubiquitin ligase BIG BROTHER-related-like isoform X1	[O]	Posttranslational modification, protein turnover, chaperones	Ring finger domain;; Zinc finger, C3HC4 type (RING finger);; RING-H2 zinc finger domain;; RING-like zinc finger;; Zinc finger, C3HC4 type (RING finger);; Zinc finger, C3HC4 type (RING finger);; Anaphase-promoting complex subunit 11 RING-H2 finger	E3 ubiquitin ligase BIG BROTHER-related OS=Arabidopsis thaliana OX=3702 GN=BBR PE=2 SV=1	Anaphase-promoting complex (APC), subunit 11 OS=Handroanthus impetiginosus OX=429701 GN=CDL12_02208 PE=4 SV=1	O	Posttranslational modification, protein turnover, chaperones	E3 ubiquitin ligase BIG BROTHER-related-like isoform X1 [Olea europaea var. sylvestris]
c86087.graph_c0	--	--	--	--	--	--	--	--	Uncharacterized protein OS=Populus trichocarpa OX=3694 GN=POPTR_018G092000 PE=3 SV=2	S	Function unknown	PREDICTED: afadin- and alpha-actinin-binding protein [Populus euphratica]
c70280.graph_c0	--	--	Molecular Function: molecular_function (GO:0003674);; Molecular Function: transcription coregulator activity (GO:0003712);; Molecular Function: binding (GO:0005488);; Molecular Function: protein binding (GO:0005515);; Cellular Component: cellular_component (GO:0005575);; Cellular Component: intracellular (GO:0005622);; Cellular Component: obsolete cell (GO:0005623);; Cellular Component: nucleus (…	--	--	--	--	Transcription factor PAR1 OS=Arabidopsis thaliana OX=3702 GN=PAR1 PE=1 SV=1	Uncharacterized protein (Fragment) OS=Rhododendron williamsianum OX=262921 GN=C3L33_11373 PE=4 SV=1	S	Function unknown	uncharacterized protein LOC111396448 [Olea europaea var. sylvestris]
c95330.graph_c0	--	--	Molecular Function: molecular_function (GO:0003674);; Molecular Function: binding (GO:0005488);; Molecular Function: protein binding (GO:0005515);; Cellular Component: cellular_component (GO:0005575);; Cellular Component: intracellular (GO:0005622);; Cellular Component: obsolete cell (GO:0005623);; Cellular Component: nucleus (GO:0005634);; Biological Process: multicellular organism development (…	K13945|5.8e-54|vra:106771691|K13945 LOB domain-containing protein 29 | (RefSeq) LOB domain-containing protein 29	--	--	Lateral organ boundaries (LOB) domain	LOB domain-containing protein 29 OS=Arabidopsis thaliana OX=3702 GN=LBD29 PE=2 SV=1	Lateral organ boundary OS=Vigna unguiculata OX=3917 GN=DEO72_LG9g1996 PE=3 SV=1	S	Function unknown	Lateral organ boundary [Vigna unguiculata]
c72501.graph_c1	[T]	Signal transduction mechanisms	Molecular Function: protein serine/threonine kinase activity (GO:0004674);; Molecular Function: ATP binding (GO:0005524);;	K00924|8.4e-104|ath:AT3G55450|K00924 kinase [EC:2.7.1.-] | (RefSeq) PBL1; PBS1-like 1	[T]	Signal transduction mechanisms	Protein tyrosine and serine/threonine kinase;; Protein kinase domain	Probable serine/threonine-protein kinase PBL8 OS=Arabidopsis thaliana OX=3702 GN=PBL8 PE=1 SV=1	Serine/threonine protein kinase OS=Handroanthus impetiginosus OX=429701 GN=CDL12_17802 PE=3 SV=1	T	Signal transduction mechanisms	probable serine/threonine-protein kinase PBL8 [Olea europaea var. sylvestris]
c75314.graph_c0	--	--	Molecular Function: calcium ion binding (GO:0005509);; Cellular Component: endoplasmic reticulum (GO:0005783);; Cellular Component: integral component of membrane (GO:0016021);;	K06944|1.6e-52|aof:109820797|K06944 uncharacterized protein | (RefSeq) developmentally-regulated G-protein 2	[TU]	--	EF hand;; EF-hand domain pair;; EF-hand domain;; EF hand;; Secreted protein acidic and rich in cysteine Ca binding region	--	calumenin-A-like OS=Nicotiana tabacum OX=4097 GN=LOC107798723 PE=4 SV=1	--	--	reticulocalbin-2 [Olea europaea var. sylvestris]
c54967.graph_c0	--	--	--	K18195|3.2e-12|ghi:107950013|K18195 rhamnogalacturonan endolyase [EC:4.2.2.23] | (RefSeq) uncharacterized protein LOC107950013	--	--	--	--	Reverse transcriptase Ty1/copia-type domain-containing protein OS=Morella rubra OX=262757 GN=CJ030_MR0G007247 PE=4 SV=1	L	Replication, recombination and repair	hypothetical protein CJ030_MR0G007247 [Morella rubra]
c77726.graph_c0	--	--	Cellular Component: integral component of membrane (GO:0016021);; Molecular Function: transferase activity, transferring acyl groups (GO:0016746);;	K13523|9.0e-98|oeu:111403421|K13523 lysophosphatidic acid acyltransferase / lysophosphatidylinositol acyltransferase [EC:2.3.1.51 2.3.1.-] | (RefSeq) 1-acyl-sn-glycerol-3-phosphate acyltransferase 2-like	[I]	Lipid transport and metabolism	Acyltransferase C-terminus	1-acyl-sn-glycerol-3-phosphate acyltransferase 2 OS=Arabidopsis thaliana OX=3702 GN=LPAT2 PE=1 SV=2	1-acylglycerol-3-phosphate O-acyltransferase OS=Coffea canephora OX=49390 GN=GSCOC_T00012827001 PE=3 SV=1	I	Lipid transport and metabolism	1-acyl-sn-glycerol-3-phosphate acyltransferase 2-like [Olea europaea var. sylvestris]
c67482.graph_c3	--	--	--	K22395|1.6e-20|oeu:111392060|K22395 cinnamyl-alcohol dehydrogenase [EC:1.1.1.195] | (RefSeq) berberine bridge enzyme-like 13	--	--	--	--	--	--	--	uncharacterized protein LOC111384618 [Olea europaea var. sylvestris]
c91999.graph_c0	--	--	Molecular Function: aspartic-type endopeptidase activity (GO:0004190);;	K22683|1.7e-06|pop:7488337|K22683 aspartyl protease family protein [EC:3.4.23.-] | (RefSeq) aspartyl protease family protein 2	--	--	Eukaryotic aspartyl protease	Aspartic proteinase NANA, chloroplast OS=Arabidopsis thaliana OX=3702 GN=NANA PE=1 SV=1	Peptidase A1 domain-containing protein OS=Nyssa sinensis OX=561372 GN=F0562_009803 PE=3 SV=1	O	Posttranslational modification, protein turnover, chaperones	aspartic proteinase NANA, chloroplast-like [Olea europaea var. sylvestris]
c11037.graph_c0	--	--	--	--	--	--	--	--	TTF-type domain-containing protein (Fragment) OS=Prunus persica OX=3760 GN=PRUPE_ppa021617mg PE=4 SV=1	S	Function unknown	zinc finger MYM-type protein 1-like [Olea europaea var. sylvestris]
c77583.graph_c0	[J]	Translation, ribosomal structure and biogenesis	Molecular Function: structural constituent of ribosome (GO:0003735);; Biological Process: translation (GO:0006412);; Cellular Component: large ribosomal subunit (GO:0015934);;	K02890|8.6e-125|oeu:111378793|K02890 large subunit ribosomal protein L22 | (RefSeq) uncharacterized protein LOC111378793	[J]	Translation, ribosomal structure and biogenesis	Ribosomal protein L22p/L17e	50S ribosomal protein L22, chloroplastic OS=Trieres chinensis OX=1514140 GN=rpl22 PE=3 SV=1	Mitochondrial/chloroplast ribosomal protein L22 OS=Handroanthus impetiginosus OX=429701 GN=CDL12_19305 PE=3 SV=1	J	Translation, ribosomal structure and biogenesis	uncharacterized protein LOC111378793 [Olea europaea var. sylvestris]
c26983.graph_c0	--	--	Molecular Function: ATP binding (GO:0005524);; Molecular Function: 1-phosphatidylinositol-4-phosphate 5-kinase activity (GO:0016308);;	K00889|2.7e-45|oeu:111404132|K00889 1-phosphatidylinositol-4-phosphate 5-kinase [EC:2.7.1.68] | (RefSeq) phosphatidylinositol 4-phosphate 5-kinase 9-like	[T]	Signal transduction mechanisms	Phosphatidylinositol-4-phosphate 5-Kinase	Phosphatidylinositol 4-phosphate 5-kinase 9 OS=Arabidopsis thaliana OX=3702 GN=PIP5K9 PE=1 SV=2	1-phosphatidylinositol-4-phosphate 5-kinase OS=Nyssa sinensis OX=561372 GN=F0562_016900 PE=4 SV=1	T	Signal transduction mechanisms	phosphatidylinositol 4-phosphate 5-kinase 9-like [Olea europaea var. sylvestris]
c81984.graph_c1	--	--	--	K14780|1.5e-140|dcr:108220614|K14780 ATP-dependent RNA helicase DHX37/DHR1 [EC:3.6.4.13] | (RefSeq) ATP-dependent RNA helicase DEAH13-like isoform X1	[G]	Carbohydrate transport and metabolism	Protein of unknown function, DUF604;; Fringe-like	--	Uncharacterized protein OS=Nyssa sinensis OX=561372 GN=F0562_001001 PE=4 SV=1	G	Carbohydrate transport and metabolism	uncharacterized protein LOC111393000 [Olea europaea var. sylvestris]
c83656.graph_c1	--	--	Biological Process: action potential (GO:0001508);; Molecular Function: peptide receptor activity (GO:0001653);; Biological Process: regulation of heart rate (GO:0002027);; Biological Process: immune system process (GO:0002376);; Biological Process: system process (GO:0003008);; Biological Process: muscle system process (GO:0003012);; Biological Process: circulatory system process (GO:0003013);; …	--	[R]	General function prediction only	Ankyrin repeats (many copies);; Ankyrin repeats (3 copies);; Ankyrin repeats (many copies);; Ankyrin repeat;; Ankyrin repeat	--	ANK_REP_REGION domain-containing protein OS=Coffea canephora OX=49390 GN=GSCOC_T00023073001 PE=4 SV=1	S	Function unknown	ankyrin repeat-containing protein BDA1-like [Olea europaea var. sylvestris]
c85156.graph_c1	--	--	--	--	--	--	--	--	BRCA1 C Terminus domain containing protein OS=Striga asiatica OX=4170 GN=STAS_04351 PE=4 SV=1	L	Replication, recombination and repair	BRCA1 C Terminus domain containing protein [Striga asiatica]
c65737.graph_c0	--	--	--	--	--	--	Leucine Rich repeats (2 copies);; Leucine rich repeat;; Leucine Rich Repeat	--	--	A	RNA processing and modification	--
c85434.graph_c3	--	--	Biological Process: regulation of translation (GO:0006417);; Molecular Function: protein kinase regulator activity (GO:0019887);; Molecular Function: protein kinase binding (GO:0019901);; Biological Process: positive regulation of kinase activity (GO:0033674);; Molecular Function: ribosome binding (GO:0043022);;	K03235|6.5e-60|ota:OT_ostta02g05070|K03235 elongation factor 3 | (RefSeq) ABC transporter, conserved site	[J]	Translation, ribosomal structure and biogenesis	HEAT repeat;; HEAT repeats;; HEAT-like repeat;; non-SMC mitotic condensation complex subunit 1;; CLASP N terminal;; Adaptin N terminal region;; Vacuolar 14 Fab1-binding region;; Interferon-related developmental regulator (IFRD);; Domain of unknown function (DUF3385);; Parkin co-regulated protein;; Proteasome stabiliser	Protein ILITYHIA OS=Arabidopsis thaliana OX=3702 GN=ILA PE=1 SV=1	Protein containing adaptin N-terminal region OS=Handroanthus impetiginosus OX=429701 GN=CDL12_18396 PE=3 SV=1	J	Translation, ribosomal structure and biogenesis	Protein containing adaptin N-terminal region [Handroanthus impetiginosus]
c72014.graph_c1	--	--	Molecular Function: magnesium ion binding (GO:0000287);; Biological Process: response to acid chemical (GO:0001101);; Molecular Function: molecular_function (GO:0003674);; Molecular Function: catalytic activity (GO:0003824);; Molecular Function: binding (GO:0005488);; Cellular Component: cellular_component (GO:0005575);; Cellular Component: intracellular (GO:0005622);; Cellular Component: obsolet…	K04120|4.3e-27|gmx:100808585|K04120 ent-copalyl diphosphate synthase [EC:5.5.1.13] | (RefSeq) GMTPS2; ent-copalyl diphosphate synthase, chloroplastic isoform X1	--	--	--	Peregrinol diphosphate synthase TPS1, chloroplastic OS=Vitex agnus-castus OX=54477 GN=TPS1 PE=1 SV=1	copal-8-ol diphosphate hydratase, chloroplastic-like OS=Nicotiana tabacum OX=4097 GN=LOC107817152 PE=4 SV=1	S	Function unknown	copal-8-ol diphosphate hydratase, chloroplastic-like isoform X2 [Olea europaea var. sylvestris]
c77668.graph_c0	--	--	Cellular Component: integral component of membrane (GO:0016021);;	--	--	--	--	--	Uncharacterized protein OS=Davidia involucrata OX=16924 GN=Din_020266 PE=4 SV=1	S	Function unknown	uncharacterized protein LOC111376143 [Olea europaea var. sylvestris]
c81967.graph_c0	--	--	Cellular Component: integral component of membrane (GO:0016021);;	K09775|2.8e-07|dzi:111283728|K09775 uncharacterized protein | (RefSeq) uncharacterized protein LOC111283728 isoform X1	--	--	Core-2/I-Branching enzyme	--	Uncharacterized protein OS=Erythranthe guttata OX=4155 GN=MIMGU_mgv1a007990mg PE=4 SV=1	S	Function unknown	uncharacterized protein LOC111375402 [Olea europaea var. sylvestris]
c78291.graph_c0	[J]	Translation, ribosomal structure and biogenesis	Cellular Component: membrane (GO:0016020);; Molecular Function: N-(long-chain-acyl)ethanolamine deacylase activity (GO:0047412);; Biological Process: N-acylethanolamine metabolic process (GO:0070291);;	K02433|4.2e-16|vcn:VOLCADRAFT_86683|K02433 aspartyl-tRNA(Asn)/glutamyl-tRNA(Gln) amidotransferase subunit A [EC:6.3.5.6 6.3.5.7] | (RefSeq) hypothetical protein	[J]	Translation, ribosomal structure and biogenesis	Amidase	Fatty acid amide hydrolase OS=Arabidopsis thaliana OX=3702 GN=FAAH PE=1 SV=1	Amidase domain-containing protein OS=Erythranthe guttata OX=4155 GN=MIMGU_mgv1a003098mg PE=3 SV=1	J	Translation, ribosomal structure and biogenesis	fatty acid amide hydrolase [Sesamum indicum]
c76466.graph_c1	[E]	Amino acid transport and metabolism	Biological Process: biosynthetic process (GO:0009058);; Molecular Function: L,L-diaminopimelate aminotransferase activity (GO:0010285);; Molecular Function: pyridoxal phosphate binding (GO:0030170);;	K10206|6.4e-258|oeu:111411972|K10206 LL-diaminopimelate aminotransferase [EC:2.6.1.83] | (RefSeq) LL-diaminopimelate aminotransferase, chloroplastic	[E]	Amino acid transport and metabolism	Aminotransferase class I and II	LL-diaminopimelate aminotransferase, chloroplastic OS=Arabidopsis thaliana OX=3702 GN=DAP PE=1 SV=1	Kynurenine aminotransferase, glutamine transaminase K OS=Handroanthus impetiginosus OX=429701 GN=CDL12_27323 PE=3 SV=1	E	Amino acid transport and metabolism	LL-diaminopimelate aminotransferase, chloroplastic [Olea europaea var. sylvestris]
c100060.graph_c0	--	--	--	--	--	--	--	--	--	--	--	uncharacterized protein LOC111406463 [Olea europaea var. sylvestris]
c80970.graph_c1	[T]	Signal transduction mechanisms	Molecular Function: calmodulin-dependent protein kinase activity (GO:0004683);; Molecular Function: ATP binding (GO:0005524);;	K00908|6.0e-178|sind:105170307|K00908 calcium/calmodulin-dependent protein kinase kinase 1 [EC:2.7.11.17] | (RefSeq) serine/threonine-protein kinase GRIK2	[T]	Signal transduction mechanisms	--	Serine/threonine-protein kinase GRIK2 OS=Arabidopsis thaliana OX=3702 GN=GRIK2 PE=1 SV=1	Putative serine/threonine-protein kinase GRIK2 OS=Davidia involucrata OX=16924 GN=Din_004247 PE=3 SV=1	T	Signal transduction mechanisms	serine/threonine-protein kinase GRIK2 [Sesamum indicum]
c79900.graph_c0	--	--	Biological Process: response to acid chemical (GO:0001101);; Biological Process: regulation of response to biotic stimulus (GO:0002831);; Molecular Function: molecular_function (GO:0003674);; Molecular Function: nucleic acid binding (GO:0003676);; Molecular Function: DNA binding (GO:0003677);; Molecular Function: binding (GO:0005488);; Cellular Component: cellular_component (GO:0005575);; Cellula…	--	--	--	Zinc finger, C2H2 type;; Zinc-finger double domain;; C2H2-type zinc finger	Zinc finger transcription factor YY1 OS=Arabidopsis thaliana OX=3702 GN=YY1 PE=1 SV=1	Uncharacterized protein OS=Davidia involucrata OX=16924 GN=Din_041300 PE=4 SV=1	S	Function unknown	zinc finger transcription factor YY1-like isoform X2 [Olea europaea var. sylvestris]
c91746.graph_c0	--	--	Cellular Component: integral component of membrane (GO:0016021);;	--	--	--	--	--	Uncharacterized protein OS=Davidia involucrata OX=16924 GN=Din_037770 PE=4 SV=1	--	--	uncharacterized protein LOC111365505 [Olea europaea var. sylvestris]
c59134.graph_c0	--	--	Molecular Function: antiporter activity (GO:0015297);; Cellular Component: membrane (GO:0016020);; Cellular Component: integral component of membrane (GO:0016021);; Molecular Function: transmembrane transporter activity (GO:0022857);; Molecular Function: xenobiotic transmembrane transporter activity (GO:0042910);;	K03327|2.8e-88|oeu:111409438|K03327 multidrug resistance protein, MATE family | (RefSeq) protein DETOXIFICATION 14-like	[R]	General function prediction only	MatE	Protein DETOXIFICATION 14 OS=Arabidopsis thaliana OX=3702 GN=DTX14 PE=1 SV=1	Protein DETOXIFICATION OS=Nicotiana tabacum OX=4097 GN=LOC107772641 PE=3 SV=1	V	Defense mechanisms	protein DETOXIFICATION 14-like [Olea europaea var. sylvestris]
c100994.graph_c0	--	--	--	--	--	--	--	--	--	S	Function unknown	zinc finger MYM-type protein 1-like [Olea europaea var. sylvestris]
c69178.graph_c1	[P]	Inorganic ion transport and metabolism	Molecular Function: ATP binding (GO:0005524);; Cellular Component: integral component of membrane (GO:0016021);; Molecular Function: ATPase-coupled cation transmembrane transporter activity (GO:0019829);; Molecular Function: metal ion binding (GO:0046872);;	K01534|0.0e+00|sind:105177767|K01534 Zn2+/Cd2+-exporting ATPase [EC:7.2.2.12 7.2.2.21] | (RefSeq) probable cadmium/zinc-transporting ATPase HMA1, chloroplastic	[P]	Inorganic ion transport and metabolism	E1-E2 ATPase;; haloacid dehalogenase-like hydrolase	Probable cadmium/zinc-transporting ATPase HMA1, chloroplastic OS=Arabidopsis thaliana OX=3702 GN=HMA1 PE=2 SV=2	Cation transport ATPase OS=Handroanthus impetiginosus OX=429701 GN=CDL12_09601 PE=3 SV=1	P	Inorganic ion transport and metabolism	Cation transport ATPase [Handroanthus impetiginosus]
c89148.graph_c0	--	--	--	--	--	--	--	--	trihelix transcription factor ASR3-like OS=Nicotiana tabacum OX=4097 GN=LOC107819806 PE=4 SV=1	S	Function unknown	uncharacterized protein LOC116033010 [Ipomoea triloba]
c47428.graph_c0	--	--	Cellular Component: cellular_component (GO:0005575);; Cellular Component: intracellular (GO:0005622);; Cellular Component: obsolete cell (GO:0005623);; Cellular Component: cytoplasm (GO:0005737);; Cellular Component: plasma membrane (GO:0005886);; Biological Process: cell communication (GO:0007154);; Biological Process: signal transduction (GO:0007165);; Biological Process: multicellular organism…	--	--	--	--	Protein PHYTOCHROME KINASE SUBSTRATE 1 OS=Arabidopsis thaliana OX=3702 GN=PKS1 PE=1 SV=2	Uncharacterized protein OS=Vitis vinifera OX=29760 GN=VIT_01s0026g02330 PE=4 SV=1	S	Function unknown	protein PHYTOCHROME KINASE SUBSTRATE 1-like [Olea europaea var. sylvestris]
c27342.graph_c0	--	--	Cellular Component: nucleus (GO:0005634);; Biological Process: regulation of transcription, DNA-templated (GO:0006355);; Molecular Function: sequence-specific DNA binding (GO:0043565);;	--	[K]	Transcription	Homeobox KN domain;; Homeodomain;; ELK domain	Homeobox protein knotted-1-like 6 OS=Arabidopsis thaliana OX=3702 GN=KNAT6 PE=1 SV=1	Transcription factor MEIS1 OS=Handroanthus impetiginosus OX=429701 GN=CDL12_17655 PE=3 SV=1	K	Transcription	homeobox protein knotted-1-like 6 [Olea europaea var. sylvestris]
c72200.graph_c1	[G]	Carbohydrate transport and metabolism	Biological Process: polysaccharide catabolic process (GO:0000272);; Molecular Function: beta-amylase activity (GO:0016161);; Molecular Function: amylopectin maltohydrolase activity (GO:0102229);;	K01177|2.5e-86|ini:109184717|K01177 beta-amylase [EC:3.2.1.2] | (RefSeq) beta-amylase 2, chloroplastic-like	--	--	Glycosyl hydrolase family 14	Beta-amylase 7 OS=Arabidopsis thaliana OX=3702 GN=BAM7 PE=1 SV=2	Beta-amylase OS=Davidia involucrata OX=16924 GN=Din_010078 PE=3 SV=1	G	Carbohydrate transport and metabolism	beta-amylase [Striga asiatica]
c64486.graph_c0	--	--	Molecular Function: catalytic activity (GO:0003824);; Cellular Component: integral component of membrane (GO:0016021);;	--	--	--	Leucine rich repeat;; Leucine Rich repeats (2 copies);; Leucine Rich Repeat	--	Phosphopantothenoylcysteine decarboxylase OS=Salvia splendens OX=180675 GN=PPCDC PE=4 SV=1	T	Signal transduction mechanisms	phosphopantothenoylcysteine decarboxylase [Salvia splendens]
c84660.graph_c0	[M]	Cell wall/membrane/envelope biogenesis	Molecular Function: protein serine/threonine kinase activity (GO:0004674);; Molecular Function: ATP binding (GO:0005524);;	K13416|1.2e-72|zju:107427532|K13416 brassinosteroid insensitive 1-associated receptor kinase 1 [EC:2.7.10.1 2.7.11.1] | (RefSeq) dual specificity protein kinase zakA-like	--	--	Protein kinase domain;; Protein tyrosine and serine/threonine kinase	Probable inactive receptor kinase At4g23740 OS=Arabidopsis thaliana OX=3702 GN=At4g23740 PE=1 SV=1	Serine/threonine protein kinase OS=Handroanthus impetiginosus OX=429701 GN=CDL12_14509 PE=4 SV=1	T	Signal transduction mechanisms	pollen receptor-like kinase 1 [Olea europaea var. sylvestris]
c99473.graph_c0	--	--	Cellular Component: extracellular region (GO:0005576);; Biological Process: immune response (GO:0006955);; Molecular Function: chemokine activity (GO:0008009);;	--	--	--	Small cytokines (intecrine/chemokine), interleukin-8 like	--	--	--	--	--
c77135.graph_c0	--	--	Molecular Function: protein kinase activity (GO:0004672);; Molecular Function: ATP binding (GO:0005524);; Cellular Component: integral component of membrane (GO:0016021);;	K20718|9.3e-54|dosa:Os06t0203800-01|K20718 LRR receptor-like serine/threonine-protein kinase ERECTA [EC:2.7.11.1] | (RefSeq) Os06g0203800; Similar to ERECTA-like kinase 1.	--	--	Protein tyrosine and serine/threonine kinase;; Protein kinase domain;; Leucine rich repeat;; Leucine Rich repeats (2 copies);; Leucine Rich Repeat;; Leucine rich repeat N-terminal domain;; Leucine Rich repeat	Probable LRR receptor-like serine/threonine-protein kinase At1g12460 OS=Arabidopsis thaliana OX=3702 GN=At1g12460 PE=1 SV=1	Putative LRR receptor-like serine/threonine-protein kinase-like OS=Dorcoceras hygrometricum OX=472368 GN=F511_08791 PE=4 SV=1	T	Signal transduction mechanisms	probable LRR receptor-like serine/threonine-protein kinase At1g12460 [Sesamum indicum]
c70655.graph_c0	--	--	Cellular Component: plasma membrane (GO:0005886);; Cellular Component: integral component of membrane (GO:0016021);; Molecular Function: cellulose synthase (UDP-forming) activity (GO:0016760);; Biological Process: cellulose biosynthetic process (GO:0030244);; Molecular Function: metal ion binding (GO:0046872);; Biological Process: cell wall organization (GO:0071555);;	K10999|1.7e-248|oeu:111403788|K10999 cellulose synthase A [EC:2.4.1.12] | (RefSeq) cellulose synthase A catalytic subunit 7 [UDP-forming] isoform X1	--	--	Cellulose synthase;; Zinc-binding RING-finger;; RING/Ubox like zinc-binding domain	Cellulose synthase A catalytic subunit 9 [UDP-forming] OS=Oryza sativa subsp. indica OX=39946 GN=CESA9 PE=2 SV=1	Cellulose synthase OS=Nyssa sinensis OX=561372 GN=F0562_009272 PE=3 SV=1	G	Carbohydrate transport and metabolism	cellulose synthase A catalytic subunit 7 [UDP-forming] isoform X1 [Olea europaea var. sylvestris]
c82032.graph_c0	--	--	Molecular Function: DNA binding (GO:0003677);;	K21596|0.0e+00|oeu:111371516|K21596 calmodulin-binding transcription activator | (RefSeq) calmodulin-binding transcription activator 5-like	[S]	Function unknown	Ankyrin repeats (3 copies);; Ankyrin repeats (many copies);; IQ calmodulin-binding motif;; Ankyrin repeat;; Ankyrin repeat;; CG-1 domain	Calmodulin-binding transcription activator 5 OS=Arabidopsis thaliana OX=3702 GN=CAMTA5 PE=2 SV=2	CAMTA transcription factor OS=Fraxinus velutina OX=56038 GN=CAMTA1 PE=2 SV=1	S	Function unknown	calmodulin-binding transcription activator 5-like [Olea europaea var. sylvestris]
c74916.graph_c0	[G]	Carbohydrate transport and metabolism	Molecular Function: channel activity (GO:0015267);; Cellular Component: integral component of membrane (GO:0016021);;	K09873|4.7e-129|oeu:111402715|K09873 aquaporin TIP | (RefSeq) aquaporin TIP3-1-like	[G]	Carbohydrate transport and metabolism	Major intrinsic protein	Probable aquaporin TIP3-2 OS=Arabidopsis thaliana OX=3702 GN=TIP3-2 PE=2 SV=1	Aquaporin (Major intrinsic protein family) OS=Handroanthus impetiginosus OX=429701 GN=CDL12_18054 PE=3 SV=1	P	Inorganic ion transport and metabolism	aquaporin TIP3-1-like [Olea europaea var. sylvestris]
c81521.graph_c0	--	--	--	K03029|6.6e-117|lang:109332961|K03029 26S proteasome regulatory subunit N10 | (RefSeq) 26S proteasome non-ATPase regulatory subunit 4 homolog	--	--	Protein of unknown function (DUF632);; Protein of unknown function (DUF630);; Protein of unknown function (DUF632)	Protein ALTERED PHOSPHATE STARVATION RESPONSE 1 OS=Arabidopsis thaliana OX=3702 GN=APSR1 PE=2 SV=1	Uncharacterized protein OS=Salvia splendens OX=180675 GN=Saspl_044892 PE=4 SV=1	S	Function unknown	nitrate regulatory gene2 protein [Olea europaea var. sylvestris]
c63677.graph_c0	--	--	Cellular Component: nucleosome (GO:0000786);; Molecular Function: DNA binding (GO:0003677);; Cellular Component: nucleus (GO:0005634);; Biological Process: nucleosome assembly (GO:0006334);; Cellular Component: host cell nucleus (GO:0042025);;	K11275|1.0e-64|oeu:111374301|K11275 histone H1/5 | (RefSeq) histone H1-like	--	--	linker histone H1 and H5 family	Histone H1 OS=Solanum lycopersicum OX=4081 PE=3 SV=1	Putative histone H1 OS=Davidia involucrata OX=16924 GN=Din_047598 PE=3 SV=1	B	Chromatin structure and dynamics	histone H1-like [Olea europaea var. sylvestris]
c69220.graph_c2	[E]	Amino acid transport and metabolism	Molecular Function: catalytic activity (GO:0003824);;	--	--	--	Orn/Lys/Arg decarboxylase, major domain;; Orn/Lys/Arg decarboxylase, C-terminal domain;; Aminotransferase class I and II;; O-phosphoseryl-tRNA(Sec) selenium transferase, SepSecS;; Aminotransferase class-V;; Cys/Met metabolism PLP-dependent enzyme;; DegT/DnrJ/EryC1/StrS aminotransferase family;; Beta-eliminating lyase	--	Uncharacterized protein OS=Camellia sinensis var. sinensis OX=542762 GN=TEA_008582 PE=3 SV=1	E	Amino acid transport and metabolism	uncharacterized protein LOC105161781 [Sesamum indicum]
c78975.graph_c0	--	--	Molecular Function: phospholipase A2 activity (GO:0004623);; Molecular Function: calcium ion binding (GO:0005509);; Cellular Component: extracellular region (GO:0005576);; Biological Process: phospholipid metabolic process (GO:0006644);; Biological Process: lipid catabolic process (GO:0016042);; Biological Process: arachidonic acid secretion (GO:0050482);; Molecular Function: phospholipase A2 act…	K01047|1.6e-14|pda:103721392|K01047 secretory phospholipase A2 [EC:3.1.1.4] | (RefSeq) phospholipase A2 homolog 3-like	--	--	--	Phospholipase A2-beta OS=Arabidopsis thaliana OX=3702 GN=PLA2-BETA PE=1 SV=1	Phospholipase A(2) OS=Handroanthus impetiginosus OX=429701 GN=CDL12_24388 PE=4 SV=1	O	Posttranslational modification, protein turnover, chaperones	probable phospholipase A2 homolog 1 [Olea europaea var. sylvestris]
c40058.graph_c0	--	--	--	--	--	--	--	--	RNA-directed DNA polymerase OS=Hibiscus syriacus OX=106335 GN=F3Y22_tig00111582pilonHSYRG00897 PE=4 SV=1	L	Replication, recombination and repair	uncharacterized protein LOC116115589 [Pistacia vera]
c75682.graph_c0	--	--	Molecular Function: DNA binding (GO:0003677);; Cellular Component: nucleus (GO:0005634);; Biological Process: regulation of transcription, DNA-templated (GO:0006355);; Cellular Component: integral component of membrane (GO:0016021);;	K00521|9.5e-32|cmos:111447866|K00521 ferric-chelate reductase [EC:1.16.1.7] | (RefSeq) ferric reduction oxidase 7, chloroplastic-like	--	--	No apical meristem (NAM) protein	NAC domain-containing protein 40 OS=Arabidopsis thaliana OX=3702 GN=NTL8 PE=1 SV=1	NAC domain-containing protein OS=Handroanthus impetiginosus OX=429701 GN=CDL12_24661 PE=4 SV=1	P	Inorganic ion transport and metabolism	NAC domain-containing protein 60-like [Olea europaea var. sylvestris]
c85071.graph_c0	--	--	Molecular Function: nucleic acid binding (GO:0003676);; Molecular Function: zinc ion binding (GO:0008270);; Biological Process: DNA integration (GO:0015074);;	K15731|2.8e-07|ghi:107900094|K15731 carboxy-terminal domain RNA polymerase II polypeptide A small phosphatase [EC:3.1.3.16] | (RefSeq) phosphatase PSR1-like	[R]	General function prediction only	--	Retrovirus-related Pol polyprotein from transposon TNT 1-94 OS=Nicotiana tabacum OX=4097 PE=2 SV=1	Retrovirus-related Pol polyprotein from transposon TNT 1-94 OS=Cajanus cajan OX=3821 GN=KK1_012782 PE=4 SV=1	L	Replication, recombination and repair	Retrovirus-related Pol polyprotein from transposon TNT 1-94 [Cajanus cajan]
c55910.graph_c0	--	--	Molecular Function: nucleic acid binding (GO:0003676);; Molecular Function: RNA-directed DNA polymerase activity (GO:0003964);; Molecular Function: aspartic-type endopeptidase activity (GO:0004190);; Molecular Function: zinc ion binding (GO:0008270);;	--	--	--	Retroviral aspartyl protease	--	Reverse Transcriptase OS=Olea europaea subsp. europaea OX=158383 GN=RT1 PE=2 SV=1	H	Coenzyme transport and metabolism	uncharacterized protein LOC111378282 [Olea europaea var. sylvestris]
c73742.graph_c0	--	--	Cellular Component: integral component of membrane (GO:0016021);;	--	[R]	General function prediction only	PPR repeat family;; PPR repeat;; PPR repeat;; Pentatricopeptide repeat domain;; Pentacotripeptide-repeat region of PRORP;; Mitochondrial 28S ribosomal protein S27	Pentatricopeptide repeat-containing protein At4g19890 OS=Arabidopsis thaliana OX=3702 GN=At4g19890 PE=2 SV=1	E3 ubiquitin-protein ligase SDIR1 OS=Salvia splendens OX=180675 GN=SDIR1 PE=4 SV=1	S	Function unknown	pentatricopeptide repeat-containing protein At4g19890 [Olea europaea var. sylvestris]
c76460.graph_c0	[O]	Posttranslational modification, protein turnover, chaperones	Molecular Function: ATP binding (GO:0005524);; Molecular Function: microtubule-severing ATPase activity (GO:0008568);; Molecular Function: isomerase activity (GO:0016853);;	K07767|3.2e-170|oeu:111402238|K07767 katanin p60 ATPase-containing subunit A1 [EC:5.6.1.1] | (RefSeq) katanin p60 ATPase-containing subunit A-like 2	[O]	Posttranslational modification, protein turnover, chaperones	ATPase family associated with various cellular activities (AAA);; AAA+ lid domain;; Holliday junction DNA helicase RuvB P-loop domain;; AAA domain (dynein-related subfamily)	Katanin p60 ATPase-containing subunit A1 OS=Arabidopsis thaliana OX=3702 GN=AAA1 PE=1 SV=1	Putative katanin p60 ATPase-containing subunit A-like 2 isoform X4 OS=Davidia involucrata OX=16924 GN=Din_034018 PE=4 SV=1	O	Posttranslational modification, protein turnover, chaperones	katanin p60 ATPase-containing subunit A-like 2 [Olea europaea var. sylvestris]
c78258.graph_c0	[R]	General function prediction only	Molecular Function: catalytic activity (GO:0003824);;	K07071|1.3e-158|oeu:111410096|K07071 uncharacterized protein | (RefSeq) epimerase family protein SDR39U1 homolog, chloroplastic	[F]	Nucleotide transport and metabolism	Domain of unknown function (DUF1731);; NAD dependent epimerase/dehydratase family	Epimerase family protein SDR39U1 homolog, chloroplastic OS=Arabidopsis thaliana OX=3702 GN=GC1 PE=2 SV=2	Uncharacterized protein OS=Nyssa sinensis OX=561372 GN=F0562_028520 PE=4 SV=1	F	Nucleotide transport and metabolism	epimerase family protein SDR39U1 homolog, chloroplastic [Olea europaea var. sylvestris]
c62575.graph_c0	--	--	--	--	--	--	--	--	Uncharacterized protein OS=Handroanthus impetiginosus OX=429701 GN=CDL12_12143 PE=4 SV=1	--	--	uncharacterized protein LOC111387611 [Olea europaea var. sylvestris]
c65600.graph_c2	--	--	Molecular Function: ATP binding (GO:0005524);; Cellular Component: integral component of membrane (GO:0016021);; Molecular Function: ATPase activity (GO:0016887);;	--	[Q]	Secondary metabolites biosynthesis, transport and catabolism	ABC-2 type transporter	Pleiotropic drug resistance protein 1 OS=Nicotiana tabacum OX=4097 GN=PDR1 PE=2 SV=1	Pleiotropic drug resistance protein OS=Striga asiatica OX=4170 GN=STAS_12933 PE=3 SV=1	Q	Secondary metabolites biosynthesis, transport and catabolism	hypothetical protein Saspl_051873 [Salvia splendens]
c70882.graph_c0	--	--	Cellular Component: integral component of membrane (GO:0016021);;	K18183|3.1e-23|oeu:111411546|K18183 cytochrome c oxidase assembly protein subunit 19 | (RefSeq) cytochrome c oxidase assembly protein COX19-like	[C]	Energy production and conversion	--	--	Uncharacterized protein OS=Camellia sinensis var. sinensis OX=542762 GN=TEA_022132 PE=4 SV=1	C	Energy production and conversion	cytochrome c oxidase assembly protein COX19-like [Olea europaea var. sylvestris]
c56965.graph_c0	--	--	Molecular Function: UDP-glycosyltransferase activity (GO:0008194);; Cellular Component: intracellular membrane-bounded organelle (GO:0043231);; Molecular Function: quercetin 3-O-glucosyltransferase activity (GO:0080043);; Molecular Function: quercetin 7-O-glucosyltransferase activity (GO:0080044);;	K23452|4.1e-154|aly:9329284|K23452 UDP-glucosyltransferase 85A [EC:2.4.1.-] | (RefSeq) UDP-glycosyltransferase 85A3	[GC]	--	UDP-glucoronosyl and UDP-glucosyl transferase	7-deoxyloganetin glucosyltransferase OS=Catharanthus roseus OX=4058 GN=UGT85A23 PE=1 SV=1	Glycosyltransferase OS=Theobroma cacao OX=3641 GN=TCM_007442 PE=3 SV=1	--	--	7-deoxyloganetin glucosyltransferase-like [Olea europaea var. sylvestris]
c79603.graph_c3	--	--	Biological Process: protein transport (GO:0015031);;	K19476|8.3e-144|oeu:111396843|K19476 vacuolar protein sorting-associated protein IST1 | (RefSeq) uncharacterized protein LOC111396843	[Z]	Cytoskeleton	Regulator of Vps4 activity in the MVB pathway	--	Spindle pole body protein OS=Handroanthus impetiginosus OX=429701 GN=CDL12_16586 PE=3 SV=1	Z	Cytoskeleton	uncharacterized protein LOC111396843 [Olea europaea var. sylvestris]
c75921.graph_c0	--	--	--	--	--	--	--	--	TPR_REGION domain-containing protein OS=Davidia involucrata OX=16924 GN=Din_025219 PE=4 SV=1	--	--	uncharacterized protein LOC111398783 [Olea europaea var. sylvestris]
c75753.graph_c0	--	--	Molecular Function: transcription corepressor activity (GO:0003714);;	--	[K]	Transcription	N-terminal domain of CBF1 interacting co-repressor CIR;; Zinc knuckle	Uncharacterized zinc finger CCHC domain-containing protein At4g19190 OS=Arabidopsis thaliana OX=3702 GN=At4g19190 PE=2 SV=1	Cir_N domain-containing protein OS=Camellia sinensis var. sinensis OX=542762 GN=TEA_004150 PE=4 SV=1	K	Transcription	uncharacterized zinc finger CCHC domain-containing protein At4g19190-like [Olea europaea var. sylvestris]
c74527.graph_c0	--	--	Molecular Function: voltage-gated anion channel activity (GO:0008308);; Biological Process: regulation of anion transport (GO:0044070);;	--	--	--	--	Outer envelope pore protein 21, chloroplastic OS=Pisum sativum OX=3888 GN=OEP21 PE=1 SV=1	Outer envelope pore protein 21A OS=Parasponia andersonii OX=3476 GN=PanWU01x14_355510 PE=3 SV=1	S	Function unknown	outer envelope pore protein 21B, chloroplastic-like [Olea europaea var. sylvestris]
c81415.graph_c1	--	--	Molecular Function: molecular_function (GO:0003674);; Molecular Function: nucleic acid binding (GO:0003676);; Molecular Function: RNA binding (GO:0003723);; Molecular Function: mRNA binding (GO:0003729);; Molecular Function: binding (GO:0005488);; Cellular Component: cellular_component (GO:0005575);; Cellular Component: intracellular (GO:0005622);; Cellular Component: obsolete cell (GO:0005623);;…	K17579|1.7e-41|vcn:VOLCADRAFT_98760|K17579 protein phosphatase 1 regulatory subunit 42 | (RefSeq) hypothetical protein	[D]	Cell cycle control, cell division, chromosome partitioning	RNA recognition motif 2;; RNA recognition motif. (a.k.a. RRM, RBD, or RNP domain)	Protein MEI2-like 5 OS=Arabidopsis thaliana OX=3702 GN=ML5 PE=1 SV=1	RRM domain-containing protein OS=Davidia involucrata OX=16924 GN=Din_025686 PE=4 SV=1	A	RNA processing and modification	protein MEI2-like 5 [Camellia sinensis]
c68860.graph_c0	--	--	Molecular Function: farnesyl-diphosphate farnesyltransferase activity (GO:0004310);; Biological Process: lipid biosynthetic process (GO:0008610);; Cellular Component: integral component of membrane (GO:0016021);; Molecular Function: squalene synthase activity (GO:0051996);;	K00801|1.8e-22|oeu:111380678|K00801 farnesyl-diphosphate farnesyltransferase [EC:2.5.1.21] | (RefSeq) squalene synthase-like isoform X1	[I]	Lipid transport and metabolism	--	Squalene synthase 2 OS=Panax ginseng OX=4054 GN=SS2 PE=2 SV=1	Squalene synthase OS=Eleutherococcus senticosus OX=82096 GN=ESS PE=2 SV=1	I	Lipid transport and metabolism	squalene synthase [Eleutherococcus senticosus]
c57381.graph_c0	--	--	--	--	--	--	--	--	--	--	--	protein GLUTAMINE DUMPER 5-like [Olea europaea var. sylvestris]
c72811.graph_c0	--	--	Molecular Function: protein kinase activity (GO:0004672);; Molecular Function: ATP binding (GO:0005524);; Cellular Component: chloroplast (GO:0009507);;	--	--	--	--	--	Protein kinase domain-containing protein OS=Erythranthe guttata OX=4155 GN=MIMGU_mgv1a005830mg PE=4 SV=1	--	--	PREDICTED: uncharacterized protein LOC105964266 [Erythranthe guttata]
c65423.graph_c0	--	--	Molecular Function: copper ion transmembrane transporter activity (GO:0005375);; Biological Process: cellular copper ion homeostasis (GO:0006878);; Cellular Component: integral component of membrane (GO:0016021);;	K14686|2.6e-58|oeu:111408245|K14686 solute carrier family 31 (copper transporter), member 1 | (RefSeq) copper transporter 6-like	[P]	Inorganic ion transport and metabolism	Ctr copper transporter family	Copper transporter 1 OS=Arabidopsis thaliana OX=3702 GN=COPT1 PE=2 SV=2	Copper transporter OS=Davidia involucrata OX=16924 GN=Din_039237 PE=3 SV=1	P	Inorganic ion transport and metabolism	copper transporter 6-like [Olea europaea var. sylvestris]
c75638.graph_c0	--	--	Molecular Function: protein serine/threonine phosphatase activity (GO:0004722);;	K17506|5.4e-41|ccaj:109803331|K17506 protein phosphatase 1L [EC:3.1.3.16] | (RefSeq) probable protein phosphatase 2C 10 isoform X1	[T]	Signal transduction mechanisms	--	Probable protein phosphatase 2C 10 OS=Arabidopsis thaliana OX=3702 GN=At1g34750 PE=2 SV=1	PPM-type phosphatase domain-containing protein OS=Davidia involucrata OX=16924 GN=Din_014350 PE=4 SV=1	T	Signal transduction mechanisms	probable protein phosphatase 2C 10 [Olea europaea var. sylvestris]
c70576.graph_c0	--	--	Molecular Function: ATP binding (GO:0005524);; Cellular Component: cellular_component (GO:0005575);; Cellular Component: intracellular (GO:0005622);; Cellular Component: obsolete cell (GO:0005623);; Cellular Component: nucleus (GO:0005634);; Cellular Component: cytoplasm (GO:0005737);; Biological Process: transcription, DNA-templated (GO:0006351);; Biological Process: regulation of transcription,…	K22382|3.9e-11|oeu:111408549|K22382 WD repeat-containing protein 26 | (RefSeq) WD repeat-containing protein 26 homolog	--	--	WRC;; QLQ	Growth-regulating factor 8 OS=Arabidopsis thaliana OX=3702 GN=GRF8 PE=2 SV=1	Uncharacterized protein OS=Camellia sinensis var. sinensis OX=542762 GN=TEA_000851 PE=3 SV=1	K	Transcription	growth-regulating factor 8 isoform X1 [Sesamum indicum]
c1760.graph_c0	--	--	Molecular Function: nucleic acid binding (GO:0003676);; Molecular Function: aspartic-type endopeptidase activity (GO:0004190);; Biological Process: DNA integration (GO:0015074);;	K04125|2.3e-19|boe:106319842|K04125 gibberellin 2beta-dioxygenase [EC:1.14.11.13] | (RefSeq) gibberellin 2-beta-dioxygenase 7	[R]	General function prediction only	--	--	Putative mitochondrial protein OS=Dendrobium catenatum OX=906689 GN=MA16_Dca006472 PE=4 SV=1	Z	Cytoskeleton	PREDICTED: uncharacterized protein LOC104905232 [Beta vulgaris subsp. vulgaris]
c84026.graph_c0	--	--	Molecular Function: DNA binding (GO:0003677);; Cellular Component: nucleus (GO:0005634);; Biological Process: regulation of transcription, DNA-templated (GO:0006355);; Biological Process: auxin-activated signaling pathway (GO:0009734);;	--	--	--	--	--	Auxin response factor OS=Striga asiatica OX=4170 GN=STAS_17026 PE=3 SV=1	--	--	auxin response factor 22-like, partial [Olea europaea var. sylvestris]
c97908.graph_c0	--	--	Cellular Component: lytic vacuole (GO:0000323);; Biological Process: cell activation (GO:0001775);; Biological Process: immune effector process (GO:0002252);; Biological Process: cell activation involved in immune response (GO:0002263);; Biological Process: myeloid leukocyte activation (GO:0002274);; Biological Process: myeloid cell activation involved in immune response (GO:0002275);; Biological…	K18195|2.2e-07|ghi:107950013|K18195 rhamnogalacturonan endolyase [EC:4.2.2.23] | (RefSeq) uncharacterized protein LOC107950013	--	--	--	--	Retrovirus-related Pol polyprotein from transposon RE1 OS=Vitis vinifera OX=29760 GN=RE1_2331 PE=4 SV=1	G	Carbohydrate transport and metabolism	uncharacterized protein LOC116122208 [Pistacia vera]
c45332.graph_c0	[Q]	Secondary metabolites biosynthesis, transport and catabolism	Molecular Function: metal ion binding (GO:0046872);; Molecular Function: dioxygenase activity (GO:0051213);;	K04124|9.6e-138|nsy:104221814|K04124 gibberellin 3beta-dioxygenase [EC:1.14.11.15] | (RefSeq) gibberellin 3-beta-dioxygenase 1-like	[QR]	--	2OG-Fe(II) oxygenase superfamily;; non-haem dioxygenase in morphine synthesis N-terminal	Gibberellin 3-beta-dioxygenase 1 OS=Pisum sativum OX=3888 GN=LE PE=1 SV=1	Gibberellin 3-beta-dioxygenase 1 OS=Dorcoceras hygrometricum OX=472368 GN=F511_10046 PE=3 SV=1	Q	Secondary metabolites biosynthesis, transport and catabolism	gibberellin 3-beta-dioxygenase 1 [Dorcoceras hygrometricum]
c60330.graph_c0	[O]	Posttranslational modification, protein turnover, chaperones	Molecular Function: electron transfer activity (GO:0009055);; Molecular Function: protein disulfide oxidoreductase activity (GO:0015035);;	K07390|1.1e-24|dzi:111294049|K07390 monothiol glutaredoxin | (RefSeq) monothiol glutaredoxin-S14, chloroplastic	[O]	Posttranslational modification, protein turnover, chaperones	Glutaredoxin	Bifunctional monothiol glutaredoxin-S16, chloroplastic OS=Arabidopsis thaliana OX=3702 GN=GRXS16 PE=1 SV=2	Glutaredoxin domain-containing protein OS=Davidia involucrata OX=16924 GN=Din_041680 PE=3 SV=1	O	Posttranslational modification, protein turnover, chaperones	bifunctional monothiol glutaredoxin-S16, chloroplastic [Olea europaea var. sylvestris]
c72663.graph_c0	[GM]	--	Molecular Function: isomerase activity (GO:0016853);; Molecular Function: carbohydrate derivative binding (GO:0097367);; Biological Process: carbohydrate derivative metabolic process (GO:1901135);;	--	--	--	--	--	SIS domain-containing protein OS=Nicotiana attenuata OX=49451 GN=A4A49_40701 PE=3 SV=1	M	Cell wall/membrane/envelope biogenesis	uncharacterized protein LOC111405588 [Olea europaea var. sylvestris]
c85928.graph_c0	--	--	Cellular Component: integral component of membrane (GO:0016021);; Molecular Function: metal ion binding (GO:0046872);; Biological Process: oxidation-reduction process (GO:0055114);;	--	[T]	Signal transduction mechanisms	Protein of unknown function (DUF568);; Eukaryotic cytochrome b561	Cytochrome b561 and DOMON domain-containing protein At4g17280 OS=Arabidopsis thaliana OX=3702 GN=At4g17280 PE=2 SV=1	Cytochrome b561 and DOMON domain-containing protein OS=Erythranthe guttata OX=4155 GN=MIMGU_mgv1a007398mg PE=4 SV=1	T	Signal transduction mechanisms	cytochrome b561 and DOMON domain-containing protein At4g17280-like [Olea europaea var. sylvestris]
c60117.graph_c0	--	--	--	K15777|9.3e-13|mesc:110630336|K15777 4,5-DOPA dioxygenase extradiol [EC:1.13.11.-] | (RefSeq) uncharacterized protein LOC110630336	--	--	ZF-HD protein dimerisation region	Zinc-finger homeodomain protein 4 OS=Arabidopsis thaliana OX=3702 GN=ZHD4 PE=1 SV=1	ZF-HD dimerization-type domain-containing protein OS=Trifolium subterraneum OX=3900 GN=TSUD_233950 PE=4 SV=1	--	--	zinc-finger homeodomain protein 8-like [Olea europaea var. sylvestris]
c85015.graph_c0	[M]	Cell wall/membrane/envelope biogenesis	Molecular Function: 3-deoxy-manno-octulosonate cytidylyltransferase activity (GO:0008690);; Cellular Component: integral component of membrane (GO:0016021);;	K00979|2.3e-120|oeu:111402526|K00979 3-deoxy-manno-octulosonate cytidylyltransferase (CMP-KDO synthetase) [EC:2.7.7.38] | (RefSeq) 3-deoxy-manno-octulosonate cytidylyltransferase, mitochondrial	--	--	Cytidylyltransferase;; MobA-like NTP transferase domain	3-deoxy-manno-octulosonate cytidylyltransferase, mitochondrial OS=Arabidopsis thaliana OX=3702 GN=KDSB PE=1 SV=1	Uncharacterized protein OS=Davidia involucrata OX=16924 GN=Din_036275 PE=3 SV=1	M	Cell wall/membrane/envelope biogenesis	3-deoxy-manno-octulosonate cytidylyltransferase, mitochondrial [Olea europaea var. sylvestris]
c73752.graph_c0	--	--	--	--	--	--	--	--	Uncharacterized protein OS=Vitis vinifera OX=29760 GN=CK203_031256 PE=4 SV=1	O	Posttranslational modification, protein turnover, chaperones	hypothetical protein CK203_031256 [Vitis vinifera]
c79935.graph_c0	--	--	Cellular Component: exocyst (GO:0000145);; Biological Process: exocytosis (GO:0006887);;	K19984|0.0e+00|oeu:111377045|K19984 exocyst complex component 5 | (RefSeq) exocyst complex component SEC10b isoform X1	[U]	Intracellular trafficking, secretion, and vesicular transport	Exocyst complex component Sec10;; Exocyst complex component Sec10	Exocyst complex component SEC10b OS=Arabidopsis thaliana OX=3702 GN=SEC10b PE=1 SV=1	Exocyst subunit-Sec10p OS=Handroanthus impetiginosus OX=429701 GN=CDL12_27793 PE=3 SV=1	U	Intracellular trafficking, secretion, and vesicular transport	exocyst complex component SEC10b isoform X1 [Olea europaea var. sylvestris]
c29339.graph_c0	--	--	Molecular Function: nucleic acid binding (GO:0003676);; Molecular Function: RNA-DNA hybrid ribonuclease activity (GO:0004523);; Biological Process: DNA integration (GO:0015074);;	--	--	--	--	--	Ribonuclease H (Fragment) OS=Noccaea caerulescens OX=107243 GN=MP_TR4889_c5_g1_i1_g.12971 PE=4 SV=1	L	Replication, recombination and repair	uncharacterized protein LOC110768210 [Prunus avium]
c14395.graph_c0	--	--	Molecular Function: metalloendopeptidase activity (GO:0004222);; Molecular Function: zinc ion binding (GO:0008270);; Cellular Component: extracellular matrix (GO:0031012);;	K07761|2.6e-12|han:110896101|K07761 metalloendoproteinase 5-MMP [EC:3.4.24.-] | (RefSeq) metalloendoproteinase 5-MMP-like	[OW]	--	Putative peptidoglycan binding domain	Metalloendoproteinase 3-MMP OS=Arabidopsis thaliana OX=3702 GN=3MMP PE=1 SV=1	Putative metalloendoproteinase 1-like (Fragment) OS=Davidia involucrata OX=16924 GN=Din_030807 PE=3 SV=1	O	Posttranslational modification, protein turnover, chaperones	metalloendoproteinase 2-MMP-like [Olea europaea var. sylvestris]
c79891.graph_c0	[R]	General function prediction only	Biological Process: lipid catabolic process (GO:0016042);; Molecular Function: hydrolase activity (GO:0016787);;	--	[I]	Lipid transport and metabolism	Patatin-like phospholipase	Probable inactive patatin-like protein 9 OS=Arabidopsis thaliana OX=3702 GN=PLP9 PE=2 SV=1	Patatin OS=Handroanthus impetiginosus OX=429701 GN=CDL12_12806 PE=3 SV=1	I	Lipid transport and metabolism	probable inactive patatin-like protein 9 [Olea europaea var. sylvestris]
c72365.graph_c0	--	--	Molecular Function: protein binding (GO:0005515);; Biological Process: cellular protein modification process (GO:0006464);; Biological Process: proteolysis (GO:0006508);; Biological Process: ubiquitin-dependent protein catabolic process (GO:0006511);; Biological Process: nitrogen compound metabolic process (GO:0006807);; Biological Process: biological_process (GO:0008150);; Biological Process: me…	--	--	--	F-box-like;; F-box domain;; UL92 family	F-box protein SKIP31 OS=Arabidopsis thaliana OX=3702 GN=SKIP31 PE=1 SV=1	F-box domain-containing protein OS=Handroanthus impetiginosus OX=429701 GN=CDL12_00957 PE=4 SV=1	S	Function unknown	F-box protein SKIP31-like [Olea europaea var. sylvestris]
c81409.graph_c0	[C]	Energy production and conversion	Biological Process: cellular aldehyde metabolic process (GO:0006081);; Molecular Function: oxidoreductase activity, acting on the aldehyde or oxo group of donors, NAD or NADP as acceptor (GO:0016620);;	K00128|1.3e-36|oeu:111381851|K00128 aldehyde dehydrogenase (NAD+) [EC:1.2.1.3] | (RefSeq) aldehyde dehydrogenase-like	[C]	Energy production and conversion	--	Aldehyde dehydrogenase OS=Craterostigma plantagineum OX=4153 GN=ALDH PE=1 SV=1	Aldehyde dehydrogenase OS=Dorcoceras hygrometricum OX=472368 GN=F511_10533 PE=3 SV=1	C	Energy production and conversion	aldehyde dehydrogenase-like [Olea europaea var. sylvestris]
c93126.graph_c0	--	--	--	--	--	--	--	--	--	--	--	probable glycosyltransferase At3g07620 [Olea europaea var. sylvestris]
c57358.graph_c0	--	--	--	--	--	--	--	--	Uncharacterized protein OS=Handroanthus impetiginosus OX=429701 GN=CDL12_13374 PE=4 SV=1	S	Function unknown	uncharacterized protein LOC105168419 [Sesamum indicum]
c74008.graph_c0	--	--	Molecular Function: ion channel activity (GO:0005216);; Cellular Component: integral component of membrane (GO:0016021);;	K05391|0.0e+00|oeu:111395700|K05391 cyclic nucleotide gated channel, plant | (RefSeq) cyclic nucleotide-gated ion channel 4-like	[PT]	--	Ion transport protein;; Cyclic nucleotide-binding domain	Cyclic nucleotide-gated ion channel 4 OS=Arabidopsis thaliana OX=3702 GN=CNGC4 PE=2 SV=2	Cyclic nucleotide-binding domain-containing protein OS=Erythranthe guttata OX=4155 GN=MIMGU_mgv1a002305mg PE=4 SV=1	P	Inorganic ion transport and metabolism	cyclic nucleotide-gated ion channel 4-like [Olea europaea var. sylvestris]
c82346.graph_c1	[G]	Carbohydrate transport and metabolism	Biological Process: carbohydrate metabolic process (GO:0005975);; Molecular Function: alpha-L-arabinofuranosidase activity (GO:0046556);;	K15920|2.6e-128|jre:108979737|K15920 xylan 1,4-beta-xylosidase [EC:3.2.1.37] | (RefSeq) probable beta-D-xylosidase 5	--	--	Glycosyl hydrolase family 3 N terminal domain;; Glycosyl hydrolase family 3 C-terminal domain;; Fibronectin type III-like domain	Probable beta-D-xylosidase 6 OS=Arabidopsis thaliana OX=3702 GN=BXL6 PE=2 SV=1	Non-reducing end alpha-L-arabinofuranosidase OS=Handroanthus impetiginosus OX=429701 GN=CDL12_05641 PE=3 SV=1	G	Carbohydrate transport and metabolism	probable beta-D-xylosidase 6 [Olea europaea var. sylvestris]
c66289.graph_c0	--	--	Biological Process: regulation of cyclin-dependent protein serine/threonine kinase activity (GO:0000079);; Cellular Component: cyclin-dependent protein kinase holoenzyme complex (GO:0000307);; Cellular Component: nucleus (GO:0005634);; Cellular Component: cytoplasm (GO:0005737);; Molecular Function: cyclin-dependent protein serine/threonine kinase regulator activity (GO:0016538);; Cellular Compon…	K18810|6.6e-37|oeu:111397140|K18810 cyclin D1/2/4, plant | (RefSeq) cyclin-D4-1-like	[D]	Cell cycle control, cell division, chromosome partitioning	Cyclin, C-terminal domain	Cyclin-D2-1 OS=Arabidopsis thaliana OX=3702 GN=CYCD2-1 PE=1 SV=3	cyclin-D4-1-like OS=Nicotiana tabacum OX=4097 GN=LOC107782437 PE=3 SV=1	D	Cell cycle control, cell division, chromosome partitioning	cyclin-D4-1-like [Olea europaea var. sylvestris]
c93818.graph_c0	--	--	Cellular Component: extracellular region (GO:0005576);; Cellular Component: cell wall (GO:0005618);; Biological Process: plant-type cell wall organization (GO:0009664);; Cellular Component: membrane (GO:0016020);;	K20628|1.5e-30|han:110884423|K20628 expansin | (RefSeq) expansin-A10-like	--	--	Lytic transglycolase	Expansin-A7 OS=Arabidopsis thaliana OX=3702 GN=EXPA7 PE=3 SV=1	Expansin OS=Salvia splendens OX=180675 GN=Saspl_023703 PE=3 SV=1	S	Function unknown	expansin-A7-like [Olea europaea var. sylvestris]
c71788.graph_c2	--	--	Molecular Function: molecular_function (GO:0003674);; Molecular Function: DNA-binding transcription factor activity (GO:0003700);; Cellular Component: nucleus (GO:0005634);; Biological Process: regulation of transcription, DNA-templated (GO:0006355);; Biological Process: biological_process (GO:0008150);; Biological Process: regulation of biosynthetic process (GO:0009889);; Biological Process: reg…	--	--	--	--	--	WRKY domain-containing protein OS=Populus trichocarpa OX=3694 GN=POPTR_013G090400 PE=4 SV=2	K	Transcription	WRKY transcription factor 55-like [Olea europaea var. sylvestris]
c75181.graph_c0	--	--	Biological Process: response to acid chemical (GO:0001101);; Biological Process: response to stress (GO:0006950);; Biological Process: response to osmotic stress (GO:0006970);; Biological Process: biological_process (GO:0008150);; Biological Process: response to abiotic stimulus (GO:0009628);; Biological Process: response to salt stress (GO:0009651);; Biological Process: response to endogenous st…	K09527|9.5e-09|dzi:111314951|K09527 DnaJ homolog subfamily C member 7 | (RefSeq) TPR repeat-containing thioredoxin TTL1-like	[O]	Posttranslational modification, protein turnover, chaperones	--	TPR repeat-containing thioredoxin TTL1 OS=Arabidopsis thaliana OX=3702 GN=TTL1 PE=1 SV=1	Thioredoxin OS=Handroanthus impetiginosus OX=429701 GN=CDL12_10789 PE=4 SV=1	O	Posttranslational modification, protein turnover, chaperones	TPR repeat-containing thioredoxin TTL1-like [Olea europaea var. sylvestris]
c45060.graph_c0	--	--	Molecular Function: molecular_function (GO:0003674);; Molecular Function: binding (GO:0005488);; Molecular Function: copper ion binding (GO:0005507);; Biological Process: cellular ion homeostasis (GO:0006873);; Biological Process: cellular metal ion homeostasis (GO:0006875);; Biological Process: cellular copper ion homeostasis (GO:0006878);; Biological Process: biological_process (GO:0008150);; M…	--	--	--	--	Metallothionein-like protein type 3 OS=Carica papaya OX=3649 PE=3 SV=1	Uncharacterized protein OS=Fagus sylvatica OX=28930 GN=FSB_LOCUS10356 PE=4 SV=1	S	Function unknown	uncharacterized protein LOC101499448 [Cicer arietinum]
c52889.graph_c0	--	--	Molecular Function: hydrolase activity, hydrolyzing O-glycosyl compounds (GO:0004553);; Biological Process: carbohydrate metabolic process (GO:0005975);;	K19891|1.0e-17|ppp:112294008|K19891 glucan endo-1,3-beta-glucosidase 1/2/3 [EC:3.2.1.39] | (RefSeq) glucan endo-1,3-beta-glucosidase 3-like	--	--	X8 domain	Major pollen allergen Ole e 10 OS=Olea europaea OX=4146 PE=1 SV=1	(1->3)-beta-glucan endohydrolase OS=Populus alba OX=43335 GN=D5086_0000275460 PE=3 SV=1	G	Carbohydrate transport and metabolism	glucan endo-1,3-beta-glucosidase [Olea europaea var. sylvestris]
c83151.graph_c0	--	--	--	--	--	--	Weak chloroplast movement under blue light	Protein WEAK CHLOROPLAST MOVEMENT UNDER BLUE LIGHT 1 OS=Arabidopsis thaliana OX=3702 GN=WEB1 PE=1 SV=1	Uncharacterized protein OS=Handroanthus impetiginosus OX=429701 GN=CDL12_01998 PE=3 SV=1	S	Function unknown	protein WEAK CHLOROPLAST MOVEMENT UNDER BLUE LIGHT 1-like [Olea europaea var. sylvestris]
c59501.graph_c1	[M]	Cell wall/membrane/envelope biogenesis	Molecular Function: UDP-glucose 4-epimerase activity (GO:0003978);; Biological Process: galactose metabolic process (GO:0006012);;	K01784|4.3e-42|egr:104443997|K01784 UDP-glucose 4-epimerase [EC:5.1.3.2] | (RefSeq) UDP-glucose 4-epimerase GEPI48	[M]	Cell wall/membrane/envelope biogenesis	GDP-mannose 4,6 dehydratase	UDP-glucose 4-epimerase GEPI48 OS=Cyamopsis tetragonoloba OX=3832 PE=2 SV=1	UDP-glucose 4-epimerase OS=Eucalyptus grandis OX=71139 GN=EUGRSUZ_E00872 PE=3 SV=1	M	Cell wall/membrane/envelope biogenesis	PREDICTED: UDP-glucose 4-epimerase GEPI48 [Eucalyptus grandis]
c62309.graph_c0	--	--	Biological Process: lipid transport (GO:0006869);; Molecular Function: lipid binding (GO:0008289);;	--	--	--	Protease inhibitor/seed storage/LTP family;; Probable lipid transfer	Non-specific lipid-transfer protein Lac s 1 OS=Lactuca sativa OX=4236 GN=LSAT_1X82001 PE=1 SV=1	Non-specific lipid-transfer protein OS=Nyssa sinensis OX=561372 GN=F0562_015125 PE=3 SV=1	G	Carbohydrate transport and metabolism	non-specific lipid-transfer protein 1-like [Olea europaea var. sylvestris]
c47195.graph_c0	--	--	--	--	--	--	--	--	--	--	--	probable E3 ubiquitin-protein ligase HIP1 [Olea europaea var. sylvestris]
c76035.graph_c0	--	--	Molecular Function: hydrolase activity (GO:0016787);;	--	[R]	General function prediction only	--	--	haloacid dehalogenase-like hydrolase domain-containing protein 3 isoform X2 OS=Juglans regia OX=51240 GN=LOC109009241 PE=4 SV=1	S	Function unknown	haloacid dehalogenase-like hydrolase domain-containing protein 3 isoform X1 [Olea europaea var. sylvestris]
c58586.graph_c0	--	--	Cellular Component: cellular_component (GO:0005575);; Cellular Component: cell-cell junction (GO:0005911);; Biological Process: protein folding (GO:0006457);; Biological Process: biological_process (GO:0008150);; Biological Process: response to temperature stimulus (GO:0009266);; Cellular Component: plasmodesma (GO:0009506);; Biological Process: response to external stimulus (GO:0009605);; Biolog…	--	--	--	BAG domain	BAG family molecular chaperone regulator 5, mitochondrial OS=Arabidopsis thaliana OX=3702 GN=BAG5 PE=1 SV=1	BAG domain-containing protein OS=Theobroma cacao OX=3641 GN=TCM_008586 PE=4 SV=1	S	Function unknown	uncharacterized protein LOC111403406 [Olea europaea var. sylvestris]
c81639.graph_c1	--	--	Molecular Function: ubiquitin-protein transferase activity (GO:0004842);; Biological Process: cell surface receptor signaling pathway (GO:0007166);; Molecular Function: ligase activity (GO:0016874);;	K08332|3.8e-10|csv:101210843|K08332 vacuolar protein 8 | (RefSeq) U-box domain-containing protein 4	[S]	Function unknown	U-box domain;; Armadillo/beta-catenin-like repeat;; Neurochondrin	U-box domain-containing protein 13 OS=Arabidopsis thaliana OX=3702 GN=PUB13 PE=1 SV=1	RING-type E3 ubiquitin transferase OS=Handroanthus impetiginosus OX=429701 GN=CDL12_17702 PE=4 SV=1	L	Replication, recombination and repair	Ubiquitin--protein ligase [Handroanthus impetiginosus]
c75703.graph_c0	--	--	--	--	--	--	--	--	Uncharacterized protein OS=Solanum lycopersicum OX=4081 PE=4 SV=1	--	--	hypothetical protein EJD97_025440 [Solanum chilense]
c66263.graph_c0	--	--	Molecular Function: electron transfer activity (GO:0009055);; Cellular Component: anchored component of plasma membrane (GO:0046658);;	--	--	--	Plastocyanin-like domain	Blue copper protein OS=Pisum sativum OX=3888 PE=2 SV=1	Uncharacterized protein OS=Erythranthe guttata OX=4155 GN=MIMGU_mgv1a009144mg PE=4 SV=1	S	Function unknown	blue copper protein-like [Olea europaea var. sylvestris]
c70237.graph_c1	--	--	Molecular Function: DNA binding (GO:0003677);; Molecular Function: DNA-binding transcription factor activity (GO:0003700);; Cellular Component: nucleus (GO:0005634);;	K09286|9.9e-43|oeu:111376495|K09286 EREBP-like factor | (RefSeq) ethylene-responsive transcription factor 3-like	--	--	--	Ethylene-responsive transcription factor 3 OS=Nicotiana tabacum OX=4097 GN=ERF3 PE=2 SV=1	AP2/ERF domain-containing protein OS=Handroanthus impetiginosus OX=429701 GN=CDL12_14385 PE=4 SV=1	K	Transcription	ethylene-responsive transcription factor 3-like [Olea europaea var. sylvestris]
c76280.graph_c0	[M]	Cell wall/membrane/envelope biogenesis	Molecular Function: UDP-N-acetylmuramate dehydrogenase activity (GO:0008762);; Molecular Function: FAD binding (GO:0071949);;	--	--	--	UDP-N-acetylenolpyruvoylglucosamine reductase, C-terminal domain;; FAD binding domain	--	UDP-N-acetylmuramate dehydrogenase OS=Davidia involucrata OX=16924 GN=Din_041295 PE=3 SV=1	M	Cell wall/membrane/envelope biogenesis	uncharacterized protein LOC114261400 [Camellia sinensis]
c62524.graph_c0	[S]	Function unknown	Cellular Component: membrane (GO:0016020);; Cellular Component: integral component of membrane (GO:0016021);;	--	[S]	Function unknown	Transmembrane proteins 14C	Protein FATTY ACID EXPORT 5 OS=Arabidopsis thaliana OX=3702 GN=FAX5 PE=3 SV=1	protein FATTY ACID EXPORT 5-like OS=Nicotiana tabacum OX=4097 GN=LOC107806224 PE=3 SV=1	S	Function unknown	protein FATTY ACID EXPORT 5-like [Olea europaea var. sylvestris]
c60736.graph_c0	[QV]	--	Molecular Function: monooxygenase activity (GO:0004497);; Molecular Function: iron ion binding (GO:0005506);; Cellular Component: integral component of membrane (GO:0016021);; Molecular Function: oxidoreductase activity, acting on paired donors, with incorporation or reduction of molecular oxygen (GO:0016705);; Molecular Function: heme binding (GO:0020037);;	K20667|2.2e-274|oeu:111374953|K20667 beta-amyrin 28-monooxygenase [EC:1.14.14.126] | (RefSeq) beta-amyrin 28-oxidase-like	[QI]	--	Cytochrome P450	Beta-amyrin 28-monooxygenase OS=Panax ginseng OX=4054 GN=CYP716A52v2 PE=1 SV=1	Cytochrome P450 monooxygenase CYP716A48 OS=Olea europaea OX=4146 GN=CYP716A48 PE=2 SV=1	Q	Secondary metabolites biosynthesis, transport and catabolism	beta-amyrin 28-oxidase-like [Olea europaea var. sylvestris]
c99833.graph_c0	--	--	--	--	--	--	--	--	--	--	--	hypothetical protein PHLGIDRAFT_128121 [Phlebiopsis gigantea 11061_1 CR5-6]
c51617.graph_c1	--	--	Cellular Component: integral component of membrane (GO:0016021);;	--	--	--	Cofactor assembly of complex C subunit B	Protein COFACTOR ASSEMBLY OF COMPLEX C SUBUNIT B CCB1, chloroplastic OS=Arabidopsis thaliana OX=3702 GN=CCB1 PE=1 SV=1	Protein cofactor assembly of complex C subunit B CCB1, chloroplastic OS=Vitis vinifera OX=29760 GN=CCB1_1 PE=4 SV=1	S	Function unknown	protein COFACTOR ASSEMBLY OF COMPLEX C SUBUNIT B CCB1, chloroplastic [Rhodamnia argentea]
c40820.graph_c0	--	--	--	--	--	--	gag-polypeptide of LTR copia-type	--	Uncharacterized protein OS=Punica granatum OX=22663 GN=CRG98_026473 PE=4 SV=1	L	Replication, recombination and repair	hypothetical protein CRG98_026473 [Punica granatum]
c80079.graph_c5	[H]	Coenzyme transport and metabolism	Molecular Function: methyltransferase activity (GO:0008168);;	--	--	--	Methyltransferase domain;; Methyltransferase domain;; ubiE/COQ5 methyltransferase family	--	Methyltransf_11 domain-containing protein OS=Davidia involucrata OX=16924 GN=Din_036305 PE=4 SV=1	S	Function unknown	LOW QUALITY PROTEIN: uncharacterized protein LOC111399505 [Olea europaea var. sylvestris]
c81119.graph_c0	--	--	Cellular Component: host cell nucleus (GO:0042025);;	K21777|1.2e-213|oeu:111413007|K21777 G2/mitotic-specific cyclin-B, other | (RefSeq) G2/mitotic-specific cyclin S13-7-like	[D]	Cell cycle control, cell division, chromosome partitioning	Cyclin, N-terminal domain;; Cyclin, C-terminal domain	G2/mitotic-specific cyclin-2 OS=Antirrhinum majus OX=4151 PE=2 SV=1	Cyclin N-terminal domain-containing protein OS=Nyssa sinensis OX=561372 GN=F0562_017644 PE=3 SV=1	D	Cell cycle control, cell division, chromosome partitioning	G2/mitotic-specific cyclin S13-7-like [Olea europaea var. sylvestris]
c85364.graph_c0	--	--	Cellular Component: ubiquitin ligase complex (GO:0000151);; Biological Process: maturation of SSU-rRNA from tricistronic rRNA transcript (SSU-rRNA, 5.8S rRNA, LSU-rRNA) (GO:0000462);; Molecular Function: DNA-directed 5'-3' RNA polymerase activity (GO:0003899);; Molecular Function: protein binding (GO:0005515);; Cellular Component: cellular_component (GO:0005575);; Cellular Component: intracellula…	K14553|2.4e-277|oeu:111378078|K14553 U3 small nucleolar RNA-associated protein 18 | (RefSeq) U3 small nucleolar RNA-associated protein 18 homolog	[R]	General function prediction only	WD domain, G-beta repeat;; Anaphase-promoting complex subunit 4 WD40 domain	U3 small nucleolar RNA-associated protein 18 homolog OS=Arabidopsis thaliana OX=3702 GN=At5g14050 PE=1 SV=1	WD_REPEATS_REGION domain-containing protein OS=Davidia involucrata OX=16924 GN=Din_015894 PE=4 SV=1	S	Function unknown	U3 small nucleolar RNA-associated protein 18 homolog [Olea europaea var. sylvestris]
c53080.graph_c0	[G]	Carbohydrate transport and metabolism	Molecular Function: 6-phosphofructokinase activity (GO:0003872);; Molecular Function: ATP binding (GO:0005524);; Cellular Component: cytoplasm (GO:0005737);; Biological Process: fructose 6-phosphate metabolic process (GO:0006002);; Molecular Function: metal ion binding (GO:0046872);; Molecular Function: diphosphate-fructose-6-phosphate 1-phosphotransferase activity (GO:0047334);;	K00895|3.9e-182|oeu:111373992|K00895 diphosphate-dependent phosphofructokinase [EC:2.7.1.90] | (RefSeq) pyrophosphate--fructose 6-phosphate 1-phosphotransferase subunit beta-like	[G]	Carbohydrate transport and metabolism	Phosphofructokinase	Pyrophosphate--fructose 6-phosphate 1-phosphotransferase subunit beta OS=Ricinus communis OX=3988 GN=PFP-BETA PE=3 SV=1	Pyrophosphate--fructose 6-phosphate 1-phosphotransferase subunit beta OS=Davidia involucrata OX=16924 GN=PFP-BETA PE=3 SV=1	G	Carbohydrate transport and metabolism	pyrophosphate--fructose 6-phosphate 1-phosphotransferase subunit beta-like [Olea europaea var. sylvestris]
c77835.graph_c1	--	--	--	--	--	--	N-terminal C2 in EEIG1 and EHBP1 proteins	--	Putative centromere-associated protein E OS=Davidia involucrata OX=16924 GN=Din_011817 PE=4 SV=1	S	Function unknown	putative leucine-rich repeat-containing protein DDB_G0290503 isoform X1 [Olea europaea var. sylvestris]
c98784.graph_c0	--	--	Molecular Function: calcium ion binding (GO:0005509);; Cellular Component: integral component of membrane (GO:0016021);;	K01859|2.8e-10|sita:101771169|K01859 chalcone isomerase [EC:5.5.1.6] | (RefSeq) vacuolar-sorting receptor 1	--	--	--	Vacuolar-sorting receptor 1 OS=Pisum sativum OX=3888 GN=BP80 PE=1 SV=1	EGF_CA domain-containing protein OS=Gossypium barbadense OX=3634 GN=ES319_A03G198400v1 PE=3 SV=1	T	Signal transduction mechanisms	vacuolar-sorting receptor 3-like [Cucurbita maxima]
c35393.graph_c0	--	--	Molecular Function: RNA binding (GO:0003723);; Molecular Function: structural constituent of ribosome (GO:0003735);; Biological Process: translation (GO:0006412);; Cellular Component: large ribosomal subunit (GO:0015934);;	K02865|2.7e-52|oeu:111373161|K02865 large subunit ribosomal protein L10Ae | (RefSeq) 60S ribosomal protein L10a-1-like	[J]	Translation, ribosomal structure and biogenesis	Ribosomal protein L1p/L10e family	60S ribosomal protein L10a-1 OS=Arabidopsis thaliana OX=3702 GN=RPL10AA PE=1 SV=1	Ribosomal protein (Fragment) OS=Dorcoceras hygrometricum OX=472368 GN=F511_38050 PE=3 SV=1	J	Translation, ribosomal structure and biogenesis	60S ribosomal protein L10a-1-like, partial [Olea europaea var. sylvestris]
c16182.graph_c0	--	--	Molecular Function: DNA binding (GO:0003677);;	K09422|2.6e-19|dcr:108204884|K09422 transcription factor MYB, plant | (RefSeq) transcription factor RAX2-like	[K]	Transcription	Myb-like DNA-binding domain;; Myb-like DNA-binding domain	Transcription factor RAX2 OS=Arabidopsis thaliana OX=3702 GN=RAX2 PE=1 SV=1	Uncharacterized protein OS=Daucus carota subsp. sativus OX=79200 GN=DCAR_004454 PE=4 SV=1	--	--	hypothetical protein DCAR_000774 [Daucus carota subsp. sativus]
c80830.graph_c0	--	--	Biological Process: Golgi organization (GO:0007030);; Biological Process: protein transport (GO:0015031);; Cellular Component: membrane (GO:0016020);;	K20289|8.9e-254|oeu:111390734|K20289 conserved oligomeric Golgi complex subunit 2 | (RefSeq) conserved oligomeric Golgi complex subunit 2	[U]	Intracellular trafficking, secretion, and vesicular transport	Domain of unknown function (DUF3510);; COG (conserved oligomeric Golgi) complex component, COG2;; Two component regulator propeller	Conserved oligomeric Golgi complex subunit 2 OS=Arabidopsis thaliana OX=3702 GN=COG2 PE=1 SV=1	Component of oligomeric Golgi complex 2 OS=Handroanthus impetiginosus OX=429701 GN=CDL12_05320 PE=3 SV=1	U	Intracellular trafficking, secretion, and vesicular transport	conserved oligomeric Golgi complex subunit 2 [Olea europaea var. sylvestris]
c70462.graph_c0	--	--	--	--	--	--	--	--	Uncharacterized protein OS=Actinidia chinensis var. chinensis OX=1590841 GN=CEY00_Acc03326 PE=4 SV=1	--	--	hypothetical protein CEY00_Acc03326 [Actinidia chinensis var. chinensis]
c65426.graph_c0	--	--	Molecular Function: SNAP receptor activity (GO:0005484);; Biological Process: intracellular protein transport (GO:0006886);; Cellular Component: integral component of membrane (GO:0016021);;	K08503|5.1e-62|sind:105176653|K08503 syntaxin of plants SYP5 | (RefSeq) syntaxin-51	[U]	Intracellular trafficking, secretion, and vesicular transport	--	Syntaxin-51 OS=Arabidopsis thaliana OX=3702 GN=SYP51 PE=1 SV=1	syntaxin-51-like OS=Nicotiana sylvestris OX=4096 GN=LOC104234766 PE=3 SV=1	U	Intracellular trafficking, secretion, and vesicular transport	syntaxin-51 [Sesamum indicum]
c81607.graph_c0	[G]	Carbohydrate transport and metabolism	Molecular Function: 4-alpha-glucanotransferase activity (GO:0004134);; Molecular Function: beta-maltose 4-alpha-glucanotransferase activity (GO:0102500);; Molecular Function: starch binding (GO:2001070);;	K00705|0.0e+00|oeu:111392875|K00705 4-alpha-glucanotransferase [EC:2.4.1.25] | (RefSeq) 4-alpha-glucanotransferase DPE2-like isoform X1	--	--	4-alpha-glucanotransferase;; Starch binding domain	4-alpha-glucanotransferase DPE2 OS=Arabidopsis thaliana OX=3702 GN=DPE2 PE=1 SV=1	Amylomaltase OS=Handroanthus impetiginosus OX=429701 GN=CDL12_07665 PE=3 SV=1	G	Carbohydrate transport and metabolism	4-alpha-glucanotransferase DPE2-like isoform X2 [Olea europaea var. sylvestris]
c85697.graph_c0	--	--	Biological Process: defense response (GO:0006952);; Molecular Function: ADP binding (GO:0043531);;	K23452|1.5e-61|bna:106397643|K23452 UDP-glucosyltransferase 85A [EC:2.4.1.-] | (RefSeq) UDP-glycosyltransferase 85A2 isoform X2	[T]	Signal transduction mechanisms	NB-ARC domain;; Leucine Rich repeats (2 copies);; UDP-glucoronosyl and UDP-glucosyl transferase;; Glycosyltransferase family 28 C-terminal domain;; NB-ARC domain;; NB-ARC domain	7-deoxyloganetic acid glucosyl transferase OS=Catharanthus roseus OX=4058 GN=7DLGT PE=1 SV=1	Apoptotic ATPase OS=Handroanthus impetiginosus OX=429701 GN=CDL12_04277 PE=4 SV=1	T	Signal transduction mechanisms	probable disease resistance protein At1g58602 [Sesamum indicum]
c39690.graph_c0	--	--	Cellular Component: integral component of membrane (GO:0016021);;	--	[TZ]	--	--	Formin-like protein 5 OS=Arabidopsis thaliana OX=3702 GN=FH5 PE=2 SV=2	Formin-like protein OS=Daucus carota subsp. sativus OX=79200 GN=DCAR_008680 PE=3 SV=1	--	--	PREDICTED: formin-like protein 5 [Daucus carota subsp. sativus]
c22373.graph_c0	--	--	--	--	--	--	--	--	--	--	--	nucleolar protein 13-like [Olea europaea var. sylvestris]
c78717.graph_c0	[I]	Lipid transport and metabolism	Molecular Function: triglyceride lipase activity (GO:0004806);; Biological Process: lipid metabolic process (GO:0006629);;	--	[I]	Lipid transport and metabolism	Lipase (class 3)	Triacylglycerol lipase OBL1 OS=Nicotiana tabacum OX=4097 GN=OBL1 PE=1 SV=1	Putative lipase OS=Handroanthus impetiginosus OX=429701 GN=CDL12_28038 PE=4 SV=1	I	Lipid transport and metabolism	uncharacterized protein LOC105166112 [Sesamum indicum]
c78699.graph_c2	--	--	Molecular Function: peptidyl-prolyl cis-trans isomerase activity (GO:0003755);;	K14826|5.6e-101|oeu:111387160|K14826 FK506-binding nuclear protein [EC:5.2.1.8] | (RefSeq) peptidyl-prolyl cis-trans isomerase FKBP43-like	[O]	Posttranslational modification, protein turnover, chaperones	Nucleoplasmin-like domain;; Tetratricopeptide repeat;; Tetratricopeptide repeat;; Tetratricopeptide repeat	Peptidyl-prolyl cis-trans isomerase FKBP43 OS=Arabidopsis thaliana OX=3702 GN=FKBP43 PE=2 SV=1	Peptidylprolyl isomerase OS=Handroanthus impetiginosus OX=429701 GN=CDL12_03492 PE=4 SV=1	O	Posttranslational modification, protein turnover, chaperones	peptidyl-prolyl cis-trans isomerase FKBP43-like [Olea europaea var. sylvestris]
c82264.graph_c1	--	--	--	--	--	--	--	--	Zinc finger protein OS=Macleaya cordata OX=56857 GN=BVC80_1769g18 PE=4 SV=1	--	--	DNA-directed RNA polymerase 1B, mitochondrial-like [Olea europaea var. sylvestris]
c36718.graph_c0	[QV]	--	Molecular Function: monooxygenase activity (GO:0004497);; Molecular Function: iron ion binding (GO:0005506);; Molecular Function: oxidoreductase activity, acting on paired donors, with incorporation or reduction of molecular oxygen (GO:0016705);; Molecular Function: heme binding (GO:0020037);;	K15639|2.5e-27|sind:105180268|K15639 PHYB activation tagged suppressor 1 [EC:1.14.-.-] | (RefSeq) cytochrome P450 CYP749A22	[QI]	--	Cytochrome P450	Cytochrome P450 CYP749A22 OS=Panax ginseng OX=4054 PE=2 SV=1	Uncharacterized protein OS=Dorcoceras hygrometricum OX=472368 GN=F511_25302 PE=3 SV=1	--	--	cytochrome P450 CYP749A22-like [Olea europaea var. sylvestris]
c69499.graph_c2	[R]	General function prediction only	Biological Process: cytokinin biosynthetic process (GO:0009691);; Molecular Function: hydrolase activity (GO:0016787);;	K22522|1.4e-113|sind:105174300|K22522 cytokinin riboside 5'-monophosphate phosphoribohydrolase [EC:3.2.2.-] | (RefSeq) cytokinin riboside 5'-monophosphate phosphoribohydrolase LOG3	--	--	Possible lysine decarboxylase;; SLOG cluster4 family	Cytokinin riboside 5'-monophosphate phosphoribohydrolase LOG3 OS=Arabidopsis thaliana OX=3702 GN=LOG3 PE=1 SV=1	Cytokinin riboside 5'-monophosphate phosphoribohydrolase (Fragment) OS=Davidia involucrata OX=16924 GN=Din_005086 PE=3 SV=1	G	Carbohydrate transport and metabolism	cytokinin riboside 5'-monophosphate phosphoribohydrolase LOG3 [Sesamum indicum]
c51073.graph_c0	--	--	--	--	--	--	--	--	TTF-type domain-containing protein (Fragment) OS=Citrus clementina OX=85681 GN=CICLE_v10013343mg PE=4 SV=1	S	Function unknown	zinc finger MYM-type protein 1-like [Citrus sinensis]
c69479.graph_c0	--	--	Molecular Function: nucleic acid binding (GO:0003676);; Biological Process: DNA integration (GO:0015074);;	K12393|5.6e-20|aof:109845736|K12393 AP-1 complex subunit mu | (RefSeq) LOW QUALITY PROTEIN: AP-1 complex subunit mu-2-like	[R]	General function prediction only	--	Retrovirus-related Pol polyprotein from transposon TNT 1-94 OS=Nicotiana tabacum OX=4097 PE=2 SV=1	Integrase catalytic domain-containing protein OS=Fagus sylvatica OX=28930 GN=FSB_LOCUS54184 PE=4 SV=1	T	Signal transduction mechanisms	hypothetical protein GOBAR_AA00016 [Gossypium barbadense]
c75208.graph_c0	--	--	Biological Process: deadenylation-dependent decapping of nuclear-transcribed mRNA (GO:0000290);; Cellular Component: P-body (GO:0000932);; Molecular Function: RNA binding (GO:0003723);; Biological Process: cytoplasmic mRNA processing body assembly (GO:0033962);;	K12617|0.0e+00|oeu:111390321|K12617 DNA topoisomerase 2-associated protein PAT1 | (RefSeq) uncharacterized protein LOC111390321	--	--	--	Protein PAT1 homolog 1 OS=Arabidopsis thaliana OX=3702 GN=PAT1H1 PE=1 SV=1	Uncharacterized protein OS=Erythranthe guttata OX=4155 GN=MIMGU_mgv1a001457mg PE=4 SV=1	S	Function unknown	uncharacterized protein LOC111390321 [Olea europaea var. sylvestris]
c33759.graph_c0	--	--	Molecular Function: nucleic acid binding (GO:0003676);; Molecular Function: kinase activity (GO:0016301);;	--	--	--	--	--	Cysteine-rich RLK (RECEPTOR-like protein kinase) 8 OS=Theobroma cacao OX=3641 GN=TCM_036284 PE=4 SV=1	L	Replication, recombination and repair	uncharacterized protein LOC18046468 isoform X2 [Citrus clementina]
c53066.graph_c0	--	--	--	K14497|2.0e-31|sot:102588978|K14497 protein phosphatase 2C [EC:3.1.3.16] | (RefSeq) probable protein phosphatase 2C 75	[R]	General function prediction only	Reverse transcriptase (RNA-dependent DNA polymerase)	Uncharacterized mitochondrial protein AtMg01250 OS=Arabidopsis thaliana OX=3702 GN=AtMg01250 PE=4 SV=1	Reverse transcriptase domain-containing protein OS=Cuscuta campestris OX=132261 GN=CCAM_LOCUS22083 PE=4 SV=1	E	Amino acid transport and metabolism	uncharacterized protein LOC111395221 [Olea europaea var. sylvestris]
c46491.graph_c0	--	--	Molecular Function: nucleic acid binding (GO:0003676);; Molecular Function: zinc ion binding (GO:0008270);; Biological Process: DNA integration (GO:0015074);;	--	--	--	--	--	Uncharacterized protein OS=Fagus sylvatica OX=28930 GN=FSB_LOCUS61139 PE=4 SV=1	L	Replication, recombination and repair	hypothetical protein CRG98_042681, partial [Punica granatum]
c101670.graph_c0	--	--	Molecular Function: hydrolase activity (GO:0016787);;	--	[J]	Translation, ribosomal structure and biogenesis	--	Fatty acid amide hydrolase OS=Medicago truncatula OX=3880 GN=FAAH PE=1 SV=1	Amidase domain-containing protein OS=Populus alba OX=43335 GN=D5086_0000082610 PE=3 SV=1	J	Translation, ribosomal structure and biogenesis	fatty acid amide hydrolase isoform X2 [Populus alba]
c81707.graph_c3	--	--	--	--	--	--	--	--	Putative transposase-like protein OS=Apostasia shenzhenica OX=1088818 GN=AXF42_Ash018797 PE=4 SV=1	--	--	uncharacterized protein LOC111378995 [Olea europaea var. sylvestris]
c79080.graph_c0	--	--	--	--	--	--	NPH3 family	BTB/POZ domain-containing protein At3g19850 OS=Arabidopsis thaliana OX=3702 GN=At3g19850 PE=2 SV=1	Uncharacterized protein (Fragment) OS=Davidia involucrata OX=16924 GN=Din_041854 PE=3 SV=1	S	Function unknown	BTB/POZ domain-containing protein At3g19850-like, partial [Olea europaea var. sylvestris]
c85310.graph_c0	[J]	Translation, ribosomal structure and biogenesis	Biological Process: mRNA splicing, via spliceosome (GO:0000398);; Molecular Function: zinc ion binding (GO:0008270);; Molecular Function: pre-mRNA branch point binding (GO:0045131);;	K13095|1.6e-304|sind:105179210|K13095 splicing factor 1 | (RefSeq) branchpoint-bridging protein	[A]	RNA processing and modification	Splicing factor 1 helix-hairpin domain;; RNA recognition motif. (a.k.a. RRM, RBD, or RNP domain);; KH domain	Splicing factor-like protein 1 OS=Arabidopsis thaliana OX=3702 GN=SF1 PE=1 SV=1	Splicing factor 1/branch point binding protein (RRM superfamily) OS=Handroanthus impetiginosus OX=429701 GN=CDL12_11195 PE=3 SV=1	A	RNA processing and modification	Splicing factor 1/branch point binding protein (RRM superfamily) [Handroanthus impetiginosus]
c77755.graph_c0	[H]	Coenzyme transport and metabolism	Molecular Function: methylenetetrahydrofolate dehydrogenase (NADP+) activity (GO:0004488);; Molecular Function: hydrolase activity (GO:0016787);;	K00288|1.0e-69|qsu:112008097|K00288 methylenetetrahydrofolate dehydrogenase (NADP+) / methenyltetrahydrofolate cyclohydrolase / formyltetrahydrofolate synthetase [EC:1.5.1.5 3.5.4.9 6.3.4.3] | (RefSeq) C-1-tetrahydrofolate synthase, cytoplasmic-like	[H]	Coenzyme transport and metabolism	Tetrahydrofolate dehydrogenase/cyclohydrolase, NAD(P)-binding domain;; Tetrahydrofolate dehydrogenase/cyclohydrolase, catalytic domain	Bifunctional protein FolD 2 OS=Arabidopsis thaliana OX=3702 GN=FOLD2 PE=2 SV=1	Methenyltetrahydrofolate cyclohydrolase OS=Handroanthus impetiginosus OX=429701 GN=CDL12_22084 PE=3 SV=1	H	Coenzyme transport and metabolism	bifunctional protein FolD 2 isoform X1 [Olea europaea var. sylvestris]
c65077.graph_c0	--	--	Biological Process: cell morphogenesis (GO:0000902);; Biological Process: cell morphogenesis involved in differentiation (GO:0000904);; Biological Process: response to acid chemical (GO:0001101);; Molecular Function: molecular_function (GO:0003674);; Molecular Function: nucleic acid binding (GO:0003676);; Molecular Function: DNA binding (GO:0003677);; Molecular Function: transcription coregulator…	K15168|2.6e-203|oeu:111375737|K15168 mediator of RNA polymerase II transcription subunit 25 | (RefSeq) mediator of RNA polymerase II transcription subunit 25	--	--	--	Mediator of RNA polymerase II transcription subunit 25 OS=Solanum lycopersicum OX=4081 GN=MED25 PE=1 SV=1	Mediator of RNA polymerase II transcription subunit 25 OS=Handroanthus impetiginosus OX=429701 GN=CDL12_09792 PE=3 SV=1	S	Function unknown	mediator of RNA polymerase II transcription subunit 25 [Olea europaea var. sylvestris]
c73833.graph_c0	--	--	Molecular Function: protein dimerization activity (GO:0046983);;	K12126|1.4e-11|ghi:107912232|K12126 phytochrome-interacting factor 3 | (RefSeq) uncharacterized protein LOC107912232	--	--	Helix-loop-helix DNA-binding domain	bHLH transcription factor RHL1 OS=Lotus japonicus OX=34305 GN=RHL1 PE=2 SV=1	Basic helix-loop-helix transcription factor OS=Salvia miltiorrhiza OX=226208 PE=2 SV=1	K	Transcription	transcription factor bHLH66-like [Olea europaea var. sylvestris]
c45898.graph_c0	--	--	--	--	--	--	--	--	--	--	--	uncharacterized protein LOC111375768 [Olea europaea var. sylvestris]
c72951.graph_c0	--	--	Molecular Function: ATP binding (GO:0005524);; Molecular Function: inositol pentakisphosphate 2-kinase activity (GO:0035299);;	K10572|5.1e-200|oeu:111397353|K10572 inositol-pentakisphosphate 2-kinase [EC:2.7.1.158] | (RefSeq) inositol-pentakisphosphate 2-kinase-like	[T]	Signal transduction mechanisms	Inositol-pentakisphosphate 2-kinase	Inositol-pentakisphosphate 2-kinase OS=Arabidopsis thaliana OX=3702 GN=IPK1 PE=1 SV=1	Inositol-pentakisphosphate 2-kinase OS=Davidia involucrata OX=16924 GN=Din_037603 PE=4 SV=1	T	Signal transduction mechanisms	inositol-pentakisphosphate 2-kinase-like [Olea europaea var. sylvestris]
c79859.graph_c0	[C]	Energy production and conversion	Molecular Function: malic enzyme activity (GO:0004470);; Molecular Function: malate dehydrogenase (decarboxylating) (NAD+) activity (GO:0004471);; Cellular Component: mitochondrion (GO:0005739);; Biological Process: pyruvate metabolic process (GO:0006090);; Biological Process: malate metabolic process (GO:0006108);; Molecular Function: metal ion binding (GO:0046872);; Molecular Function: NAD bind…	K00028|0.0e+00|oeu:111410770|K00028 malate dehydrogenase (decarboxylating) [EC:1.1.1.39] | (RefSeq) NAD-dependent malic enzyme 59 kDa isoform, mitochondrial isoform X1	[C]	Energy production and conversion	Malic enzyme, NAD binding domain;; Malic enzyme, N-terminal domain	NAD-dependent malic enzyme 59 kDa isoform, mitochondrial OS=Solanum tuberosum OX=4113 PE=1 SV=1	Malic enzyme OS=Erythranthe guttata OX=4155 GN=MIMGU_mgv1a003165mg PE=3 SV=1	C	Energy production and conversion	NAD-dependent malic enzyme 59 kDa isoform, mitochondrial isoform X1 [Olea europaea var. sylvestris]
c27583.graph_c0	[R]	General function prediction only	Molecular Function: oxidoreductase activity (GO:0016491);;	K01456|3.0e-106|pavi:110759676|K01456 peptide-N4-(N-acetyl-beta-glucosaminyl)asparagine amidase [EC:3.5.1.52] | (RefSeq) peptide-N(4)-(N-acetyl-beta- glucosaminyl)asparagine amidase-like	[C]	Energy production and conversion	Aldo/keto reductase family;; Protein of unknown function (DUF1264)	Probable aldo-keto reductase 2 OS=Oryza sativa subsp. japonica OX=39947 GN=Os04g0338000 PE=2 SV=2	Voltage-gated shaker-like K+ channel, subunit beta/KCNAB OS=Handroanthus impetiginosus OX=429701 GN=CDL12_19754 PE=4 SV=1	C	Energy production and conversion	auxin-induced protein PCNT115 isoform X1 [Sesamum indicum]
c84100.graph_c0	--	--	Molecular Function: nutrient reservoir activity (GO:0045735);;	--	--	--	--	--	Cupin type-1 domain-containing protein (Fragment) OS=Eucalyptus grandis OX=71139 GN=EUGRSUZ_J020831 PE=3 SV=1	--	--	glutelin type-D 1-like [Olea europaea var. sylvestris]
c82561.graph_c0	[T]	Signal transduction mechanisms	Molecular Function: protein kinase activity (GO:0004672);; Molecular Function: ATP binding (GO:0005524);; Cellular Component: integral component of membrane (GO:0016021);;	K20359|1.9e-102|eus:EUTSA_v10006389mg|K20359 PRA1 family protein 1 | (RefSeq) hypothetical protein	--	--	Leucine rich repeat;; Leucine Rich repeats (2 copies);; Leucine Rich Repeat;; Leucine Rich repeat;; Protein tyrosine and serine/threonine kinase;; Protein kinase domain	Probably inactive leucine-rich repeat receptor-like protein kinase IMK2 OS=Arabidopsis thaliana OX=3702 GN=IMK2 PE=1 SV=1	probably inactive leucine-rich repeat receptor-like protein kinase IMK2 OS=Nicotiana tabacum OX=4097 GN=LOC107775553 PE=4 SV=1	T	Signal transduction mechanisms	probably inactive leucine-rich repeat receptor-like protein kinase IMK2 [Olea europaea var. sylvestris]
c67848.graph_c0	[G]	Carbohydrate transport and metabolism	Molecular Function: glucan exo-1,3-beta-glucosidase activity (GO:0004338);; Biological Process: carbohydrate metabolic process (GO:0005975);;	K05349|1.1e-63|oeu:111405869|K05349 beta-glucosidase [EC:3.2.1.21] | (RefSeq) uncharacterized protein LOC111405869 isoform X1	--	--	Glycosyl hydrolase family 3 N terminal domain	--	Glucan 1,3-beta-glucosidase OS=Handroanthus impetiginosus OX=429701 GN=CDL12_06375 PE=3 SV=1	G	Carbohydrate transport and metabolism	uncharacterized protein LOC111405869 isoform X2 [Olea europaea var. sylvestris]
c85631.graph_c0	[T]	Signal transduction mechanisms	Molecular Function: ATP binding (GO:0005524);; Cellular Component: integral component of membrane (GO:0016021);; Molecular Function: ATPase activity (GO:0016887);;	K08712|3.6e-74|gsl:Gasu_29800|K08712 ATP-binding cassette, subfamily G (WHITE), member 2, SNQ2 | (RefSeq) ABC transporter, ATP-binding protein	[Q]	Secondary metabolites biosynthesis, transport and catabolism	Plant PDR ABC transporter associated;; ABC transporter;; ABC-2 type transporter;; AAA domain, putative AbiEii toxin, Type IV TA system;; ABC-2 type transporter;; ABC transporter;; ABC-transporter N-terminal;; ATPase family associated with various cellular activities (AAA);; ABC-2 type transporter;; ABC-2 type transporter	Pleiotropic drug resistance protein 3 OS=Nicotiana tabacum OX=4097 GN=PDR3 PE=2 SV=1	Pleiotropic drug resistance protein 3-like OS=Dorcoceras hygrometricum OX=472368 GN=F511_07809 PE=3 SV=1	Q	Secondary metabolites biosynthesis, transport and catabolism	pleiotropic drug resistance protein 3-like [Olea europaea var. sylvestris]
c84529.graph_c1	--	--	--	--	--	--	--	--	Uncharacterized protein OS=Davidia involucrata OX=16924 GN=Din_025565 PE=4 SV=1	S	Function unknown	uncharacterized protein LOC111397082 [Olea europaea var. sylvestris]
c10779.graph_c0	--	--	Molecular Function: protein kinase activity (GO:0004672);; Molecular Function: ATP binding (GO:0005524);;	K20715|9.4e-25|cpap:110808582|K20715 phototropin [EC:2.7.11.1] | (RefSeq) phototropin-1	--	--	--	Phototropin-1 OS=Arabidopsis thaliana OX=3702 GN=PHOT1 PE=1 SV=1	Putative LOV domain-containing protein OS=Saxifraga stolonifera OX=182070 PE=2 SV=1	T	Signal transduction mechanisms	putative LOV domain-containing protein [Saxifraga stolonifera]
c89223.graph_c0	--	--	--	K02178|4.6e-24|oeu:111397791|K02178 checkpoint serine/threonine-protein kinase [EC:2.7.11.1] | (RefSeq) mitotic spindle checkpoint protein BUBR1	[R]	General function prediction only	--	--	Endonuclease OS=Hibiscus syriacus OX=106335 GN=F3Y22_tig00112800pilonHSYRG00034 PE=3 SV=1	L	Replication, recombination and repair	uncharacterized protein LOC111375452 [Olea europaea var. sylvestris]
c55476.graph_c0	--	--	Cellular Component: integral component of membrane (GO:0016021);; Molecular Function: transmembrane transporter activity (GO:0022857);;	K17500|4.8e-35|nto:104085001|K17500 integrin-linked kinase-associated serine/threonine phosphatase 2C [EC:3.1.3.16] | (RefSeq) WAT1-related protein At3g18200 isoform X1	--	--	EamA-like transporter family	WAT1-related protein At1g68170 OS=Arabidopsis thaliana OX=3702 GN=At1g68170 PE=3 SV=1	WAT1-related protein OS=Salvia splendens OX=180675 GN=Saspl_035145 PE=3 SV=1	S	Function unknown	WAT1-related protein At1g68170-like isoform X1 [Olea europaea var. sylvestris]
c29975.graph_c0	--	--	--	--	[Z]	Cytoskeleton	--	Actin-11 OS=Arabidopsis thaliana OX=3702 GN=ACT11 PE=1 SV=1	--	--	--	--
c69755.graph_c0	--	--	Molecular Function: zinc ion binding (GO:0008270);; Biological Process: RNA modification (GO:0009451);; Cellular Component: intracellular membrane-bounded organelle (GO:0043231);;	--	--	--	--	--	pentatricopeptide repeat-containing protein At2g02980, chloroplastic-like OS=Nicotiana tabacum OX=4097 GN=LOC107800899 PE=3 SV=1	S	Function unknown	pentatricopeptide repeat-containing protein At1g59720, chloroplastic/mitochondrial-like, partial [Olea europaea var. sylvestris]
c59873.graph_c0	--	--	--	--	--	--	RING-type zinc-finger	--	RING-type domain-containing protein OS=Handroanthus impetiginosus OX=429701 GN=CDL12_23046 PE=4 SV=1	--	--	hypothetical protein CDL12_23046 [Handroanthus impetiginosus]
c59536.graph_c0	--	--	Biological Process: regulation of transcription, DNA-templated (GO:0006355);; Molecular Function: zinc ion binding (GO:0008270);; Molecular Function: sequence-specific DNA binding (GO:0043565);;	--	--	--	--	--	GATA-type domain-containing protein OS=Salvia splendens OX=180675 GN=Saspl_019611 PE=4 SV=1	K	Transcription	GATA transcription factor 15-like [Sesamum indicum]
c92759.graph_c0	--	--	Molecular Function: hydrolase activity (GO:0016787);;	K01963|6.7e-39|nau:109210965|K01963 acetyl-CoA carboxylase carboxyl transferase subunit beta [EC:6.4.1.2 2.1.3.15] | (RefSeq) uncharacterized protein LOC109210965	[R]	General function prediction only	Reverse transcriptase (RNA-dependent DNA polymerase)	Uncharacterized mitochondrial protein AtMg01250 OS=Arabidopsis thaliana OX=3702 GN=AtMg01250 PE=4 SV=1	Transposon TX1 putative 149 kDa protein (Fragment) OS=Glycine soja OX=3848 GN=glysoja_039803 PE=4 SV=1	E	Amino acid transport and metabolism	uncharacterized protein LOC111375444 [Olea europaea var. sylvestris]
c56110.graph_c0	--	--	Cellular Component: integral component of membrane (GO:0016021);;	K23678|8.3e-15|tcc:18610999|K23678 solute carrier family 66 (lysosomal lysine-arginine transporter), member 1 | (RefSeq) probable vacuolar amino acid transporter YPQ3	--	--	--	--	Putative vacuolar amino acid transporter YPQ1 OS=Vitis vinifera OX=29760 GN=YPQ1_1 PE=4 SV=1	M	Cell wall/membrane/envelope biogenesis	uncharacterized protein LOC111385799 isoform X2 [Olea europaea var. sylvestris]
c90254.graph_c0	--	--	--	K13065|8.6e-09|oeu:111404589|K13065 shikimate O-hydroxycinnamoyltransferase [EC:2.3.1.133] | (RefSeq) spermidine hydroxycinnamoyl transferase-like	--	--	--	--	Uncharacterized protein OS=Dorcoceras hygrometricum OX=472368 GN=F511_15061 PE=4 SV=1	L	Replication, recombination and repair	uncharacterized protein LOC115985758 [Quercus lobata]
c81609.graph_c0	[J]	Translation, ribosomal structure and biogenesis	Biological Process: RNA methylation (GO:0001510);; Biological Process: tRNA nucleoside ribose methylation (GO:0002128);; Biological Process: tRNA guanine ribose methylation (GO:0002938);; Molecular Function: molecular_function (GO:0003674);; Molecular Function: RNA binding (GO:0003723);; Molecular Function: catalytic activity (GO:0003824);; Biological Process: nucleobase-containing compound metab…	--	[A]	RNA processing and modification	SpoU rRNA Methylase family;; SpoU rRNA Methylase family	--	RNA Methylase, SpoU family OS=Handroanthus impetiginosus OX=429701 GN=CDL12_27540 PE=3 SV=1	A	RNA processing and modification	uncharacterized protein LOC111372608 isoform X1 [Olea europaea var. sylvestris]
c82331.graph_c0	--	--	Molecular Function: RNA binding (GO:0003723);;	--	--	--	Pumilio-family RNA binding repeat	--	Translational repressor MPT5/PUF4 and related RNA-binding proteins (Puf superfamily) OS=Handroanthus impetiginosus OX=429701 GN=CDL12_25926 PE=4 SV=1	J	Translation, ribosomal structure and biogenesis	pumilio homolog 12-like [Olea europaea var. sylvestris]
c69752.graph_c0	--	--	Cellular Component: integral component of membrane (GO:0016021);;	--	--	--	--	--	Uncharacterized protein (Fragment) OS=Davidia involucrata OX=16924 GN=Din_032051 PE=4 SV=1	--	--	protein FAM133B isoform X1 [Olea europaea var. sylvestris]
c81261.graph_c0	[G]	Carbohydrate transport and metabolism	Cellular Component: integral component of membrane (GO:0016021);; Molecular Function: transmembrane transporter activity (GO:0022857);;	K13783|1.4e-244|oeu:111386840|K13783 MFS transporter, OPA family, solute carrier family 37 (glycerol-3-phosphate transporter), member 1/2 | (RefSeq) putative glycerol-3-phosphate transporter 5	[G]	Carbohydrate transport and metabolism	Major Facilitator Superfamily	Putative glycerol-3-phosphate transporter 5 OS=Arabidopsis thaliana OX=3702 GN=At2g13100 PE=2 SV=2	Permease of the major facilitator superfamily OS=Handroanthus impetiginosus OX=429701 GN=CDL12_06992 PE=3 SV=1	G	Carbohydrate transport and metabolism	putative glycerol-3-phosphate transporter 5 [Olea europaea var. sylvestris]
c67874.graph_c0	[Q]	Secondary metabolites biosynthesis, transport and catabolism	Molecular Function: oxidoreductase activity, acting on single donors with incorporation of molecular oxygen, incorporation of two atoms of oxygen (GO:0016702);; Molecular Function: metal ion binding (GO:0046872);;	K00465|1.1e-121|oeu:111410493|K00465 carotenoid 9,10(9',10')-cleavage dioxygenase 1 [EC:1.13.11.-] | (RefSeq) carotenoid 9,10(9',10')-cleavage dioxygenase-like	[Q]	Secondary metabolites biosynthesis, transport and catabolism	Retinal pigment epithelial membrane protein	Carotenoid 9,10(9',10')-cleavage dioxygenase 1 OS=Phaseolus vulgaris OX=3885 GN=CCD1 PE=1 SV=1	Carotenoid cleavage dioxygenase 1 OS=Osmanthus fragrans OX=93977 PE=2 SV=1	Q	Secondary metabolites biosynthesis, transport and catabolism	carotenoid 9,10(9',10')-cleavage dioxygenase-like [Olea europaea var. sylvestris]
c32705.graph_c0	--	--	Molecular Function: enzyme inhibitor activity (GO:0004857);;	K01051|6.5e-12|gab:108488833|K01051 pectinesterase [EC:3.1.1.11] | (RefSeq) pectinesterase	--	--	Plant invertase/pectin methylesterase inhibitor	Pectinesterase inhibitor 9 OS=Arabidopsis thaliana OX=3702 GN=PMEI9 PE=2 SV=1	21 kDa protein-like OS=Juglans regia OX=51240 GN=LOC108984668 PE=4 SV=1	S	Function unknown	pectinesterase inhibitor 7-like [Quercus suber]
c83752.graph_c0	--	--	--	--	--	--	Myb/SANT-like DNA-binding domain	--	Myb_DNA-bind_3 domain-containing protein OS=Daucus carota subsp. sativus OX=79200 GN=DCAR_020231 PE=4 SV=1	S	Function unknown	L10-interacting MYB domain-containing protein-like [Olea europaea var. sylvestris]
c80471.graph_c1	[ET]	--	Cellular Component: plasma membrane (GO:0005886);; Molecular Function: ligand-gated ion channel activity (GO:0015276);; Cellular Component: integral component of membrane (GO:0016021);; Molecular Function: signaling receptor activity (GO:0038023);;	K05387|8.5e-305|oeu:111411258|K05387 glutamate receptor, ionotropic, plant | (RefSeq) glutamate receptor 2.3-like	[PET]	--	Receptor family ligand binding region;; Periplasmic binding protein;; Bacterial extracellular solute-binding proteins, family 3;; AMP-binding enzyme	Glutamate receptor 2.2 OS=Arabidopsis thaliana OX=3702 GN=GLR2.2 PE=2 SV=1	PBPe domain-containing protein (Fragment) OS=Erythranthe guttata OX=4155 GN=MIMGU_mgv1a022336mg PE=3 SV=1	P	Inorganic ion transport and metabolism	glutamate receptor 2.3-like [Olea europaea var. sylvestris]
c52379.graph_c1	--	--	--	--	--	--	--	--	--	--	--	plasma membrane protein gpr1 [Alternaria alternata]
c79254.graph_c0	--	--	--	--	--	--	--	--	Uncharacterized protein OS=Handroanthus impetiginosus OX=429701 GN=CDL12_21294 PE=4 SV=1	--	--	uncharacterized protein LOC105172586 [Sesamum indicum]
c79893.graph_c1	--	--	Molecular Function: tetrahydrofolylpolyglutamate synthase activity (GO:0004326);; Molecular Function: ATP binding (GO:0005524);; Biological Process: one-carbon metabolic process (GO:0006730);; Molecular Function: metal ion binding (GO:0046872);;	K01930|5.3e-65|sind:105167122|K01930 folylpolyglutamate synthase [EC:6.3.2.17] | (RefSeq) folylpolyglutamate synthase isoform X1	[H]	Coenzyme transport and metabolism	--	Folylpolyglutamate synthase OS=Arabidopsis thaliana OX=3702 GN=FPGS1 PE=1 SV=1	Folylpolyglutamate synthase OS=Nyssa sinensis OX=561372 GN=F0562_026368 PE=3 SV=1	H	Coenzyme transport and metabolism	folylpolyglutamate synthase isoform X1 [Sesamum indicum]
c21259.graph_c0	--	--	Cellular Component: cellular_component (GO:0005575);; Cellular Component: obsolete cell (GO:0005623);; Cellular Component: plasma membrane (GO:0005886);; Cellular Component: membrane (GO:0016020);; Cellular Component: obsolete cell part (GO:0044464);; Cellular Component: cell periphery (GO:0071944);;	--	--	--	NPH3 family	BTB/POZ domain-containing protein At5g66560 OS=Arabidopsis thaliana OX=3702 GN=At5g66560 PE=2 SV=2	NPH3 domain-containing protein OS=Coffea canephora OX=49390 GN=GSCOC_T00039808001 PE=3 SV=1	S	Function unknown	BTB/POZ domain-containing protein At5g66560-like [Olea europaea var. sylvestris]
c59314.graph_c0	--	--	Cellular Component: plasma membrane (GO:0005886);; Cellular Component: integral component of membrane (GO:0016021);; Molecular Function: 4 iron, 4 sulfur cluster binding (GO:0051539);;	--	--	--	Domain of unknown function (DUF588)	CASP-like protein IN26 (Fragment) OS=Ipomoea nil OX=35883 GN=IN26 PE=2 SV=2	CASP-like protein OS=Erythranthe guttata OX=4155 GN=MIMGU_mgv1a025880mg PE=3 SV=1	S	Function unknown	CASP-like protein 1 [Olea europaea var. sylvestris]
c71234.graph_c0	--	--	Molecular Function: hydrolase activity (GO:0016787);;	--	[S]	Function unknown	--	--	Alpha/beta-Hydrolases superfamily protein OS=Striga asiatica OX=4170 GN=STAS_12540 PE=3 SV=1	S	Function unknown	transmembrane protein 53 [Sesamum indicum]
c59170.graph_c0	--	--	--	--	--	--	--	--	--	--	--	uncharacterized protein LOC111398026 [Olea europaea var. sylvestris]
c14318.graph_c0	--	--	--	--	--	--	--	--	Uncharacterized protein OS=Morella rubra OX=262757 GN=CJ030_MR5G005012 PE=4 SV=1	--	--	uncharacterized protein LOC111404577 [Olea europaea var. sylvestris]
c64107.graph_c0	--	--	Molecular Function: nucleic acid binding (GO:0003676);; Biological Process: DNA integration (GO:0015074);;	K13420|2.4e-14|psom:113344351|K13420 LRR receptor-like serine/threonine-protein kinase FLS2 [EC:2.7.11.1] | (RefSeq) LRR receptor-like serine/threonine-protein kinase FLS2	[R]	General function prediction only	--	--	Integrase catalytic domain-containing protein (Fragment) OS=Trifolium medium OX=97028 GN=A2U01_0001990 PE=4 SV=1	L	Replication, recombination and repair	hypothetical protein CK203_053798 [Vitis vinifera]
c64982.graph_c0	[J]	Translation, ribosomal structure and biogenesis	Molecular Function: GTP binding (GO:0005525);;	K06944|3.7e-132|qsu:111983289|K06944 uncharacterized protein | (RefSeq) ribosome-interacting GTPase 1-like	[T]	Signal transduction mechanisms	C-terminal region of MMR_HSR1 domain;; TGS domain;; 50S ribosome-binding GTPase;; Ferrous iron transport protein B	Developmentally-regulated G-protein 3 OS=Arabidopsis thaliana OX=3702 GN=DRG3 PE=1 SV=1	OBG-type G domain-containing protein OS=Carpinus fangiana OX=176857 GN=FH972_002757 PE=4 SV=1	S	Function unknown	developmentally-regulated G-protein 3 [Olea europaea var. sylvestris]
c81665.graph_c1	--	--	Molecular Function: DNA-binding transcription factor activity (GO:0003700);; Biological Process: positive regulation of transcription, DNA-templated (GO:0045893);;	K14432|1.9e-39|oeu:111412978|K14432 ABA responsive element binding factor | (RefSeq) ABSCISIC ACID-INSENSITIVE 5-like protein 2	--	--	--	ABSCISIC ACID-INSENSITIVE 5-like protein 2 OS=Arabidopsis thaliana OX=3702 GN=DPBF3 PE=1 SV=1	BZIP domain-containing protein OS=Nyssa sinensis OX=561372 GN=F0562_016213 PE=4 SV=1	K	Transcription	ABSCISIC ACID-INSENSITIVE 5-like protein 2 [Olea europaea var. sylvestris]
c82088.graph_c5	--	--	Molecular Function: metal ion binding (GO:0046872);;	K22909|7.4e-20|vra:106764759|K22909 zinc finger CCCH domain-containing protein 13 | (RefSeq) zinc finger CCCH domain-containing protein 38	--	--	--	Zinc finger CCCH domain-containing protein 55 OS=Oryza sativa subsp. japonica OX=39947 GN=Os08g0135800 PE=2 SV=1	Uncharacterized protein OS=Prunus persica OX=3760 GN=PRUPE_6G159100 PE=4 SV=1	S	Function unknown	zinc finger CCCH domain-containing protein 38 [Prunus yedoensis var. nudiflora]
c92252.graph_c0	--	--	Molecular Function: nucleic acid binding (GO:0003676);; Molecular Function: zinc ion binding (GO:0008270);; Biological Process: DNA integration (GO:0015074);;	K12882|4.6e-12|pxb:103941983|K12882 nuclear cap-binding protein subunit 1 | (RefSeq) nuclear cap-binding protein subunit 1-like	[R]	General function prediction only	--	Retrovirus-related Pol polyprotein from transposon RE1 OS=Arabidopsis thaliana OX=3702 GN=RE1 PE=2 SV=1	Retrovirus-related Pol polyprotein from transposon RE1 OS=Vitis vinifera OX=29760 GN=RE1_1948 PE=4 SV=1	L	Replication, recombination and repair	uncharacterized protein LOC110009867 [Jatropha curcas]
c64684.graph_c0	--	--	Molecular Function: DNA binding (GO:0003677);;	K15200|4.7e-09|han:110882925|K15200 general transcription factor 3C polypeptide 2 | (RefSeq) uncharacterized protein LOC110882925 isoform X1	--	--	Protein of unknown function (DUF 659)	--	BED-type domain-containing protein OS=Punica granatum OX=22663 GN=CRG98_035328 PE=4 SV=1	S	Function unknown	uncharacterized protein LOC111390332 [Olea europaea var. sylvestris]
c52059.graph_c0	--	--	--	--	[R]	General function prediction only	--	--	Retrovirus-related Pol polyprotein from transposon TNT 1-94 OS=Cucumis melo var. makuwa OX=1194695 GN=E5676_scaffold669G00020 PE=4 SV=1	--	--	retrovirus-related Pol polyprotein from transposon TNT 1-94 [Cucumis melo var. makuwa]
c78416.graph_c0	--	--	Molecular Function: protein kinase activity (GO:0004672);; Molecular Function: ATP binding (GO:0005524);;	K01534|2.8e-14|var:108330779|K01534 Zn2+/Cd2+-exporting ATPase [EC:7.2.2.12 7.2.2.21] | (RefSeq) cadmium/zinc-transporting ATPase HMA3-like	[T]	Signal transduction mechanisms	--	Probable receptor-like serine/threonine-protein kinase At5g57670 OS=Arabidopsis thaliana OX=3702 GN=At5g57670 PE=2 SV=1	Protein kinase domain-containing protein OS=Vitis vinifera OX=29760 GN=VITISV_023493 PE=4 SV=1	T	Signal transduction mechanisms	hypothetical protein VITISV_023493 [Vitis vinifera]
c76922.graph_c0	[J]	Translation, ribosomal structure and biogenesis	Molecular Function: tRNA dihydrouridine synthase activity (GO:0017150);; Molecular Function: metal ion binding (GO:0046872);; Molecular Function: flavin adenine dinucleotide binding (GO:0050660);;	K05544|8.9e-309|oeu:111410107|K05544 tRNA-dihydrouridine synthase 3 [EC:1.3.1.89] | (RefSeq) tRNA-dihydrouridine(47) synthase [NAD(P)(+)]-like isoform X1	[R]	General function prediction only	Dihydrouridine synthase (Dus);; Zinc finger C-x8-C-x5-C-x3-H type (and similar)	tRNA-dihydrouridine(47) synthase [NAD(P)(+)]-like OS=Arabidopsis thaliana OX=3702 GN=At4g38890 PE=1 SV=2	tRNA-dihydrouridine(47) synthase [NAD(P)(+)] OS=Erythranthe guttata OX=4155 GN=MIMGU_mgv1a002380mg PE=3 SV=1	J	Translation, ribosomal structure and biogenesis	tRNA-dihydrouridine(47) synthase [NAD(P)(+)]-like isoform X2 [Olea europaea var. sylvestris]
c59953.graph_c0	--	--	Molecular Function: molecular_function (GO:0003674);; Molecular Function: catalytic activity (GO:0003824);; Molecular Function: protein kinase activity (GO:0004672);; Molecular Function: protein serine/threonine kinase activity (GO:0004674);; Molecular Function: non-membrane spanning protein tyrosine kinase activity (GO:0004715);; Molecular Function: ATP binding (GO:0005524);; Cellular Component:…	--	--	--	Salt stress response/antifungal	Cysteine-rich receptor-like protein kinase 25 OS=Arabidopsis thaliana OX=3702 GN=CRK25 PE=3 SV=1	Serine/threonine-protein kinase PBS1, putative OS=Ricinus communis OX=3988 GN=RCOM_0906010 PE=4 SV=1	T	Signal transduction mechanisms	PREDICTED: cysteine-rich receptor-like protein kinase 10 isoform X2 [Fragaria vesca subsp. vesca]
c69502.graph_c0	[T]	Signal transduction mechanisms	Molecular Function: hydrolase activity (GO:0016787);;	--	--	--	Universal stress protein family	--	Adenine nucleotide alpha hydrolases-likesuperfamily protein OS=Striga asiatica OX=4170 GN=STAS_10946 PE=4 SV=1	T	Signal transduction mechanisms	universal stress protein PHOS34-like [Olea europaea var. sylvestris]
c64409.graph_c1	--	--	Cellular Component: retrotransposon nucleocapsid (GO:0000943);; Molecular Function: molecular_function (GO:0003674);; Molecular Function: nucleic acid binding (GO:0003676);; Molecular Function: RNA binding (GO:0003723);; Molecular Function: catalytic activity (GO:0003824);; Molecular Function: DNA-directed DNA polymerase activity (GO:0003887);; Molecular Function: RNA-directed DNA polymerase acti…	--	--	--	--	--	uncharacterized protein LOC103697630 OS=Phoenix dactylifera OX=42345 GN=LOC103697630 PE=4 SV=1	L	Replication, recombination and repair	uncharacterized protein LOC111381073 [Olea europaea var. sylvestris]
c87506.graph_c0	--	--	Molecular Function: nucleic acid binding (GO:0003676);; Molecular Function: zinc ion binding (GO:0008270);;	--	--	--	--	--	Retrovirus-related Pol polyprotein from transposon RE1 OS=Vitis vinifera OX=29760 GN=RE1_1931 PE=4 SV=1	L	Replication, recombination and repair	Retrovirus-related Pol polyprotein from transposon RE1 [Vitis vinifera]
c77266.graph_c0	--	--	Molecular Function: phosphorelay sensor kinase activity (GO:0000155);; Biological Process: regulation of transcription, DNA-templated (GO:0006355);; Biological Process: detection of visible light (GO:0009584);; Biological Process: red, far-red light phototransduction (GO:0009585);; Molecular Function: photoreceptor activity (GO:0009881);; Biological Process: protein-tetrapyrrole linkage (GO:00170…	K12123|2.4e-60|nto:104121591|K12123 phytochrome E | (RefSeq) phytochrome E isoform X1	--	--	PAS fold	Phytochrome E OS=Ipomoea nil OX=35883 GN=PHYE PE=2 SV=1	Phytochrome OS=Primulina sinensis OX=1492685 GN=PHYE PE=2 SV=1	H	Coenzyme transport and metabolism	phytochrome E [Primulina sinensis]
c73482.graph_c0	[J]	Translation, ribosomal structure and biogenesis	Molecular Function: 16S rRNA (guanine(966)-N(2))-methyltransferase activity (GO:0052913);;	--	--	--	Conserved hypothetical protein 95;; Conserved hypothetical protein 95	--	16S rRNA (Guanine(966)-N(2))-methyltransferase OS=Handroanthus impetiginosus OX=429701 GN=CDL12_22015 PE=4 SV=1	L	Replication, recombination and repair	uncharacterized protein LOC111379608 [Olea europaea var. sylvestris]
c96443.graph_c0	--	--	Cellular Component: ribosome (GO:0005840);; Biological Process: ribosome biogenesis (GO:0042254);;	K02941|9.9e-37|lang:109341777|K02941 large subunit ribosomal protein LP0 | (RefSeq) 60S acidic ribosomal protein P0-like	[J]	Translation, ribosomal structure and biogenesis	Ribosomal protein L10	60S acidic ribosomal protein P0-2 OS=Arabidopsis thaliana OX=3702 GN=RPP0B PE=1 SV=2	60S acidic ribosomal protein P0 OS=Lupinus angustifolius OX=3871 GN=TanjilG_28413 PE=3 SV=1	J	Translation, ribosomal structure and biogenesis	60S acidic ribosomal protein P0 [Cannabis sativa]
c60249.graph_c1	--	--	Molecular Function: inositol-1,4,5-trisphosphate 6-kinase activity (GO:0000823);; Molecular Function: ATP binding (GO:0005524);; Biological Process: inositol phosphate biosynthetic process (GO:0032958);; Molecular Function: inositol tetrakisphosphate 5-kinase activity (GO:0047326);; Molecular Function: myo-inositol-1,2,3,4,6-heptakisphosphate 5-kinase activity (GO:0102732);;	K00915|9.5e-51|oeu:111372330|K00915 inositol-polyphosphate multikinase [EC:2.7.1.140 2.7.1.151] | (RefSeq) inositol polyphosphate multikinase beta-like	[KIT]	--	Inositol polyphosphate kinase	Inositol polyphosphate multikinase alpha OS=Arabidopsis thaliana OX=3702 GN=IPK2a PE=1 SV=1	Inositol polyphosphate multikinase OS=Salvia splendens OX=180675 GN=IPMK PE=3 SV=1	--	--	inositol polyphosphate multikinase beta-like [Olea europaea var. sylvestris]
c52085.graph_c0	--	--	--	--	--	--	Domain of unknown function (DUF4228)	--	uncharacterized protein LOC107781633 OS=Nicotiana tabacum OX=4097 GN=LOC107781633 PE=4 SV=1	S	Function unknown	uncharacterized protein LOC111379386 [Olea europaea var. sylvestris]
c12500.graph_c0	--	--	Molecular Function: nucleic acid binding (GO:0003676);; Molecular Function: zinc ion binding (GO:0008270);; Biological Process: DNA integration (GO:0015074);;	K03006|1.2e-06|adu:107466525|K03006 DNA-directed RNA polymerase II subunit RPB1 [EC:2.7.7.6] | (RefSeq) LOW QUALITY PROTEIN: DNA-directed RNA polymerase II subunit 1-like	[R]	General function prediction only	--	--	Putative gag-pol polyprotein OS=Cucumis melo var. makuwa OX=1194695 GN=E6C27_scaffold560G00190 PE=4 SV=1	Q	Secondary metabolites biosynthesis, transport and catabolism	putative polyprotein [Cucumis melo var. makuwa]
c59340.graph_c0	--	--	Molecular Function: protein binding (GO:0005515);; Cellular Component: cellular_component (GO:0005575);; Cellular Component: intracellular (GO:0005622);; Cellular Component: obsolete cell (GO:0005623);; Cellular Component: cytoplasm (GO:0005737);; Cellular Component: obsolete intracellular part (GO:0044424);; Cellular Component: obsolete cell part (GO:0044464);;	K23338|1.1e-123|mesc:110605358|K23338 glucose-induced degradation protein 8 | (RefSeq) glucose-induced degradation protein 8 homolog isoform X1	[Z]	Cytoskeleton	CTLH/CRA C-terminal to LisH motif domain;; LisH	Protein GID8 homolog OS=Arabidopsis thaliana OX=3702 GN=GID8 PE=1 SV=1	Uncharacterized protein OS=Manihot esculenta OX=3983 GN=MANES_17G041500 PE=4 SV=1	Z	Cytoskeleton	glucose-induced degradation protein 8 homolog isoform X1 [Manihot esculenta]
c50593.graph_c0	--	--	--	--	--	--	--	--	DUF4283 domain-containing protein OS=Glycine max OX=3847 GN=GLYMA_13G006400 PE=4 SV=1	--	--	uncharacterized protein LOC111395991 [Olea europaea var. sylvestris]
c29410.graph_c0	--	--	Molecular Function: molecular_function (GO:0003674);; Molecular Function: catalytic activity (GO:0003824);; Biological Process: biological_process (GO:0008150);; Biological Process: response to radiation (GO:0009314);; Biological Process: response to light stimulus (GO:0009416);; Biological Process: response to abiotic stimulus (GO:0009628);; Biological Process: response to endogenous stimulus (G…	K14487|3.0e-44|sind:105177794|K14487 auxin responsive GH3 gene family | (RefSeq) probable indole-3-acetic acid-amido synthetase GH3.1	--	--	GH3 auxin-responsive promoter;; GH3 auxin-responsive promoter	Probable indole-3-acetic acid-amido synthetase GH3.1 OS=Arabidopsis thaliana OX=3702 GN=GH3.1 PE=2 SV=1	GH3 auxin-responsive promoter OS=Corchorus capsularis OX=210143 GN=CCACVL1_26460 PE=3 SV=1	S	Function unknown	probable indole-3-acetic acid-amido synthetase GH3.1 [Sesamum indicum]
c74009.graph_c0	[Q]	Secondary metabolites biosynthesis, transport and catabolism	Molecular Function: 1-aminocyclopropane-1-carboxylate oxidase activity (GO:0009815);; Molecular Function: metal ion binding (GO:0046872);;	K05933|9.4e-112|oeu:111370655|K05933 aminocyclopropanecarboxylate oxidase [EC:1.14.17.4] | (RefSeq) 1-aminocyclopropane-1-carboxylate oxidase-like	[QR]	--	non-haem dioxygenase in morphine synthesis N-terminal;; 2OG-Fe(II) oxygenase superfamily	1-aminocyclopropane-1-carboxylate oxidase OS=Actinidia deliciosa OX=3627 GN=ACO PE=2 SV=1	1-aminocyclopropane-1-carboxylate oxidase-3 OS=Olea europaea OX=4146 PE=3 SV=1	Q	Secondary metabolites biosynthesis, transport and catabolism	1-aminocyclopropane-1-carboxylate oxidase-like [Olea europaea var. sylvestris]
c82537.graph_c0	[J]	Translation, ribosomal structure and biogenesis	Cellular Component: ribosome (GO:0005840);;	K02870|3.4e-84|oeu:111369398|K02870 large subunit ribosomal protein L12e | (RefSeq) 60S ribosomal protein L12	[J]	Translation, ribosomal structure and biogenesis	Ribosomal protein L11, N-terminal domain;; Ribosomal protein L11, RNA binding domain	60S ribosomal protein L12 OS=Prunus armeniaca OX=36596 GN=RPL12 PE=2 SV=1	60S ribosomal protein L12 OS=Morella rubra OX=262757 GN=CJ030_MR3G018675 PE=3 SV=1	J	Translation, ribosomal structure and biogenesis	60S ribosomal protein L12 [Morella rubra]
c79930.graph_c0	[T]	Signal transduction mechanisms	Molecular Function: ubiquitin-protein transferase activity (GO:0004842);; Molecular Function: ligase activity (GO:0016874);;	K16224|3.6e-52|ath:AT2G19190|K16224 senescence-induced receptor-like serine/threonine-protein kinase | (RefSeq) FRK1; FLG22-induced receptor-like kinase 1	[S]	Function unknown	U-box domain;; Armadillo/beta-catenin-like repeat;; Zinc-finger of the MIZ type in Nse subunit;; Protein kinase domain;; Protein tyrosine and serine/threonine kinase;; SPARK	U-box domain-containing protein 19 OS=Arabidopsis thaliana OX=3702 GN=PUB19 PE=2 SV=1	RING-type E3 ubiquitin transferase OS=Handroanthus impetiginosus OX=429701 GN=CDL12_29977 PE=4 SV=1	S	Function unknown	U-box domain-containing protein 19 [Olea europaea var. sylvestris]
c85272.graph_c0	[G]	Carbohydrate transport and metabolism	Molecular Function: UDP-glycosyltransferase activity (GO:0008194);;	K13692|5.1e-123|csat:104723603|K13692 UDP-glucose:(indol-3-yl)acetate beta-D-glucosyltransferase [EC:2.4.1.121] | (RefSeq) UDP-glycosyltransferase 75D1-like	[GC]	--	PPR repeat family;; PPR repeat;; PPR repeat;; Pentatricopeptide repeat domain;; Pentacotripeptide-repeat region of PRORP;; UDP-glucoronosyl and UDP-glucosyl transferase	Crocetin glucosyltransferase, chloroplastic OS=Gardenia jasminoides OX=114476 GN=UGT75L6 PE=1 SV=1	Glycosyltransferase OS=Gardenia jasminoides OX=114476 GN=GjUGT14 PE=2 SV=1	S	Function unknown	crocetin glucosyltransferase, chloroplastic-like [Olea europaea var. sylvestris]
c29824.graph_c0	--	--	Molecular Function: NAD(P)H dehydrogenase (quinone) activity (GO:0003955);; Molecular Function: FMN binding (GO:0010181);; Biological Process: oxidation-reduction process (GO:0055114);;	K03809|7.4e-10|han:110942041|K03809 NAD(P)H dehydrogenase (quinone) [EC:1.6.5.2] | (RefSeq) NAD(P)H dehydrogenase (quinone) FQR1-like	[R]	General function prediction only	--	NAD(P)H dehydrogenase (quinone) FQR1 OS=Arabidopsis thaliana OX=3702 GN=FQR1 PE=1 SV=1	NAD(P)H dehydrogenase (quinone) OS=Helianthus annuus OX=4232 GN=HannXRQ_Chr05g0158991 PE=3 SV=1	S	Function unknown	NAD(P)H dehydrogenase (quinone) FQR1 [Helianthus annuus]
c33026.graph_c0	--	--	Molecular Function: metal ion binding (GO:0046872);;	--	--	--	--	--	Uncharacterized protein OS=Handroanthus impetiginosus OX=429701 GN=CDL12_12121 PE=4 SV=1	--	--	PH, RCC1 and FYVE domains-containing protein 1-like [Olea europaea var. sylvestris]
c34199.graph_c0	--	--	Molecular Function: protein serine/threonine kinase activity (GO:0004674);; Molecular Function: ATP binding (GO:0005524);;	K14512|2.7e-40|ini:109156895|K14512 mitogen-activated protein kinase 6 [EC:2.7.11.24] | (RefSeq) mitogen-activated protein kinase homolog NTF4-like	[T]	Signal transduction mechanisms	--	Mitogen-activated protein kinase homolog NTF4 OS=Nicotiana tabacum OX=4097 GN=NTF4 PE=2 SV=1	Protein kinase domain-containing protein OS=Punica granatum OX=22663 GN=CDL15_Pgr010812 PE=3 SV=1	T	Signal transduction mechanisms	mitogen-activated protein kinase homolog MMK1-like [Olea europaea var. sylvestris]
c75651.graph_c0	[J]	Translation, ribosomal structure and biogenesis	Molecular Function: arginine-tRNA ligase activity (GO:0004814);; Molecular Function: ATP binding (GO:0005524);; Cellular Component: cytoplasm (GO:0005737);; Biological Process: arginyl-tRNA aminoacylation (GO:0006420);;	K01887|0.0e+00|oeu:111393740|K01887 arginyl-tRNA synthetase [EC:6.1.1.19] | (RefSeq) arginine--tRNA ligase, cytoplasmic-like isoform X1	[J]	Translation, ribosomal structure and biogenesis	tRNA synthetases class I (R);; DALR anticodon binding domain;; Arginyl tRNA synthetase N terminal domain	Arginine--tRNA ligase, chloroplastic/mitochondrial OS=Arabidopsis thaliana OX=3702 GN=EMB1027 PE=1 SV=1	Arginyl-tRNA synthetase OS=Handroanthus impetiginosus OX=429701 GN=CDL12_06602 PE=3 SV=1	J	Translation, ribosomal structure and biogenesis	arginine--tRNA ligase, cytoplasmic-like isoform X1 [Olea europaea var. sylvestris]
c76093.graph_c0	--	--	Molecular Function: protein binding (GO:0005515);; Cellular Component: cellular_component (GO:0005575);; Cellular Component: cell-cell junction (GO:0005911);; Cellular Component: plasmodesma (GO:0009506);; Cellular Component: cell junction (GO:0030054);; Cellular Component: symplast (GO:0055044);;	--	--	--	F-box-like;; F-box domain	F-box protein At1g10780 OS=Arabidopsis thaliana OX=3702 GN=At1g10780 PE=2 SV=1	F-box domain-containing protein OS=Nyssa sinensis OX=561372 GN=F0562_029012 PE=4 SV=1	S	Function unknown	F-box protein At1g10780 [Olea europaea var. sylvestris]
c81151.graph_c0	--	--	Cellular Component: nucleus (GO:0005634);; Biological Process: nuclear export (GO:0051168);;	K14289|0.0e+00|oeu:111397538|K14289 exportin-5 | (RefSeq) protein HASTY 1	[YU]	--	Exportin 1-like protein	Protein HASTY 1 OS=Arabidopsis thaliana OX=3702 GN=HST1 PE=1 SV=1	Xpo1 domain-containing protein OS=Nyssa sinensis OX=561372 GN=F0562_019773 PE=4 SV=1	--	--	protein HASTY 1 [Olea europaea var. sylvestris]
c82592.graph_c0	[R]	General function prediction only	--	K21594|2.7e-09|csl:COCSUDRAFT_47382|K21594 translation factor GUF1, mitochondrial [EC:3.6.5.-] | (RefSeq) GTP-binding protein lepa	[H]	Coenzyme transport and metabolism	CobW/HypB/UreG, nucleotide-binding domain;; CobW/HypB/UreG, nucleotide-binding domain;; Cobalamin synthesis protein cobW C-terminal domain	--	Cobalamin biosynthesis protein CobW OS=Salvia splendens OX=180675 GN=cobW PE=3 SV=1	H	Coenzyme transport and metabolism	hypothetical protein HYC85_029951, partial [Camellia sinensis]
c54082.graph_c0	--	--	--	--	--	--	--	--	Retrotrans_gag domain-containing protein OS=Handroanthus impetiginosus OX=429701 GN=CDL12_15071 PE=4 SV=1	I	Lipid transport and metabolism	uncharacterized protein LOC111386316 [Olea europaea var. sylvestris]
c72784.graph_c0	--	--	Cellular Component: integral component of membrane (GO:0016021);;	--	--	--	--	--	uncharacterized protein LOC107805418 isoform X1 OS=Nicotiana tabacum OX=4097 GN=LOC107805418 PE=4 SV=1	--	--	uncharacterized protein LOC111397526 [Olea europaea var. sylvestris]
c85152.graph_c1	[L]	Replication, recombination and repair	Molecular Function: nucleic acid binding (GO:0003676);; Molecular Function: helicase activity (GO:0004386);; Molecular Function: ATP binding (GO:0005524);;	K12823|5.3e-176|oeu:111407637|K12823 ATP-dependent RNA helicase DDX5/DBP2 [EC:3.6.4.13] | (RefSeq) DEAD-box ATP-dependent RNA helicase 20	[A]	RNA processing and modification	DEAD/DEAH box helicase;; Helicase conserved C-terminal domain	DEAD-box ATP-dependent RNA helicase 30 OS=Arabidopsis thaliana OX=3702 GN=RH30 PE=1 SV=2	DEAD-box ATP-dependent RNA helicase 20 OS=Dorcoceras hygrometricum OX=472368 GN=F511_10803 PE=3 SV=1	A	RNA processing and modification	DEAD-box ATP-dependent RNA helicase 20 [Olea europaea var. sylvestris]
c66058.graph_c0	--	--	--	--	--	--	--	--	Uncharacterized protein OS=Lupinus angustifolius OX=3871 GN=TanjilG_28520 PE=4 SV=1	--	--	hypothetical protein TanjilG_28520 [Lupinus angustifolius]
c37747.graph_c0	--	--	Molecular Function: antiporter activity (GO:0015297);; Cellular Component: integral component of membrane (GO:0016021);; Molecular Function: xenobiotic transmembrane transporter activity (GO:0042910);;	K03327|4.0e-25|oeu:111396792|K03327 multidrug resistance protein, MATE family | (RefSeq) protein DETOXIFICATION 49-like isoform X1	[R]	General function prediction only	MatE;; MatE	Protein DETOXIFICATION 49 OS=Arabidopsis thaliana OX=3702 GN=DTX49 PE=2 SV=1	Protein DETOXIFICATION OS=Rehmannia glutinosa OX=99300 PE=2 SV=1	V	Defense mechanisms	protein DETOXIFICATION 49-like isoform X1 [Olea europaea var. sylvestris]
c70470.graph_c0	--	--	Cellular Component: integral component of membrane (GO:0016021);;	K23877|3.8e-20|cit:102611834|K23877 xyloglucan O-acetyltransferase | (RefSeq) protein ALTERED XYLOGLUCAN 4-like	--	--	GDSL/SGNH-like Acyl-Esterase family found in Pmr5 and Cas1p;; PMR5 N terminal Domain;; GDSL/SGNH-like Acyl-Esterase family found in Pmr5 and Cas1p	Protein trichome birefringence-like 13 OS=Arabidopsis thaliana OX=3702 GN=TBL13 PE=2 SV=1	PMR5N domain-containing protein OS=Handroanthus impetiginosus OX=429701 GN=CDL12_27978 PE=3 SV=1	S	Function unknown	protein trichome birefringence-like 13 isoform X2 [Olea europaea var. sylvestris]
c39288.graph_c0	--	--	--	--	--	--	--	E3 ubiquitin-protein ligase WAV3 OS=Arabidopsis thaliana OX=3702 GN=WAV3 PE=1 SV=1	Uncharacterized protein OS=Handroanthus impetiginosus OX=429701 GN=CDL12_02834 PE=4 SV=1	O	Posttranslational modification, protein turnover, chaperones	uncharacterized protein LOC111407380 [Olea europaea var. sylvestris]
c38150.graph_c0	--	--	Cellular Component: integral component of membrane (GO:0016021);;	--	--	--	Protein of unknown function (DUF1084)	Tobamovirus multiplication protein 3 OS=Nicotiana tabacum OX=4097 GN=TOM3 PE=1 SV=1	DUF1084 domain-containing protein OS=Erythranthe guttata OX=4155 GN=MIMGU_mgv1a011012mg PE=3 SV=1	S	Function unknown	tobamovirus multiplication protein 3-like [Olea europaea var. sylvestris]
c75110.graph_c0	[Q]	Secondary metabolites biosynthesis, transport and catabolism	Biological Process: cellular aromatic compound metabolic process (GO:0006725);; Molecular Function: ferrous iron binding (GO:0008198);; Molecular Function: zinc ion binding (GO:0008270);; Molecular Function: oxidoreductase activity, acting on single donors with incorporation of molecular oxygen (GO:0016701);; Molecular Function: dioxygenase activity (GO:0051213);;	K15777|1.4e-147|oeu:111394815|K15777 4,5-DOPA dioxygenase extradiol [EC:1.13.11.-] | (RefSeq) extradiol ring-cleavage dioxygenase-like	--	--	Catalytic LigB subunit of aromatic ring-opening dioxygenase	Extradiol ring-cleavage dioxygenase OS=Arabidopsis thaliana OX=3702 GN=LIGB PE=2 SV=1	Putative extradiol ring-cleavage dioxygenase OS=Davidia involucrata OX=16924 GN=Din_041683 PE=3 SV=1	S	Function unknown	extradiol ring-cleavage dioxygenase-like [Olea europaea var. sylvestris]
c67264.graph_c0	[CR]	--	Molecular Function: zinc ion binding (GO:0008270);; Molecular Function: oxidoreductase activity (GO:0016491);;	K18980|7.9e-127|oeu:111395273|K18980 2-methylene-furan-3-one reductase [EC:1.3.1.105] | (RefSeq) 2-methylene-furan-3-one reductase-like	[CR]	--	Zinc-binding dehydrogenase;; Zinc-binding dehydrogenase	2-methylene-furan-3-one reductase OS=Solanum lycopersicum OX=4081 GN=EO PE=1 SV=1	PKS_ER domain-containing protein OS=Erythranthe guttata OX=4155 GN=MIMGU_mgv1a008015mg PE=4 SV=1	C	Energy production and conversion	2-methylene-furan-3-one reductase-like [Olea europaea var. sylvestris]
c46301.graph_c0	--	--	Molecular Function: DNA binding (GO:0003677);; Cellular Component: nucleus (GO:0005634);;	K09422|4.2e-45|oeu:111381505|K09422 transcription factor MYB, plant | (RefSeq) transcription factor MYB63-like	[K]	Transcription	--	Transcription factor MYB58 OS=Arabidopsis thaliana OX=3702 GN=MYB58 PE=2 SV=1	Uncharacterized protein OS=Coffea canephora OX=49390 GN=GSCOC_T00038580001 PE=4 SV=1	--	--	transcription factor MYB63-like [Olea europaea var. sylvestris]
c85098.graph_c0	--	--	Biological Process: ribosomal large subunit export from nucleus (GO:0000055);; Biological Process: ribosomal small subunit export from nucleus (GO:0000056);; Molecular Function: structural constituent of nuclear pore (GO:0017056);;	K14318|0.0e+00|oeu:111397390|K14318 nuclear pore complex protein Nup88 | (RefSeq) nuclear pore complex protein NUP88	[YU]	--	Nuclear pore component	Nuclear pore complex protein NUP88 OS=Arabidopsis thaliana OX=3702 GN=NUP88 PE=1 SV=1	Nuclear pore complex, Nup88/rNup84 component OS=Handroanthus impetiginosus OX=429701 GN=CDL12_05721 PE=4 SV=1	--	--	nuclear pore complex protein NUP88 [Olea europaea var. sylvestris]
c83162.graph_c0	--	--	Biological Process: response to acid chemical (GO:0001101);; Cellular Component: cellular_component (GO:0005575);; Cellular Component: intracellular (GO:0005622);; Cellular Component: obsolete cell (GO:0005623);; Cellular Component: nucleus (GO:0005634);; Biological Process: transport (GO:0006810);; Biological Process: ion transport (GO:0006811);; Biological Process: anion transport (GO:0006820);…	K03029|3.5e-69|lang:109332961|K03029 26S proteasome regulatory subunit N10 | (RefSeq) 26S proteasome non-ATPase regulatory subunit 4 homolog	--	--	Protein of unknown function (DUF632);; Protein of unknown function (DUF630);; Protein of unknown function (DUF632)	Nitrate regulatory gene2 protein OS=Arabidopsis thaliana OX=3702 GN=NRG2 PE=1 SV=1	Uncharacterized protein OS=Handroanthus impetiginosus OX=429701 GN=CDL12_26734 PE=4 SV=1	S	Function unknown	nitrate regulatory gene2 protein-like [Olea europaea var. sylvestris]
c70471.graph_c0	--	--	Molecular Function: molecular_function (GO:0003674);; Molecular Function: catalytic activity (GO:0003824);; Molecular Function: ubiquitin-protein transferase activity (GO:0004842);; Molecular Function: binding (GO:0005488);; Molecular Function: protein binding (GO:0005515);; Cellular Component: cellular_component (GO:0005575);; Cellular Component: intracellular (GO:0005622);; Cellular Component: …	K10578|1.5e-39|fve:101310301|K10578 ubiquitin-conjugating enzyme E2 J1 [EC:2.3.2.23] | (RefSeq) ubiquitin-conjugating enzyme E2 32	[O]	Posttranslational modification, protein turnover, chaperones	Ubiquitin-conjugating enzyme	Ubiquitin-conjugating enzyme E2 32 OS=Arabidopsis thaliana OX=3702 GN=UBC32 PE=2 SV=1	UBC core domain-containing protein OS=Fagus sylvatica OX=28930 GN=FSB_LOCUS37780 PE=4 SV=1	O	Posttranslational modification, protein turnover, chaperones	ubiquitin-conjugating enzyme E2 32 [Rosa chinensis]
c71564.graph_c0	--	--	Molecular Function: protein serine/threonine kinase activity (GO:0004674);; Molecular Function: ATP binding (GO:0005524);;	K08857|4.1e-164|sind:105172220|K08857 NIMA (never in mitosis gene a)-related kinase 1/4/5 [EC:2.7.11.1] | (RefSeq) serine/threonine-protein kinase Nek3 isoform X1	[R]	General function prediction only	Protein kinase domain;; Protein tyrosine and serine/threonine kinase	Serine/threonine-protein kinase Nek1 OS=Arabidopsis thaliana OX=3702 GN=NEK1 PE=2 SV=2	Serine/threonine protein kinase OS=Handroanthus impetiginosus OX=429701 GN=CDL12_00656 PE=4 SV=1	T	Signal transduction mechanisms	Serine/threonine protein kinase [Handroanthus impetiginosus]
c92503.graph_c0	--	--	Cellular Component: retrotransposon nucleocapsid (GO:0000943);; Molecular Function: molecular_function (GO:0003674);; Molecular Function: nucleic acid binding (GO:0003676);; Molecular Function: RNA binding (GO:0003723);; Molecular Function: catalytic activity (GO:0003824);; Molecular Function: DNA-directed DNA polymerase activity (GO:0003887);; Molecular Function: RNA-directed DNA polymerase acti…	K14175|2.3e-13|mcha:111010887|K14175 (3S,6E)-nerolidol synthase [EC:4.2.3.48] | (RefSeq) (3S,6E)-nerolidol synthase 1-like	--	--	--	--	PREDICTED: NYNRIN (Fragment) OS=Prunus dulcis OX=3755 GN=ALMOND_2B026221 PE=4 SV=1	E	Amino acid transport and metabolism	uncharacterized protein LOC111366872, partial [Olea europaea var. sylvestris]
c74964.graph_c0	--	--	--	--	--	--	--	--	Uncharacterized protein OS=Salvia splendens OX=180675 GN=Saspl_026102 PE=4 SV=1	S	Function unknown	hypothetical protein Saspl_026102 [Salvia splendens]
c79436.graph_c1	--	--	Cellular Component: integral component of membrane (GO:0016021);;	--	[E]	Amino acid transport and metabolism	Transmembrane amino acid transporter protein	Amino acid permease 3 OS=Arabidopsis thaliana OX=3702 GN=AAP3 PE=1 SV=2	Aa_trans domain-containing protein OS=Salvia splendens OX=180675 GN=Saspl_014824 PE=4 SV=1	E	Amino acid transport and metabolism	amino acid permease 3-like [Olea europaea var. sylvestris]
c69247.graph_c1	[E]	Amino acid transport and metabolism	Molecular Function: glycine dehydrogenase (decarboxylating) activity (GO:0004375);; Cellular Component: mitochondrion (GO:0005739);; Biological Process: glycine catabolic process (GO:0006546);;	K00281|8.4e-122|sind:105176668|K00281 glycine dehydrogenase [EC:1.4.4.2] | (RefSeq) glycine dehydrogenase (decarboxylating), mitochondrial	[E]	Amino acid transport and metabolism	Glycine cleavage system P-protein	Glycine dehydrogenase (decarboxylating), mitochondrial OS=Solanum tuberosum OX=4113 GN=GDCSP PE=2 SV=1	Glycine cleavage system P protein OS=Gossypium tomentosum OX=34277 GN=ES332_A06G105400v1 PE=3 SV=1	E	Amino acid transport and metabolism	glycine dehydrogenase (decarboxylating), mitochondrial [Sesamum indicum]
c84315.graph_c0	--	--	Cellular Component: ribonuclease MRP complex (GO:0000172);; Biological Process: tRNA 5'-leader removal (GO:0001682);; Cellular Component: nucleolar ribonuclease P complex (GO:0005655);;	K01164|6.7e-243|oeu:111369808|K01164 ribonuclease P/MRP protein subunit POP1 [EC:3.1.26.5] | (RefSeq) ribonucleases P/MRP protein subunit POP1 isoform X1	[A]	RNA processing and modification	Ribonucleases P/MRP protein subunit POP1;; POPLD (NUC188) domain	--	Uncharacterized protein OS=Nyssa sinensis OX=561372 GN=F0562_028240 PE=4 SV=1	A	RNA processing and modification	ribonucleases P/MRP protein subunit POP1 isoform X1 [Olea europaea var. sylvestris]
c75980.graph_c0	--	--	Molecular Function: molecular_function (GO:0003674);; Molecular Function: nucleic acid binding (GO:0003676);; Molecular Function: RNA binding (GO:0003723);; Molecular Function: catalytic activity (GO:0003824);; Molecular Function: nuclease activity (GO:0004518);; Molecular Function: endonuclease activity (GO:0004519);; Molecular Function: binding (GO:0005488);; Cellular Component: cellular_compon…	K13800|7.0e-132|csv:101217681|K13800 UMP-CMP kinase [EC:2.7.4.14] | (RefSeq) UMP-CMP kinase isoform X1	[R]	General function prediction only	PPR repeat family;; PPR repeat;; Pentatricopeptide repeat domain;; PPR repeat;; Pentacotripeptide-repeat region of PRORP	Pentatricopeptide repeat-containing protein At4g25270, chloroplastic OS=Arabidopsis thaliana OX=3702 GN=PCMP-E53 PE=3 SV=1	Uncharacterized protein OS=Handroanthus impetiginosus OX=429701 GN=CDL12_13466 PE=4 SV=1	S	Function unknown	pentatricopeptide repeat-containing protein At4g25270, chloroplastic-like [Olea europaea var. sylvestris]
c68854.graph_c0	--	--	Biological Process: reproduction (GO:0000003);; Molecular Function: nucleotide binding (GO:0000166);; Biological Process: mitotic cell cycle (GO:0000278);; Biological Process: mitotic cytokinesis (GO:0000281);; Biological Process: cytokinesis (GO:0000910);; Molecular Function: molecular_function (GO:0003674);; Molecular Function: catalytic activity (GO:0003824);; Molecular Function: protein kinas…	K14963|1.1e-18|gmx:100814685|K14963 COMPASS component SWD3 | (RefSeq) protein JINGUBANG-like	[R]	General function prediction only	WD domain, G-beta repeat;; PQQ-like domain;; Nup133 N terminal like	Protein JINGUBANG OS=Arabidopsis thaliana OX=3702 GN=JGB PE=1 SV=1	WD_REPEATS_REGION domain-containing protein OS=Erythranthe guttata OX=4155 GN=MIMGU_mgv1a024492mg PE=4 SV=1	S	Function unknown	protein JINGUBANG-like [Olea europaea var. sylvestris]
c58678.graph_c0	--	--	Cellular Component: integral component of membrane (GO:0016021);;	--	--	--	--	--	Uncharacterized protein OS=Handroanthus impetiginosus OX=429701 GN=CDL12_11310 PE=4 SV=1	--	--	cuticle collagen 3A3-like [Olea europaea var. sylvestris]
c33110.graph_c0	[G]	Carbohydrate transport and metabolism	Molecular Function: transketolase activity (GO:0004802);;	K00615|1.9e-52|cpap:110819438|K00615 transketolase [EC:2.2.1.1] | (RefSeq) transketolase, chloroplastic	[G]	Carbohydrate transport and metabolism	Transketolase, pyrimidine binding domain	Transketolase, chloroplastic (Fragment) OS=Craterostigma plantagineum OX=4153 GN=TKT3 PE=1 SV=1	Transketolase OS=Eucalyptus grandis OX=71139 GN=EUGRSUZ_D02467 PE=3 SV=1	G	Carbohydrate transport and metabolism	LOW QUALITY PROTEIN: transketolase, chloroplastic [Sesamum indicum]
c60957.graph_c0	--	--	--	--	--	--	--	--	--	--	--	hypothetical protein F8388_019431 [Cannabis sativa]
c45160.graph_c0	--	--	Biological Process: maturation of SSU-rRNA from tricistronic rRNA transcript (SSU-rRNA, 5.8S rRNA, LSU-rRNA) (GO:0000462);; Molecular Function: molecular_function (GO:0003674);; Molecular Function: nucleic acid binding (GO:0003676);; Molecular Function: RNA binding (GO:0003723);; Molecular Function: binding (GO:0005488);; Molecular Function: protein binding (GO:0005515);; Cellular Component: cell…	K14768|8.2e-272|oeu:111390053|K14768 U3 small nucleolar RNA-associated protein 7 | (RefSeq) probable U3 small nucleolar RNA-associated protein 7 isoform X1	[A]	RNA processing and modification	BING4CT (NUC141) domain;; Anaphase-promoting complex subunit 4 WD40 domain;; WD domain, G-beta repeat	--	WD_REPEATS_REGION domain-containing protein OS=Nyssa sinensis OX=561372 GN=F0562_023048 PE=4 SV=1	A	RNA processing and modification	probable U3 small nucleolar RNA-associated protein 7 isoform X1 [Olea europaea var. sylvestris]
c64470.graph_c0	--	--	Cellular Component: cytoplasm (GO:0005737);; Cellular Component: actin cytoskeleton (GO:0015629);; Biological Process: actin filament depolymerization (GO:0030042);; Molecular Function: actin filament binding (GO:0051015);;	K05765|1.1e-13|jre:108981025|K05765 cofilin | (RefSeq) actin-depolymerizing factor 2-like	[Z]	Cytoskeleton	--	Actin-depolymerizing factor 7 OS=Oryza sativa subsp. japonica OX=39947 GN=ADF7 PE=3 SV=2	ADF-H domain-containing protein OS=Prunus persica OX=3760 GN=PRUPE_6G082200 PE=3 SV=1	Z	Cytoskeleton	actin-depolymerizing factor 2-like [Malus domestica]
c82940.graph_c0	--	--	Biological Process: autophagosome assembly (GO:0000045);; Cellular Component: cytoplasmic ubiquitin ligase complex (GO:0000153);; Biological Process: autophagy of mitochondrion (GO:0000422);; Cellular Component: cytosol (GO:0005829);; Biological Process: protein transport (GO:0015031);; Molecular Function: Atg8 ligase activity (GO:0019776);; Biological Process: autophagy of nucleus (GO:0044804);;	K08343|1.0e-169|oeu:111383023|K08343 ubiquitin-like-conjugating enzyme ATG3 | (RefSeq) autophagy-related protein 3	[R]	General function prediction only	Autophagocytosis associated protein, active-site domain	Autophagy-related protein 3 OS=Arabidopsis thaliana OX=3702 GN=ATG3 PE=1 SV=2	Autophagy-related protein 3 OS=Nicotiana tabacum OX=4097 GN=ATG3 PE=2 SV=1	O	Posttranslational modification, protein turnover, chaperones	autophagy-related protein 3 [Olea europaea var. sylvestris]
c54926.graph_c0	--	--	--	--	--	--	--	--	Uncharacterized protein OS=Vitis vinifera OX=29760 GN=CK203_091253 PE=4 SV=1	--	--	hypothetical protein CK203_091253 [Vitis vinifera]
c57202.graph_c2	--	--	Molecular Function: protein serine/threonine kinase activity (GO:0004674);; Molecular Function: ATP binding (GO:0005524);;	K08790|7.8e-26|oeu:111403053|K08790 serine/threonine kinase 38 [EC:2.7.11.1] | (RefSeq) serine/threonine-protein kinase tricorner-like isoform X1	--	--	--	--	Serine/threonine-protein kinase tricorner OS=Dorcoceras hygrometricum OX=472368 GN=F511_20842 PE=4 SV=1	T	Signal transduction mechanisms	serine/threonine-protein kinase tricorner-like isoform X2 [Olea europaea var. sylvestris]
c74443.graph_c0	--	--	Cellular Component: integral component of membrane (GO:0016021);;	K04077|2.0e-15|cmax:111488761|K04077 chaperonin GroEL | (RefSeq) LOW QUALITY PROTEIN: chaperonin CPN60-like 2, mitochondrial	--	--	Late embryogenesis abundant protein	NDR1/HIN1-like protein 13 OS=Arabidopsis thaliana OX=3702 GN=NHL13 PE=2 SV=1	LEA_2 domain-containing protein OS=Erythranthe guttata OX=4155 GN=MIMGU_mgv1a011654mg PE=4 SV=1	S	Function unknown	NDR1/HIN1-like protein 13 [Olea europaea var. sylvestris]
c31662.graph_c0	--	--	Molecular Function: nucleic acid binding (GO:0003676);; Molecular Function: zinc ion binding (GO:0008270);; Biological Process: DNA integration (GO:0015074);;	K01768|1.1e-30|ghi:107911085|K01768 adenylate cyclase [EC:4.6.1.1] | (RefSeq) LOW QUALITY PROTEIN: uncharacterized protein LOC107911085	[R]	General function prediction only	--	Retrovirus-related Pol polyprotein from transposon TNT 1-94 OS=Nicotiana tabacum OX=4097 PE=2 SV=1	Uncharacterized protein OS=Davidia involucrata OX=16924 GN=Din_032727 PE=4 SV=1	O	Posttranslational modification, protein turnover, chaperones	Retrovirus-related Pol polyprotein from transposon TNT 1-94 [Vitis vinifera]
c84567.graph_c1	--	--	Biological Process: response to acid chemical (GO:0001101);; Molecular Function: protein binding (GO:0005515);; Cellular Component: cellular_component (GO:0005575);; Cellular Component: intracellular (GO:0005622);; Cellular Component: obsolete cell (GO:0005623);; Cellular Component: nucleus (GO:0005634);; Biological Process: response to stress (GO:0006950);; Biological Process: response to osmoti…	K10523|3.6e-218|oeu:111405779|K10523 speckle-type POZ protein | (RefSeq) BTB/POZ and MATH domain-containing protein 2-like	[DR]	--	BTB/POZ domain	BTB/POZ and MATH domain-containing protein 2 OS=Arabidopsis thaliana OX=3702 GN=BPM2 PE=1 SV=1	Speckle-type POZ protein SPOP OS=Handroanthus impetiginosus OX=429701 GN=CDL12_09151 PE=4 SV=1	D	Cell cycle control, cell division, chromosome partitioning	BTB/POZ and MATH domain-containing protein 2-like [Olea europaea var. sylvestris]
c92590.graph_c0	--	--	--	K19041|3.2e-11|nta:107824568|K19041 E3 ubiquitin-protein ligase RNF38/44 [EC:2.3.2.27] | (RefSeq) uncharacterized LOC107824568	[O]	Posttranslational modification, protein turnover, chaperones	Anaphase-promoting complex subunit 11 RING-H2 finger	--	Uncharacterized protein OS=Nyssa sinensis OX=561372 GN=F0562_008473 PE=4 SV=1	O	Posttranslational modification, protein turnover, chaperones	E3 ubiquitin ligase BIG BROTHER-related-like [Olea europaea var. sylvestris]
c77777.graph_c0	--	--	Biological Process: mitotic sister chromatid segregation (GO:0000070);; Biological Process: regulation of DNA replication (GO:0006275);; Biological Process: sister chromatid cohesion (GO:0007062);; Molecular Function: acetyltransferase activity (GO:0016407);; Biological Process: post-translational protein acetylation (GO:0034421);; Biological Process: meiotic chromosome segregation (GO:0045132);;	K11268|9.7e-173|oeu:111384188|K11268 N-acetyltransferase [EC:2.3.1.-] | (RefSeq) protein CHROMOSOME TRANSMISSION FIDELITY 7-like	[L]	Replication, recombination and repair	ESCO1/2 acetyl-transferase;; zinc-finger of acetyl-transferase ESCO	Protein CHROMOSOME TRANSMISSION FIDELITY 7 OS=Arabidopsis thaliana OX=3702 GN=CTF7 PE=1 SV=1	Uncharacterized protein OS=Erythranthe guttata OX=4155 GN=MIMGU_mgv1a027092mg PE=3 SV=1	L	Replication, recombination and repair	protein CHROMOSOME TRANSMISSION FIDELITY 7-like [Olea europaea var. sylvestris]
c50193.graph_c0	--	--	Cellular Component: retrotransposon nucleocapsid (GO:0000943);; Molecular Function: molecular_function (GO:0003674);; Molecular Function: nucleic acid binding (GO:0003676);; Molecular Function: RNA binding (GO:0003723);; Molecular Function: catalytic activity (GO:0003824);; Molecular Function: DNA-directed DNA polymerase activity (GO:0003887);; Molecular Function: RNA-directed DNA polymerase acti…	K13116|2.7e-20|pda:103723897|K13116 ATP-dependent RNA helicase DDX41 [EC:3.6.4.13] | (RefSeq) DEAD-box ATP-dependent RNA helicase 35-like	[R]	General function prediction only	--	--	Putative nucleotidyltransferase, Ribonuclease H OS=Rosa chinensis OX=74649 GN=RchiOBHm_Chr3g0451511 PE=4 SV=1	Q	Secondary metabolites biosynthesis, transport and catabolism	putative nucleotidyltransferase, Ribonuclease H [Rosa chinensis]
c76393.graph_c0	[T]	Signal transduction mechanisms	Molecular Function: protein kinase activity (GO:0004672);; Molecular Function: ATP binding (GO:0005524);;	K08819|1.6e-227|oeu:111392313|K08819 cyclin-dependent kinase 12/13 [EC:2.7.11.22 2.7.11.23] | (RefSeq) probable serine/threonine-protein kinase At1g54610	[D]	Cell cycle control, cell division, chromosome partitioning	Protein kinase domain;; Protein tyrosine and serine/threonine kinase	Probable serine/threonine-protein kinase At1g54610 OS=Arabidopsis thaliana OX=3702 GN=At1g54610 PE=1 SV=1	Putative serine/threonine-protein kinase OS=Dorcoceras hygrometricum OX=472368 GN=F511_35647 PE=4 SV=1	T	Signal transduction mechanisms	probable serine/threonine-protein kinase At1g54610 [Olea europaea var. sylvestris]
c75127.graph_c3	--	--	Molecular Function: protein kinase activity (GO:0004672);; Molecular Function: ATP binding (GO:0005524);;	--	--	--	--	--	Kinase family protein OS=Dorcoceras hygrometricum OX=472368 GN=F511_27356 PE=4 SV=1	--	--	serine/threonine-protein kinase RIPK-like, partial [Olea europaea var. sylvestris]
c67643.graph_c0	--	--	Cellular Component: integral component of membrane (GO:0016021);; Molecular Function: transferase activity, transferring acyl groups (GO:0016746);;	K19039|2.0e-44|oeu:111371223|K19039 E3 ubiquitin-protein ligase ATL7/58/59 [EC:2.3.2.27] | (RefSeq) probable E3 ubiquitin-protein ligase RHA4A	[O]	Posttranslational modification, protein turnover, chaperones	--	Probable E3 ubiquitin-protein ligase RHA4A OS=Arabidopsis thaliana OX=3702 GN=RHA4A PE=2 SV=1	Putative RING-H2 zinc finger protein RHA4a OS=Davidia involucrata OX=16924 GN=Din_034400 PE=4 SV=1	O	Posttranslational modification, protein turnover, chaperones	probable E3 ubiquitin-protein ligase RHA4A [Olea europaea var. sylvestris]
c71235.graph_c0	--	--	Molecular Function: nucleic acid binding (GO:0003676);; Molecular Function: zinc ion binding (GO:0008270);; Cellular Component: integral component of membrane (GO:0016021);;	--	--	--	--	--	CCHC-type domain-containing protein OS=Nyssa sinensis OX=561372 GN=F0562_013851 PE=4 SV=1	--	--	hypothetical protein F0562_013851 [Nyssa sinensis]
c46664.graph_c1	--	--	--	--	--	--	--	--	--	--	--	uncharacterized protein LOC111380838 [Olea europaea var. sylvestris]
c11714.graph_c0	--	--	Molecular Function: UDP-glycosyltransferase activity (GO:0008194);;	K23154|6.6e-13|sind:105177357|K23154 2-hydroxyflavanone C-glucosyltransferase [EC:2.4.1.360] | (RefSeq) UDP-glycosyltransferase 13-like	--	--	--	--	UDP-glycosyltransferase 708C1 OS=Prunus yedoensis var. nudiflora OX=2094558 GN=Pyn_15160 PE=4 SV=1	H	Coenzyme transport and metabolism	UDP-glycosyltransferase 13-like [Sesamum indicum]
c66557.graph_c0	[T]	Signal transduction mechanisms	Molecular Function: hydrolase activity (GO:0016787);;	K01076|1.5e-148|oeu:111401054|K01076 abhydrolase domain-containing protein 17 [EC:3.1.2.22] | (RefSeq) protein ABHD17B-like isoform X1	[R]	General function prediction only	Serine aminopeptidase, S33;; alpha/beta hydrolase fold;; Serine hydrolase (FSH1);; Prolyl oligopeptidase family;; Dienelactone hydrolase family	PR5-like receptor kinase OS=Arabidopsis thaliana OX=3702 GN=PR5K PE=1 SV=1	Putative alpha/beta hydrolase OS=Handroanthus impetiginosus OX=429701 GN=CDL12_01312 PE=4 SV=1	S	Function unknown	protein ABHD17B-like isoform X1 [Olea europaea var. sylvestris]
c101020.graph_c0	--	--	Cellular Component: integral component of membrane (GO:0016021);;	--	--	--	--	--	Uncharacterized protein OS=Vitis vinifera OX=29760 GN=CK203_072006 PE=4 SV=1	--	--	hypothetical protein CK203_072006 [Vitis vinifera]
c67857.graph_c0	--	--	Molecular Function: nucleic acid binding (GO:0003676);;	K11135|7.8e-115|oeu:111398568|K11135 Pin2-interacting protein X1 | (RefSeq) protein PXR1	[AD]	--	G-patch domain;; G-patch domain	G-patch domain-containing protein 1 OS=Arabidopsis thaliana OX=3702 GN=GDP1 PE=2 SV=1	Telomerase elongation inhibitor/RNA maturation protein PINX1 OS=Handroanthus impetiginosus OX=429701 GN=CDL12_19528 PE=4 SV=1	--	--	protein PXR1 [Olea europaea var. sylvestris]
c57745.graph_c0	[K]	Transcription	--	K07735|5.6e-41|thj:104822985|K07735 putative transcriptional regulator | (RefSeq) uncharacterized protein LOC104822985 isoform X2	--	--	Uncharacterized ACR, COG1678	--	Uncharacterized protein OS=Coffea canephora OX=49390 GN=GSCOC_T00034289001 PE=4 SV=1	K	Transcription	uncharacterized protein LOC111402026 [Olea europaea var. sylvestris]
c77197.graph_c1	--	--	Biological Process: galactose metabolic process (GO:0006012);; Molecular Function: inositol 3-alpha-galactosyltransferase activity (GO:0047216);;	K18819|1.3e-122|oeu:111409852|K18819 inositol 3-alpha-galactosyltransferase [EC:2.4.1.123] | (RefSeq) galactinol synthase 2-like	[G]	Carbohydrate transport and metabolism	Glycosyl transferase family 8	Galactinol synthase 2 OS=Solanum lycopersicum OX=4081 GN=GOLS2 PE=2 SV=1	Hexosyltransferase (Fragment) OS=Davidia involucrata OX=16924 GN=Din_024293 PE=3 SV=1	H	Coenzyme transport and metabolism	galactinol synthase 2-like [Olea europaea var. sylvestris]
c48591.graph_c1	--	--	Molecular Function: nucleic acid binding (GO:0003676);; Molecular Function: zinc ion binding (GO:0008270);;	--	--	--	--	--	Retrovirus-related pol polyprotein from transposon tnt 1-94 OS=Nicotiana attenuata OX=49451 GN=POLX_10 PE=4 SV=1	L	Replication, recombination and repair	PREDICTED: uncharacterized protein LOC105973146 [Erythranthe guttata]
c29174.graph_c0	--	--	Molecular Function: thiol-dependent ubiquitin-specific protease activity (GO:0004843);; Biological Process: protein deubiquitination (GO:0016579);;	K11863|1.8e-47|oeu:111373855|K11863 Ataxin-3 [EC:3.4.22.-] | (RefSeq) ataxin-3 homolog	[R]	General function prediction only	Josephin	Ataxin-3 homolog OS=Arabidopsis thaliana OX=3702 GN=At3g54130 PE=1 SV=1	Ubiquitinyl hydrolase 1 OS=Salvia splendens OX=180675 GN=ATXN3 PE=4 SV=1	O	Posttranslational modification, protein turnover, chaperones	ataxin-3 homolog [Olea europaea var. sylvestris]
c60693.graph_c0	--	--	Biological Process: RNA modification (GO:0009451);; Cellular Component: intracellular membrane-bounded organelle (GO:0043231);;	K15271|5.5e-162|nau:109218561|K15271 ATP-dependent DNA helicase HFM1/MER3 [EC:3.6.4.12] | (RefSeq) LOW QUALITY PROTEIN: DExH-box ATP-dependent RNA helicase DExH17	[R]	General function prediction only	PPR repeat;; PPR repeat family;; PPR repeat;; Pentatricopeptide repeat domain;; Pentacotripeptide-repeat region of PRORP;; Tetratricopeptide repeat;; MSV199 domain	Putative pentatricopeptide repeat-containing protein At3g23330 OS=Arabidopsis thaliana OX=3702 GN=PCMP-H32 PE=3 SV=1	pentatricopeptide repeat-containing protein At2g13600-like OS=Nicotiana tabacum OX=4097 GN=LOC107796474 PE=4 SV=1	S	Function unknown	PREDICTED: pentatricopeptide repeat-containing protein At2g13600-like [Nicotiana tabacum]
c36693.graph_c1	--	--	Molecular Function: ubiquitin-protein transferase activity (GO:0004842);;	K10590|1.0e-43|oeu:111384645|K10590 E3 ubiquitin-protein ligase TRIP12 [EC:2.3.2.26] | (RefSeq) E3 ubiquitin-protein ligase UPL3-like	[O]	Posttranslational modification, protein turnover, chaperones	--	E3 ubiquitin-protein ligase UPL3 OS=Arabidopsis thaliana OX=3702 GN=UPL3 PE=1 SV=1	Putative ubiquitin fusion degradation protein OS=Handroanthus impetiginosus OX=429701 GN=CDL12_22608 PE=4 SV=1	O	Posttranslational modification, protein turnover, chaperones	E3 ubiquitin-protein ligase UPL3-like [Olea europaea var. sylvestris]
c70832.graph_c0	--	--	--	K12472|1.1e-12|bvg:104885038|K12472 epidermal growth factor receptor substrate 15 | (RefSeq) filaggrin-like	--	--	BURP domain	Polygalacturonase-1 non-catalytic subunit beta OS=Solanum lycopersicum OX=4081 GN=GP1 PE=1 SV=1	BURP domain-containing protein OS=Erythranthe guttata OX=4155 GN=MIMGU_mgv1a002697mg PE=4 SV=1	S	Function unknown	polygalacturonase-1 non-catalytic subunit beta-like [Olea europaea var. sylvestris]
c60423.graph_c0	[J]	Translation, ribosomal structure and biogenesis	Cellular Component: nuclear exosome (RNase complex) (GO:0000176);; Cellular Component: cytoplasmic exosome (RNase complex) (GO:0000177);; Molecular Function: exonuclease activity (GO:0004527);; Cellular Component: nucleolus (GO:0005730);; Biological Process: rRNA catabolic process (GO:0016075);; Biological Process: nuclear-transcribed mRNA catabolic process, exonucleolytic, 3'-5' (GO:0034427);; B…	K12590|4.7e-122|oeu:111376215|K12590 exosome complex component RRP46 | (RefSeq) exosome complex exonuclease RRP46 homolog	[J]	Translation, ribosomal structure and biogenesis	3' exoribonuclease family, domain 1;; 3' exoribonuclease family, domain 2	Exosome complex exonuclease RRP46 homolog OS=Arabidopsis thaliana OX=3702 GN=RRP46 PE=2 SV=1	exosome complex exonuclease RRP46 homolog OS=Nicotiana tabacum OX=4097 GN=LOC107793734 PE=4 SV=1	J	Translation, ribosomal structure and biogenesis	exosome complex exonuclease RRP46 homolog [Olea europaea var. sylvestris]
c80847.graph_c0	--	--	--	--	--	--	--	--	Uncharacterized protein OS=Nyssa sinensis OX=561372 GN=F0562_027256 PE=4 SV=1	--	--	myb-like protein X isoform X1 [Sesamum indicum]
c51565.graph_c0	--	--	Molecular Function: structural constituent of ribosome (GO:0003735);; Cellular Component: ribosome (GO:0005840);; Biological Process: translation (GO:0006412);;	K02934|3.2e-15|qsu:112014726|K02934 large subunit ribosomal protein L6e | (RefSeq) 60S ribosomal protein L6-A-like	--	--	--	--	60S ribosomal protein L6 OS=Carpinus fangiana OX=176857 GN=FH972_026514 PE=3 SV=1	--	--	hypothetical protein K461DRAFT_275951 [Myriangium duriaei CBS 260.36]
c78501.graph_c2	--	--	Molecular Function: ATP binding (GO:0005524);; Molecular Function: ligase activity (GO:0016874);;	K14504|4.9e-33|oeu:111387295|K14504 xyloglucan:xyloglucosyl transferase TCH4 [EC:2.4.1.207] | (RefSeq) probable xyloglucan endotransglucosylase/hydrolase protein 23	[H]	Coenzyme transport and metabolism	Glycosyl hydrolases family 16;; 5-formyltetrahydrofolate cyclo-ligase family	5-formyltetrahydrofolate cyclo-ligase, mitochondrial OS=Arabidopsis thaliana OX=3702 GN=5FCL PE=1 SV=1	5-formyltetrahydrofolate cyclo-ligase OS=Morus notabilis OX=981085 GN=L484_008940 PE=4 SV=1	G	Carbohydrate transport and metabolism	probable xyloglucan endotransglucosylase/hydrolase protein 23 [Olea europaea var. sylvestris]
c76297.graph_c0	--	--	--	K12655|4.8e-126|oeu:111383083|K12655 OTU domain-containing protein 5 [EC:3.4.19.12] | (RefSeq) OTU domain-containing protein 5 isoform X1	[TO]	--	OTU-like cysteine protease	OVARIAN TUMOR DOMAIN-containing deubiquitinating enzyme 6 OS=Arabidopsis thaliana OX=3702 GN=OTU6 PE=1 SV=2	OTU domain-containing protein OS=Coffea canephora OX=49390 GN=GSCOC_T00023922001 PE=4 SV=1	--	--	OTU domain-containing protein 5 isoform X1 [Olea europaea var. sylvestris]
c85202.graph_c0	--	--	Molecular Function: molecular_function (GO:0003674);; Molecular Function: nucleic acid binding (GO:0003676);; Molecular Function: RNA binding (GO:0003723);; Molecular Function: catalytic activity (GO:0003824);; Molecular Function: nuclease activity (GO:0004518);; Molecular Function: endonuclease activity (GO:0004519);; Molecular Function: binding (GO:0005488);; Cellular Component: cellular_compon…	--	[R]	General function prediction only	PPR repeat family;; PPR repeat;; Pentatricopeptide repeat domain;; PPR repeat;; Pentacotripeptide-repeat region of PRORP	Pentatricopeptide repeat-containing protein At5g14820, mitochondrial OS=Arabidopsis thaliana OX=3702 GN=At5g14820 PE=2 SV=1	Uncharacterized protein OS=Coffea canephora OX=49390 GN=GSCOC_T00022014001 PE=4 SV=1	S	Function unknown	pentatricopeptide repeat-containing protein At3g62470, mitochondrial-like isoform X1 [Olea europaea var. sylvestris]
c42191.graph_c0	[O]	Posttranslational modification, protein turnover, chaperones	Molecular Function: serine-type endopeptidase activity (GO:0004252);;	K01336|6.8e-53|qsu:111998205|K01336 cerevisin [EC:3.4.21.48] | (RefSeq) alkaline protease 2-like	[O]	Posttranslational modification, protein turnover, chaperones	Subtilase family	--	Subtilisin-like protease CPC735_031240 OS=Anthurium amnicola OX=1678845 GN=CPC735_031240_0 PE=3 SV=1	O	Posttranslational modification, protein turnover, chaperones	hypothetical protein EUX98_g7474 [Antrodiella citrinella]
c87511.graph_c0	--	--	--	K21994|2.6e-31|thj:104817250|K21994 LOB domain-containing protein 18 | (RefSeq) LOB domain-containing protein 18-like isoform X1	--	--	Lateral organ boundaries (LOB) domain	LOB domain-containing protein 25 OS=Arabidopsis thaliana OX=3702 GN=LBD25 PE=2 SV=3	LOB domain-containing protein OS=Camellia sinensis var. sinensis OX=542762 GN=TEA_011124 PE=3 SV=1	S	Function unknown	LOB domain-containing protein 25-like [Olea europaea var. sylvestris]
c82160.graph_c1	--	--	--	--	--	--	UBA/TS-N domain	--	UBA domain-containing protein OS=Coffea canephora OX=49390 GN=GSCOC_T00030140001 PE=4 SV=1	S	Function unknown	uncharacterized protein LOC105163737 [Sesamum indicum]
c76660.graph_c1	--	--	Cellular Component: integral component of membrane (GO:0016021);;	K09660|1.8e-107|oeu:111385755|K09660 mannose-P-dolichol utilization defect 1 | (RefSeq) mannose-P-dolichol utilization defect 1 protein homolog 2-like isoform X1	[R]	General function prediction only	PQ loop repeat	Mannose-P-dolichol utilization defect 1 protein homolog 2 OS=Arabidopsis thaliana OX=3702 GN=At4g07390 PE=2 SV=1	Mannose-P-dolichol utilization defect 1 protein homolog OS=Handroanthus impetiginosus OX=429701 GN=CDL12_01091 PE=3 SV=1	S	Function unknown	mannose-P-dolichol utilization defect 1 protein homolog 2-like isoform X1 [Olea europaea var. sylvestris]
c79450.graph_c1	[P]	Inorganic ion transport and metabolism	Molecular Function: ammonium transmembrane transporter activity (GO:0008519);; Cellular Component: integral component of membrane (GO:0016021);;	K03320|6.4e-254|oeu:111375840|K03320 ammonium transporter, Amt family | (RefSeq) ammonium transporter 1 member 2 isoform X1	[P]	Inorganic ion transport and metabolism	Ammonium Transporter Family	Ammonium transporter 1 member 2 OS=Solanum lycopersicum OX=4081 GN=AMT1-2 PE=2 SV=1	Ammonium transporter OS=Handroanthus impetiginosus OX=429701 GN=CDL12_16252 PE=3 SV=1	P	Inorganic ion transport and metabolism	ammonium transporter 1 member 2 isoform X1 [Olea europaea var. sylvestris]
c60760.graph_c0	[O]	Posttranslational modification, protein turnover, chaperones	Molecular Function: protein C-terminal S-isoprenylcysteine carboxyl O-methyltransferase activity (GO:0004671);; Cellular Component: integral component of membrane (GO:0016021);;	--	[O]	Posttranslational modification, protein turnover, chaperones	Phospholipid methyltransferase	--	Farnesyl cysteine-carboxyl methyltransferase OS=Handroanthus impetiginosus OX=429701 GN=CDL12_01951 PE=4 SV=1	O	Posttranslational modification, protein turnover, chaperones	uncharacterized protein LOC111393532 [Olea europaea var. sylvestris]
c90819.graph_c0	--	--	Molecular Function: nucleic acid binding (GO:0003676);; Biological Process: DNA integration (GO:0015074);;	--	--	--	GAG-pre-integrase domain	--	Integrase catalytic domain-containing protein OS=Trifolium subterraneum OX=3900 GN=TSUD_77270 PE=4 SV=1	--	--	hypothetical protein TSUD_77270 [Trifolium subterraneum]
c62872.graph_c0	--	--	--	K03549|1.7e-10|qsu:111987200|K03549 KUP system potassium uptake protein | (RefSeq) LOW QUALITY PROTEIN: probable potassium transporter 17	[R]	General function prediction only	--	Retrovirus-related Pol polyprotein from transposon RE1 OS=Arabidopsis thaliana OX=3702 GN=RE1 PE=2 SV=1	uncharacterized protein LOC109003725 OS=Juglans regia OX=51240 GN=LOC109003725 PE=4 SV=1	L	Replication, recombination and repair	uncharacterized protein LOC111393145 [Olea europaea var. sylvestris]
c76553.graph_c0	--	--	--	--	--	--	--	--	Uncharacterized protein OS=Salvia splendens OX=180675 GN=Saspl_041163 PE=4 SV=1	--	--	uncharacterized protein LOC111384611 [Olea europaea var. sylvestris]
c74469.graph_c0	--	--	Molecular Function: Rab GDP-dissociation inhibitor activity (GO:0005093);; Biological Process: small GTPase mediated signal transduction (GO:0007264);; Biological Process: protein transport (GO:0015031);; Molecular Function: transferase activity (GO:0016740);;	K17255|2.1e-237|oeu:111376781|K17255 Rab GDP dissociation inhibitor | (RefSeq) guanosine nucleotide diphosphate dissociation inhibitor At5g09550	[O]	Posttranslational modification, protein turnover, chaperones	GDP dissociation inhibitor;; GDP dissociation inhibitor	Guanosine nucleotide diphosphate dissociation inhibitor At5g09550 OS=Arabidopsis thaliana OX=3702 GN=At5g09550 PE=3 SV=1	Guanosine nucleotide diphosphate dissociation inhibitor OS=Handroanthus impetiginosus OX=429701 GN=CDL12_20929 PE=3 SV=1	O	Posttranslational modification, protein turnover, chaperones	guanosine nucleotide diphosphate dissociation inhibitor At5g09550 [Olea europaea var. sylvestris]
c70833.graph_c0	[G]	Carbohydrate transport and metabolism	Molecular Function: zinc ion binding (GO:0008270);; Molecular Function: oxidoreductase activity (GO:0016491);;	K00083|1.4e-184|sind:105179042|K00083 cinnamyl-alcohol dehydrogenase [EC:1.1.1.195] | (RefSeq) probable mannitol dehydrogenase	[Q]	Secondary metabolites biosynthesis, transport and catabolism	Alcohol dehydrogenase GroES-like domain;; Zinc-binding dehydrogenase	Probable mannitol dehydrogenase OS=Medicago sativa OX=3879 GN=CAD1 PE=1 SV=1	PKS_ER domain-containing protein OS=Coffea canephora OX=49390 GN=GSCOC_T00008836001 PE=3 SV=1	Q	Secondary metabolites biosynthesis, transport and catabolism	probable mannitol dehydrogenase [Sesamum indicum]
c58916.graph_c0	[J]	Translation, ribosomal structure and biogenesis	Molecular Function: histone acetyltransferase activity (GO:0004402);;	--	--	--	--	--	Histone acetyltransferase OS=Handroanthus impetiginosus OX=429701 GN=CDL12_05214 PE=4 SV=1	S	Function unknown	uncharacterized protein LOC111391443 [Olea europaea var. sylvestris]
c74750.graph_c0	--	--	Molecular Function: protein kinase activity (GO:0004672);; Molecular Function: ATP binding (GO:0005524);; Cellular Component: plasma membrane (GO:0005886);; Cellular Component: integral component of membrane (GO:0016021);;	K00924|3.8e-35|gab:108467298|K00924 kinase [EC:2.7.1.-] | (RefSeq) receptor protein kinase CLAVATA1-like	--	--	Leucine rich repeat;; Leucine Rich repeats (2 copies);; Protein kinase domain;; Protein tyrosine and serine/threonine kinase;; Leucine Rich Repeat;; Leucine Rich repeat	LRR receptor-like serine/threonine-protein kinase OS=Arabidopsis thaliana OX=3702 GN=RGI3 PE=1 SV=1	probable LRR receptor-like serine/threonine-protein kinase At4g26540 OS=Nicotiana tabacum OX=4097 GN=LOC107820299 PE=4 SV=1	T	Signal transduction mechanisms	PREDICTED: probable LRR receptor-like serine/threonine-protein kinase At4g26540, partial [Nicotiana tabacum]
c81014.graph_c0	--	--	Biological Process: negative regulation of transcription by RNA polymerase II (GO:0000122);; Molecular Function: molecular_function (GO:0003674);; Molecular Function: DNA binding (GO:0003677);; Molecular Function: catalytic activity (GO:0003824);; Molecular Function: ubiquitin-protein transferase activity (GO:0004842);; Molecular Function: binding (GO:0005488);; Molecular Function: protein bindin…	--	--	--	--	--	Uncharacterized protein OS=Erythranthe guttata OX=4155 GN=MIMGU_mgv1a001023mg PE=4 SV=1	S	Function unknown	uncharacterized protein LOC111394345 isoform X2 [Olea europaea var. sylvestris]
c81236.graph_c0	--	--	Molecular Function: metal ion binding (GO:0046872);;	K24081|0.0e+00|oeu:111366354|K24081 zinc finger MYND domain-containing protein 15 | (RefSeq) zinc finger MYND domain-containing protein 15	--	--	--	--	Putative zinc finger MYND domain-containing protein 15 OS=Davidia involucrata OX=16924 GN=Din_039977 PE=4 SV=1	K	Transcription	zinc finger MYND domain-containing protein 15 [Olea europaea var. sylvestris]
c84406.graph_c0	--	--	Molecular Function: nucleic acid binding (GO:0003676);; Biological Process: DNA integration (GO:0015074);;	K15718|1.5e-50|oeu:111368968|K15718 linoleate 9S-lipoxygenase [EC:1.13.11.58] | (RefSeq) probable linoleate 9S-lipoxygenase 5	[R]	General function prediction only	--	--	uncharacterized protein LOC103698652 OS=Phoenix dactylifera OX=42345 GN=LOC103698652 PE=4 SV=1	L	Replication, recombination and repair	uncharacterized protein LOC115666104 [Syzygium oleosum]
c50965.graph_c0	--	--	Molecular Function: serine-type endopeptidase activity (GO:0004252);;	--	--	--	--	Subtilisin-like protease SBT3 OS=Solanum lycopersicum OX=4081 GN=sbt3 PE=1 SV=1	Tripeptidyl-peptidase II OS=Handroanthus impetiginosus OX=429701 GN=CDL12_09400 PE=3 SV=1	O	Posttranslational modification, protein turnover, chaperones	subtilisin-like protease SBT1.9 [Olea europaea var. sylvestris]
c65170.graph_c0	--	--	--	K13945|5.8e-14|pavi:110765302|K13945 LOB domain-containing protein 29 | (RefSeq) LOB domain-containing protein 29-like	--	--	Universal stress protein family	Universal stress protein PHOS32 OS=Arabidopsis thaliana OX=3702 GN=PHOS32 PE=1 SV=1	Usp domain-containing protein OS=Erythranthe guttata OX=4155 GN=MIMGU_mgv1a012682mg PE=4 SV=1	S	Function unknown	universal stress protein PHOS32-like isoform X1 [Olea europaea var. sylvestris]
c78624.graph_c0	[T]	Signal transduction mechanisms	Molecular Function: protein serine/threonine kinase activity (GO:0004674);; Molecular Function: ATP binding (GO:0005524);;	K13413|1.1e-119|oeu:111401493|K13413 mitogen-activated protein kinase kinase 4/5 [EC:2.7.12.2] | (RefSeq) mitogen-activated protein kinase kinase 5-like	[T]	Signal transduction mechanisms	Protein kinase domain;; Protein tyrosine and serine/threonine kinase;; Kinase-like;; Protein kinase domain	Mitogen-activated protein kinase kinase 5 OS=Arabidopsis thaliana OX=3702 GN=MKK5 PE=1 SV=2	Protein kinase domain-containing protein OS=Coffea canephora OX=49390 GN=GSCOC_T00021664001 PE=3 SV=1	T	Signal transduction mechanisms	mitogen-activated protein kinase kinase 5-like [Olea europaea var. sylvestris]
c67496.graph_c0	[H]	Coenzyme transport and metabolism	Molecular Function: ethanolamine kinase activity (GO:0004305);;	K00894|6.9e-176|sind:105166441|K00894 ethanolamine kinase [EC:2.7.1.82] | (RefSeq) probable ethanolamine kinase	[I]	Lipid transport and metabolism	Choline/ethanolamine kinase;; Phosphotransferase enzyme family	Probable ethanolamine kinase OS=Arabidopsis thaliana OX=3702 GN=EMB1187 PE=2 SV=1	Putative ethanolamine kinase isoform X1 (Fragment) OS=Davidia involucrata OX=16924 GN=Din_005072 PE=4 SV=1	I	Lipid transport and metabolism	probable ethanolamine kinase isoform X1 [Coffea arabica]
c41111.graph_c1	--	--	--	--	--	--	--	--	CCHC-type domain-containing protein OS=Hibiscus syriacus OX=106335 GN=F3Y22_tig00110121pilonHSYRG00025 PE=4 SV=1	--	--	hypothetical protein F3Y22_tig00110121pilonHSYRG00025 [Hibiscus syriacus]
c82405.graph_c0	--	--	--	--	--	--	Domain of unknown function (DUF4378)	--	DUF4378 domain-containing protein OS=Handroanthus impetiginosus OX=429701 GN=CDL12_05137 PE=4 SV=1	S	Function unknown	uncharacterized protein LOC111389237 [Olea europaea var. sylvestris]
c75592.graph_c1	--	--	Cellular Component: integral component of membrane (GO:0016021);;	K13348|4.3e-119|oeu:111393940|K13348 protein Mpv17 | (RefSeq) protein SYM1-like	[R]	General function prediction only	Mpv17 / PMP22 family	--	protein Mpv17-like OS=Juglans regia OX=51240 GN=LOC109009526 PE=3 SV=1	S	Function unknown	protein SYM1-like [Olea europaea var. sylvestris]
c55765.graph_c0	[GI]	--	Molecular Function: enzyme inhibitor activity (GO:0004857);; Cellular Component: extracellular region (GO:0005576);; Cellular Component: cell wall (GO:0005618);; Cellular Component: integral component of membrane (GO:0016021);; Molecular Function: pectinesterase activity (GO:0030599);; Biological Process: cell wall modification (GO:0042545);; Molecular Function: aspartyl esterase activity (GO:004…	K01051|3.6e-268|oeu:111403739|K01051 pectinesterase [EC:3.1.1.11] | (RefSeq) pectinesterase-like	--	--	Pectinesterase;; Plant invertase/pectin methylesterase inhibitor	Pectinesterase 3 OS=Citrus sinensis OX=2711 PE=1 SV=1	Pectinesterase OS=Handroanthus impetiginosus OX=429701 GN=CDL12_28851 PE=3 SV=1	G	Carbohydrate transport and metabolism	pectinesterase-like [Olea europaea var. sylvestris]
c85820.graph_c0	--	--	Cellular Component: integral component of membrane (GO:0016021);;	--	--	--	--	--	Uncharacterized protein OS=Davidia involucrata OX=16924 GN=Din_027857 PE=4 SV=1	--	--	uncharacterized protein LOC111388339 [Olea europaea var. sylvestris]
c82657.graph_c0	--	--	Cellular Component: integral component of membrane (GO:0016021);; Biological Process: transmembrane transport (GO:0055085);;	K24139|3.9e-176|oeu:111396747|K24139 auxin efflux carrier family protein | (RefSeq) protein PIN-LIKES 3-like isoform X1	[S]	Function unknown	Membrane transport protein	Protein PIN-LIKES 1 OS=Arabidopsis thaliana OX=3702 GN=PILS1 PE=2 SV=1	Putative membrane protein OS=Handroanthus impetiginosus OX=429701 GN=CDL12_18854 PE=4 SV=1	L	Replication, recombination and repair	protein PIN-LIKES 3-like isoform X1 [Olea europaea var. sylvestris]
c84744.graph_c1	--	--	Molecular Function: GTPase activity (GO:0003924);; Molecular Function: GTP binding (GO:0005525);;	K17065|0.0e+00|oeu:111410204|K17065 dynamin 1-like protein [EC:3.6.5.5] | (RefSeq) dynamin-related protein 3A-like isoform X1	[UR]	--	Dynamin central region;; Dynamin family;; Dynamin GTPase effector domain;; 50S ribosome-binding GTPase	Dynamin-related protein 3A OS=Arabidopsis thaliana OX=3702 GN=DRP3A PE=1 SV=2	Vacuolar sorting protein VPS1, dynamin OS=Handroanthus impetiginosus OX=429701 GN=CDL12_08677 PE=3 SV=1	U	Intracellular trafficking, secretion, and vesicular transport	dynamin-related protein 3A-like isoform X1 [Olea europaea var. sylvestris]
c65561.graph_c0	--	--	Biological Process: protein transport (GO:0015031);;	K19476|2.4e-73|oeu:111396261|K19476 vacuolar protein sorting-associated protein IST1 | (RefSeq) uncharacterized protein LOC111396261 isoform X1	--	--	--	--	Uncharacterized protein OS=Nyssa sinensis OX=561372 GN=F0562_032757 PE=3 SV=1	Z	Cytoskeleton	uncharacterized protein LOC111396261 isoform X1 [Olea europaea var. sylvestris]
c71500.graph_c0	--	--	Cellular Component: photosystem I (GO:0009522);; Cellular Component: photosystem II (GO:0009523);; Cellular Component: chloroplast thylakoid membrane (GO:0009535);; Biological Process: photosynthesis, light harvesting (GO:0009765);; Cellular Component: integral component of membrane (GO:0016021);; Molecular Function: chlorophyll binding (GO:0016168);; Biological Process: protein-chromophore linka…	K08911|1.8e-102|oeu:111409083|K08911 light-harvesting complex I chlorophyll a/b binding protein 5 | (RefSeq) photosystem I chlorophyll a/b-binding protein 5, chloroplastic	--	--	Chlorophyll A-B binding protein	Photosystem I chlorophyll a/b-binding protein 5, chloroplastic OS=Arabidopsis thaliana OX=3702 GN=LHCA5 PE=1 SV=1	Chlorophyll a-b binding protein, chloroplastic OS=Nyssa sinensis OX=561372 GN=F0562_035896 PE=3 SV=1	C	Energy production and conversion	hypothetical protein HYC85_008486 [Camellia sinensis]
c81489.graph_c0	--	--	Biological Process: mRNA splicing, via spliceosome (GO:0000398);; Cellular Component: spliceosomal complex (GO:0005681);;	K06063|1.3e-305|oeu:111410647|K06063 SNW domain-containing protein 1 | (RefSeq) SNW/SKI-interacting protein A	[AB]	--	SKIP/SNW domain	SNW/SKI-interacting protein A OS=Oryza sativa subsp. japonica OX=39947 GN=SKIPA PE=1 SV=1	mRNA splicing factor/probable chromatin binding snw family nuclear protein OS=Handroanthus impetiginosus OX=429701 GN=CDL12_02354 PE=3 SV=1	--	--	SNW/SKI-interacting protein A [Olea europaea var. sylvestris]
c69065.graph_c0	--	--	Molecular Function: DNA-binding transcription factor activity (GO:0003700);; Cellular Component: nucleus (GO:0005634);; Cellular Component: host cell nucleus (GO:0042025);; Molecular Function: sequence-specific DNA binding (GO:0043565);;	K09419|2.9e-108|oeu:111403872|K09419 heat shock transcription factor, other eukaryote | (RefSeq) heat stress transcription factor B-3-like	[K]	Transcription	HSF-type DNA-binding	Heat stress transcription factor B-3 OS=Arabidopsis thaliana OX=3702 GN=HSFB3 PE=1 SV=1	HSF_DOMAIN domain-containing protein OS=Nyssa sinensis OX=561372 GN=F0562_017419 PE=3 SV=1	K	Transcription	heat stress transcription factor B-3-like [Olea europaea var. sylvestris]
c74368.graph_c0	--	--	Molecular Function: protein serine/threonine kinase activity (GO:0004674);; Molecular Function: ATP binding (GO:0005524);; Cellular Component: integral component of membrane (GO:0016021);;	K13420|2.4e-06|tcc:18586755|K13420 LRR receptor-like serine/threonine-protein kinase FLS2 [EC:2.7.11.1] | (RefSeq) probable LRR receptor-like serine/threonine-protein kinase At3g47570	--	--	Leucine rich repeat;; Leucine rich repeat N-terminal domain;; Leucine Rich repeats (2 copies)	Probable inactive receptor kinase At1g48480 OS=Arabidopsis thaliana OX=3702 GN=RKL1 PE=1 SV=1	Serine/threonine protein kinase OS=Handroanthus impetiginosus OX=429701 GN=CDL12_23293 PE=4 SV=1	T	Signal transduction mechanisms	probable inactive receptor kinase At1g48480 [Olea europaea var. sylvestris]
c43535.graph_c0	--	--	Molecular Function: nucleic acid binding (GO:0003676);; Biological Process: DNA integration (GO:0015074);; Molecular Function: kinase activity (GO:0016301);;	K01528|1.2e-13|lja:Lj0g3v0199559.2|K01528 dynamin 1/3 [EC:3.6.5.5] | (RefSeq) Lj0g3v0199559.2; -	[R]	General function prediction only	--	--	Wall-associated kinase 2 OS=Prunus dulcis OX=3755 GN=Prudu_001728 PE=4 SV=1	L	Replication, recombination and repair	wall-associated kinase 2 [Prunus dulcis]
c73578.graph_c0	--	--	Molecular Function: molecular_function (GO:0003674);; Molecular Function: binding (GO:0005488);; Molecular Function: protein binding (GO:0005515);; Cellular Component: cellular_component (GO:0005575);; Cellular Component: intracellular (GO:0005622);; Cellular Component: obsolete cell (GO:0005623);; Cellular Component: nucleus (GO:0005634);; Cellular Component: nucleoplasm (GO:0005654);; Cellular …	--	--	--	UBX domain	Plant UBX domain-containing protein 1 OS=Arabidopsis thaliana OX=3702 GN=PUX1 PE=1 SV=1	Putative tether containing UBX domain for GLUT4 isoform X2 OS=Davidia involucrata OX=16924 GN=Din_016021 PE=4 SV=1	O	Posttranslational modification, protein turnover, chaperones	plant UBX domain-containing protein 1 [Sesamum indicum]
c75375.graph_c1	[G]	Carbohydrate transport and metabolism	Molecular Function: alpha,alpha-trehalose-phosphate synthase (UDP-forming) activity (GO:0003825);; Molecular Function: trehalose-phosphatase activity (GO:0004805);; Biological Process: trehalose biosynthetic process (GO:0005992);;	K16055|0.0e+00|oeu:111370505|K16055 trehalose 6-phosphate synthase/phosphatase [EC:2.4.1.15 3.1.3.12] | (RefSeq) probable alpha,alpha-trehalose-phosphate synthase [UDP-forming] 7	[G]	Carbohydrate transport and metabolism	Glycosyltransferase family 20;; Trehalose-phosphatase;; haloacid dehalogenase-like hydrolase	Probable alpha,alpha-trehalose-phosphate synthase [UDP-forming] 7 OS=Arabidopsis thaliana OX=3702 GN=TPS7 PE=1 SV=1	Putative alpha,alpha-trehalose-phosphate synthase 7 OS=Davidia involucrata OX=16924 GN=Din_039678 PE=3 SV=1	G	Carbohydrate transport and metabolism	probable alpha,alpha-trehalose-phosphate synthase [UDP-forming] 7 [Olea europaea var. sylvestris]
c34044.graph_c0	[M]	Cell wall/membrane/envelope biogenesis	Molecular Function: transferase activity, transferring glycosyl groups (GO:0016757);;	K20893|1.4e-186|oeu:111367924|K20893 probable galacturonosyltransferase-like 1 [EC:2.4.1.-] | (RefSeq) probable galacturonosyltransferase-like 1	--	--	Glycosyl transferase family 8	Probable galacturonosyltransferase-like 1 OS=Arabidopsis thaliana OX=3702 GN=GATL1 PE=2 SV=1	Hexosyltransferase OS=Nyssa sinensis OX=561372 GN=F0562_006489 PE=3 SV=1	G	Carbohydrate transport and metabolism	probable galacturonosyltransferase-like 1 [Olea europaea var. sylvestris]
c77266.graph_c3	[T]	Signal transduction mechanisms	Molecular Function: phosphorelay sensor kinase activity (GO:0000155);; Biological Process: regulation of transcription, DNA-templated (GO:0006355);; Biological Process: detection of visible light (GO:0009584);; Biological Process: protein-chromophore linkage (GO:0018298);;	K12123|3.5e-29|nau:109210636|K12123 phytochrome E | (RefSeq) phytochrome E isoform X1	--	--	--	Phytochrome E OS=Ipomoea nil OX=35883 GN=PHYE PE=2 SV=1	Putative phytochrome E-like OS=Solanum chacoense OX=4108 PE=3 SV=1	H	Coenzyme transport and metabolism	phytochrome E [Solanum lycopersicum]
c30713.graph_c0	--	--	Molecular Function: zinc ion binding (GO:0008270);;	--	--	--	SWIM zinc finger	--	Zinc finger protein OS=Macleaya cordata OX=56857 GN=BVC80_8675g7 PE=4 SV=1	S	Function unknown	uncharacterized protein LOC114311135 [Camellia sinensis]
c79644.graph_c1	--	--	--	--	[L]	Replication, recombination and repair	TLD	--	Putative oxidation resistance protein 1 OS=Davidia involucrata OX=16924 GN=Din_001386 PE=4 SV=1	L	Replication, recombination and repair	oxidation resistance protein 1 [Olea europaea var. sylvestris]
c78297.graph_c0	--	--	Molecular Function: molecular_function (GO:0003674);; Molecular Function: catalytic activity (GO:0003824);; Molecular Function: acid phosphatase activity (GO:0003993);; Cellular Component: cellular_component (GO:0005575);; Cellular Component: cell wall (GO:0005618);; Cellular Component: obsolete cell (GO:0005623);; Biological Process: phosphorus metabolic process (GO:0006793);; Biological Process…	K22390|1.6e-16|spen:107028492|K22390 acid phosphatase type 7 | (RefSeq) probable inactive purple acid phosphatase 27 isoform X1	--	--	--	Nucleotide pyrophosphatase/phosphodiesterase (Fragments) OS=Hordeum vulgare OX=4513 GN=npp PE=1 SV=2	Purple acid phosphatase OS=Nyssa sinensis OX=561372 GN=F0562_023276 PE=3 SV=1	G	Carbohydrate transport and metabolism	probable inactive purple acid phosphatase 27 isoform X2 [Prosopis alba]
c58257.graph_c0	--	--	Biological Process: chloroplast relocation (GO:0009902);;	--	--	--	LysM domain	Protein PLASTID MOVEMENT IMPAIRED 1-RELATED 1 OS=Arabidopsis thaliana OX=3702 GN=PMIR1 PE=2 SV=1	Uncharacterized protein OS=Davidia involucrata OX=16924 GN=Din_032763 PE=4 SV=1	S	Function unknown	protein PLASTID MOVEMENT IMPAIRED 1-RELATED 1-like [Olea europaea var. sylvestris]
c78313.graph_c4	[M]	Cell wall/membrane/envelope biogenesis	Cellular Component: thylakoid (GO:0009579);; Biological Process: photosynthesis (GO:0015979);; Cellular Component: integral component of membrane (GO:0016021);; Molecular Function: metal ion binding (GO:0046872);;	K02690|1.3e-31|aly:32283125|K02690 photosystem I P700 chlorophyll a apoprotein A2 | (RefSeq) psaB, B9N47_pgp074; photosystem I P700 chlorophyll a apoprotein A2	--	--	Photosystem I psaA/psaB protein	Photosystem I P700 chlorophyll a apoprotein A2 OS=Acorus calamus OX=4465 GN=psaB PE=3 SV=1	Photosystem I P700 chlorophyll a apoprotein A1 OS=Capsicum chinense OX=80379 GN=BC332_18536 PE=3 SV=1	C	Energy production and conversion	Photosystem I chlorophyll a apoprotein A1 [Capsicum chinense]
c71494.graph_c0	[G]	Carbohydrate transport and metabolism	Biological Process: carbohydrate metabolic process (GO:0005975);; Molecular Function: beta-glucosidase activity (GO:0008422);; Cellular Component: integral component of membrane (GO:0016021);; Molecular Function: scopolin beta-glucosidase activity (GO:0102483);;	K05350|3.1e-286|oeu:111405238|K05350 beta-glucosidase [EC:3.2.1.21] | (RefSeq) beta-glucosidase 44-like	[G]	Carbohydrate transport and metabolism	Glycosyl hydrolase family 1	Beta-glucosidase 44 OS=Arabidopsis thaliana OX=3702 GN=BGLU44 PE=2 SV=1	Beta-glucosidase 3 OS=Lamium galeobdolon OX=53161 GN=Bglu3 PE=2 SV=1	G	Carbohydrate transport and metabolism	beta-glucosidase 44-like [Olea europaea var. sylvestris]
c76007.graph_c1	[G]	Carbohydrate transport and metabolism	Molecular Function: phosphoglycerate mutase activity (GO:0004619);; Biological Process: glycolytic process (GO:0006096);;	K01834|7.3e-64|oeu:111367517|K01834 2,3-bisphosphoglycerate-dependent phosphoglycerate mutase [EC:5.4.2.11] | (RefSeq) uncharacterized protein LOC111367517 isoform X1	[G]	Carbohydrate transport and metabolism	Histidine phosphatase superfamily (branch 1)	2,3-bisphosphoglycerate-dependent phosphoglycerate mutase 1 OS=Arabidopsis thaliana OX=3702 GN=gpmA1 PE=2 SV=1	Phosphoglycerate mutase (2,3-diphosphoglycerate-dependent) OS=Striga asiatica OX=4170 GN=STAS_02565 PE=3 SV=1	G	Carbohydrate transport and metabolism	uncharacterized protein LOC111367517 isoform X3 [Olea europaea var. sylvestris]
c101787.graph_c0	--	--	Molecular Function: beta-galactosidase activity (GO:0004565);; Biological Process: carbohydrate metabolic process (GO:0005975);;	--	--	--	Beta-galactosidase jelly roll domain	--	Beta-galactosidase OS=Carpinus fangiana OX=176857 GN=FH972_009494 PE=3 SV=1	--	--	hypothetical protein PENVUL_c004G09100 [Penicillium vulpinum]
c81493.graph_c0	--	--	Molecular Function: GTPase activator activity (GO:0005096);; Cellular Component: cytoplasm (GO:0005737);; Molecular Function: metal ion binding (GO:0046872);;	K12489|0.0e+00|sind:105160168|K12489 Arf-GAP with coiled-coil, ANK repeat and PH domain-containing protein | (RefSeq) ADP-ribosylation factor GTPase-activating protein AGD4	[T]	Signal transduction mechanisms	BAR domain of APPL family;; Putative GTPase activating protein for Arf;; BAR domain;; Ankyrin repeats (many copies);; PH domain;; Ankyrin repeat;; Ankyrin repeats (3 copies);; Ankyrin repeats (many copies);; Ankyrin repeat	ADP-ribosylation factor GTPase-activating protein AGD2 OS=Arabidopsis thaliana OX=3702 GN=AGD2 PE=2 SV=1	Uncharacterized protein OS=Davidia involucrata OX=16924 GN=Din_006016 PE=4 SV=1	T	Signal transduction mechanisms	hypothetical protein F0562_032333 [Nyssa sinensis]
c70233.graph_c0	[O]	Posttranslational modification, protein turnover, chaperones	Molecular Function: ATP binding (GO:0005524);; Cellular Component: cytoplasm (GO:0005737);; Cellular Component: proteasome regulatory particle, base subcomplex (GO:0008540);; Molecular Function: hydrolase activity (GO:0016787);; Biological Process: protein catabolic process (GO:0030163);; Biological Process: positive regulation of RNA polymerase II transcription preinitiation complex assembly (GO…	K03065|6.6e-233|oeu:111408077|K03065 26S proteasome regulatory subunit T5 | (RefSeq) 26S proteasome regulatory subunit 6A homolog	[O]	Posttranslational modification, protein turnover, chaperones	ATPase family associated with various cellular activities (AAA);; Proteasomal ATPase OB C-terminal domain;; AAA+ lid domain;; AAA domain (dynein-related subfamily);; AAA domain (Cdc48 subfamily);; Holliday junction DNA helicase RuvB P-loop domain	26S proteasome regulatory subunit 6A homolog OS=Solanum lycopersicum OX=4081 GN=TBP1 PE=2 SV=1	26S proteasome regulatory particle triple-A ATPase protein OS=Medicago truncatula OX=3880 GN=11446055 PE=3 SV=1	O	Posttranslational modification, protein turnover, chaperones	26S proteasome regulatory subunit 6A homolog [Olea europaea var. sylvestris]
c69657.graph_c0	--	--	Molecular Function: protein kinase activity (GO:0004672);; Molecular Function: ATP binding (GO:0005524);;	K02218|6.9e-21|mdm:103415870|K02218 casein kinase 1 [EC:2.7.11.1] | (RefSeq) casein kinase 1-like protein 1	[T]	Signal transduction mechanisms	Protein kinase domain	Casein kinase 1-like protein HD16 OS=Oryza sativa subsp. japonica OX=39947 GN=HD16 PE=1 SV=1	Casein kinase (Serine/threonine/tyrosine protein kinase) OS=Handroanthus impetiginosus OX=429701 GN=CDL12_24843 PE=4 SV=1	T	Signal transduction mechanisms	casein kinase 1-like protein HD16 [Olea europaea var. sylvestris]
c53681.graph_c0	--	--	Molecular Function: ligase activity (GO:0016874);; Biological Process: metal ion transport (GO:0030001);; Molecular Function: metal ion binding (GO:0046872);;	K22763|8.3e-08|peq:110038247|K22763 deubiquitinase DESI2 [EC:3.4.19.12] | (RefSeq) LOW QUALITY PROTEIN: uncharacterized protein LOC110038247	[P]	Inorganic ion transport and metabolism	Heavy-metal-associated domain	Heavy metal-associated isoprenylated plant protein 7 OS=Arabidopsis thaliana OX=3702 GN=HIPP07 PE=1 SV=1	Putative DNA ligase 1-like isoform X1 OS=Davidia involucrata OX=16924 GN=Din_046716 PE=4 SV=1	P	Inorganic ion transport and metabolism	heavy metal-associated isoprenylated plant protein 7-like isoform X2 [Olea europaea var. sylvestris]
c45111.graph_c0	--	--	Cellular Component: integral component of membrane (GO:0016021);;	--	--	--	--	--	Uncharacterized protein OS=Davidia involucrata OX=16924 GN=Din_037415 PE=4 SV=1	--	--	uncharacterized protein LOC111404100 [Olea europaea var. sylvestris]
c26863.graph_c0	--	--	Molecular Function: methyltransferase activity (GO:0008168);; Biological Process: methylation (GO:0032259);;	K05925|3.5e-97|oeu:111375721|K05925 mRNA m6A methyltransferase catalytic subunit [EC:2.1.1.348] | (RefSeq) N6-adenosine-methyltransferase MT-A70-like	[A]	RNA processing and modification	--	N6-adenosine-methyltransferase MT-A70-like OS=Arabidopsis thaliana OX=3702 GN=MTA PE=1 SV=2	Putative N6-adenosine-methyltransferase MT-A70-like OS=Dorcoceras hygrometricum OX=472368 GN=F511_07559 PE=3 SV=1	A	RNA processing and modification	N6-adenosine-methyltransferase MT-A70-like [Olea europaea var. sylvestris]
c62661.graph_c0	--	--	Molecular Function: motor activity (GO:0003774);; Cellular Component: cytoplasm (GO:0005737);; Cellular Component: microtubule (GO:0005874);; Biological Process: microtubule-based process (GO:0007017);; Cellular Component: dynein complex (GO:0030286);;	K10418|2.3e-17|nnu:104595179|K10418 dynein light chain LC8-type | (RefSeq) dynein light chain 1, cytoplasmic-like	[Z]	Cytoskeleton	--	--	Dynein light chain OS=Nelumbo nucifera OX=4432 GN=LOC104595179 PE=3 SV=1	Z	Cytoskeleton	dynein light chain 1 cytoplasmic-like [Tripterygium wilfordii]
c91146.graph_c0	--	--	Molecular Function: peptide-methionine (S)-S-oxide reductase activity (GO:0008113);;	K07304|2.8e-08|ccav:112508673|K07304 peptide-methionine (S)-S-oxide reductase [EC:1.8.4.11] | (RefSeq) peptide methionine sulfoxide reductase-like	--	--	--	Peptide methionine sulfoxide reductase OS=Fragaria ananassa OX=3747 PE=2 SV=2	Protein-methionine-S-oxide reductase OS=Artemisia annua OX=35608 GN=CTI12_AA221820 PE=3 SV=1	--	--	Peptide methionine sulfoxide reductase MsrA [Artemisia annua]
c73432.graph_c0	--	--	Molecular Function: calcium ion binding (GO:0005509);;	--	--	--	--	--	Uncharacterized protein OS=Camellia sinensis var. sinensis OX=542762 GN=TEA_024026 PE=4 SV=1	S	Function unknown	uncharacterized protein LOC111389621 [Olea europaea var. sylvestris]
c62592.graph_c0	--	--	Molecular Function: transcription corepressor activity (GO:0003714);;	K18819|1.0e-11|fve:101310197|K18819 inositol 3-alpha-galactosyltransferase [EC:2.4.1.123] | (RefSeq) galactinol synthase 2-like	--	--	Heat shock factor binding protein 1	Heat shock factor-binding protein OS=Arabidopsis thaliana OX=3702 GN=HSBP PE=1 SV=1	Heat shock factor binding protein OS=Handroanthus impetiginosus OX=429701 GN=CDL12_22736 PE=3 SV=1	--	--	heat shock factor-binding protein 1-like [Sesamum indicum]
c27597.graph_c0	--	--	--	--	--	--	--	--	Uncharacterized protein OS=Handroanthus impetiginosus OX=429701 GN=CDL12_15401 PE=4 SV=1	--	--	uncharacterized protein LOC111410265 [Olea europaea var. sylvestris]
c82956.graph_c0	[NW]	--	Molecular Function: protein kinase activity (GO:0004672);; Molecular Function: ATP binding (GO:0005524);;	K13412|6.1e-81|ini:109150381|K13412 calcium-dependent protein kinase [EC:2.7.11.1] | (RefSeq) calcium-dependent protein kinase 26-like	[T]	Signal transduction mechanisms	Protein kinase domain;; Protein tyrosine and serine/threonine kinase	Calcium-dependent protein kinase 4 OS=Solanum tuberosum OX=4113 GN=CPK4 PE=2 SV=1	Calcium-dependent protein kinase OS=Actinidia chinensis var. chinensis OX=1590841 GN=CEY00_Acc19969 PE=4 SV=1	T	Signal transduction mechanisms	calcium-dependent protein kinase 26-like [Olea europaea var. sylvestris]
c61014.graph_c0	--	--	Cellular Component: chloroplast inner membrane (GO:0009706);; Biological Process: protein transport (GO:0015031);; Cellular Component: integral component of membrane (GO:0016021);;	--	--	--	Ycf1	Protein TIC 214 OS=Coffea arabica OX=13443 GN=TIC214 PE=3 SV=1	Protein TIC 214 OS=Fontanesia phillyreoides subsp. fortunei OX=126411 GN=ycf1 PE=3 SV=1	--	--	Ycf1 protein [Fontanesia phillyreoides subsp. fortunei]
c72676.graph_c0	--	--	--	--	--	--	--	--	Uncharacterized protein (Fragment) OS=Davidia involucrata OX=16924 GN=Din_037671 PE=4 SV=1	S	Function unknown	N-(5-amino-5-carboxypentanoyl)-L-cysteinyl-D-valine synthase [Actinidia chinensis var. chinensis]
c62749.graph_c0	--	--	Molecular Function: DNA binding (GO:0003677);;	K09422|8.9e-46|sind:105174350|K09422 transcription factor MYB, plant | (RefSeq) transcription factor MYB27	[K]	Transcription	Myb-like DNA-binding domain;; Myb-like DNA-binding domain	Transcription factor MYB27 OS=Arabidopsis thaliana OX=3702 GN=MYB27 PE=2 SV=1	Uncharacterized protein OS=Handroanthus impetiginosus OX=429701 GN=CDL12_05838 PE=4 SV=1	K	Transcription	transcription factor MYB27 [Sesamum indicum]
c54725.graph_c0	[J]	Translation, ribosomal structure and biogenesis	Molecular Function: structural constituent of ribosome (GO:0003735);; Cellular Component: ribosome (GO:0005840);; Biological Process: translation (GO:0006412);;	K02909|1.0e-67|oeu:111401312|K02909 large subunit ribosomal protein L31 | (RefSeq) 50S ribosomal protein L31, chloroplastic-like	--	--	Ribosomal protein L31	50S ribosomal protein L31, chloroplastic OS=Spinacia oleracea OX=3562 GN=RPL31 PE=1 SV=2	50S ribosomal protein L31 OS=Erythranthe guttata OX=4155 GN=MIMGU_mgv1a016132mg PE=3 SV=1	J	Translation, ribosomal structure and biogenesis	50S ribosomal protein L31, chloroplastic-like [Olea europaea var. sylvestris]
c84699.graph_c0	--	--	Molecular Function: methyltransferase activity (GO:0008168);;	--	--	--	--	--	Uncharacterized protein OS=Handroanthus impetiginosus OX=429701 GN=CDL12_07146 PE=3 SV=1	S	Function unknown	uncharacterized protein LOC111391491 [Olea europaea var. sylvestris]
c4124.graph_c0	--	--	Molecular Function: protein dimerization activity (GO:0046983);;	--	--	--	--	--	--	--	--	--
c91398.graph_c0	--	--	Molecular Function: ATP binding (GO:0005524);; Cellular Component: integral component of membrane (GO:0016021);; Molecular Function: ATPase activity (GO:0016887);;	K05681|3.8e-09|cann:107852298|K05681 ATP-binding cassette, subfamily G (WHITE), member 2 | (RefSeq) ABC transporter G family member 9-like	[Q]	Secondary metabolites biosynthesis, transport and catabolism	--	Pleiotropic drug resistance protein 2 OS=Nicotiana plumbaginifolia OX=4092 GN=PDR2 PE=2 SV=1	Pleiotropic drug resistance proteins (PDR1-15), ABC superfamily OS=Handroanthus impetiginosus OX=429701 GN=CDL12_18702 PE=3 SV=1	Q	Secondary metabolites biosynthesis, transport and catabolism	pleiotropic drug resistance protein 2-like [Olea europaea var. sylvestris]
c32025.graph_c1	--	--	Cellular Component: cytosol (GO:0005829);; Biological Process: response to water deprivation (GO:0009414);; Biological Process: cold acclimation (GO:0009631);; Biological Process: response to abscisic acid (GO:0009737);; Cellular Component: membrane (GO:0016020);;	--	--	--	--	--	Uncharacterized protein OS=Prunus persica OX=3760 GN=PRUPE_1G356400 PE=3 SV=1	S	Function unknown	phosphoprotein ECPP44-like [Prunus dulcis]
c77746.graph_c0	[G]	Carbohydrate transport and metabolism	Biological Process: carbohydrate metabolic process (GO:0005975);; Molecular Function: beta-glucosidase activity (GO:0008422);; Molecular Function: scopolin beta-glucosidase activity (GO:0102483);;	K01188|2.9e-237|sot:102603190|K01188 beta-glucosidase [EC:3.2.1.21] | (RefSeq) beta-glucosidase 42	[G]	Carbohydrate transport and metabolism	Glycosyl hydrolase family 1;; Cellulase (glycosyl hydrolase family 5)	Beta-glucosidase 42 OS=Arabidopsis thaliana OX=3702 GN=BGLU42 PE=2 SV=1	Beta-glucosidase, lactase phlorizinhydrolase OS=Handroanthus impetiginosus OX=429701 GN=CDL12_13269 PE=3 SV=1	G	Carbohydrate transport and metabolism	Beta-glucosidase, lactase phlorizinhydrolase [Handroanthus impetiginosus]
c40387.graph_c0	--	--	Molecular Function: DNA binding (GO:0003677);; Molecular Function: DNA-binding transcription factor activity (GO:0003700);; Cellular Component: nucleus (GO:0005634);;	K09285|2.2e-16|pop:7472458|K09285 AP2-like factor, ANT lineage | (RefSeq) AP2-like ethylene-responsive transcription factor BBM2	--	--	--	--	Uncharacterized protein OS=Populus trichocarpa OX=3694 GN=POPTR_008G076400 PE=4 SV=2	K	Transcription	AP2-like ethylene-responsive transcription factor BBM2 [Populus trichocarpa]
c66032.graph_c2	--	--	Biological Process: ubiquitin-dependent protein catabolic process (GO:0006511);; Cellular Component: SCF ubiquitin ligase complex (GO:0019005);; Biological Process: SCF-dependent proteasomal ubiquitin-dependent protein catabolic process (GO:0031146);;	K10268|1.6e-49|gmx:100817022|K10268 F-box and leucine-rich repeat protein 2/20 | (RefSeq) F-box protein SKIP2	[R]	General function prediction only	F-box;; F-box-like;; F-box domain	F-box/LRR-repeat protein 16 OS=Arabidopsis thaliana OX=3702 GN=FBL16 PE=2 SV=1	F-box_5 domain-containing protein OS=Erythranthe guttata OX=4155 GN=MIMGU_mgv1a027103mg PE=4 SV=1	S	Function unknown	PREDICTED: F-box protein SKIP2 [Erythranthe guttata]
c58269.graph_c0	--	--	--	K09571|1.7e-09|oeu:111389277|K09571 FK506-binding protein 4/5 [EC:5.2.1.8] | (RefSeq) 70 kDa peptidyl-prolyl isomerase-like	--	--	--	Peptidyl-prolyl cis-trans isomerase FKBP65 OS=Arabidopsis thaliana OX=3702 GN=FKBP65 PE=1 SV=1	--	--	--	70 kDa peptidyl-prolyl isomerase-like [Olea europaea var. sylvestris]
c72846.graph_c0	--	--	Molecular Function: protein serine/threonine kinase activity (GO:0004674);; Molecular Function: ATP binding (GO:0005524);;	K14500|3.3e-123|sind:105179125|K14500 BR-signaling kinase [EC:2.7.11.1] | (RefSeq) probable serine/threonine-protein kinase At4g35230	--	--	Protein tyrosine and serine/threonine kinase;; Protein kinase domain	Serine/threonine-protein kinase BSK1 OS=Arabidopsis thaliana OX=3702 GN=BSK1 PE=1 SV=1	Serine/threonine protein kinase OS=Handroanthus impetiginosus OX=429701 GN=CDL12_03683 PE=3 SV=1	T	Signal transduction mechanisms	Serine/threonine protein kinase [Handroanthus impetiginosus]
c65369.graph_c0	[M]	Cell wall/membrane/envelope biogenesis	Molecular Function: dTDP-glucose 4,6-dehydratase activity (GO:0008460);; Biological Process: nucleotide-sugar metabolic process (GO:0009225);;	K12450|0.0e+00|nau:109236693|K12450 UDP-glucose 4,6-dehydratase [EC:4.2.1.76] | (RefSeq) trifunctional UDP-glucose 4,6-dehydratase/UDP-4-keto-6-deoxy-D-glucose 3,5-epimerase/UDP-4-keto-L-rhamnose-reductase RHM1-like	[G]	Carbohydrate transport and metabolism	GDP-mannose 4,6 dehydratase;; NAD dependent epimerase/dehydratase family;; RmlD substrate binding domain;; 3-beta hydroxysteroid dehydrogenase/isomerase family;; Polysaccharide biosynthesis protein;; Male sterility protein	Trifunctional UDP-glucose 4,6-dehydratase/UDP-4-keto-6-deoxy-D-glucose 3,5-epimerase/UDP-4-keto-L-rhamnose-reductase RHM1 OS=Arabidopsis thaliana OX=3702 GN=RHM1 PE=1 SV=1	Uncharacterized protein OS=Vitis vinifera OX=29760 GN=VIT_04s0069g00830 PE=4 SV=1	G	Carbohydrate transport and metabolism	PREDICTED: trifunctional UDP-glucose 4,6-dehydratase/UDP-4-keto-6-deoxy-D-glucose 3,5-epimerase/UDP-4-keto-L-rhamnose-reductase RHM1-like [Nicotiana attenuata]
c97798.graph_c0	--	--	--	K20224|4.6e-08|var:108334967|K20224 importin-9 | (RefSeq) importin-9	--	--	Retroviral aspartyl protease;; Aspartyl protease;; gag-polyprotein putative aspartyl protease	--	Mitochondrial phosphate carrier protein 1 OS=Hibiscus syriacus OX=106335 GN=F3Y22_tig00111989pilonHSYRG00168 PE=3 SV=1	E	Amino acid transport and metabolism	uncharacterized protein LOC111370433 isoform X1 [Olea europaea var. sylvestris]
c77344.graph_c1	--	--	Molecular Function: protein binding (GO:0005515);;	--	--	--	Leucine rich repeat;; Leucine Rich repeats (2 copies);; Leucine rich repeat N-terminal domain;; Leucine Rich Repeat	Leucine-rich repeat extensin-like protein 6 OS=Arabidopsis thaliana OX=3702 GN=LRX6 PE=2 SV=1	Acid phosphatase 1-like OS=Hibiscus syriacus OX=106335 GN=F3Y22_tig00111234pilonHSYRG00018 PE=4 SV=1	S	Function unknown	leucine-rich repeat extensin-like protein 4 [Olea europaea var. sylvestris]
c57713.graph_c0	--	--	Cellular Component: cytoplasm (GO:0005737);; Biological Process: L-phenylalanine catabolic process (GO:0006559);; Biological Process: cinnamic acid biosynthetic process (GO:0009800);; Molecular Function: phenylalanine ammonia-lyase activity (GO:0045548);;	K10775|7.4e-36|mcha:111010268|K10775 phenylalanine ammonia-lyase [EC:4.3.1.24] | (RefSeq) phenylalanine ammonia-lyase-like	[Q]	Secondary metabolites biosynthesis, transport and catabolism	Aromatic amino acid lyase	Phenylalanine ammonia-lyase OS=Trifolium subterraneum OX=3900 GN=PAL1 PE=3 SV=1	Phenylalanine ammonia-lyase OS=Pogostemon cablin OX=28511 GN=PAL1 PE=2 SV=1	Q	Secondary metabolites biosynthesis, transport and catabolism	phenylalanine ammonia-lyase-like [Momordica charantia]
c37498.graph_c1	--	--	--	--	--	--	--	--	Uncharacterized protein OS=Cuscuta campestris OX=132261 GN=CCAM_LOCUS16382 PE=4 SV=1	--	--	uncharacterized protein LOC111385476 [Olea europaea var. sylvestris]
c66468.graph_c0	--	--	Molecular Function: DNA binding (GO:0003677);; Cellular Component: nucleus (GO:0005634);;	K11296|1.6e-38|vvi:100853686|K11296 high mobility group protein B3 | (RefSeq) high mobility group B protein 7	--	--	--	--	HMG box-containing protein OS=Handroanthus impetiginosus OX=429701 GN=CDL12_06831 PE=4 SV=1	K	Transcription	uncharacterized protein LOC111407016 [Olea europaea var. sylvestris]
c65913.graph_c0	--	--	Biological Process: regulation of cyclin-dependent protein serine/threonine kinase activity (GO:0000079);; Cellular Component: cyclin-dependent protein kinase holoenzyme complex (GO:0000307);; Cellular Component: nucleus (GO:0005634);; Cellular Component: cytoplasm (GO:0005737);; Molecular Function: cyclin-dependent protein serine/threonine kinase regulator activity (GO:0016538);; Cellular Compon…	K18810|2.1e-17|oeu:111397140|K18810 cyclin D1/2/4, plant | (RefSeq) cyclin-D4-1-like	[D]	Cell cycle control, cell division, chromosome partitioning	Cyclin, N-terminal domain	Cyclin-D2-1 OS=Arabidopsis thaliana OX=3702 GN=CYCD2-1 PE=1 SV=3	Cyclin N-terminal domain-containing protein OS=Brassica rapa subsp. pekinensis OX=51351 PE=3 SV=1	D	Cell cycle control, cell division, chromosome partitioning	cyclin-D4-1-like [Olea europaea var. sylvestris]
c57091.graph_c0	--	--	Molecular Function: protein dimerization activity (GO:0046983);;	--	--	--	hAT family C-terminal dimerisation region	--	Uncharacterized protein (Fragment) OS=Cajanus cajan OX=3821 GN=KK1_024752 PE=4 SV=1	S	Function unknown	zinc finger MYM-type protein 1-like [Olea europaea var. sylvestris]
c41179.graph_c0	[P]	Inorganic ion transport and metabolism	Molecular Function: NADPH-hemoprotein reductase activity (GO:0003958);; Cellular Component: endoplasmic reticulum membrane (GO:0005789);; Molecular Function: FMN binding (GO:0010181);; Cellular Component: integral component of membrane (GO:0016021);; Molecular Function: flavin adenine dinucleotide binding (GO:0050660);; Molecular Function: NADP binding (GO:0050661);;	K00327|2.4e-78|oeu:111374623|K00327 NADPH-ferrihemoprotein reductase [EC:1.6.2.4] | (RefSeq) NADPH--cytochrome P450 reductase-like	[C]	Energy production and conversion	FAD binding domain	NADPH--cytochrome P450 reductase OS=Catharanthus roseus OX=4058 GN=CPR PE=2 SV=1	NADPH--cytochrome P450 reductase OS=Juglans regia OX=51240 GN=LOC108991146 PE=3 SV=1	C	Energy production and conversion	NADPH--cytochrome P450 reductase-like [Olea europaea var. sylvestris]
c72099.graph_c0	[R]	General function prediction only	Molecular Function: ARF guanyl-nucleotide exchange factor activity (GO:0005086);; Biological Process: regulation of ARF protein signal transduction (GO:0032012);;	K18442|0.0e+00|oeu:111396077|K18442 brefeldin A-inhibited guanine nucleotide-exchange protein | (RefSeq) brefeldin A-inhibited guanine nucleotide-exchange protein 1	[U]	Intracellular trafficking, secretion, and vesicular transport	Sec7 domain;; Guanine nucleotide exchange factor in Golgi transport N-terminal;; Domain of unknown function (DUF1981);; Dimerisation and cyclophilin-binding domain of Mon2;; C-terminal region of Mon2 protein	Brefeldin A-inhibited guanine nucleotide-exchange protein 1 OS=Arabidopsis thaliana OX=3702 GN=BIG1 PE=2 SV=1	Guanine nucleotide exchange factor OS=Handroanthus impetiginosus OX=429701 GN=CDL12_12582 PE=4 SV=1	U	Intracellular trafficking, secretion, and vesicular transport	brefeldin A-inhibited guanine nucleotide-exchange protein 1 [Olea europaea var. sylvestris]
c64463.graph_c0	[H]	Coenzyme transport and metabolism	Molecular Function: methyltransferase activity (GO:0008168);; Cellular Component: chloroplast (GO:0009507);; Biological Process: methylation (GO:0032259);; Biological Process: phylloquinone biosynthetic process (GO:0042372);; Molecular Function: 2-phytyl-1,4-naphthoquinone methyltransferase activity (GO:0052624);;	K23095|2.0e-131|oeu:111403390|K23095 demethylphylloquinol methyltransferase [EC:2.1.1.329] | (RefSeq) 2-phytyl-1,4-beta-naphthoquinone methyltransferase, chloroplastic isoform X1	[H]	Coenzyme transport and metabolism	ubiE/COQ5 methyltransferase family;; Methyltransferase domain;; Methyltransferase domain;; Methyltransferase domain;; Methyltransferase domain;; Methyltransferase domain;; Protein-L-isoaspartate(D-aspartate) O-methyltransferase (PCMT)	2-phytyl-1,4-beta-naphthoquinone methyltransferase, chloroplastic OS=Arabidopsis thaliana OX=3702 GN=MENG PE=1 SV=2	2-phytyl-1,4-beta-naphthoquinone methyltransferase, chloroplastic OS=Erythranthe guttata OX=4155 GN=MENG PE=3 SV=1	H	Coenzyme transport and metabolism	2-phytyl-1,4-beta-naphthoquinone methyltransferase, chloroplastic isoform X1 [Olea europaea var. sylvestris]
c65099.graph_c0	--	--	Molecular Function: nucleic acid binding (GO:0003676);; Biological Process: DNA integration (GO:0015074);;	--	[R]	General function prediction only	--	--	Integrase catalytic domain-containing protein OS=Acer yangbiense OX=1000413 GN=EZV62_014572 PE=4 SV=1	L	Replication, recombination and repair	hypothetical protein EZV62_014572 [Acer yangbiense]
c78326.graph_c1	--	--	Biological Process: positive regulation of growth (GO:0045927);;	K18081|1.1e-67|bna:106425271|K18081 myotubularin-related protein 1/2 [EC:3.1.3.64 3.1.3.95] | (RefSeq) phosphatidylinositol-3-phosphatase myotubularin-2-like	--	--	Protein of unknown function (DUF668);; Domain of unknown function (DUF3475)	Protein PSK SIMULATOR 3 OS=Arabidopsis thaliana OX=3702 GN=PSI3 PE=1 SV=1	Uncharacterized protein OS=Davidia involucrata OX=16924 GN=Din_034444 PE=4 SV=1	S	Function unknown	uncharacterized protein LOC105161303 [Sesamum indicum]
c80086.graph_c1	--	--	Molecular Function: mRNA binding (GO:0003729);; Cellular Component: cytoplasm (GO:0005737);; Biological Process: posttranscriptional regulation of gene expression (GO:0010608);;	--	[J]	Translation, ribosomal structure and biogenesis	Pumilio-family RNA binding repeat	Putative pumilio homolog 7, chloroplastic OS=Arabidopsis thaliana OX=3702 GN=APUM7 PE=3 SV=2	Pumilio 7 isoform 1 OS=Theobroma cacao OX=3641 GN=TCM_007492 PE=4 SV=1	J	Translation, ribosomal structure and biogenesis	putative pumilio homolog 10 [Olea europaea var. sylvestris]
c44986.graph_c1	[G]	Carbohydrate transport and metabolism	Molecular Function: adenosine kinase activity (GO:0004001);; Cellular Component: nucleus (GO:0005634);; Cellular Component: cytosol (GO:0005829);; Biological Process: purine ribonucleoside salvage (GO:0006166);;	K00856|2.9e-43|rcu:8273533|K00856 adenosine kinase [EC:2.7.1.20] | (RefSeq) adenosine kinase 2	[G]	Carbohydrate transport and metabolism	pfkB family carbohydrate kinase	Adenosine kinase 2 OS=Arabidopsis thaliana OX=3702 GN=ADK2 PE=1 SV=1	Adenosine kinase OS=Ricinus communis OX=3988 GN=RCOM_0262240 PE=3 SV=1	G	Carbohydrate transport and metabolism	adenosine kinase 2 [Ricinus communis]
c83746.graph_c0	[J]	Translation, ribosomal structure and biogenesis	Biological Process: spliceosomal tri-snRNP complex assembly (GO:0000244);; Cellular Component: U4/U6 x U5 tri-snRNP complex (GO:0046540);;	K12844|1.1e-244|sind:105168241|K12844 U4/U6 small nuclear ribonucleoprotein PRP31 | (RefSeq) U4/U6 small nuclear ribonucleoprotein Prp31 homolog	[A]	RNA processing and modification	snoRNA binding domain, fibrillarin;; Prp31 C terminal domain	U4/U6 small nuclear ribonucleoprotein Prp31 homolog OS=Arabidopsis thaliana OX=3702 GN=PRP31 PE=1 SV=1	Nop domain-containing protein OS=Davidia involucrata OX=16924 GN=Din_047627 PE=3 SV=1	A	RNA processing and modification	U4/U6 small nuclear ribonucleoprotein Prp31 homolog [Sesamum indicum]
c63412.graph_c0	--	--	Cellular Component: photosystem I (GO:0009522);; Cellular Component: photosystem II (GO:0009523);; Cellular Component: chloroplast thylakoid membrane (GO:0009535);; Biological Process: photosynthesis, light harvesting (GO:0009765);; Cellular Component: integral component of membrane (GO:0016021);; Molecular Function: chlorophyll binding (GO:0016168);; Biological Process: protein-chromophore linka…	K08907|7.5e-129|fve:101299419|K08907 light-harvesting complex I chlorophyll a/b binding protein 1 | (RefSeq) chlorophyll a-b binding protein 6, chloroplastic	--	--	Chlorophyll A-B binding protein	Chlorophyll a-b binding protein 6A, chloroplastic OS=Solanum lycopersicum OX=4081 GN=CAB6A PE=2 SV=1	Chlorophyll a-b binding protein, chloroplastic OS=Rosa chinensis OX=74649 GN=RchiOBHm_Chr1g0363641 PE=3 SV=1	C	Energy production and conversion	chlorophyll a-b binding protein 6A, chloroplastic isoform X1 [Pistacia vera]
c83585.graph_c0	--	--	Cellular Component: integral component of membrane (GO:0016021);; Molecular Function: oxidoreductase activity (GO:0016491);;	K21989|1.3e-261|oeu:111398336|K21989 calcium permeable stress-gated cation channel | (RefSeq) CSC1-like protein At1g69450	[R]	General function prediction only	Late exocytosis, associated with Golgi transport;; Cytosolic domain of 10TM putative phosphate transporter;; Calcium-dependent channel, 7TM region, putative phosphate	CSC1-like protein At1g69450 OS=Arabidopsis thaliana OX=3702 GN=At1g69450 PE=2 SV=1	Putative CSC1-like protein HYP1 OS=Davidia involucrata OX=16924 GN=Din_017588 PE=3 SV=1	G	Carbohydrate transport and metabolism	CSC1-like protein At1g69450 [Olea europaea var. sylvestris]
c73315.graph_c5	--	--	--	--	--	--	--	--	UDENN domain-containing protein OS=Handroanthus impetiginosus OX=429701 GN=CDL12_01362 PE=4 SV=1	T	Signal transduction mechanisms	uncharacterized protein LOC111403884 isoform X2 [Olea europaea var. sylvestris]
c55709.graph_c0	--	--	--	K21596|3.7e-14|aof:109847033|K21596 calmodulin-binding transcription activator | (RefSeq) calmodulin-binding transcription activator 6-like	--	--	--	--	PREDICTED: transposon OS=Prunus dulcis OX=3755 GN=ALMOND_2B004857 PE=4 SV=1	S	Function unknown	uncharacterized protein LOC110746292 [Prunus avium]
c62533.graph_c0	--	--	Cellular Component: apoplast (GO:0048046);;	K23544|3.1e-07|nsy:104225240|K23544 serine incorporator 1/3 | (RefSeq) probable serine incorporator	--	--	--	Dirigent protein 25 OS=Arabidopsis thaliana OX=3702 GN=DIR25 PE=3 SV=1	Dirigent protein (Fragment) OS=Erythranthe guttata OX=4155 GN=MIMGU_mgv1a022936mg PE=3 SV=1	S	Function unknown	dirigent protein 10 [Sesamum indicum]
c58889.graph_c1	--	--	--	--	--	--	--	--	Uncharacterized protein OS=Erythranthe guttata OX=4155 GN=MIMGU_mgv1a017335mg PE=4 SV=1	--	--	hypothetical protein MIMGU_mgv1a017335mg [Erythranthe guttata]
c83951.graph_c1	--	--	Cellular Component: retrotransposon nucleocapsid (GO:0000943);; Molecular Function: molecular_function (GO:0003674);; Molecular Function: nucleic acid binding (GO:0003676);; Molecular Function: RNA binding (GO:0003723);; Molecular Function: catalytic activity (GO:0003824);; Molecular Function: DNA-directed DNA polymerase activity (GO:0003887);; Molecular Function: RNA-directed DNA polymerase acti…	K12349|2.6e-44|ccaj:109806181|K12349 neutral ceramidase [EC:3.5.1.23] | (RefSeq) neutral ceramidase-like	[R]	General function prediction only	Reverse transcriptase (RNA-dependent DNA polymerase);; RNase H-like domain found in reverse transcriptase;; RNase H-like domain found in reverse transcriptase;; Integrase zinc binding domain	Uncharacterized mitochondrial protein AtMg00860 OS=Arabidopsis thaliana OX=3702 GN=AtMg00860 PE=4 SV=1	Putative mitochondrial protein OS=Dendrobium catenatum OX=906689 GN=MA16_Dca023131 PE=4 SV=1	E	Amino acid transport and metabolism	PREDICTED: uncharacterized protein LOC104895554 isoform X1 [Beta vulgaris subsp. vulgaris]
c53421.graph_c0	--	--	Molecular Function: molecular_function (GO:0003674);; Molecular Function: binding (GO:0005488);; Biological Process: regulation of transcription, DNA-templated (GO:0006355);; Biological Process: cellular protein modification process (GO:0006464);; Biological Process: nitrogen compound metabolic process (GO:0006807);; Biological Process: regulation of nitrogen utilization (GO:0006808);; Biological…	--	--	--	--	ACT domain-containing protein ACR6 OS=Arabidopsis thaliana OX=3702 GN=ACR6 PE=1 SV=1	Uncharacterized protein OS=Salvia splendens OX=180675 GN=Saspl_046247 PE=4 SV=1	S	Function unknown	ACT domain-containing protein ACR6-like [Olea europaea var. sylvestris]
c54549.graph_c0	[L]	Replication, recombination and repair	Molecular Function: nucleic acid binding (GO:0003676);; Molecular Function: ATP binding (GO:0005524);; Cellular Component: integral component of membrane (GO:0016021);;	K11592|2.0e-56|sot:102601788|K11592 endoribonuclease Dicer [EC:3.1.26.-] | (RefSeq) dicer-like protein 4	[A]	RNA processing and modification	DEAD/DEAH box helicase;; Type III restriction enzyme, res subunit	Dicer-like protein 4 OS=Arabidopsis thaliana OX=3702 GN=DCL4 PE=1 SV=2	Dicer-like protein 4-like OS=Dorcoceras hygrometricum OX=472368 GN=F511_11535 PE=4 SV=1	A	RNA processing and modification	dicer-like protein 4-like [Dorcoceras hygrometricum]
c84225.graph_c0	--	--	Molecular Function: metal ion binding (GO:0046872);;	K13619|5.7e-11|cme:CYME_CMP267C|K13619 phospholipase DDHD1 [EC:3.1.1.-] | (RefSeq) similar to phosphatidic acid-preferring phospholipase A1	[IU]	--	DDHD domain	Phospholipase SGR2 OS=Arabidopsis thaliana OX=3702 GN=SGR2 PE=1 SV=1	DDHD domain-containing protein OS=Handroanthus impetiginosus OX=429701 GN=CDL12_12716 PE=4 SV=1	--	--	phospholipase SGR2-like isoform X1 [Olea europaea var. sylvestris]
c80271.graph_c0	[F]	Nucleotide transport and metabolism	Molecular Function: uridine kinase activity (GO:0004849);; Molecular Function: ATP binding (GO:0005524);; Biological Process: nucleoside metabolic process (GO:0009116);; Biological Process: UMP salvage (GO:0044206);; Biological Process: CTP salvage (GO:0044211);;	K00876|6.0e-141|sind:105175003|K00876 uridine kinase [EC:2.7.1.48] | (RefSeq) uridine kinase-like protein 3	[TZ]	--	Uracil phosphoribosyltransferase;; Phosphoribulokinase / Uridine kinase family;; Phosphoribulokinase / Uridine kinase family;; Zeta toxin	Uridine kinase-like protein 3 OS=Arabidopsis thaliana OX=3702 GN=UKL3 PE=2 SV=1	Uridine kinase OS=Davidia involucrata OX=16924 GN=Din_015593 PE=3 SV=1	F	Nucleotide transport and metabolism	uridine kinase-like protein 3 [Sesamum indicum]
c83749.graph_c0	--	--	Cellular Component: GARP complex (GO:0000938);; Cellular Component: cytosol (GO:0005829);; Biological Process: retrograde transport, endosome to Golgi (GO:0042147);;	K17600|0.0e+00|oeu:111401848|K17600 vacuolar protein sorting-associated protein 54 | (RefSeq) vacuolar protein sorting-associated protein 54, chloroplastic isoform X1	[U]	Intracellular trafficking, secretion, and vesicular transport	Vps54-like protein	Vacuolar protein sorting-associated protein 54, chloroplastic OS=Arabidopsis thaliana OX=3702 GN=VPS54 PE=1 SV=1	Vacuolar protein sorting OS=Striga asiatica OX=4170 GN=STAS_20100 PE=3 SV=1	U	Intracellular trafficking, secretion, and vesicular transport	vacuolar protein sorting-associated protein 54, chloroplastic isoform X1 [Olea europaea var. sylvestris]
c67440.graph_c0	--	--	Molecular Function: protein binding (GO:0005515);;	K14485|0.0e+00|oeu:111370614|K14485 transport inhibitor response 1 | (RefSeq) protein TRANSPORT INHIBITOR RESPONSE 1-like	[R]	General function prediction only	Transport inhibitor response 1 protein domain;; F-box;; Leucine Rich repeats (2 copies);; Leucine Rich repeat;; F-box-like	Protein TRANSPORT INHIBITOR RESPONSE 1 OS=Arabidopsis thaliana OX=3702 GN=TIR1 PE=1 SV=2	F-box domain-containing protein OS=Davidia involucrata OX=16924 GN=Din_002607 PE=4 SV=1	S	Function unknown	protein TRANSPORT INHIBITOR RESPONSE 1-like [Olea europaea var. sylvestris]
c83368.graph_c0	--	--	--	--	[R]	General function prediction only	--	--	Uncharacterized protein (Fragment) OS=Parasponia andersonii OX=3476 GN=PanWU01x14_368810 PE=4 SV=1	L	Replication, recombination and repair	uncharacterized protein LOC111384542 [Olea europaea var. sylvestris]
c78347.graph_c0	[C]	Energy production and conversion	Molecular Function: oxidoreductase activity (GO:0016491);; Molecular Function: FAD binding (GO:0071949);;	K22395|3.4e-163|hbr:110646559|K22395 cinnamyl-alcohol dehydrogenase [EC:1.1.1.195] | (RefSeq) berberine bridge enzyme-like 13	--	--	FAD binding domain;; Berberine and berberine like	Berberine bridge enzyme-like 21 OS=Arabidopsis thaliana OX=3702 GN=At4g20840 PE=2 SV=1	FAD-binding PCMH-type domain-containing protein OS=Erythranthe guttata OX=4155 GN=MIMGU_mgv1a004329mg PE=3 SV=1	C	Energy production and conversion	berberine bridge enzyme-like 21 [Olea europaea var. sylvestris]
c73881.graph_c2	[R]	General function prediction only	Cellular Component: chloroplast thylakoid membrane (GO:0009535);; Biological Process: photosynthesis (GO:0015979);;	K02986|6.9e-09|mtr:MTR_0002s0590|K02986 small subunit ribosomal protein S4 | (RefSeq) 30S ribosomal protein S4, putative	[R]	General function prediction only	--	Photosystem I assembly protein Ycf3 OS=Buxus microphylla OX=153571 GN=ycf3 PE=3 SV=1	Photosystem I assembly protein Ycf3 OS=Paederia scandens OX=284589 GN=ycf3 PE=3 SV=1	S	Function unknown	photosystem I assembly protein Ycf3 [Syringa oblata]
c25962.graph_c0	--	--	Cellular Component: integral component of membrane (GO:0016021);;	--	--	--	Late embryogenesis abundant protein	--	LEA_2 domain-containing protein OS=Coffea canephora OX=49390 GN=GSCOC_T00035571001 PE=4 SV=1	S	Function unknown	uncharacterized protein LOC111375478 [Olea europaea var. sylvestris]
c66417.graph_c0	--	--	--	--	--	--	Wound-induced protein	--	--	--	--	--
c74507.graph_c0	--	--	Molecular Function: hydrolase activity (GO:0016787);;	K11866|4.9e-129|oeu:111400701|K11866 STAM-binding protein [EC:3.4.19.12] | (RefSeq) LOW QUALITY PROTEIN: AMSH-like ubiquitin thioesterase 1	[T]	Signal transduction mechanisms	USP8 dimerisation domain;; JAB1/Mov34/MPN/PAD-1 ubiquitin protease;; Prokaryotic homologs of the JAB domain	AMSH-like ubiquitin thioesterase 1 OS=Arabidopsis thaliana OX=3702 GN=AMSH1 PE=2 SV=1	SMAD6 interacting protein AMSH, contains JAB/MPN/Mov34 domain OS=Handroanthus impetiginosus OX=429701 GN=CDL12_29483 PE=3 SV=1	T	Signal transduction mechanisms	LOW QUALITY PROTEIN: AMSH-like ubiquitin thioesterase 1 [Olea europaea var. sylvestris]
c29484.graph_c1	--	--	Molecular Function: protein serine/threonine kinase activity (GO:0004674);; Molecular Function: ATP binding (GO:0005524);; Cellular Component: integral component of membrane (GO:0016021);;	K03327|2.8e-14|cic:CICLE_v10018703mg|K03327 multidrug resistance protein, MATE family | (RefSeq) hypothetical protein	[T]	Signal transduction mechanisms	--	Probable receptor-like protein kinase At5g20050 OS=Arabidopsis thaliana OX=3702 GN=At5g20050 PE=2 SV=1	Protein kinase domain-containing protein OS=Camellia sinensis var. sinensis OX=542762 GN=TEA_022162 PE=3 SV=1	T	Signal transduction mechanisms	probable receptor-like protein kinase At5g20050 [Olea europaea var. sylvestris]
c74170.graph_c3	--	--	Molecular Function: kinase activity (GO:0016301);;	K18678|1.5e-14|sind:105174170|K18678 phytol kinase [EC:2.7.1.182] | (RefSeq) probable phytol kinase 1, chloroplastic	[S]	Function unknown	--	Phytol kinase 1, chloroplastic OS=Arabidopsis thaliana OX=3702 GN=VTE5 PE=1 SV=1	Putative phytol kinase 1, chloroplastic-like OS=Dorcoceras hygrometricum OX=472368 GN=F511_27783 PE=4 SV=1	I	Lipid transport and metabolism	putative phytol kinase 1, chloroplastic-like [Dorcoceras hygrometricum]
c88134.graph_c0	[C]	Energy production and conversion	Molecular Function: cytochrome-c oxidase activity (GO:0004129);; Cellular Component: mitochondrion (GO:0005739);; Cellular Component: integral component of membrane (GO:0016021);; Biological Process: aerobic electron transport chain (GO:0019646);;	K02262|1.6e-73|csl:CospCoM_p10|K02262 cytochrome c oxidase subunit 3 | (RefSeq) cox3; cytochrome c oxidase subunit 3	[C]	Energy production and conversion	--	Cytochrome c oxidase subunit 3 OS=Marchantia polymorpha OX=3197 GN=COX3 PE=3 SV=2	Cytochrome c oxidase subunit 3 OS=Nephroselmis olivacea OX=31312 GN=cox3 PE=3 SV=1	C	Energy production and conversion	cytochrome c oxidase subunit 3 [Nephroselmis olivacea]
c52345.graph_c1	--	--	--	--	--	--	Xin repeat	--	--	--	--	--
c74099.graph_c0	[G]	Carbohydrate transport and metabolism	Molecular Function: alpha,alpha-trehalose-phosphate synthase (UDP-forming) activity (GO:0003825);; Biological Process: trehalose biosynthetic process (GO:0005992);;	K16055|5.1e-146|sind:105155653|K16055 trehalose 6-phosphate synthase/phosphatase [EC:2.4.1.15 3.1.3.12] | (RefSeq) probable alpha,alpha-trehalose-phosphate synthase [UDP-forming] 11	[G]	Carbohydrate transport and metabolism	Trehalose-phosphatase;; Glycosyltransferase family 20	Probable alpha,alpha-trehalose-phosphate synthase [UDP-forming] 11 OS=Arabidopsis thaliana OX=3702 GN=TPS11 PE=2 SV=1	Trehalose-6-phosphate synthase component TPS1 OS=Handroanthus impetiginosus OX=429701 GN=CDL12_12640 PE=3 SV=1	G	Carbohydrate transport and metabolism	probable alpha,alpha-trehalose-phosphate synthase [UDP-forming] 11 [Sesamum indicum]
c37724.graph_c0	[L]	Replication, recombination and repair	Molecular Function: RNA binding (GO:0003723);; Molecular Function: RNA-DNA hybrid ribonuclease activity (GO:0004523);;	K10743|9.4e-161|oeu:111380341|K10743 ribonuclease H2 subunit A [EC:3.1.26.4] | (RefSeq) ribonuclease H2 subunit A isoform X1	[L]	Replication, recombination and repair	Ribonuclease HII	Ribonuclease H2 subunit A OS=Arabidopsis thaliana OX=3702 GN=At2g25100 PE=2 SV=2	Ribonuclease OS=Davidia involucrata OX=16924 GN=Din_000527 PE=3 SV=1	L	Replication, recombination and repair	ribonuclease H2 subunit A isoform X1 [Olea europaea var. sylvestris]
c51597.graph_c0	--	--	--	K15235|1.3e-10|gra:105768712|K15235 josephin [EC:3.4.19.12] | (RefSeq) josephin-like protein	[R]	General function prediction only	--	--	Uncharacterized protein OS=Populus trichocarpa OX=3694 GN=POPTR_016G112700 PE=4 SV=2	--	--	uncharacterized protein LOC111380270 [Olea europaea var. sylvestris]
c80693.graph_c0	[P]	Inorganic ion transport and metabolism	Biological Process: potassium ion transport (GO:0006813);; Molecular Function: solute:proton antiporter activity (GO:0015299);; Cellular Component: integral component of membrane (GO:0016021);;	--	[P]	Inorganic ion transport and metabolism	Sodium/hydrogen exchanger family	K(+) efflux antiporter 3, chloroplastic OS=Arabidopsis thaliana OX=3702 GN=KEA3 PE=1 SV=2	RCK N-terminal domain-containing protein OS=Davidia involucrata OX=16924 GN=Din_034778 PE=4 SV=1	P	Inorganic ion transport and metabolism	K(+) efflux antiporter 3, chloroplastic-like [Olea europaea var. sylvestris]
c70288.graph_c0	--	--	Cellular Component: integral component of membrane (GO:0016021);;	--	--	--	--	--	Uncharacterized protein OS=Handroanthus impetiginosus OX=429701 GN=CDL12_12305 PE=4 SV=1	S	Function unknown	classical arabinogalactan protein 1-like [Olea europaea var. sylvestris]
c51543.graph_c0	[I]	Lipid transport and metabolism	Biological Process: lipid metabolic process (GO:0006629);; Molecular Function: phospholipase A1 activity (GO:0008970);; Molecular Function: phosphatidylserine 1-acylhydrolase activity (GO:0052739);; Molecular Function: 1-acyl-2-lysophosphatidylserine acylhydrolase activity (GO:0052740);;	K16818|9.6e-71|aip:107637225|K16818 phospholipase A1 [EC:3.1.1.32] | (RefSeq) phospholipase A(1) DAD1, chloroplastic-like	[I]	Lipid transport and metabolism	Lipase (class 3)	Phospholipase A1-Igamma1, chloroplastic OS=Arabidopsis thaliana OX=3702 GN=At1g06800 PE=1 SV=2	Putative lipase OS=Handroanthus impetiginosus OX=429701 GN=CDL12_24398 PE=4 SV=1	I	Lipid transport and metabolism	phospholipase A1-Igamma1, chloroplastic-like [Olea europaea var. sylvestris]
c80904.graph_c0	--	--	Molecular Function: hydrolase activity, acting on ester bonds (GO:0016788);;	K01206|1.4e-40|bna:106353980|K01206 alpha-L-fucosidase [EC:3.2.1.51] | (RefSeq) alpha-L-fucosidase 3	--	--	GDSL-like Lipase/Acylhydrolase	GDSL esterase/lipase At3g48460 OS=Arabidopsis thaliana OX=3702 GN=At3g48460 PE=2 SV=1	Lipase_GDSL domain-containing protein OS=Davidia involucrata OX=16924 GN=Din_028337 PE=3 SV=1	S	Function unknown	GDSL esterase/lipase At3g48460-like [Olea europaea var. sylvestris]
c39882.graph_c0	--	--	Molecular Function: nucleic acid binding (GO:0003676);;	K15718|1.6e-17|oeu:111368968|K15718 linoleate 9S-lipoxygenase [EC:1.13.11.58] | (RefSeq) probable linoleate 9S-lipoxygenase 5	[R]	General function prediction only	--	--	uncharacterized protein LOC104236883 OS=Nicotiana sylvestris OX=4096 GN=LOC104236883 PE=4 SV=1	L	Replication, recombination and repair	uncharacterized protein LOC111398435 [Olea europaea var. sylvestris]
c67467.graph_c0	--	--	Cellular Component: integral component of membrane (GO:0016021);;	--	--	--	--	--	Uncharacterized protein OS=Erythranthe guttata OX=4155 GN=MIMGU_mgv1a012308mg PE=4 SV=1	--	--	uncharacterized protein LOC111366186 [Olea europaea var. sylvestris]
c46663.graph_c0	--	--	Molecular Function: nucleic acid binding (GO:0003676);; Biological Process: DNA integration (GO:0015074);;	K02469|5.1e-16|lang:109359716|K02469 DNA gyrase subunit A [EC:5.6.2.2] | (RefSeq) DNA gyrase subunit A, chloroplastic/mitochondrial-like	--	--	--	--	Transposon Tf2-6 polyprotein OS=Noccaea caerulescens OX=107243 GN=LE_TR17143_c0_g1_i1_g.54737 PE=4 SV=1	I	Lipid transport and metabolism	PREDICTED: uncharacterized protein LOC104809111 [Tarenaya hassleriana]
c72460.graph_c0	[J]	Translation, ribosomal structure and biogenesis	Molecular Function: asparagine-tRNA ligase activity (GO:0004816);; Molecular Function: ATP binding (GO:0005524);; Biological Process: asparaginyl-tRNA aminoacylation (GO:0006421);;	K01893|0.0e+00|oeu:111368760|K01893 asparaginyl-tRNA synthetase [EC:6.1.1.22] | (RefSeq) asparagine--tRNA ligase, chloroplastic/mitochondrial-like	[J]	Translation, ribosomal structure and biogenesis	tRNA synthetases class II (D, K and N)	Asparagine--tRNA ligase, chloroplastic/mitochondrial OS=Arabidopsis thaliana OX=3702 GN=SYNO PE=2 SV=3	Asparagine--tRNA ligase (Fragment) OS=Davidia involucrata OX=16924 GN=Din_038711 PE=3 SV=1	J	Translation, ribosomal structure and biogenesis	asparagine--tRNA ligase, chloroplastic/mitochondrial-like [Olea europaea var. sylvestris]
c60974.graph_c0	--	--	Cellular Component: photosystem I (GO:0009522);; Cellular Component: photosystem II (GO:0009523);; Cellular Component: chloroplast thylakoid membrane (GO:0009535);; Biological Process: photosynthesis, light harvesting (GO:0009765);; Cellular Component: integral component of membrane (GO:0016021);; Molecular Function: chlorophyll binding (GO:0016168);; Biological Process: protein-chromophore linka…	K08912|2.8e-41|zju:107413540|K08912 light-harvesting complex II chlorophyll a/b binding protein 1 | (RefSeq) chlorophyll a-b binding protein of LHCII type 1	--	--	Chlorophyll A-B binding protein	Chlorophyll a-b binding protein M9, chloroplastic OS=Zea mays OX=4577 GN=CAB-M9 PE=2 SV=1	Chlorophyll a-b binding protein, chloroplastic OS=Picea abies OX=3329 GN=Lhcb1*2-2 PE=2 SV=1	P	Inorganic ion transport and metabolism	light harvesting chlorophyll a /b-binding protein Lhcb1*2-2 [Picea abies]
c78733.graph_c0	--	--	Biological Process: biological_process (GO:0008150);; Biological Process: regulation of cell death (GO:0010941);; Biological Process: regulation of programmed cell death (GO:0043067);; Biological Process: negative regulation of programmed cell death (GO:0043069);; Biological Process: negative regulation of biological process (GO:0048519);; Biological Process: negative regulation of cellular proce…	K12191|1.1e-17|dzi:111274326|K12191 charged multivesicular body protein 2A | (RefSeq) vacuolar protein sorting-associated protein 2 homolog 2-like	--	--	LSD1 zinc finger;; LSD1 zinc finger	Protein LSD1 OS=Arabidopsis thaliana OX=3702 GN=LSD1 PE=1 SV=1	zf-LSD1 domain-containing protein OS=Camellia sinensis var. sinensis OX=542762 GN=TEA_006855 PE=4 SV=1	S	Function unknown	hypothetical protein TEA_006855 [Camellia sinensis var. sinensis]
c74946.graph_c0	[L]	Replication, recombination and repair	Biological Process: mRNA processing (GO:0006397);; Molecular Function: hydrolase activity, acting on ester bonds (GO:0016788);;	K18328|9.3e-228|oeu:111377378|K18328 lariat debranching enzyme [EC:3.1.-.-] | (RefSeq) lariat debranching enzyme isoform X1	[A]	RNA processing and modification	Lariat debranching enzyme, C-terminal domain;; Calcineurin-like phosphoesterase	Lariat debranching enzyme OS=Arabidopsis thaliana OX=3702 GN=DBR1 PE=2 SV=1	RNA lariat debranching enzyme OS=Handroanthus impetiginosus OX=429701 GN=CDL12_11966 PE=3 SV=1	A	RNA processing and modification	lariat debranching enzyme isoform X1 [Olea europaea var. sylvestris]
c81939.graph_c1	--	--	Molecular Function: DNA-binding transcription factor activity (GO:0003700);; Cellular Component: nucleus (GO:0005634);;	K14514|0.0e+00|oeu:111379395|K14514 ethylene-insensitive protein 3 | (RefSeq) protein ETHYLENE INSENSITIVE 3-like	--	--	Ethylene insensitive 3	Protein ETHYLENE INSENSITIVE 3 OS=Arabidopsis thaliana OX=3702 GN=EIN3 PE=1 SV=1	Uncharacterized protein OS=Handroanthus impetiginosus OX=429701 GN=CDL12_14454 PE=3 SV=1	S	Function unknown	protein ETHYLENE INSENSITIVE 3-like [Olea europaea var. sylvestris]
c35405.graph_c0	[O]	Posttranslational modification, protein turnover, chaperones	Molecular Function: serine-type endopeptidase activity (GO:0004252);;	K15333|6.4e-33|nsy:104224633|K15333 tRNA guanosine-2'-O-methyltransferase [EC:2.1.1.34] | (RefSeq) uncharacterized protein LOC104224633	--	--	Subtilase family;; Peptidase inhibitor I9	Subtilisin-like protease SBT1.8 OS=Arabidopsis thaliana OX=3702 GN=SBT1.8 PE=1 SV=1	Cucumisin OS=Handroanthus impetiginosus OX=429701 GN=CDL12_24057 PE=3 SV=1	O	Posttranslational modification, protein turnover, chaperones	subtilisin-like protease SBT1.8 [Olea europaea var. sylvestris]
c81258.graph_c2	--	--	--	--	--	--	Zinc knuckle	--	Zinc knuckle CX2CX4HX4C OS=Parasponia andersonii OX=3476 GN=PanWU01x14_231640 PE=4 SV=1	S	Function unknown	hypothetical protein F8388_020790 [Cannabis sativa]
c56579.graph_c0	--	--	--	--	--	--	--	--	--	--	--	protein POLAR LOCALIZATION DURING ASYMMETRIC DIVISION AND REDISTRIBUTION-like isoform X1 [Olea europaea var. sylvestris]
c59763.graph_c0	--	--	Cellular Component: endoplasmic reticulum membrane (GO:0005789);; Cellular Component: integral component of membrane (GO:0016021);;	K20721|2.5e-25|mtr:MTR_1g099500|K20721 reticulon-1 | (RefSeq) seed maturation protein	[U]	Intracellular trafficking, secretion, and vesicular transport	Reticulon	Reticulon-like protein B5 OS=Arabidopsis thaliana OX=3702 GN=RTNLB5 PE=1 SV=1	Reticulon-like protein OS=Striga asiatica OX=4170 GN=STAS_10558 PE=4 SV=1	U	Intracellular trafficking, secretion, and vesicular transport	reticulon-like protein B2 [Olea europaea var. sylvestris]
c95494.graph_c0	--	--	--	--	--	--	--	--	Retrovirus-related Pol polyprotein from transposon TNT 1-94 OS=Vitis vinifera OX=29760 GN=POLX_3178 PE=4 SV=1	--	--	Retrovirus-related Pol polyprotein from transposon TNT 1-94 [Vitis vinifera]
c80244.graph_c0	--	--	Cellular Component: integral component of membrane (GO:0016021);;	--	--	--	Regulator of G protein signaling domain	Regulator of G-protein signaling 1 OS=Arabidopsis thaliana OX=3702 GN=RGS1 PE=1 SV=1	RGS domain-containing protein OS=Salvia splendens OX=180675 GN=Saspl_022664 PE=4 SV=1	S	Function unknown	regulator of G-protein signaling 1 [Sesamum indicum]
c58057.graph_c0	[J]	Translation, ribosomal structure and biogenesis	--	--	--	--	--	Ribosomal protein S1, mitochondrial OS=Marchantia polymorpha OX=3197 GN=RPS1 PE=3 SV=2	Uncharacterized protein OS=Handroanthus impetiginosus OX=429701 GN=CDL12_03531 PE=4 SV=1	S	Function unknown	uncharacterized protein LOC111378954 [Olea europaea var. sylvestris]
c83815.graph_c0	--	--	Biological Process: cell morphogenesis (GO:0000902);; Biological Process: cell morphogenesis involved in differentiation (GO:0000904);; Molecular Function: molecular_function (GO:0003674);; Molecular Function: nucleic acid binding (GO:0003676);; Molecular Function: DNA binding (GO:0003677);; Molecular Function: binding (GO:0005488);; Cellular Component: cellular_component (GO:0005575);; Cellular …	--	--	--	--	DNA-binding protein RHL1 OS=Arabidopsis thaliana OX=3702 GN=RHL1 PE=1 SV=1	Uncharacterized protein OS=Handroanthus impetiginosus OX=429701 GN=CDL12_09822 PE=4 SV=1	S	Function unknown	DNA-binding protein RHL1 isoform X6 [Olea europaea var. sylvestris]
c101485.graph_c0	--	--	--	--	--	--	SnoaL-like domain	--	--	--	--	--
c26982.graph_c0	[O]	Posttranslational modification, protein turnover, chaperones	Molecular Function: peptidyl-prolyl cis-trans isomerase activity (GO:0003755);;	K21362|8.5e-30|ini:109163326|K21362 galactolipid galactosyltransferase [EC:2.4.1.184] | (RefSeq) beta-glucosidase-like SFR2, chloroplastic	[O]	Posttranslational modification, protein turnover, chaperones	FKBP-type peptidyl-prolyl cis-trans isomerase	Peptidyl-prolyl cis-trans isomerase FKBP17-2, chloroplastic OS=Arabidopsis thaliana OX=3702 GN=FKBP17-2 PE=1 SV=1	Peptidylprolyl isomerase OS=Nicotiana sylvestris OX=4096 GN=LOC104220002 PE=4 SV=1	O	Posttranslational modification, protein turnover, chaperones	peptidyl-prolyl cis-trans isomerase FKBP17-2, chloroplastic-like [Olea europaea var. sylvestris]
c60136.graph_c3	--	--	Biological Process: metal ion transport (GO:0030001);; Molecular Function: metal ion binding (GO:0046872);;	--	[P]	Inorganic ion transport and metabolism	Heavy-metal-associated domain	Heavy metal-associated isoprenylated plant protein 9 OS=Arabidopsis thaliana OX=3702 GN=HIPP09 PE=2 SV=1	heavy metal-associated isoprenylated plant protein 3-like OS=Nicotiana tabacum OX=4097 GN=LOC107764000 PE=4 SV=1	P	Inorganic ion transport and metabolism	heavy metal-associated isoprenylated plant protein 9-like [Olea europaea var. sylvestris]
c69275.graph_c0	--	--	Cellular Component: integral component of membrane (GO:0016021);;	--	--	--	--	--	Uncharacterized protein OS=Erythranthe guttata OX=4155 GN=MIMGU_mgv1a024152mg PE=4 SV=1	--	--	uncharacterized protein LOC111400076 [Olea europaea var. sylvestris]
c64210.graph_c2	--	--	Cellular Component: integral component of membrane (GO:0016021);; Cellular Component: mediator complex (GO:0016592);; Biological Process: regulation of phenylpropanoid metabolic process (GO:2000762);;	--	--	--	--	Mediator of RNA polymerase II transcription subunit 33B OS=Arabidopsis thaliana OX=3702 GN=MED33B PE=1 SV=1	Uncharacterized protein (Fragment) OS=Erythranthe guttata OX=4155 GN=MIMGU_mgv1a0002972mg PE=4 SV=1	S	Function unknown	mediator of RNA polymerase II transcription subunit 33A-like [Olea europaea var. sylvestris]
c78248.graph_c0	[T]	Signal transduction mechanisms	Molecular Function: solute:proton antiporter activity (GO:0015299);; Cellular Component: integral component of membrane (GO:0016021);;	--	[P]	Inorganic ion transport and metabolism	Sodium/hydrogen exchanger family	Cation/H(+) antiporter 2 OS=Arabidopsis thaliana OX=3702 GN=CHX2 PE=2 SV=1	Putative K+/H+-antiporter OS=Handroanthus impetiginosus OX=429701 GN=CDL12_19599 PE=4 SV=1	P	Inorganic ion transport and metabolism	cation/H(+) antiporter 2-like [Olea europaea var. sylvestris]
c91253.graph_c0	--	--	--	--	--	--	--	--	--	--	--	tRNA ligase [Didymella heteroderae]
c62082.graph_c0	--	--	Biological Process: protein N-linked glycosylation (GO:0006487);; Cellular Component: integral component of membrane (GO:0016021);; Biological Process: N-glycan fucosylation (GO:0036071);; Molecular Function: alpha-(1->6)-fucosyltransferase activity (GO:0046921);;	--	--	--	--	--	uncharacterized protein LOC107806883 OS=Nicotiana tabacum OX=4097 GN=LOC107806883 PE=4 SV=1	--	--	uncharacterized protein LOC111376923 [Olea europaea var. sylvestris]
c75970.graph_c3	--	--	Cellular Component: cytoplasm (GO:0005737);; Cellular Component: microtubule (GO:0005874);; Molecular Function: microtubule binding (GO:0008017);; Cellular Component: katanin complex (GO:0008352);; Biological Process: microtubule severing (GO:0051013);;	K18643|1.9e-22|hbr:110670796|K18643 katanin p80 WD40 repeat-containing subunit B1 | (RefSeq) katanin p80 WD40 repeat-containing subunit B1 homolog isoform X1	[D]	Cell cycle control, cell division, chromosome partitioning	con80 domain of Katanin	Katanin p80 WD40 repeat-containing subunit B1 homolog KTN80.2 OS=Arabidopsis thaliana OX=3702 GN=KTN80.2 PE=1 SV=1	Katanin p80 WD40 repeat-containing subunit B1 homolog OS=Davidia involucrata OX=16924 GN=Din_017235 PE=3 SV=1	Z	Cytoskeleton	katanin p80 WD40 repeat-containing subunit B1 homolog isoform X1 [Hevea brasiliensis]
c79706.graph_c1	--	--	--	--	--	--	--	--	--	--	--	uncharacterized protein LOC111401131 isoform X1 [Olea europaea var. sylvestris]
c51400.graph_c1	--	--	Biological Process: phosphorelay signal transduction system (GO:0000160);; Molecular Function: molecular_function (GO:0003674);; Molecular Function: DNA binding (GO:0003677);; Molecular Function: DNA-binding transcription factor activity (GO:0003700);; Cellular Component: nucleus (GO:0005634);; Biological Process: regulation of transcription, DNA-templated (GO:0006355);; Biological Process: cell …	K09286|5.6e-75|oeu:111365396|K09286 EREBP-like factor | (RefSeq) ethylene-responsive transcription factor LEP-like	--	--	AP2 domain	Ethylene-responsive transcription factor LEP OS=Arabidopsis thaliana OX=3702 GN=LEP PE=2 SV=1	AP2/ERF domain-containing protein OS=Manihot esculenta OX=3983 GN=MANES_04G094600 PE=4 SV=1	K	Transcription	ethylene-responsive transcription factor LEP-like [Olea europaea var. sylvestris]
c35360.graph_c0	--	--	Molecular Function: ATP binding (GO:0005524);; Molecular Function: metal ion binding (GO:0046872);;	K15083|6.2e-21|oeu:111402510|K15083 DNA repair protein RAD16 | (RefSeq) ATP-dependent helicase rhp16-like	[L]	Replication, recombination and repair	--	--	DNA repair protein RAD16-like OS=Nicotiana tabacum OX=4097 GN=LOC107759346 PE=3 SV=1	L	Replication, recombination and repair	ATP-dependent helicase rhp16-like [Olea europaea var. sylvestris]
c62860.graph_c1	--	--	Molecular Function: ligase activity (GO:0016874);;	K23333|1.8e-80|oeu:111391688|K23333 E3 ubiquitin-protein transferase RMND5 [EC:2.3.2.27] | (RefSeq) protein RMD5 homolog	[O]	Posttranslational modification, protein turnover, chaperones	CTLH/CRA C-terminal to LisH motif domain;; RING-type zinc-finger;; zinc-RING finger domain;; Zinc finger, C3HC4 type (RING finger)	Protein RMD5 homolog OS=Arabidopsis thaliana OX=3702 GN=RMD5 PE=1 SV=1	Putative E3 ubiquitin ligase OS=Handroanthus impetiginosus OX=429701 GN=CDL12_10886 PE=4 SV=1	O	Posttranslational modification, protein turnover, chaperones	putative E3 ubiquitin ligase [Handroanthus impetiginosus]
c101747.graph_c0	--	--	--	--	--	--	--	--	--	--	--	uncharacterized protein BU25DRAFT_476412 [Macroventuria anomochaeta]
c61471.graph_c1	--	--	Molecular Function: nucleic acid binding (GO:0003676);; Molecular Function: zinc ion binding (GO:0008270);;	K01528|1.1e-31|lja:Lj0g3v0199559.2|K01528 dynamin 1/3 [EC:3.6.5.5] | (RefSeq) Lj0g3v0199559.2; -	[R]	General function prediction only	Reverse transcriptase (RNA-dependent DNA polymerase)	Retrovirus-related Pol polyprotein from transposon RE2 OS=Arabidopsis thaliana OX=3702 GN=RE2 PE=4 SV=1	CCHC-type domain-containing protein OS=Fagus sylvatica OX=28930 GN=FSB_LOCUS21629 PE=4 SV=1	L	Replication, recombination and repair	Retrovirus-related Pol polyprotein from transposon RE2 [Vitis vinifera]
c53765.graph_c0	--	--	Molecular Function: DNA binding (GO:0003677);; Molecular Function: DNA-binding transcription factor activity (GO:0003700);; Cellular Component: nucleus (GO:0005634);;	K09286|1.1e-43|oeu:111382957|K09286 EREBP-like factor | (RefSeq) ethylene-responsive transcription factor 1A-like	--	--	AP2 domain	Ethylene-responsive transcription factor 2 OS=Arabidopsis thaliana OX=3702 GN=ERF2 PE=2 SV=1	AP2/ERF transcription factor OS=Panax notoginseng OX=44586 PE=2 SV=1	K	Transcription	ethylene-responsive transcription factor 1A-like [Olea europaea var. sylvestris]
c81627.graph_c0	--	--	--	--	--	--	--	Protein Ycf2 OS=Manihot esculenta OX=3983 GN=ycf2 PE=3 SV=1	Uncharacterized protein OS=Gossypium barbadense OX=3634 GN=ES319_D08G117300v1 PE=4 SV=1	--	--	hypothetical protein ES288_A04G082200v1, partial [Gossypium darwinii]
c75468.graph_c0	--	--	Cellular Component: integral component of membrane (GO:0016021);; Molecular Function: xyloglucan 6-xylosyltransferase activity (GO:0033843);;	K08238|1.2e-93|mus:104000246|K08238 xyloglucan 6-xylosyltransferase [EC:2.4.2.39] | (RefSeq) probable glycosyltransferase 2	[GM]	--	galactosyl transferase GMA12/MNN10 family	Putative glycosyltransferase 7 OS=Arabidopsis thaliana OX=3702 GN=GT7 PE=2 SV=1	Subunit of Golgi mannosyltransferase complex OS=Handroanthus impetiginosus OX=429701 GN=CDL12_06874 PE=3 SV=1	--	--	putative glycosyltransferase 7 [Olea europaea var. sylvestris]
c35724.graph_c0	--	--	Molecular Function: DNA binding (GO:0003677);;	K03627|1.1e-18|oeu:111368880|K03627 putative transcription factor | (RefSeq) multiprotein-bridging factor 1a-like	[K]	Transcription	Multiprotein bridging factor 1	Multiprotein-bridging factor 1b OS=Arabidopsis thaliana OX=3702 GN=MBF1B PE=1 SV=1	Transcription factor MBF1 OS=Handroanthus impetiginosus OX=429701 GN=CDL12_15273 PE=4 SV=1	K	Transcription	multiprotein-bridging factor 1a-like [Olea europaea var. sylvestris]
c59844.graph_c0	--	--	Cellular Component: nucleus (GO:0005634);; Molecular Function: sequence-specific DNA binding (GO:0043565);; Biological Process: positive regulation of transcription, DNA-templated (GO:0045893);; Molecular Function: protein heterodimerization activity (GO:0046982);;	K08065|5.8e-92|oeu:111374181|K08065 nuclear transcription Y subunit beta | (RefSeq) nuclear transcription factor Y subunit B-3-like	[K]	Transcription	Histone-like transcription factor (CBF/NF-Y) and archaeal histone	Nuclear transcription factor Y subunit B-3 OS=Arabidopsis thaliana OX=3702 GN=NFYB3 PE=1 SV=1	CBFD_NFYB_HMF domain-containing protein OS=Erythranthe guttata OX=4155 GN=MIMGU_mgv1a018555mg PE=3 SV=1	K	Transcription	nuclear transcription factor Y subunit B-3-like [Olea europaea var. sylvestris]
c81327.graph_c0	--	--	Cellular Component: integral component of membrane (GO:0016021);;	K20393|5.7e-11|sind:105161589|K20393 PRA1 family protein 3 | (RefSeq) PRA1 family protein A1	--	--	--	--	PRA1 family protein OS=Striga asiatica OX=4170 GN=STAS_35043 PE=3 SV=1	P	Inorganic ion transport and metabolism	prenylated rab acceptor family protein [Striga asiatica]
c72670.graph_c0	--	--	--	--	--	--	--	--	--	--	--	transcription factor TCP23-like [Olea europaea var. sylvestris]
c84689.graph_c0	[R]	General function prediction only	Molecular Function: DNA binding (GO:0003677);; Molecular Function: DNA-directed DNA polymerase activity (GO:0003887);; Cellular Component: nucleus (GO:0005634);; Biological Process: double-strand break repair via nonhomologous end joining (GO:0006303);; Molecular Function: metal ion binding (GO:0046872);;	K03512|2.1e-244|sind:105168213|K03512 DNA polymerase lambda [EC:2.7.7.7 4.2.99.-] | (RefSeq) DNA polymerase lambda isoform X1	[L]	Replication, recombination and repair	DNA polymerase beta palm;; DNA polymerase beta thumb;; Fingers domain of DNA polymerase lambda;; Helix-hairpin-helix domain;; Nucleotidyltransferase domain;; Protein of unknown function, DUF393	DNA polymerase lambda OS=Arabidopsis thaliana OX=3702 GN=POLL PE=1 SV=1	DNA polymerase OS=Erythranthe guttata OX=4155 GN=MIMGU_mgv1a026593mg PE=3 SV=1	L	Replication, recombination and repair	DNA polymerase lambda isoform X1 [Sesamum indicum]
c44820.graph_c0	--	--	Biological Process: reproduction (GO:0000003);; Biological Process: developmental process involved in reproduction (GO:0003006);; Molecular Function: molecular_function (GO:0003674);; Molecular Function: DNA-binding transcription factor activity (GO:0003700);; Molecular Function: enzyme inhibitor activity (GO:0004857);; Cellular Component: cellular_component (GO:0005575);; Cellular Component: ext…	K08081|2.9e-15|thj:104827446|K08081 tropinone reductase I [EC:1.1.1.206] | (RefSeq) tropinone reductase homolog At5g06060-like	--	--	C2H2-type zinc finger	Zinc finger protein 10 OS=Arabidopsis thaliana OX=3702 GN=ZFP10 PE=2 SV=1	C2H2-type domain-containing protein OS=Handroanthus impetiginosus OX=429701 GN=CDL12_10278 PE=4 SV=1	S	Function unknown	zinc finger protein 10-like [Olea europaea var. sylvestris]
c78544.graph_c2	--	--	Biological Process: defense response (GO:0006952);; Molecular Function: ADP binding (GO:0043531);;	K13457|1.5e-07|egr:104446255|K13457 disease resistance protein RPM1 | (RefSeq) disease resistance protein RPM1	--	--	Rx N-terminal domain	--	NB-ARC domain-containing protein OS=Erythranthe guttata OX=4155 GN=MIMGU_mgv1a000577mg PE=4 SV=1	T	Signal transduction mechanisms	putative late blight resistance protein homolog R1B-16 [Olea europaea var. sylvestris]
c69069.graph_c0	--	--	Molecular Function: hydrolase activity, hydrolyzing O-glycosyl compounds (GO:0004553);; Biological Process: carbohydrate metabolic process (GO:0005975);;	K19891|7.5e-89|eus:EUTSA_v10004013mg|K19891 glucan endo-1,3-beta-glucosidase 1/2/3 [EC:3.2.1.39] | (RefSeq) hypothetical protein	--	--	Glycosyl hydrolases family 17;; X8 domain	Glucan endo-1,3-beta-D-glucosidase OS=Olea europaea OX=4146 GN=OLE9 PE=1 SV=1	Glucan endo-1,3-beta-D-glucosidase OS=Coffea canephora OX=49390 GN=GSCOC_T00024493001 PE=3 SV=1	G	Carbohydrate transport and metabolism	glucan endo-1,3-beta-D-glucosidase-like [Olea europaea var. sylvestris]
c61797.graph_c0	--	--	Cellular Component: chloroplast thylakoid membrane (GO:0009535);;	K03542|6.2e-134|oeu:111381850|K03542 photosystem II 22kDa protein | (RefSeq) photosystem II 22 kDa protein, chloroplastic	--	--	Chlorophyll A-B binding protein	Photosystem II 22 kDa protein, chloroplastic OS=Solanum lycopersicum OX=4081 GN=PSBS PE=3 SV=1	Uncharacterized protein OS=Erythranthe guttata OX=4155 GN=MIMGU_mgv1a011767mg PE=4 SV=1	C	Energy production and conversion	photosystem II 22 kDa protein, chloroplastic [Olea europaea var. sylvestris]
c74182.graph_c0	--	--	--	--	--	--	Peptidase of plants and bacteria	--	Uncharacterized protein OS=Erythranthe guttata OX=4155 GN=MIMGU_mgv1a022130mg PE=4 SV=1	S	Function unknown	uncharacterized protein LOC105169882 [Sesamum indicum]
c53276.graph_c0	--	--	Cellular Component: nucleus (GO:0005634);;	--	--	--	Domain of unknown function (DUF4228)	--	Uncharacterized protein OS=Vitis vinifera OX=29760 GN=VIT_01s0150g00410 PE=4 SV=1	S	Function unknown	uncharacterized protein LOC111407512 [Olea europaea var. sylvestris]
c79709.graph_c0	--	--	Molecular Function: hydrolase activity, hydrolyzing O-glycosyl compounds (GO:0004553);; Biological Process: carbohydrate metabolic process (GO:0005975);;	K19891|7.0e-34|smo:SELMODRAFT_75479|K19891 glucan endo-1,3-beta-glucosidase 1/2/3 [EC:3.2.1.39] | (RefSeq) hypothetical protein	--	--	Glycosyl hydrolases family 17;; Glycosyl hydrolases family 17	Glucan endo-1,3-beta-glucosidase 14 OS=Arabidopsis thaliana OX=3702 GN=At2g27500 PE=2 SV=2	Glucan endo-1,3-beta-glucosidase OS=Dorcoceras hygrometricum OX=472368 GN=F511_05689 PE=3 SV=1	G	Carbohydrate transport and metabolism	glucan endo-1,3-beta-glucosidase 14-like, partial [Olea europaea var. sylvestris]
c83058.graph_c0	[P]	Inorganic ion transport and metabolism	Molecular Function: copper ion binding (GO:0005507);; Molecular Function: ATP binding (GO:0005524);; Cellular Component: integral component of membrane (GO:0016021);; Molecular Function: ATPase-coupled cation transmembrane transporter activity (GO:0019829);; Biological Process: metal ion transport (GO:0030001);;	K17686|0.0e+00|oeu:111368487|K17686 P-type Cu+ transporter [EC:7.2.2.8] | (RefSeq) probable copper-transporting ATPase HMA5 isoform X1	[P]	Inorganic ion transport and metabolism	E1-E2 ATPase;; haloacid dehalogenase-like hydrolase;; Heavy-metal-associated domain;; haloacid dehalogenase-like hydrolase	Probable copper-transporting ATPase HMA5 OS=Arabidopsis thaliana OX=3702 GN=HMA5 PE=1 SV=2	Putative copper-transporting ATPase HMA5 (Fragment) OS=Davidia involucrata OX=16924 GN=Din_038330 PE=3 SV=1	P	Inorganic ion transport and metabolism	probable copper-transporting ATPase HMA5 isoform X1 [Olea europaea var. sylvestris]
c61471.graph_c0	--	--	Molecular Function: nucleic acid binding (GO:0003676);; Molecular Function: zinc ion binding (GO:0008270);;	K17545|2.3e-22|zma:103634684|K17545 serine/threonine-protein kinase ULK4 [EC:2.7.11.1] | (RefSeq) uncharacterized protein LOC103634684	[R]	General function prediction only	Reverse transcriptase (RNA-dependent DNA polymerase)	Retrovirus-related Pol polyprotein from transposon RE2 OS=Arabidopsis thaliana OX=3702 GN=RE2 PE=4 SV=1	CCHC-type domain-containing protein OS=Fagus sylvatica OX=28930 GN=FSB_LOCUS61283 PE=4 SV=1	L	Replication, recombination and repair	Retrovirus-related Pol polyprotein from transposon RE1 [Vitis vinifera]
c65164.graph_c4	--	--	Molecular Function: DNA binding (GO:0003677);; Cellular Component: nucleus (GO:0005634);; Biological Process: regulation of transcription, DNA-templated (GO:0006355);; Cellular Component: integral component of membrane (GO:0016021);;	--	--	--	--	--	Putative NAC domain-containing protein 78 OS=Davidia involucrata OX=16924 GN=Din_000082 PE=4 SV=1	P	Inorganic ion transport and metabolism	NAC domain-containing protein 53-like isoform X1 [Olea europaea var. sylvestris]
c39233.graph_c1	--	--	Molecular Function: enzyme inhibitor activity (GO:0004857);; Cellular Component: integral component of membrane (GO:0016021);; Molecular Function: pectinesterase activity (GO:0030599);; Biological Process: cell wall modification (GO:0042545);; Molecular Function: aspartyl esterase activity (GO:0045330);; Biological Process: pectin catabolic process (GO:0045490);;	K01051|7.1e-38|oeu:111366821|K01051 pectinesterase [EC:3.1.1.11] | (RefSeq) pectinesterase/pectinesterase inhibitor U1-like	--	--	Plant invertase/pectin methylesterase inhibitor	--	Pectinesterase OS=Coffea canephora OX=49390 GN=GSCOC_T00041508001 PE=3 SV=1	T	Signal transduction mechanisms	pectinesterase/pectinesterase inhibitor U1-like [Olea europaea var. sylvestris]
c81658.graph_c0	--	--	--	--	--	--	Pollen protein Ole e 1 like	Proline-rich protein 4 OS=Arabidopsis thaliana OX=3702 GN=PRP4 PE=2 SV=1	proline-rich protein 4-like OS=Nicotiana tabacum OX=4097 GN=LOC107792693 PE=4 SV=1	--	--	proline-rich protein 4-like [Olea europaea var. sylvestris]
c90726.graph_c0	--	--	Cellular Component: nucleus (GO:0005634);; Biological Process: response to light stimulus (GO:0009416);; Cellular Component: chloroplast (GO:0009507);; Cellular Component: photosystem I (GO:0009522);; Cellular Component: chloroplast thylakoid (GO:0009534);; Cellular Component: chloroplast thylakoid membrane (GO:0009535);; Cellular Component: thylakoid (GO:0009579);; Biological Process: photosynth…	K08917|2.0e-96|ath:AT1G15820|K08917 light-harvesting complex II chlorophyll a/b binding protein 6 | (RefSeq) LHCB6; light harvesting complex photosystem II subunit 6	--	--	Chlorophyll A-B binding protein	Chlorophyll a-b binding protein CP24 10B, chloroplastic OS=Solanum lycopersicum OX=4081 GN=CAP10B PE=3 SV=1	Chlorophyll a-b binding protein, chloroplastic OS=Arabidopsis thaliana OX=3702 GN=CHLOROPHYLL PROTEIN 24 PE=1 SV=1	C	Energy production and conversion	light harvesting complex photosystem II subunit 6 [Arabidopsis thaliana]
c68964.graph_c0	--	--	Molecular Function: DNA binding (GO:0003677);; Cellular Component: nucleus (GO:0005634);;	--	--	--	B3 DNA binding domain	--	Uncharacterized protein OS=Coffea canephora OX=49390 GN=GSCOC_T00036099001 PE=4 SV=1	K	Transcription	B3 domain-containing protein REM20-like [Coffea arabica]
c84633.graph_c2	--	--	Cellular Component: endosome (GO:0005768);; Biological Process: intracellular protein transport (GO:0006886);;	--	[R]	General function prediction only	Vacuolar protein sorting-associated protein 26	30S ribosomal protein S14, chloroplastic OS=Huperzia lucidula OX=37429 GN=rps14 PE=3 SV=1	Uncharacterized protein OS=Erythranthe guttata OX=4155 GN=MIMGU_mgv1a010260mg PE=3 SV=1	S	Function unknown	Down syndrome critical region protein 3 homolog isoform X2 [Olea europaea var. sylvestris]
c68464.graph_c0	--	--	Cellular Component: microtubule (GO:0005874);; Molecular Function: microtubule binding (GO:0008017);;	K10436|5.2e-141|oeu:111409710|K10436 microtubule-associated protein, RP/EB family | (RefSeq) microtubule-associated protein RP/EB family member 1C	[DZ]	--	EB1-like C-terminal motif;; Calponin homology (CH) domain	Microtubule-associated protein RP/EB family member 1C OS=Arabidopsis thaliana OX=3702 GN=EB1C PE=1 SV=1	Microtubule-binding protein involved in cell cycle control OS=Handroanthus impetiginosus OX=429701 GN=CDL12_20370 PE=3 SV=1	Z	Cytoskeleton	microtubule-associated protein RP/EB family member 1C [Olea europaea var. sylvestris]
c73618.graph_c0	--	--	Cellular Component: cellular_component (GO:0005575);; Cellular Component: intracellular (GO:0005622);; Cellular Component: obsolete cell (GO:0005623);; Cellular Component: cytoplasm (GO:0005737);; Cellular Component: plasma membrane (GO:0005886);; Cellular Component: chloroplast (GO:0009507);; Cellular Component: plastid (GO:0009536);; Cellular Component: membrane (GO:0016020);; Cellular Componen…	K19996|2.0e-143|ghi:107904903|K19996 phosphatidylinositol transfer protein SFH5 | (RefSeq) patellin-3-like	[I]	Lipid transport and metabolism	CRAL/TRIO domain;; CRAL/TRIO, N-terminal domain	Patellin-3 OS=Arabidopsis thaliana OX=3702 GN=PATL3 PE=1 SV=2	Phosphatidylinositol transfer protein SEC14 OS=Handroanthus impetiginosus OX=429701 GN=CDL12_14890 PE=3 SV=1	I	Lipid transport and metabolism	patellin-3 [Sesamum indicum]
c67080.graph_c0	--	--	Molecular Function: nucleic acid binding (GO:0003676);; Molecular Function: aspartic-type endopeptidase activity (GO:0004190);; Cellular Component: nucleus (GO:0005634);; Molecular Function: zinc ion binding (GO:0008270);; Biological Process: DNA integration (GO:0015074);;	K19199|4.1e-19|jre:108998805|K19199 protein-histidine N-methyltransferase [EC:2.1.1.85] | (RefSeq) uncharacterized protein LOC108998805 isoform X1	[R]	General function prediction only	RNase H-like domain found in reverse transcriptase	--	RNA-directed DNA polymerase OS=Arabis alpina OX=50452 GN=AALP_AA1G173500 PE=4 SV=1	I	Lipid transport and metabolism	hypothetical protein AALP_AA1G173500 [Arabis alpina]
c101447.graph_c0	--	--	--	K10268|8.1e-19|aof:109825399|K10268 F-box and leucine-rich repeat protein 2/20 | (RefSeq) F-box/LRR-repeat protein 20-like	[R]	General function prediction only	--	Retrovirus-related Pol polyprotein from transposon TNT 1-94 OS=Nicotiana tabacum OX=4097 PE=2 SV=1	Reverse transcriptase Ty1/copia-type domain-containing protein OS=Dorcoceras hygrometricum OX=472368 GN=F511_12717 PE=4 SV=1	L	Replication, recombination and repair	hypothetical protein F511_12717 [Dorcoceras hygrometricum]
c61354.graph_c0	--	--	Molecular Function: GTPase activity (GO:0003924);; Molecular Function: structural constituent of cytoskeleton (GO:0005200);; Molecular Function: GTP binding (GO:0005525);; Cellular Component: cytoplasm (GO:0005737);; Cellular Component: microtubule (GO:0005874);; Biological Process: microtubule-based process (GO:0007017);;	K07374|1.7e-261|sind:105177235|K07374 tubulin alpha | (RefSeq) tubulin alpha chain	[Z]	Cytoskeleton	Tubulin/FtsZ family, GTPase domain;; Tubulin C-terminal domain	Tubulin alpha chain OS=Prunus dulcis OX=3755 GN=TUBA PE=2 SV=1	Tubulin alpha chain OS=Plantago ovata OX=185002 PE=2 SV=1	Z	Cytoskeleton	tubulin alpha chain [Plantago ovata]
c62155.graph_c0	--	--	Molecular Function: protein serine/threonine kinase activity (GO:0004674);; Molecular Function: non-membrane spanning protein tyrosine kinase activity (GO:0004715);; Molecular Function: ATP binding (GO:0005524);;	--	[T]	Signal transduction mechanisms	--	PTI1-like tyrosine-protein kinase At3g15890 OS=Arabidopsis thaliana OX=3702 GN=At3g15890 PE=2 SV=1	Serine/threonine protein kinase OS=Handroanthus impetiginosus OX=429701 GN=CDL12_05261 PE=3 SV=1	T	Signal transduction mechanisms	PTI1-like tyrosine-protein kinase At3g15890 [Sesamum indicum]
c80590.graph_c0	--	--	Cellular Component: integral component of membrane (GO:0016021);;	K20890|7.2e-60|oeu:111370894|K20890 xylan alpha-glucuronosyltransferase [EC:2.4.1.-] | (RefSeq) UDP-glucuronate:xylan alpha-glucuronosyltransferase 1-like	[R]	General function prediction only	Domain of unknown function;; Ankyrin repeats (3 copies);; Ankyrin repeats (many copies);; Ankyrin repeat;; Ankyrin repeats (many copies);; Ankyrin repeat	--	ANK_REP_REGION domain-containing protein OS=Handroanthus impetiginosus OX=429701 GN=CDL12_01787 PE=4 SV=1	L	Replication, recombination and repair	protein ACCELERATED CELL DEATH 6 isoform X1 [Sesamum indicum]
c50809.graph_c0	[C]	Energy production and conversion	Molecular Function: calcium ion binding (GO:0005509);; Molecular Function: oxidoreductase activity (GO:0016491);;	K17871|4.9e-41|sind:105178546|K17871 NADH:ubiquinone reductase (non-electrogenic) [EC:1.6.5.9] | (RefSeq) external alternative NAD(P)H-ubiquinone oxidoreductase B1, mitochondrial-like	[C]	Energy production and conversion	Pyridine nucleotide-disulphide oxidoreductase	External alternative NAD(P)H-ubiquinone oxidoreductase B1, mitochondrial OS=Solanum tuberosum OX=4113 GN=NDB1 PE=1 SV=1	NADH:ubiquinone reductase (non-electrogenic) OS=Striga asiatica OX=4170 GN=STAS_30779 PE=3 SV=1	C	Energy production and conversion	external alternative NAD(P)H-ubiquinone oxidoreductase B1, mitochondrial-like [Sesamum indicum]
c87621.graph_c0	--	--	Cellular Component: integral component of membrane (GO:0016021);; Molecular Function: oxidoreductase activity (GO:0016491);;	--	--	--	--	--	Uncharacterized protein OS=Nyssa sinensis OX=561372 GN=F0562_016285 PE=4 SV=1	--	--	--
c29251.graph_c0	[G]	Carbohydrate transport and metabolism	Molecular Function: hydrolase activity, hydrolyzing O-glycosyl compounds (GO:0004553);; Biological Process: carbohydrate metabolic process (GO:0005975);;	K05349|1.4e-35|gra:105783651|K05349 beta-glucosidase [EC:3.2.1.21] | (RefSeq) BG; lysosomal beta glucosidase	--	--	Glycosyl hydrolase family 3 N terminal domain	--	Beta-glucosidase 1 OS=Gossypium hirsutum OX=3635 GN=BG1A PE=2 SV=1	G	Carbohydrate transport and metabolism	b-1,4-glucanase [Gossypium laxum]
c79318.graph_c0	--	--	Molecular Function: ATP binding (GO:0005524);; Molecular Function: ATPase-coupled sulfate transmembrane transporter activity (GO:0015419);; Cellular Component: integral component of membrane (GO:0016021);; Molecular Function: ATPase activity (GO:0016887);;	K05681|3.0e-16|cre:CHLREDRAFT_143982|K05681 ATP-binding cassette, subfamily G (WHITE), member 2 | (RefSeq) predicted protein	[Q]	Secondary metabolites biosynthesis, transport and catabolism	ABC-2 type transporter	ABC transporter G family member 39 OS=Oryza sativa subsp. japonica OX=39947 GN=ABCG39 PE=3 SV=1	Pleiotropic drug resistance proteins (PDR1-15), ABC superfamily OS=Handroanthus impetiginosus OX=429701 GN=CDL12_23375 PE=3 SV=1	Q	Secondary metabolites biosynthesis, transport and catabolism	pleiotropic drug resistance protein 1-like isoform X1 [Olea europaea var. sylvestris]
c43326.graph_c1	--	--	Molecular Function: nucleic acid binding (GO:0003676);; Molecular Function: aspartic-type endopeptidase activity (GO:0004190);; Molecular Function: zinc ion binding (GO:0008270);;	K04125|7.1e-15|boe:106319842|K04125 gibberellin 2beta-dioxygenase [EC:1.14.11.13] | (RefSeq) gibberellin 2-beta-dioxygenase 7	[R]	General function prediction only	--	RNA-directed DNA polymerase homolog OS=Oenothera berteroana OX=3950 PE=4 SV=1	Uncharacterized protein OS=Arabis alpina OX=50452 GN=AALP_AA1G340100 PE=4 SV=1	I	Lipid transport and metabolism	PREDICTED: uncharacterized protein LOC109135022 [Beta vulgaris subsp. vulgaris]
c32503.graph_c1	--	--	--	K18195|3.2e-20|ghi:107950013|K18195 rhamnogalacturonan endolyase [EC:4.2.2.23] | (RefSeq) uncharacterized protein LOC107950013	[R]	General function prediction only	Reverse transcriptase (RNA-dependent DNA polymerase)	--	Transposable element protein OS=Prunus dulcis OX=3755 GN=Prudu_022962 PE=4 SV=1	O	Posttranslational modification, protein turnover, chaperones	PREDICTED: Retrovirus-related Pol poly from transposon, partial [Prunus dulcis]
c80253.graph_c0	--	--	Molecular Function: calmodulin-dependent protein kinase activity (GO:0004683);;	--	--	--	--	--	Calcium/calmodulin-dependent protein kinase OS=Handroanthus impetiginosus OX=429701 GN=CDL12_07828 PE=4 SV=1	--	--	uncharacterized protein LOC105174057 [Sesamum indicum]
c84071.graph_c1	--	--	Molecular Function: ATP binding (GO:0005524);; Molecular Function: kinase activity (GO:0016301);; Molecular Function: starch binding (GO:2001070);;	K15535|7.6e-06|oeu:111373025|K15535 phosphoglucan, water dikinase [EC:2.7.9.5] | (RefSeq) phosphoglucan, water dikinase, chloroplastic	--	--	--	--	Phosphoglucan, water dikinase, chloroplastic (Fragment) OS=Dorcoceras hygrometricum OX=472368 GN=F511_05156 PE=3 SV=1	--	--	phosphoglucan, water dikinase, chloroplastic, partial [Dorcoceras hygrometricum]
c76066.graph_c0	--	--	Molecular Function: protein serine/threonine phosphatase activity (GO:0004722);;	K17500|2.6e-25|bdi:100822279|K17500 integrin-linked kinase-associated serine/threonine phosphatase 2C [EC:3.1.3.16] | (RefSeq) probable protein phosphatase 2C 69 isoform X2	[T]	Signal transduction mechanisms	Protein phosphatase 2C	Probable protein phosphatase 2C 3 OS=Oryza sativa subsp. japonica OX=39947 GN=Os01g0513100 PE=2 SV=2	Putative Phosphatase 2C family protein OS=Davidia involucrata OX=16924 GN=Din_012952 PE=4 SV=1	T	Signal transduction mechanisms	probable protein phosphatase 2C 15 [Malus domestica]
c75026.graph_c0	--	--	Cellular Component: plasma membrane (GO:0005886);;	--	--	--	Cysteine-rich TM module stress tolerance	--	CYSTM domain-containing protein OS=Erythranthe guttata OX=4155 GN=MIMGU_mgv1a017484mg PE=4 SV=1	S	Function unknown	cysteine-rich and transmembrane domain-containing protein WIH2-like isoform X1 [Olea europaea var. sylvestris]
c75830.graph_c0	--	--	Biological Process: response to oomycetes (GO:0002239);; Cellular Component: cellular_component (GO:0005575);; Cellular Component: cell wall (GO:0005618);; Cellular Component: intracellular (GO:0005622);; Cellular Component: obsolete cell (GO:0005623);; Cellular Component: cytoplasm (GO:0005737);; Cellular Component: Golgi apparatus (GO:0005794);; Cellular Component: cytosol (GO:0005829);; Cellul…	K00020|1.9e-17|mtr:MTR_8g088900|K00020 3-hydroxyisobutyrate dehydrogenase [EC:1.1.1.31] | (RefSeq) 6-phosphogluconate dehydrogenase-like protein	--	--	Phosphate-induced protein 1 conserved region	Protein EXORDIUM-like 2 OS=Arabidopsis thaliana OX=3702 GN=EXL2 PE=2 SV=1	Uncharacterized protein OS=Handroanthus impetiginosus OX=429701 GN=CDL12_12649 PE=4 SV=1	L	Replication, recombination and repair	protein EXORDIUM-like 2 [Olea europaea var. sylvestris]
c37250.graph_c0	--	--	--	--	--	--	--	--	PREDICTED: Retrotransposon gag (Fragment) OS=Prunus dulcis OX=3755 GN=ALMOND_2B016754 PE=4 SV=1	--	--	hypothetical protein FNV43_RR26643 [Rhamnella rubrinervis]
c52958.graph_c0	--	--	Molecular Function: nucleic acid binding (GO:0003676);; Biological Process: DNA integration (GO:0015074);; Molecular Function: hydrolase activity (GO:0016787);;	K23288|3.1e-30|gra:105761952|K23288 syndetin | (RefSeq) uncharacterized LOC105761952	[R]	General function prediction only	Reverse transcriptase (RNA-dependent DNA polymerase)	Uncharacterized mitochondrial protein AtMg00820 OS=Arabidopsis thaliana OX=3702 GN=AtMg00820 PE=4 SV=1	Retrovirus-related Pol polyprotein from transposon TNT 1-94 OS=Apostasia shenzhenica OX=1088818 GN=AXF42_Ash004935 PE=4 SV=1	L	Replication, recombination and repair	Retrovirus-related Pol polyprotein from transposon TNT 1-94 [Apostasia shenzhenica]
c70658.graph_c0	[M]	Cell wall/membrane/envelope biogenesis	Molecular Function: transmembrane receptor protein serine/threonine kinase activity (GO:0004675);; Molecular Function: ATP binding (GO:0005524);; Cellular Component: plasma membrane (GO:0005886);; Biological Process: protein phosphorylation (GO:0006468);; Cellular Component: integral component of membrane (GO:0016021);;	K13430|3.2e-88|nau:109243754|K13430 serine/threonine-protein kinase PBS1 [EC:2.7.11.1] | (RefSeq) serine/threonine-protein kinase PBS1	[T]	Signal transduction mechanisms	Protein tyrosine and serine/threonine kinase;; Protein kinase domain;; Phosphotransferase enzyme family	Receptor-like serine/threonine-protein kinase ALE2 OS=Arabidopsis thaliana OX=3702 GN=ALE2 PE=1 SV=1	receptor-like serine/threonine-protein kinase ALE2 isoform X1 OS=Nicotiana tabacum OX=4097 GN=LOC107806857 PE=4 SV=1	T	Signal transduction mechanisms	receptor-like serine/threonine-protein kinase ALE2 [Olea europaea var. sylvestris]
c72268.graph_c0	--	--	--	--	--	--	--	--	Retrovirus-related Pol polyprotein LINE-1 OS=Zea mays OX=4577 GN=ZEAMMB73_Zm00001d033249 PE=4 SV=1	S	Function unknown	Retrovirus-related Pol polyprotein LINE-1 [Zea mays]
c71079.graph_c0	[C]	Energy production and conversion	Molecular Function: inorganic diphosphatase activity (GO:0004427);; Molecular Function: pyrophosphate hydrolysis-driven proton transmembrane transporter activity (GO:0009678);; Cellular Component: integral component of membrane (GO:0016021);;	K23025|1.6e-76|nau:109241675|K23025 H+-translocating diphosphatase [EC:7.1.3.1] | (RefSeq) pyrophosphate-energized vacuolar membrane proton pump	--	--	Inorganic H+ pyrophosphatase	Pyrophosphate-energized vacuolar membrane proton pump OS=Vigna radiata var. radiata OX=3916 PE=1 SV=4	H(+)-exporting diphosphatase OS=Camellia sinensis var. sinensis OX=542762 GN=TEA_013542 PE=3 SV=1	C	Energy production and conversion	pyrophosphate-energized vacuolar membrane proton pump-like [Camellia sinensis]
c62987.graph_c0	--	--	Cellular Component: nucleus (GO:0005634);; Biological Process: regulation of transcription, DNA-templated (GO:0006355);; Molecular Function: zinc ion binding (GO:0008270);;	K17604|5.6e-54|lang:109334042|K17604 zinc finger SWIM domain-containing protein 3 | (RefSeq) protein FAR1-RELATED SEQUENCE 4-like	--	--	MULE transposase domain;; Transposase, Mutator family	Protein FAR-RED IMPAIRED RESPONSE 1 OS=Arabidopsis thaliana OX=3702 GN=FAR1 PE=1 SV=1	Protein FAR1-RELATED SEQUENCE OS=Cuscuta campestris OX=132261 GN=CCAM_LOCUS29313 PE=3 SV=1	S	Function unknown	protein FAR1-RELATED SEQUENCE 5-like [Olea europaea var. sylvestris]
c75516.graph_c0	--	--	Molecular Function: oxidoreductase activity, acting on single donors with incorporation of molecular oxygen, incorporation of two atoms of oxygen (GO:0016702);; Biological Process: oxylipin biosynthetic process (GO:0031408);; Molecular Function: metal ion binding (GO:0046872);;	K00454|0.0e+00|oeu:111369299|K00454 lipoxygenase [EC:1.13.11.12] | (RefSeq) lipoxygenase 6, chloroplastic-like	--	--	Lipoxygenase;; Lipoxygenase	Lipoxygenase 6, chloroplastic OS=Arabidopsis thaliana OX=3702 GN=LOX6 PE=2 SV=1	Lipoxygenase OS=Handroanthus impetiginosus OX=429701 GN=CDL12_01131 PE=3 SV=1	E	Amino acid transport and metabolism	lipoxygenase 6, chloroplastic-like [Olea europaea var. sylvestris]
c29077.graph_c1	--	--	Molecular Function: calcium ion binding (GO:0005509);; Cellular Component: photosystem II oxygen evolving complex (GO:0009654);; Biological Process: photosynthesis (GO:0015979);; Cellular Component: extrinsic component of membrane (GO:0019898);;	K02717|7.8e-84|oeu:111407858|K02717 photosystem II oxygen-evolving enhancer protein 2 | (RefSeq) oxygen-evolving enhancer protein 2, chloroplastic-like	--	--	PsbP	Oxygen-evolving enhancer protein 2-1, chloroplastic OS=Nicotiana tabacum OX=4097 GN=PSBP1 PE=3 SV=2	PsbP domain-containing protein OS=Lotus japonicus OX=34305 PE=2 SV=1	S	Function unknown	oxygen-evolving enhancer protein 2, chloroplastic-like [Olea europaea var. sylvestris]
c81867.graph_c0	[DZ]	--	Molecular Function: metal ion binding (GO:0046872);;	K10615|4.5e-46|ppp:112282946|K10615 E3 ubiquitin-protein ligase HERC4 [EC:2.3.2.26] | (RefSeq) probable E3 ubiquitin-protein ligase HERC4 isoform X1	--	--	Regulator of chromosome condensation (RCC1) repeat;; Regulator of chromosome condensation (RCC1) repeat;; Transcription factor regulating root and shoot growth via Pin3;; FYVE zinc finger;; Transcription factor BRX N-terminal domain	PH, RCC1 and FYVE domains-containing protein 1 OS=Arabidopsis thaliana OX=3702 GN=PRAF1 PE=1 SV=1	Uncharacterized protein OS=Handroanthus impetiginosus OX=429701 GN=CDL12_27339 PE=4 SV=1	T	Signal transduction mechanisms	PH, RCC1 and FYVE domains-containing protein 1-like isoform X2 [Olea europaea var. sylvestris]
c38940.graph_c0	--	--	Biological Process: auxin-activated signaling pathway (GO:0009734);; Molecular Function: auxin efflux transmembrane transporter activity (GO:0010329);; Cellular Component: integral component of membrane (GO:0016021);;	K13947|1.1e-27|oeu:111374640|K13947 auxin efflux carrier family protein | (RefSeq) auxin efflux carrier component 2-like	--	--	--	Auxin efflux carrier component 2 OS=Arabidopsis thaliana OX=3702 GN=PIN2 PE=1 SV=2	Auxin efflux carrier component OS=Parasponia andersonii OX=3476 GN=PanPIN3 PE=3 SV=1	P	Inorganic ion transport and metabolism	Auxin efflux carrier [Parasponia andersonii]
c51640.graph_c1	--	--	Molecular Function: GTPase activity (GO:0003924);; Molecular Function: GTP binding (GO:0005525);; Cellular Component: nucleus (GO:0005634);; Biological Process: G protein-coupled receptor signaling pathway (GO:0007186);; Molecular Function: G-protein beta/gamma-subunit complex binding (GO:0031683);; Biological Process: defense response to bacterium (GO:0042742);;	--	[DT]	--	--	Extra-large guanine nucleotide-binding protein 1 OS=Arabidopsis thaliana OX=3702 GN=XLG1 PE=1 SV=2	Uncharacterized protein OS=Coffea canephora OX=49390 GN=GSCOC_T00014352001 PE=4 SV=1	--	--	extra-large guanine nucleotide-binding protein 1-like [Olea europaea var. sylvestris]
c100812.graph_c0	--	--	Cellular Component: retrotransposon nucleocapsid (GO:0000943);; Molecular Function: molecular_function (GO:0003674);; Molecular Function: nucleic acid binding (GO:0003676);; Molecular Function: RNA binding (GO:0003723);; Molecular Function: catalytic activity (GO:0003824);; Molecular Function: DNA-directed DNA polymerase activity (GO:0003887);; Molecular Function: RNA-directed DNA polymerase acti…	K13116|1.2e-09|pda:103723897|K13116 ATP-dependent RNA helicase DDX41 [EC:3.6.4.13] | (RefSeq) DEAD-box ATP-dependent RNA helicase 35-like	--	--	--	--	Retrovirus-related Pol polyprotein from transposon 17.6 OS=Vitis vinifera OX=29760 GN=pol_2207 PE=4 SV=1	Q	Secondary metabolites biosynthesis, transport and catabolism	uncharacterized protein LOC111370379 [Olea europaea var. sylvestris]
c66080.graph_c0	--	--	Molecular Function: DNA binding (GO:0003677);; Cellular Component: nucleus (GO:0005634);; Biological Process: regulation of transcription, DNA-templated (GO:0006355);;	--	--	--	--	Dof zinc finger protein DOF1.8 OS=Arabidopsis thaliana OX=3702 GN=DOF1.8 PE=2 SV=1	Putative dof zinc finger protein DOF4.6-like isoform X1 (Fragment) OS=Davidia involucrata OX=16924 GN=Din_031321 PE=4 SV=1	B	Chromatin structure and dynamics	dof zinc finger protein DOF4.6-like [Olea europaea var. sylvestris]
c81183.graph_c0	--	--	Molecular Function: protein serine/threonine kinase activity (GO:0004674);; Molecular Function: ATP binding (GO:0005524);;	K00924|6.0e-24|boe:106307512|K00924 kinase [EC:2.7.1.-] | (RefSeq) probable receptor-like protein kinase At3g55450 isoform X1	[T]	Signal transduction mechanisms	--	Probable serine/threonine-protein kinase PBL17 OS=Arabidopsis thaliana OX=3702 GN=PBL17 PE=1 SV=1	Protein kinase domain-containing protein OS=Nyssa sinensis OX=561372 GN=F0562_009174 PE=3 SV=1	T	Signal transduction mechanisms	probable serine/threonine-protein kinase PBL17 isoform X3 [Olea europaea var. sylvestris]
c63907.graph_c0	[G]	Carbohydrate transport and metabolism	Molecular Function: monooxygenase activity (GO:0004497);; Cellular Component: chloroplast (GO:0009507);; Biological Process: photorespiration (GO:0009853);; Biological Process: carbon fixation (GO:0015977);; Biological Process: photosynthesis (GO:0015979);; Molecular Function: ribulose-bisphosphate carboxylase activity (GO:0016984);;	K01602|1.3e-101|ath:AT1G67090|K01602 ribulose-bisphosphate carboxylase small chain [EC:4.1.1.39] | (RefSeq) RBCS1A; ribulose bisphosphate carboxylase small chain 1A	--	--	Ribulose bisphosphate carboxylase, small chain;; Ribulose-1,5-bisphosphate carboxylase small subunit	Ribulose bisphosphate carboxylase small chain 1A, chloroplastic OS=Arabidopsis thaliana OX=3702 GN=RBCS-1A PE=1 SV=2	Ribulose bisphosphate carboxylase small chain OS=Arabidopsis thaliana OX=3702 GN=AXX17_At1g60950 PE=3 SV=1	E	Amino acid transport and metabolism	ribulose bisphosphate carboxylase small chain 1A [Arabidopsis thaliana]
c51455.graph_c1	[G]	Carbohydrate transport and metabolism	Molecular Function: hydrolase activity, hydrolyzing O-glycosyl compounds (GO:0004553);; Biological Process: xylan catabolic process (GO:0045493);;	--	--	--	--	Endo-1,4-beta-xylanase 1 OS=Arabidopsis thaliana OX=3702 GN=XYN1 PE=1 SV=1	endo-1,4-beta-xylanase A-like OS=Nicotiana tabacum OX=4097 GN=LOC107804512 PE=3 SV=1	G	Carbohydrate transport and metabolism	uncharacterized protein LOC111401132 isoform X1 [Olea europaea var. sylvestris]
c80778.graph_c0	[J]	Translation, ribosomal structure and biogenesis	Cellular Component: nuclear exosome (RNase complex) (GO:0000176);; Cellular Component: cytoplasmic exosome (RNase complex) (GO:0000177);; Cellular Component: exosome (RNase complex) (GO:0000178);; Biological Process: nuclear-transcribed mRNA catabolic process, exonucleolytic (GO:0000291);; Biological Process: nuclear-transcribed mRNA catabolic process (GO:0000956);; Molecular Function: molecular_…	K12587|4.8e-124|sind:105170281|K12587 exosome complex component MTR3 | (RefSeq) exosome complex component RRP41-like	--	--	3' exoribonuclease family, domain 1;; 3' exoribonuclease family, domain 2	Exosome complex component RRP41-like OS=Arabidopsis thaliana OX=3702 GN=RRP41L PE=2 SV=1	Putative exosome complex component MTR3 isoform X1 OS=Davidia involucrata OX=16924 GN=Din_000421 PE=4 SV=1	J	Translation, ribosomal structure and biogenesis	exosome complex component RRP41-like [Sesamum indicum]
c48914.graph_c0	--	--	Cellular Component: Golgi membrane (GO:0000139);; Biological Process: pectin biosynthetic process (GO:0045489);; Molecular Function: polygalacturonate 4-alpha-galacturonosyltransferase activity (GO:0047262);; Biological Process: cell wall organization (GO:0071555);;	K13648|6.8e-31|mus:103973355|K13648 alpha-1,4-galacturonosyltransferase [EC:2.4.1.43] | (RefSeq) polygalacturonate 4-alpha-galacturonosyltransferase-like	--	--	Glycosyl transferase family 8	Polygalacturonate 4-alpha-galacturonosyltransferase OS=Arabidopsis thaliana OX=3702 GN=GAUT1 PE=1 SV=1	Hexosyltransferase OS=Zea mays OX=4577 GN=100192958 PE=3 SV=1	G	Carbohydrate transport and metabolism	Polygalacturonate 4-alpha-galacturonosyltransferase [Zea mays]
c69376.graph_c1	--	--	Cellular Component: cellular_component (GO:0005575);; Cellular Component: extracellular region (GO:0005576);; Cellular Component: intracellular (GO:0005622);; Cellular Component: obsolete cell (GO:0005623);; Cellular Component: cytoplasm (GO:0005737);; Cellular Component: vacuole (GO:0005773);; Cellular Component: plasma membrane (GO:0005886);; Molecular Function: electron transfer activity (GO:0…	--	--	--	Plastocyanin-like domain	--	Early nodulin-like protein 1 OS=Morella rubra OX=262757 GN=CJ030_MR2G001470 PE=4 SV=1	S	Function unknown	mavicyanin-like [Olea europaea var. sylvestris]
c56255.graph_c1	--	--	Cellular Component: photosystem I (GO:0009522);; Cellular Component: photosystem II (GO:0009523);; Cellular Component: chloroplast thylakoid membrane (GO:0009535);; Biological Process: photosynthesis, light harvesting (GO:0009765);; Cellular Component: integral component of membrane (GO:0016021);; Molecular Function: chlorophyll binding (GO:0016168);; Biological Process: protein-chromophore linka…	K08917|5.2e-59|oeu:111394689|K08917 light-harvesting complex II chlorophyll a/b binding protein 6 | (RefSeq) chlorophyll a-b binding protein CP24 10A, chloroplastic-like	--	--	Chlorophyll A-B binding protein	Chlorophyll a-b binding protein CP24 10A, chloroplastic OS=Solanum lycopersicum OX=4081 GN=CAP10A PE=3 SV=1	Chlorophyll a-b binding protein, chloroplastic OS=Eucalyptus grandis OX=71139 GN=EUGRSUZ_I02677 PE=3 SV=1	C	Energy production and conversion	chlorophyll a-b binding protein CP24 10A chloroplastic [Tripterygium wilfordii]
c80178.graph_c0	--	--	Cellular Component: integral component of membrane (GO:0016021);;	--	--	--	--	--	Hydroxyproline-rich glycoprotein family protein OS=Dorcoceras hygrometricum OX=472368 GN=F511_09575 PE=4 SV=1	S	Function unknown	uncharacterized protein LOC111390630 [Olea europaea var. sylvestris]
c92267.graph_c0	--	--	Molecular Function: nucleic acid binding (GO:0003676);; Biological Process: DNA integration (GO:0015074);;	--	--	--	--	--	Retrotransposable element Tf2 OS=Cajanus cajan OX=3821 GN=KK1_033252 PE=4 SV=1	I	Lipid transport and metabolism	Retrotransposable element Tf2 [Cajanus cajan]
c77009.graph_c0	[S]	Function unknown	Cellular Component: integral component of membrane (GO:0016021);; Molecular Function: isomerase activity (GO:0016853);;	K15744|3.9e-182|oeu:111376575|K15744 zeta-carotene isomerase [EC:5.2.1.12] | (RefSeq) 15-cis-zeta-carotene isomerase, chloroplastic-like	--	--	NnrU protein	15-cis-zeta-carotene isomerase, chloroplastic OS=Arabidopsis thaliana OX=3702 GN=Z-ISO PE=1 SV=1	15-cis-zeta-carotene isomerase OS=Osmanthus fragrans OX=93977 GN=Z-ISO2 PE=2 SV=1	S	Function unknown	15-cis-zeta-carotene isomerase [Osmanthus fragrans]
c41060.graph_c0	--	--	Molecular Function: nucleic acid binding (GO:0003676);; Biological Process: DNA integration (GO:0015074);;	K03515|1.6e-17|ghi:107894697|K03515 DNA repair protein REV1 [EC:2.7.7.-] | (RefSeq) uncharacterized protein LOC107894697	[R]	General function prediction only	--	--	Retrovirus-related Pol polyprotein from transposon TNT 1-94 OS=Vitis vinifera OX=29760 GN=POLX_1069 PE=4 SV=1	L	Replication, recombination and repair	Retrovirus-related Pol polyprotein from transposon TNT 1-94 [Vitis vinifera]
c82119.graph_c0	--	--	--	K12896|5.4e-73|oeu:111382067|K12896 splicing factor, arginine/serine-rich 7 | (RefSeq) serine/arginine-rich splicing factor RS2Z33-like	--	--	--	--	Uncharacterized protein OS=Davidia involucrata OX=16924 GN=Din_036075 PE=4 SV=1	--	--	serine/arginine-rich splicing factor RS2Z33-like [Olea europaea var. sylvestris]
c77204.graph_c0	--	--	Biological Process: double-strand break repair via homologous recombination (GO:0000724);; Biological Process: recombinational repair (GO:0000725);; Molecular Function: molecular_function (GO:0003674);; Molecular Function: nucleic acid binding (GO:0003676);; Molecular Function: DNA binding (GO:0003677);; Molecular Function: DNA helicase activity (GO:0003678);; Molecular Function: catalytic activi…	K14564|1.6e-08|dcr:108225321|K14564 nucleolar protein 56 | (RefSeq) uncharacterized protein LOC108225321	--	--	Protein of unknown function (DUF295);; F-box domain;; F-box-like	F-box protein SKIP23 OS=Arabidopsis thaliana OX=3702 GN=SKIP23 PE=1 SV=1	F-box domain-containing protein OS=Striga asiatica OX=4170 GN=STAS_19142 PE=4 SV=1	S	Function unknown	F-box protein SKIP23-like [Sesamum indicum]
c63972.graph_c0	[J]	Translation, ribosomal structure and biogenesis	Molecular Function: structural constituent of ribosome (GO:0003735);; Cellular Component: ribosome (GO:0005840);; Biological Process: translation (GO:0006412);;	K02926|1.1e-137|oeu:111369697|K02926 large subunit ribosomal protein L4 | (RefSeq) 50S ribosomal protein L4, chloroplastic isoform X1	[J]	Translation, ribosomal structure and biogenesis	Ribosomal protein L4/L1 family	50S ribosomal protein L4, chloroplastic OS=Nicotiana tabacum OX=4097 GN=RPL4 PE=2 SV=1	50S ribosomal protein L4 OS=Striga asiatica OX=4170 GN=STAS_08058 PE=3 SV=1	J	Translation, ribosomal structure and biogenesis	50S ribosomal protein L4, chloroplastic isoform X1 [Olea europaea var. sylvestris]
c56854.graph_c1	--	--	Cellular Component: nucleus (GO:0005634);; Biological Process: regulation of transcription, DNA-templated (GO:0006355);; Biological Process: auxin-activated signaling pathway (GO:0009734);;	K14484|3.3e-07|sind:105171635|K14484 auxin-responsive protein IAA | (RefSeq) auxin-induced protein 22D	--	--	--	Hypersensitive-induced response protein 1 OS=Arabidopsis thaliana OX=3702 GN=HIR1 PE=1 SV=1	Auxin-responsive protein OS=Antirrhinum majus OX=4151 PE=3 SV=1	--	--	auxin-induced protein 22D [Sesamum indicum]
c100512.graph_c0	--	--	--	--	--	--	--	--	Uncharacterized protein OS=Zea mays OX=4577 GN=100276051 PE=2 SV=1	--	--	uncharacterized protein LOC100276051 [Zea mays]
c96779.graph_c0	--	--	Molecular Function: nucleic acid binding (GO:0003676);; Biological Process: DNA integration (GO:0015074);;	--	--	--	--	--	Integrase catalytic domain-containing protein (Fragment) OS=Trifolium medium OX=97028 GN=A2U01_0001990 PE=4 SV=1	--	--	Retrovirus-related Pol polyprotein from transposon TNT 1-94 [Vitis vinifera]
c83761.graph_c1	--	--	Molecular Function: GTPase activity (GO:0003924);; Molecular Function: GTP binding (GO:0005525);; Cellular Component: cytoplasm (GO:0005737);; Cellular Component: endoplasmic reticulum (GO:0005783);; Cellular Component: endoplasmic reticulum membrane (GO:0005789);; Biological Process: endoplasmic reticulum organization (GO:0007029);; Cellular Component: integral component of membrane (GO:0016021)…	K22698|4.8e-109|oeu:111369561|K22698 protein SEY1 [EC:3.6.5.-] | (RefSeq) protein ROOT HAIR DEFECTIVE 3-like	[R]	General function prediction only	Root hair defective 3 GTP-binding protein (RHD3)	Protein ROOT HAIR DEFECTIVE 3 homolog 1 OS=Arabidopsis thaliana OX=3702 GN=At1g72960 PE=2 SV=2	Protein ROOT HAIR DEFECTIVE 3 homolog OS=Erythranthe guttata OX=4155 GN=MIMGU_mgv1a001459mg PE=3 SV=1	S	Function unknown	protein ROOT HAIR DEFECTIVE 3-like [Olea europaea var. sylvestris]
c42742.graph_c0	--	--	Molecular Function: protein serine/threonine kinase activity (GO:0004674);; Molecular Function: ATP binding (GO:0005524);; Biological Process: peptidyl-serine phosphorylation (GO:0018105);; Biological Process: peptidyl-threonine phosphorylation (GO:0018107);;	--	--	--	--	--	Protein kinase domain-containing protein OS=Erythranthe guttata OX=4155 GN=MIMGU_mgv1a000525mg PE=4 SV=1	T	Signal transduction mechanisms	PREDICTED: uncharacterized protein LOC105973480 [Erythranthe guttata]
c49618.graph_c0	--	--	--	K12447|5.6e-22|boe:106336398|K12447 UDP-sugar pyrophosphorylase [EC:2.7.7.64] | (RefSeq) uncharacterized protein LOC106336398	[R]	General function prediction only	--	--	uncharacterized protein LOC104604981 OS=Nelumbo nucifera OX=4432 GN=LOC104604981 PE=4 SV=1	L	Replication, recombination and repair	uncharacterized protein LOC110011709 [Sesamum indicum]
c74778.graph_c0	[F]	Nucleotide transport and metabolism	Cellular Component: integral component of membrane (GO:0016021);; Molecular Function: transmembrane transporter activity (GO:0022857);;	K14611|4.6e-107|nau:109231653|K14611 solute carrier family 23 (nucleobase transporter), member 1 | (RefSeq) nucleobase-ascorbate transporter 6	[F]	Nucleotide transport and metabolism	Permease family;; Permease family	Putative nucleobase-ascorbate transporter 10 OS=Arabidopsis thaliana OX=3702 GN=NAT10 PE=3 SV=2	Uncharacterized protein OS=Erythranthe guttata OX=4155 GN=MIMGU_mgv1a024802mg PE=4 SV=1	F	Nucleotide transport and metabolism	hypothetical protein MIMGU_mgv1a024802mg [Erythranthe guttata]
c71876.graph_c0	[H]	Coenzyme transport and metabolism	Molecular Function: O-methyltransferase activity (GO:0008171);; Biological Process: methylation (GO:0032259);; Molecular Function: protein dimerization activity (GO:0046983);;	K16040|3.6e-122|oeu:111392924|K16040 trans-resveratrol di-O-methyltransferase [EC:2.1.1.240] | (RefSeq) trans-resveratrol di-O-methyltransferase-like	[R]	General function prediction only	O-methyltransferase domain;; Dimerisation domain	Trans-resveratrol di-O-methyltransferase OS=Vitis vinifera OX=29760 GN=ROMT PE=1 SV=2	Trans-resveratrol di-O-methyltransferase OS=Vitis vinifera OX=29760 GN=ROMT_4 PE=3 SV=1	J	Translation, ribosomal structure and biogenesis	trans-resveratrol di-O-methyltransferase-like [Olea europaea var. sylvestris]
c76331.graph_c0	--	--	--	--	--	--	--	--	Uncharacterized protein OS=Davidia involucrata OX=16924 GN=Din_038846 PE=4 SV=1	--	--	uncharacterized protein LOC111377699 [Olea europaea var. sylvestris]
c60273.graph_c0	--	--	Molecular Function: hydroxymethylglutaryl-CoA reductase (NADPH) activity (GO:0004420);; Cellular Component: endoplasmic reticulum membrane (GO:0005789);; Biological Process: isoprenoid biosynthetic process (GO:0008299);; Biological Process: coenzyme A metabolic process (GO:0015936);; Cellular Component: integral component of membrane (GO:0016021);;	K00021|1.6e-99|oeu:111376622|K00021 hydroxymethylglutaryl-CoA reductase (NADPH) [EC:1.1.1.34] | (RefSeq) 3-hydroxy-3-methylglutaryl-coenzyme A reductase 1-like	[I]	Lipid transport and metabolism	--	3-hydroxy-3-methylglutaryl-coenzyme A reductase 1 OS=Hevea brasiliensis OX=3981 GN=HMGR1 PE=2 SV=1	3-hydroxy-3-methylglutaryl coenzyme A reductase OS=Olea europaea OX=4146 GN=HMGR1 PE=2 SV=1	I	Lipid transport and metabolism	3-hydroxy-3-methylglutaryl-coenzyme A reductase 1-like [Olea europaea var. sylvestris]
c68231.graph_c0	--	--	Molecular Function: molecular_function (GO:0003674);; Molecular Function: catalytic activity (GO:0003824);; Molecular Function: acetyl-CoA C-acyltransferase activity (GO:0003988);; Cellular Component: cellular_component (GO:0005575);; Cellular Component: intracellular (GO:0005622);; Cellular Component: obsolete cell (GO:0005623);; Cellular Component: nucleus (GO:0005634);; Cellular Component: nuc…	K07513|1.5e-08|ppp:112287303|K07513 acetyl-CoA acyltransferase 1 [EC:2.3.1.16] | (RefSeq) 3-ketoacyl-CoA thiolase 2, peroxisomal-like	--	--	--	--	Uncharacterized protein OS=Brassica campestris OX=3711 GN=BRAA03T11118Z PE=3 SV=1	I	Lipid transport and metabolism	hypothetical protein F2Q68_00027874 [Brassica cretica]
c81506.graph_c0	--	--	Molecular Function: zinc ion binding (GO:0008270);;	K06180|1.2e-111|sind:105165964|K06180 23S rRNA pseudouridine1911/1915/1917 synthase [EC:5.4.99.23] | (RefSeq) pentatricopeptide repeat-containing protein At1g20230 isoform X1	[R]	General function prediction only	PPR repeat;; PPR repeat family;; PPR repeat;; Pentatricopeptide repeat domain;; DYW family of nucleic acid deaminases;; Pentacotripeptide-repeat region of PRORP;; Tetratricopeptide repeat;; Tetratricopeptide repeat	Pentatricopeptide repeat-containing protein At3g57430, chloroplastic OS=Arabidopsis thaliana OX=3702 GN=PCMP-H81 PE=2 SV=2	DYW_deaminase domain-containing protein OS=Handroanthus impetiginosus OX=429701 GN=CDL12_05778 PE=3 SV=1	S	Function unknown	pentatricopeptide repeat-containing protein At1g20230-like [Olea europaea var. sylvestris]
c52215.graph_c0	--	--	Cellular Component: extracellular region (GO:0005576);; Biological Process: double fertilization forming a zygote and endosperm (GO:0009567);; Cellular Component: vesicle (GO:0031982);; Biological Process: regulation of double fertilization forming a zygote and endosperm (GO:0080155);; Biological Process: regulation of protein localization to cell surface (GO:2000008);;	--	--	--	Prolamin-like	--	egg cell-secreted protein 1.4-like OS=Nicotiana tabacum OX=4097 GN=LOC107778412 PE=4 SV=1	--	--	uncharacterized protein LOC111389766 [Olea europaea var. sylvestris]
c58377.graph_c0	--	--	Cellular Component: integral component of membrane (GO:0016021);;	K13466|2.7e-14|pmum:103333777|K13466 EIX receptor 1/2 | (RefSeq) LOW QUALITY PROTEIN: probable LRR receptor-like serine/threonine-protein kinase At4g36180	--	--	--	--	LRR domain containing protein OS=Trema orientale OX=63057 GN=TorRG33x02_073030 PE=4 SV=1	T	Signal transduction mechanisms	brassinosteroid LRR receptor kinase-like, partial [Olea europaea var. sylvestris]
c62392.graph_c0	--	--	Molecular Function: DNA binding (GO:0003677);; Biological Process: regulation of transcription by RNA polymerase II (GO:0006357);; Molecular Function: protein dimerization activity (GO:0046983);;	--	--	--	Helix-loop-helix DNA-binding domain	Transcription factor bHLH118 OS=Arabidopsis thaliana OX=3702 GN=BHLH118 PE=2 SV=1	BHLH domain-containing protein OS=Nyssa sinensis OX=561372 GN=F0562_031319 PE=4 SV=1	K	Transcription	transcription factor bHLH36-like isoform X1 [Olea europaea var. sylvestris]
c37549.graph_c0	[T]	Signal transduction mechanisms	Molecular Function: phosphorelay sensor kinase activity (GO:0000155);;	K14489|3.3e-18|zma:732835|K14489 arabidopsis histidine kinase 2/3/4 (cytokinin receptor) [EC:2.7.13.3] | (RefSeq) HK1b2; histidine kinase	[T]	Signal transduction mechanisms	Histidine kinase-, DNA gyrase B-, and HSP90-like ATPase;; Response regulator receiver domain	Histidine kinase 5 OS=Arabidopsis thaliana OX=3702 GN=AHK5 PE=1 SV=1	Uncharacterized protein OS=Nyssa sinensis OX=561372 GN=F0562_012104 PE=4 SV=1	T	Signal transduction mechanisms	histidine kinase 5-like [Olea europaea var. sylvestris]
c74159.graph_c0	[O]	Posttranslational modification, protein turnover, chaperones	Molecular Function: transferase activity (GO:0016740);;	K22077|2.8e-137|oeu:111380891|K22077 ganglioside-induced differentiation-associated protein 1 | (RefSeq) glutathione S-transferase TCHQD	[S]	Function unknown	Glutathione S-transferase, N-terminal domain;; Glutathione S-transferase, N-terminal domain;; Glutathione S-transferase, C-terminal domain;; Glutathione S-transferase, N-terminal domain;; Glutathione S-transferase, C-terminal domain;; Glutathione S-transferase, C-terminal domain	Glutathione S-transferase TCHQD OS=Arabidopsis thaliana OX=3702 GN=TCHQD PE=2 SV=1	Uncharacterized protein OS=Handroanthus impetiginosus OX=429701 GN=CDL12_05269 PE=4 SV=1	O	Posttranslational modification, protein turnover, chaperones	glutathione S-transferase TCHQD [Olea europaea var. sylvestris]
c65318.graph_c0	--	--	--	K03878|3.2e-06|peq:110019532|K03878 NADH-ubiquinone oxidoreductase chain 1 [EC:7.1.1.2] | (RefSeq) uncharacterized protein LOC110019532	--	--	--	--	Uncharacterized protein OS=Gossypium raimondii OX=29730 GN=B456_001G161100 PE=4 SV=1	--	--	hypothetical protein B456_001G161100 [Gossypium raimondii]
c83960.graph_c0	[E]	Amino acid transport and metabolism	Molecular Function: hydrolase activity, acting on carbon-nitrogen (but not peptide) bonds, in linear amidines (GO:0016813);;	K15198|4.5e-257|oeu:111402454|K15198 transcription factor TFIIIB component B'' | (RefSeq) uncharacterized protein LOC111402454 isoform X1	--	--	Myb DNA-binding like;; Myb-like DNA-binding domain;; Peptidase family M20/M25/M40;; Peptidase family M28;; Peptidase dimerisation domain	Allantoate deiminase 2 OS=Glycine max OX=3847 GN=AAH2 PE=1 SV=1	M20_dimer domain-containing protein OS=Solanum lycopersicum OX=4081 GN=101266592 PE=4 SV=1	E	Amino acid transport and metabolism	uncharacterized protein LOC111402454 isoform X2 [Olea europaea var. sylvestris]
c58297.graph_c0	--	--	Molecular Function: nucleic acid binding (GO:0003676);; Molecular Function: RNA-directed DNA polymerase activity (GO:0003964);; Molecular Function: zinc ion binding (GO:0008270);; Biological Process: DNA integration (GO:0015074);;	--	--	--	gag-polypeptide of LTR copia-type	--	Putative RNA-directed DNA polymerase OS=Medicago truncatula OX=3880 GN=MtrunA17_Chr8g0373071 PE=4 SV=1	J	Translation, ribosomal structure and biogenesis	uncharacterized protein LOC111393140 [Olea europaea var. sylvestris]
c82828.graph_c1	--	--	Molecular Function: microtubule motor activity (GO:0003777);; Molecular Function: ATP binding (GO:0005524);; Cellular Component: kinesin complex (GO:0005871);; Cellular Component: microtubule (GO:0005874);; Biological Process: microtubule-based movement (GO:0007018);; Molecular Function: microtubule binding (GO:0008017);; Molecular Function: ATP-dependent microtubule motor activity, plus-end-dire…	K10398|1.8e-306|oeu:111404047|K10398 kinesin family member 11 | (RefSeq) kinesin-like protein KIN-5C	[Z]	Cytoskeleton	Kinesin motor domain;; Microtubule binding	Kinesin-like protein KIN-5C OS=Nicotiana tabacum OX=4097 GN=KIN5C PE=1 SV=1	Kinesin motor domain-containing protein OS=Erythranthe guttata OX=4155 GN=MIMGU_mgv1a000707mg PE=3 SV=1	Z	Cytoskeleton	kinesin-like protein KIN-5C [Olea europaea var. sylvestris]
c78860.graph_c0	--	--	Cellular Component: condensed chromosome outer kinetochore (GO:0000940);; Cellular Component: spindle microtubule (GO:0005876);; Biological Process: chromosome segregation (GO:0007059);; Molecular Function: microtubule binding (GO:0008017);; Biological Process: cell division (GO:0051301);;	--	--	--	Spindle and kinetochore-associated protein 2	--	Protein FAM33A OS=Striga asiatica OX=4170 GN=STAS_16365 PE=3 SV=1	S	Function unknown	uncharacterized protein LOC111399612 [Olea europaea var. sylvestris]
c78607.graph_c0	--	--	--	--	--	--	--	--	Uncharacterized protein (Fragment) OS=Davidia involucrata OX=16924 GN=Din_034168 PE=4 SV=1	--	--	uncharacterized protein LOC111391988 [Olea europaea var. sylvestris]
c56759.graph_c0	--	--	Molecular Function: protein serine/threonine kinase activity (GO:0004674);; Molecular Function: ATP binding (GO:0005524);; Molecular Function: protein-containing complex binding (GO:0044877);;	K07203|1.5e-19|oeu:111410685|K07203 serine/threonine-protein kinase mTOR [EC:2.7.11.1] | (RefSeq) LOW QUALITY PROTEIN: serine/threonine-protein kinase TOR-like	[L]	Replication, recombination and repair	--	Serine/threonine-protein kinase TOR OS=Oryza sativa subsp. japonica OX=39947 GN=TOR PE=1 SV=3	Serine/threonine-protein kinase TOR OS=Trema orientale OX=63057 GN=TorRG33x02_173530 PE=3 SV=1	L	Replication, recombination and repair	LOW QUALITY PROTEIN: serine/threonine-protein kinase TOR-like [Olea europaea var. sylvestris]
c85516.graph_c0	[R]	General function prediction only	Molecular Function: protein binding (GO:0005515);; Cellular Component: cellular_component (GO:0005575);; Cellular Component: obsolete cell (GO:0005623);; Cellular Component: plasma membrane (GO:0005886);; Biological Process: response to stress (GO:0006950);; Biological Process: defense response (GO:0006952);; Biological Process: cell communication (GO:0007154);; Biological Process: signal transdu…	K13459|0.0e+00|oeu:111403951|K13459 disease resistance protein RPS2 | (RefSeq) probable disease resistance protein At4g27220	[GQ]	--	NB-ARC domain;; Leucine rich repeat;; Leucine Rich repeats (2 copies);; Oxidoreductase family, NAD-binding Rossmann fold	Uncharacterized oxidoreductase At4g09670 OS=Arabidopsis thaliana OX=3702 GN=At4g09670 PE=1 SV=1	AAA domain-containing protein OS=Coffea canephora OX=49390 GN=GSCOC_T00030100001 PE=4 SV=1	T	Signal transduction mechanisms	probable disease resistance protein At4g27220 [Olea europaea var. sylvestris]
c73574.graph_c0	--	--	Molecular Function: DNA binding (GO:0003677);; Cellular Component: nucleus (GO:0005634);; Biological Process: regulation of transcription, DNA-templated (GO:0006355);;	K00521|3.9e-16|cmos:111447866|K00521 ferric-chelate reductase [EC:1.16.1.7] | (RefSeq) ferric reduction oxidase 7, chloroplastic-like	--	--	No apical meristem (NAM) protein	NAC domain-containing protein 83 OS=Arabidopsis thaliana OX=3702 GN=NAC083 PE=1 SV=1	NAC domain-containing protein 38 (Fragment) OS=Triticum aestivum OX=4565 GN=NAC38 PE=2 SV=1	K	Transcription	NAC1 protein [Tectona grandis]
c70824.graph_c0	--	--	Molecular Function: DNA binding (GO:0003677);; Cellular Component: nucleus (GO:0005634);; Biological Process: regulation of transcription, DNA-templated (GO:0006355);;	--	--	--	--	NAC domain-containing protein JA2L OS=Solanum lycopersicum OX=4081 GN=JA2L PE=2 SV=1	NAC domain-containing protein OS=Handroanthus impetiginosus OX=429701 GN=CDL12_04665 PE=4 SV=1	K	Transcription	NAC domain-containing protein 72-like [Olea europaea var. sylvestris]
c84290.graph_c0	[M]	Cell wall/membrane/envelope biogenesis	Molecular Function: protein serine/threonine kinase activity (GO:0004674);; Molecular Function: ATP binding (GO:0005524);; Cellular Component: plasma membrane (GO:0005886);; Biological Process: protein phosphorylation (GO:0006468);; Biological Process: cell surface receptor signaling pathway (GO:0007166);; Cellular Component: integral component of membrane (GO:0016021);; Molecular Function: polys…	K23544|3.2e-82|brp:103842861|K23544 serine incorporator 1/3 | (RefSeq) serine incorporator 3	--	--	Protein kinase domain;; Protein tyrosine and serine/threonine kinase	Wall-associated receptor kinase 3 OS=Arabidopsis thaliana OX=3702 GN=WAK3 PE=2 SV=2	wall-associated receptor kinase 2-like OS=Gossypium hirsutum OX=3635 GN=LOC107951830 PE=4 SV=1	T	Signal transduction mechanisms	putative wall-associated receptor kinase-like 16 [Camellia sinensis]
c50675.graph_c0	--	--	Biological Process: response to auxin (GO:0009733);;	K14488|1.1e-40|oeu:111408167|K14488 SAUR family protein | (RefSeq) auxin-responsive protein SAUR71-like	--	--	Auxin responsive protein	Auxin-responsive protein SAUR72 OS=Arabidopsis thaliana OX=3702 GN=SAUR72 PE=1 SV=1	Uncharacterized protein OS=Handroanthus impetiginosus OX=429701 GN=CDL12_17036 PE=3 SV=1	S	Function unknown	auxin-responsive protein SAUR71-like [Olea europaea var. sylvestris]
c79546.graph_c1	--	--	Molecular Function: magnesium ion binding (GO:0000287);; Molecular Function: isocitrate dehydrogenase (NADP+) activity (GO:0004450);; Biological Process: tricarboxylic acid cycle (GO:0006099);; Biological Process: isocitrate metabolic process (GO:0006102);; Molecular Function: NAD binding (GO:0051287);;	K03364|2.6e-10|oeu:111407517|K03364 cell division cycle 20-like protein 1, cofactor of APC complex | (RefSeq) protein FIZZY-RELATED 2-like isoform X1	[C]	Energy production and conversion	--	Isocitrate dehydrogenase [NADP] OS=Nicotiana tabacum OX=4097 PE=2 SV=1	Isocitrate dehydrogenase [NADP] OS=Glycine soja OX=3848 GN=D0Y65_020707 PE=3 SV=1	C	Energy production and conversion	NADP-dependent isocitrate dehydrogenase isoform X2 [Glycine max]
c90698.graph_c0	--	--	Molecular Function: nucleic acid binding (GO:0003676);; Biological Process: DNA integration (GO:0015074);;	K19525|3.6e-16|dct:110098611|K19525 vacuolar protein sorting-associated protein 13A/C | (RefSeq) uncharacterized protein LOC110098611	[R]	General function prediction only	Reverse transcriptase (RNA-dependent DNA polymerase)	RNA-directed DNA polymerase homolog OS=Oenothera berteroana OX=3950 PE=4 SV=1	Uncharacterized protein OS=Arabis alpina OX=50452 GN=AALP_AA3G106900 PE=4 SV=1	I	Lipid transport and metabolism	uncharacterized protein LOC111411108 [Olea europaea var. sylvestris]
c79237.graph_c1	--	--	--	--	--	--	--	F-box protein CPR1 OS=Arabidopsis thaliana OX=3702 GN=CPR1 PE=1 SV=2	F-box domain-containing protein OS=Handroanthus impetiginosus OX=429701 GN=CDL12_13132 PE=4 SV=1	S	Function unknown	F-box protein CPR30 [Sesamum indicum]
c84741.graph_c0	--	--	--	--	[R]	General function prediction only	PPR repeat family;; PPR repeat;; Pentatricopeptide repeat domain;; PPR repeat;; Pentacotripeptide-repeat region of PRORP	Pentatricopeptide repeat-containing protein At2g13420, mitochondrial OS=Arabidopsis thaliana OX=3702 GN=At2g13420 PE=2 SV=1	Uncharacterized protein OS=Erythranthe guttata OX=4155 GN=MIMGU_mgv1a005800mg PE=4 SV=1	S	Function unknown	pentatricopeptide repeat-containing protein At2g13420, mitochondrial-like [Olea europaea var. sylvestris]
c64947.graph_c0	[O]	Posttranslational modification, protein turnover, chaperones	Cellular Component: mitochondrial inner membrane (GO:0005743);;	K17080|1.4e-145|oeu:111409283|K17080 prohibitin 1 | (RefSeq) prohibitin-3, mitochondrial	[O]	Posttranslational modification, protein turnover, chaperones	SPFH domain / Band 7 family	Prohibitin-3, mitochondrial OS=Arabidopsis thaliana OX=3702 GN=PHB3 PE=1 SV=1	Prohibitin OS=Davidia involucrata OX=16924 GN=Din_004445 PE=3 SV=1	O	Posttranslational modification, protein turnover, chaperones	prohibitin-3, mitochondrial [Olea europaea var. sylvestris]
c54466.graph_c0	[S]	Function unknown	--	--	--	--	Protein of unknown function (DUF952)	--	Uncharacterized protein OS=Erythranthe guttata OX=4155 GN=MIMGU_mgv1a016163mg PE=4 SV=1	S	Function unknown	uncharacterized protein LOC111412460 [Olea europaea var. sylvestris]
c97313.graph_c0	--	--	Molecular Function: molecular_function (GO:0003674);; Molecular Function: catalytic activity (GO:0003824);; Cellular Component: cellular_component (GO:0005575);; Cellular Component: intracellular (GO:0005622);; Cellular Component: obsolete cell (GO:0005623);; Cellular Component: cytoplasm (GO:0005737);; Cellular Component: Golgi apparatus (GO:0005794);; Biological Process: carbohydrate metabolic …	--	--	--	GDSL/SGNH-like Acyl-Esterase family found in Pmr5 and Cas1p	Protein trichome birefringence-like 33 OS=Arabidopsis thaliana OX=3702 GN=TBL33 PE=2 SV=1	Uncharacterized protein OS=Trifolium pratense OX=57577 GN=L195_g022881 PE=3 SV=1	S	Function unknown	protein trichome birefringence-like 33 [Olea europaea var. sylvestris]
c78655.graph_c1	--	--	Biological Process: amino acid transmembrane transport (GO:0003333);; Molecular Function: amino acid transmembrane transporter activity (GO:0015171);; Cellular Component: integral component of membrane (GO:0016021);;	K14207|5.6e-65|sind:105156458|K14207 solute carrier family 38 (sodium-coupled neutral amino acid transporter), member 2 | (RefSeq) probable sodium-coupled neutral amino acid transporter 6	[E]	Amino acid transport and metabolism	Transmembrane amino acid transporter protein	Amino acid transporter AVT6A OS=Arabidopsis thaliana OX=3702 GN=AVT6A PE=2 SV=1	Aa_trans domain-containing protein OS=Erythranthe guttata OX=4155 GN=MIMGU_mgv1a005864mg PE=4 SV=1	E	Amino acid transport and metabolism	probable sodium-coupled neutral amino acid transporter 6 [Sesamum indicum]
c69815.graph_c0	--	--	Cellular Component: plasma membrane (GO:0005886);; Cellular Component: integral component of membrane (GO:0016021);; Biological Process: transmembrane transport (GO:0055085);;	K22048|0.0e+00|oeu:111381307|K22048 mechanosensitive ion channel protein 4/5/6/7/8/9/10 | (RefSeq) mechanosensitive ion channel protein 10-like	[M]	Cell wall/membrane/envelope biogenesis	Mechanosensitive ion channel	Mechanosensitive ion channel protein 10 OS=Arabidopsis thaliana OX=3702 GN=MSL10 PE=1 SV=1	Mechanosensitive ion channel protein OS=Handroanthus impetiginosus OX=429701 GN=CDL12_26076 PE=3 SV=1	M	Cell wall/membrane/envelope biogenesis	mechanosensitive ion channel protein 10-like [Olea europaea var. sylvestris]
c83910.graph_c0	--	--	Molecular Function: nucleic acid binding (GO:0003676);; Biological Process: DNA integration (GO:0015074);;	K13356|1.8e-15|gra:105797660|K13356 alcohol-forming fatty acyl-CoA reductase [EC:1.2.1.84] | (RefSeq) alcohol-forming fatty acyl-CoA reductase-like	[R]	General function prediction only	Retroviral aspartyl protease	--	Transposable element protein OS=Prunus dulcis OX=3755 GN=Prudu_018812 PE=4 SV=1	H	Coenzyme transport and metabolism	uncharacterized protein LOC111403499 [Olea europaea var. sylvestris]
c99999.graph_c0	--	--	Molecular Function: nucleic acid binding (GO:0003676);; Biological Process: DNA integration (GO:0015074);;	K01148|5.2e-12|ccaj:109819171|K01148 poly(A)-specific ribonuclease [EC:3.1.13.4] | (RefSeq) uncharacterized CRM domain-containing protein At3g25440, chloroplastic-like	[R]	General function prediction only	--	--	Putative retroelement pol polyprotein OS=Arabidopsis thaliana OX=3702 GN=F23H6.1 PE=4 SV=1	I	Lipid transport and metabolism	uncharacterized protein LOC111371244 [Olea europaea var. sylvestris]
c31733.graph_c0	--	--	--	--	--	--	Leucine rich repeat;; Leucine Rich repeats (2 copies);; Leucine Rich Repeat	--	Leucine-rich repeat-containing protein OS=Artemisia annua OX=35608 GN=CTI12_AA374740 PE=4 SV=1	T	Signal transduction mechanisms	Leucine-rich repeat-containing protein [Artemisia annua]
c81105.graph_c1	--	--	--	--	--	--	--	--	Uncharacterized protein OS=Handroanthus impetiginosus OX=429701 GN=CDL12_15593 PE=4 SV=1	--	--	hypothetical protein CDL12_15593 [Handroanthus impetiginosus]
c74096.graph_c1	[O]	Posttranslational modification, protein turnover, chaperones	Molecular Function: molecular_function (GO:0003674);; Molecular Function: binding (GO:0005488);; Molecular Function: protein binding (GO:0005515);; Cellular Component: cellular_component (GO:0005575);; Cellular Component: intracellular (GO:0005622);; Cellular Component: obsolete cell (GO:0005623);; Cellular Component: cytoplasm (GO:0005737);; Cellular Component: vacuole (GO:0005773);; Cellular Co…	--	[C]	Energy production and conversion	SPFH domain / Band 7 family;; SPFH domain / Band 7 family	Hypersensitive-induced response protein-like protein 2 OS=Oryza sativa subsp. japonica OX=39947 GN=HIRL2 PE=3 SV=1	SPFH/Band 7/PHB domain-containingmembrane-associated protein family OS=Striga asiatica OX=4170 GN=STAS_01592 PE=4 SV=1	C	Energy production and conversion	hypersensitive-induced response protein-like protein 2 [Olea europaea var. sylvestris]
c74398.graph_c0	--	--	--	--	--	--	--	--	Helitron_like_N domain-containing protein OS=Cinnamomum micranthum f. kanehirae OX=337451 GN=CKAN_01760600 PE=4 SV=1	T	Signal transduction mechanisms	uncharacterized protein LOC111369126 [Olea europaea var. sylvestris]
c81666.graph_c0	[G]	Carbohydrate transport and metabolism	Molecular Function: 1-phosphatidylinositol binding (GO:0005545);; Cellular Component: clathrin-coated vesicle (GO:0030136);; Molecular Function: clathrin binding (GO:0030276);; Biological Process: clathrin coat assembly (GO:0048268);;	K00844|9.4e-259|oeu:111376020|K00844 hexokinase [EC:2.7.1.1] | (RefSeq) hexokinase-1-like isoform X1	[G]	Carbohydrate transport and metabolism	ANTH domain;; ENTH domain;; Hexokinase;; Hexokinase	Hexokinase-1 OS=Nicotiana tabacum OX=4097 GN=HXK1 PE=2 SV=1	ENTH domain-containing protein OS=Davidia involucrata OX=16924 GN=Din_033930 PE=4 SV=1	G	Carbohydrate transport and metabolism	putative clathrin assembly protein At2g01600 [Olea europaea var. sylvestris]
c43436.graph_c0	--	--	Molecular Function: nucleic acid binding (GO:0003676);; Biological Process: DNA integration (GO:0015074);;	K03515|7.5e-14|ghi:107894697|K03515 DNA repair protein REV1 [EC:2.7.7.-] | (RefSeq) uncharacterized protein LOC107894697	[R]	General function prediction only	--	--	Integrase catalytic domain-containing protein OS=Vitis vinifera OX=29760 GN=VITISV_017108 PE=4 SV=1	L	Replication, recombination and repair	hypothetical protein VITISV_017108 [Vitis vinifera]
c82915.graph_c0	--	--	--	--	--	--	--	--	Cir_N domain-containing protein OS=Striga asiatica OX=4170 GN=STAS_03794 PE=4 SV=1	--	--	leukocyte receptor cluster member 1 homolog [Sesamum indicum]
c61590.graph_c1	[E]	Amino acid transport and metabolism	Molecular Function: serine-type carboxypeptidase activity (GO:0004185);;	K16298|2.3e-33|oeu:111374644|K16298 serine carboxypeptidase-like clade IV [EC:3.4.16.-] | (RefSeq) serine carboxypeptidase-like isoform X1	[OE]	--	Serine carboxypeptidase	Serine carboxypeptidase-like 48 OS=Arabidopsis thaliana OX=3702 GN=SCPL48 PE=2 SV=2	Carboxypeptidase OS=Capsicum baccatum OX=33114 GN=CQW23_25576 PE=3 SV=1	O	Posttranslational modification, protein turnover, chaperones	serine carboxypeptidase-like isoform X2 [Olea europaea var. sylvestris]
c79784.graph_c0	--	--	Molecular Function: RNA binding (GO:0003723);;	K20102|3.7e-278|oeu:111372679|K20102 YTH domain-containing family protein | (RefSeq) uncharacterized protein LOC111372679 isoform X1	[R]	General function prediction only	YT521-B-like domain	YTH domain-containing protein ECT4 OS=Arabidopsis thaliana OX=3702 GN=ECT4 PE=2 SV=1	Putative high-glucose-regulated protein OS=Handroanthus impetiginosus OX=429701 GN=CDL12_24599 PE=4 SV=1	S	Function unknown	uncharacterized protein LOC111372679 isoform X2 [Olea europaea var. sylvestris]
c64860.graph_c0	[T]	Signal transduction mechanisms	Molecular Function: ATP binding (GO:0005524);; Molecular Function: ATPase-coupled monosaccharide transmembrane transporter activity (GO:0015407);; Cellular Component: integral component of membrane (GO:0016021);; Molecular Function: ATPase activity (GO:0016887);;	K05681|1.6e-25|cam:101507224|K05681 ATP-binding cassette, subfamily G (WHITE), member 2 | (RefSeq) ABC transporter G family member 9	[Q]	Secondary metabolites biosynthesis, transport and catabolism	ABC transporter	ABC transporter G family member 28 OS=Arabidopsis thaliana OX=3702 GN=ABCG28 PE=3 SV=1	Transporter, ABC superfamily (Breast cancer resistance protein) OS=Handroanthus impetiginosus OX=429701 GN=CDL12_09202 PE=4 SV=1	Q	Secondary metabolites biosynthesis, transport and catabolism	ABC transporter G family member 28 [Olea europaea var. sylvestris]
c67450.graph_c0	--	--	Cellular Component: photosystem I (GO:0009522);; Cellular Component: thylakoid (GO:0009579);; Biological Process: photosynthesis (GO:0015979);; Cellular Component: integral component of membrane (GO:0016021);;	K23541|5.0e-268|oeu:111379744|K23541 Ca2+/H+ antiporter, TMEM165/GDT1 family | (RefSeq) pentatricopeptide repeat-containing protein At2g22070-like	[R]	General function prediction only	PPR repeat;; PPR repeat family;; PPR repeat;; Pentatricopeptide repeat domain	Putative pentatricopeptide repeat-containing protein At3g23330 OS=Arabidopsis thaliana OX=3702 GN=PCMP-H32 PE=3 SV=1	Uncharacterized protein OS=Handroanthus impetiginosus OX=429701 GN=CDL12_25653 PE=4 SV=1	S	Function unknown	pentatricopeptide repeat-containing protein At2g22070-like [Olea europaea var. sylvestris]
c53432.graph_c0	--	--	--	--	--	--	--	--	Uncharacterized protein OS=Handroanthus impetiginosus OX=429701 GN=CDL12_09787 PE=4 SV=1	L	Replication, recombination and repair	uncharacterized protein LOC105178433 [Sesamum indicum]
c33354.graph_c0	--	--	Molecular Function: translation elongation factor activity (GO:0003746);;	--	--	--	--	--	Elongation factor 1-delta 1-like OS=Hibiscus syriacus OX=106335 GN=F3Y22_tig00110387pilonHSYRG00277 PE=4 SV=1	--	--	forkhead box protein B2-like isoform X1 [Hevea brasiliensis]
c45147.graph_c0	--	--	Cellular Component: integral component of membrane (GO:0016021);;	K13946|1.8e-267|oeu:111402029|K13946 auxin influx carrier (AUX1 LAX family) | (RefSeq) auxin transporter-like protein 3	[E]	Amino acid transport and metabolism	Transmembrane amino acid transporter protein	Auxin transporter-like protein 3 OS=Medicago truncatula OX=3880 GN=LAX3 PE=2 SV=1	Auxin transporter-like protein 3 OS=Striga asiatica OX=4170 GN=STAS_14189 PE=4 SV=1	E	Amino acid transport and metabolism	auxin transporter-like protein 3 [Olea europaea var. sylvestris]
c71755.graph_c0	--	--	--	--	--	--	--	--	Uncharacterized protein OS=Erythranthe guttata OX=4155 GN=MIMGU_mgv1a017472mg PE=4 SV=1	--	--	PREDICTED: uncharacterized protein LOC105964462 [Erythranthe guttata]
c70993.graph_c3	--	--	Molecular Function: GTPase activity (GO:0003924);; Molecular Function: structural constituent of cytoskeleton (GO:0005200);; Molecular Function: GTP binding (GO:0005525);; Cellular Component: cytoplasm (GO:0005737);; Cellular Component: microtubule (GO:0005874);; Biological Process: microtubule-based process (GO:0007017);; Molecular Function: transferase activity, transferring glycosyl groups (GO…	K07375|9.7e-101|fve:101292553|K07375 tubulin beta | (RefSeq) tubulin beta-1 chain	[Z]	Cytoskeleton	Tubulin C-terminal domain	Tubulin beta-1 chain OS=Lupinus albus OX=3870 GN=TUBB1 PE=3 SV=1	Tubulin beta chain OS=Rosa chinensis OX=74649 GN=RchiOBHm_Chr1g0377541 PE=3 SV=1	Z	Cytoskeleton	tubulin beta-1 chain [Rosa chinensis]
c74072.graph_c0	[O]	Posttranslational modification, protein turnover, chaperones	Molecular Function: threonine-type endopeptidase activity (GO:0004298);; Molecular Function: enzyme inhibitor activity (GO:0004857);; Cellular Component: nucleus (GO:0005634);; Cellular Component: cytoplasm (GO:0005737);; Biological Process: biosynthetic process (GO:0009058);; Cellular Component: proteasome core complex, alpha-subunit complex (GO:0019773);; Molecular Function: pyridoxal phosphate…	K02729|3.0e-129|oeu:111405080|K02729 20S proteasome subunit alpha 5 [EC:3.4.25.1] | (RefSeq) proteasome subunit alpha type-5 isoform X1	[O]	Posttranslational modification, protein turnover, chaperones	Proteasome subunit;; Proteasome subunit A N-terminal signature	Proteasome subunit alpha type-5 OS=Glycine max OX=3847 GN=PAE1 PE=2 SV=1	Proteasome endopeptidase complex OS=Salvia splendens OX=180675 GN=GPT PE=3 SV=1	O	Posttranslational modification, protein turnover, chaperones	proteasome subunit alpha type-5 isoform X1 [Olea europaea var. sylvestris]
c17270.graph_c0	--	--	Molecular Function: nucleic acid binding (GO:0003676);; Molecular Function: zinc ion binding (GO:0008270);;	--	--	--	--	--	CCHC-type domain-containing protein OS=Fagus sylvatica OX=28930 GN=FSB_LOCUS47279 PE=4 SV=1	L	Replication, recombination and repair	uncharacterized protein LOC112170626 [Rosa chinensis]
c94009.graph_c0	--	--	--	--	--	--	--	--	Uncharacterized protein (Fragment) OS=Davidia involucrata OX=16924 GN=Din_030136 PE=4 SV=1	--	--	uncharacterized protein LOC111369211 [Olea europaea var. sylvestris]
c66105.graph_c0	--	--	Cellular Component: integral component of membrane (GO:0016021);;	K13348|6.9e-81|oeu:111410158|K13348 protein Mpv17 | (RefSeq) PXMP2/4 family protein 4-like	[R]	General function prediction only	Mpv17 / PMP22 family	--	Peroxisomal membrane protein MPV17 OS=Handroanthus impetiginosus OX=429701 GN=CDL12_06840 PE=3 SV=1	S	Function unknown	PXMP2/4 family protein 4-like [Olea europaea var. sylvestris]
c80565.graph_c0	--	--	Molecular Function: DNA binding (GO:0003677);; Molecular Function: zinc ion binding (GO:0008270);;	--	[R]	General function prediction only	A20-like zinc finger;; AN1-like Zinc finger	Zinc finger A20 and AN1 domain-containing stress-associated protein 8 OS=Oryza sativa subsp. indica OX=39946 GN=SAP8 PE=2 SV=2	Uncharacterized protein OS=Coffea canephora OX=49390 GN=GSCOC_T00030687001 PE=4 SV=1	S	Function unknown	unnamed protein product [Coffea canephora]
c45401.graph_c0	--	--	Molecular Function: molecular_function (GO:0003674);; Molecular Function: binding (GO:0005488);; Molecular Function: protein binding (GO:0005515);; Cellular Component: cellular_component (GO:0005575);; Cellular Component: intracellular (GO:0005622);; Cellular Component: obsolete cell (GO:0005623);; Cellular Component: nucleus (GO:0005634);; Biological Process: DNA packaging (GO:0006323);; Biologi…	K18647|1.4e-36|bdi:100825997|K18647 acidic leucine-rich nuclear phosphoprotein 32 family member B | (RefSeq) acidic leucine-rich nuclear phosphoprotein 32-related protein 2	[DR]	--	Leucine-rich repeat;; Leucine Rich repeats (2 copies);; Leucine rich repeat	Acidic leucine-rich nuclear phosphoprotein 32-related protein OS=Arabidopsis thaliana OX=3702 GN=At3g50690 PE=2 SV=1	Leucine-rich acidic nuclear protein OS=Handroanthus impetiginosus OX=429701 GN=CDL12_25418 PE=4 SV=1	D	Cell cycle control, cell division, chromosome partitioning	acidic leucine-rich nuclear phosphoprotein 32-related protein [Olea europaea var. sylvestris]
c78605.graph_c0	[O]	Posttranslational modification, protein turnover, chaperones	Cellular Component: membrane (GO:0016020);;	K13412|2.4e-29|mng:MNEG_7244|K13412 calcium-dependent protein kinase [EC:2.7.11.1] | (RefSeq) hypothetical protein	[C]	Energy production and conversion	SPFH domain / Band 7 family;; C-terminal region of band_7	--	Band 7 family protein OS=Solanum tuberosum OX=4113 GN=102594992 PE=3 SV=1	C	Energy production and conversion	stomatin-like protein 2, mitochondrial [Olea europaea var. sylvestris]
c84051.graph_c0	--	--	--	--	--	--	--	--	Uncharacterized protein OS=Handroanthus impetiginosus OX=429701 GN=CDL12_10657 PE=4 SV=1	--	--	uncharacterized protein LOC111378014 [Olea europaea var. sylvestris]
c72773.graph_c0	--	--	--	--	--	--	--	CLAVATA3/ESR (CLE)-related protein 9 OS=Arabidopsis thaliana OX=3702 GN=CLE9 PE=2 SV=2	Uncharacterized protein OS=Handroanthus impetiginosus OX=429701 GN=CDL12_25020 PE=3 SV=1	--	--	hypothetical protein CDL12_25020 [Handroanthus impetiginosus]
c90242.graph_c0	--	--	Molecular Function: zinc ion binding (GO:0008270);;	K17086|1.8e-06|fve:101300290|K17086 transmembrane 9 superfamily member 2/4 | (RefSeq) uncharacterized LOC101300290	--	--	MuDR family transposase	--	SWIM-type domain-containing protein OS=Fagus sylvatica OX=28930 GN=FSB_LOCUS12903 PE=4 SV=1	--	--	uncharacterized protein LOC111394304 [Olea europaea var. sylvestris]
c77404.graph_c0	--	--	Cellular Component: membrane (GO:0016020);; Cellular Component: integral component of membrane (GO:0016021);; Biological Process: protein localization to membrane (GO:0072657);;	K17085|2.8e-311|nsy:104224503|K17085 transmembrane 9 superfamily member 1 | (RefSeq) putative phagocytic receptor 1b	[U]	Intracellular trafficking, secretion, and vesicular transport	Endomembrane protein 70	Transmembrane 9 superfamily member 3 OS=Arabidopsis thaliana OX=3702 GN=TMN3 PE=2 SV=1	Transmembrane 9 superfamily member OS=Nicotiana tabacum OX=4097 GN=LOC107819134 PE=3 SV=1	U	Intracellular trafficking, secretion, and vesicular transport	transmembrane 9 superfamily member 3 [Olea europaea var. sylvestris]
c78438.graph_c0	--	--	Biological Process: microtubule cytoskeleton organization (GO:0000226);; Biological Process: cell morphogenesis (GO:0000902);; Biological Process: regulation of cell growth (GO:0001558);; Molecular Function: molecular_function (GO:0003674);; Molecular Function: binding (GO:0005488);; Molecular Function: protein binding (GO:0005515);; Cellular Component: cellular_component (GO:0005575);; Cellular …	K21596|9.6e-32|sind:105176456|K21596 calmodulin-binding transcription activator | (RefSeq) protein WVD2-like 2 isoform X1	--	--	Targeting protein for Xklp2 (TPX2) domain	Protein WVD2-like 3 OS=Arabidopsis thaliana OX=3702 GN=WDL3 PE=1 SV=1	TPX2 domain-containing protein OS=Camellia sinensis var. sinensis OX=542762 GN=TEA_003211 PE=3 SV=1	S	Function unknown	protein WVD2-like 3 isoform X2 [Olea europaea var. sylvestris]
c75557.graph_c0	--	--	Molecular Function: [protein-PII] uridylyltransferase activity (GO:0008773);;	--	--	--	ACT domain;; ACT domain	ACT domain-containing protein ACR10 OS=Arabidopsis thaliana OX=3702 GN=ACR10 PE=2 SV=1	[Protein-PII] uridylyltransferase OS=Handroanthus impetiginosus OX=429701 GN=CDL12_28368 PE=4 SV=1	S	Function unknown	ACT domain-containing protein ACR10-like [Olea europaea var. sylvestris]
c79778.graph_c2	--	--	--	--	--	--	--	--	Uncharacterized protein OS=Erythranthe guttata OX=4155 GN=MIMGU_mgv1a025524mg PE=4 SV=1	--	--	uncharacterized protein LOC105160912 [Sesamum indicum]
c76861.graph_c0	--	--	Molecular Function: chromatin binding (GO:0003682);;	--	--	--	Agenet domain;; BAH domain	--	BAH domain-containing protein OS=Handroanthus impetiginosus OX=429701 GN=CDL12_15996 PE=4 SV=1	S	Function unknown	uncharacterized protein LOC111410111 isoform X1 [Olea europaea var. sylvestris]
c64401.graph_c3	--	--	--	K14494|3.3e-14|bna:106426289|K14494 DELLA protein | (RefSeq) DELLA protein RGL1	--	--	GRAS domain family	Chitin-inducible gibberellin-responsive protein 1 OS=Oryza sativa subsp. japonica OX=39947 GN=CIGR1 PE=2 SV=1	GRAS domain-containing protein OS=Spinacia oleracea OX=3562 GN=SOVF_056370 PE=3 SV=1	K	Transcription	scarecrow-like protein 21 [Olea europaea var. sylvestris]
c80336.graph_c5	--	--	--	--	--	--	--	Protein NLP2 OS=Oryza sativa subsp. japonica OX=39947 GN=NLP2 PE=2 SV=2	Phox/Bem1p OS=Corchorus capsularis OX=210143 GN=CCACVL1_08641 PE=4 SV=1	K	Transcription	Phox/Bem1p [Corchorus olitorius]
c55117.graph_c0	--	--	--	K00128|4.8e-28|ccav:112512809|K00128 aldehyde dehydrogenase (NAD+) [EC:1.2.1.3] | (RefSeq) aldehyde dehydrogenase 5, mitochondrial-like	[DZ]	--	Translationally controlled tumour protein	Translationally-controlled tumor protein homolog OS=Elaeis guineensis var. tenera OX=51953 GN=TCTP PE=2 SV=1	Mss4-like protein OS=Corchorus capsularis OX=210143 GN=CCACVL1_09495 PE=3 SV=1	--	--	translationally-controlled tumor protein homolog [Olea europaea var. sylvestris]
c62808.graph_c2	--	--	Cellular Component: nucleus (GO:0005634);; Biological Process: regulation of transcription, DNA-templated (GO:0006355);; Molecular Function: zinc ion binding (GO:0008270);;	K17604|8.0e-08|tcc:18587769|K17604 zinc finger SWIM domain-containing protein 3 | (RefSeq) protein FAR1-RELATED SEQUENCE 6	--	--	--	--	Protein FAR1-RELATED SEQUENCE OS=Prunus persica OX=3760 GN=PRUPE_ppb019935mg PE=3 SV=1	S	Function unknown	protein FAR1-RELATED SEQUENCE 5 [Prunus persica]
c96347.graph_c0	--	--	Cellular Component: integral component of membrane (GO:0016021);;	K11094|2.8e-09|peq:110018477|K11094 U2 small nuclear ribonucleoprotein B'' | (RefSeq) U2 small nuclear ribonucleoprotein B''-like isoform X1	--	--	--	--	Uncharacterized protein OS=Gossypium tomentosum OX=34277 GN=ES332_D12G180700v1 PE=4 SV=1	S	Function unknown	uncharacterized protein LOC110635391 [Hevea brasiliensis]
c63735.graph_c0	--	--	Molecular Function: DNA binding (GO:0003677);; Molecular Function: DNA-directed DNA polymerase activity (GO:0003887);; Molecular Function: ATP binding (GO:0005524);; Biological Process: DNA replication (GO:0006260);; Cellular Component: DNA polymerase III complex (GO:0009360);;	--	--	--	--	--	Replication factor C, subunit RFC4 OS=Handroanthus impetiginosus OX=429701 GN=CDL12_05866 PE=3 SV=1	L	Replication, recombination and repair	Replication factor C, subunit RFC4 [Handroanthus impetiginosus]
c83403.graph_c1	[H]	Coenzyme transport and metabolism	Cellular Component: mitochondrial inner membrane (GO:0005743);; Biological Process: heme A biosynthetic process (GO:0006784);; Cellular Component: integral component of membrane (GO:0016021);; Molecular Function: oxidoreductase activity, acting on the CH-CH group of donors (GO:0016627);; Molecular Function: oxidoreductase activity, acting on NAD(P)H, heme protein as acceptor (GO:0016653);;	K02259|8.7e-112|oeu:111407358|K02259 cytochrome c oxidase assembly protein subunit 15 | (RefSeq) cytochrome c oxidase assembly protein COX15	[O]	Posttranslational modification, protein turnover, chaperones	Cytochrome oxidase assembly protein;; Cytochrome oxidase assembly protein	Cytochrome c oxidase assembly protein COX15 OS=Arabidopsis thaliana OX=3702 GN=COX15 PE=2 SV=1	Uncharacterized protein OS=Erythranthe guttata OX=4155 GN=MIMGU_mgv1a005749mg PE=3 SV=1	O	Posttranslational modification, protein turnover, chaperones	cytochrome c oxidase assembly protein COX15 [Olea europaea var. sylvestris]
c45264.graph_c0	[H]	Coenzyme transport and metabolism	Biological Process: tetrahydrobiopterin biosynthetic process (GO:0006729);; Molecular Function: 4-alpha-hydroxytetrahydrobiopterin dehydratase activity (GO:0008124);;	K01724|2.1e-104|oeu:111380119|K01724 4a-hydroxytetrahydrobiopterin dehydratase [EC:4.2.1.96] | (RefSeq) uncharacterized protein LOC111380119	--	--	Pterin 4 alpha carbinolamine dehydratase	Probable pterin-4-alpha-carbinolamine dehydratase, chloroplastic OS=Arabidopsis thaliana OX=3702 GN=ATP1 PE=1 SV=1	4a-hydroxytetrahydrobiopterin dehydratase OS=Handroanthus impetiginosus OX=429701 GN=CDL12_00314 PE=3 SV=1	S	Function unknown	uncharacterized protein LOC111380119 [Olea europaea var. sylvestris]
c30760.graph_c0	[I]	Lipid transport and metabolism	Biological Process: morphogenesis of a branching structure (GO:0001763);; Biological Process: lipid metabolic process (GO:0006629);; Biological Process: sesquiterpenoid metabolic process (GO:0006714);; Biological Process: isoprenoid metabolic process (GO:0006720);; Biological Process: terpenoid metabolic process (GO:0006721);; Biological Process: multicellular organism development (GO:0007275);; …	--	--	--	Alpha/beta hydrolase family;; alpha/beta hydrolase fold	Probable strigolactone esterase DAD2 OS=Petunia hybrida OX=4102 GN=DAD2 PE=1 SV=1	Putative strigolactone esterase DAD2-like OS=Solanum chacoense OX=4108 PE=4 SV=1	S	Function unknown	probable strigolactone esterase DAD2 [Olea europaea var. sylvestris]
c78467.graph_c0	--	--	Cellular Component: vacuolar membrane (GO:0005774);; Cellular Component: endoplasmic reticulum membrane (GO:0005789);; Cellular Component: integral component of membrane (GO:0016021);;	K14207|2.7e-83|aof:109842688|K14207 solute carrier family 38 (sodium-coupled neutral amino acid transporter), member 2 | (RefSeq) probable sodium-coupled neutral amino acid transporter 6 isoform X1	[E]	Amino acid transport and metabolism	Transmembrane amino acid transporter protein;; Tryptophan/tyrosine permease family	Amino acid transporter AVT6E OS=Arabidopsis thaliana OX=3702 GN=AVT6E PE=2 SV=1	Aa_trans domain-containing protein OS=Coffea canephora OX=49390 GN=GSCOC_T00022201001 PE=4 SV=1	E	Amino acid transport and metabolism	amino acid transporter AVT6E [Olea europaea var. sylvestris]
c85913.graph_c0	--	--	Molecular Function: ATP binding (GO:0005524);; Cellular Component: integral component of membrane (GO:0016021);; Molecular Function: ATPase activity (GO:0016887);;	K08711|1.5e-08|qsu:111985367|K08711 ATP-binding cassette, subfamily G (WHITE), member 2, PDR | (RefSeq) ZEB2-regulated ABC transporter 1-like	[Q]	Secondary metabolites biosynthesis, transport and catabolism	--	ABC transporter G family member 36 OS=Oryza sativa subsp. indica OX=39946 GN=ABCG36 PE=2 SV=1	Pleiotropic drug resistance protein 2-like OS=Dorcoceras hygrometricum OX=472368 GN=F511_35205 PE=3 SV=1	Q	Secondary metabolites biosynthesis, transport and catabolism	pleiotropic drug resistance protein 2 [Sesamum indicum]
c81232.graph_c0	[G]	Carbohydrate transport and metabolism	Biological Process: biosynthetic process (GO:0009058);; Molecular Function: strictosidine synthase activity (GO:0016844);;	K01757|2.9e-28|csat:104713028|K01757 strictosidine synthase [EC:4.3.3.2] | (RefSeq) protein STRICTOSIDINE SYNTHASE-LIKE 12	[R]	General function prediction only	--	Strictosidine synthase OS=Catharanthus roseus OX=4058 GN=STR1 PE=1 SV=2	Strictosidine synthase 3-like OS=Dorcoceras hygrometricum OX=472368 GN=F511_37863 PE=3 SV=1	J	Translation, ribosomal structure and biogenesis	strictosidine synthase 3-like [Dorcoceras hygrometricum]
c63441.graph_c0	--	--	--	--	--	--	--	--	--	--	--	2-hydroxyisoflavanone dehydratase-like [Olea europaea var. sylvestris]
c62739.graph_c1	--	--	Biological Process: telomere maintenance (GO:0000723);; Molecular Function: DNA helicase activity (GO:0003678);; Molecular Function: ATP binding (GO:0005524);; Biological Process: DNA repair (GO:0006281);; Biological Process: DNA recombination (GO:0006310);;	K15255|4.9e-07|jre:109004921|K15255 ATP-dependent DNA helicase PIF1 [EC:3.6.4.12] | (RefSeq) ATP-dependent DNA helicase PIF4-like	--	--	--	--	ATP-dependent DNA helicase OS=Juglans regia OX=51240 GN=LOC109022076 PE=3 SV=1	--	--	hypothetical protein F8388_005720 [Cannabis sativa]
c80136.graph_c0	--	--	--	--	--	--	--	--	DBD_Tnp_Mut domain-containing protein OS=Hevea brasiliensis OX=3981 GN=GH714_032800 PE=4 SV=1	S	Function unknown	hypothetical protein GH714_032800 [Hevea brasiliensis]
c69442.graph_c0	--	--	Molecular Function: RNA binding (GO:0003723);; Molecular Function: ubiquitin-protein transferase activity (GO:0004842);; Cellular Component: CCR4-NOT complex (GO:0030014);;	K10643|0.0e+00|oeu:111395157|K10643 CCR4-NOT transcription complex subunit 4 [EC:2.3.2.27] | (RefSeq) uncharacterized protein LOC111395157	[K]	Transcription	RING/Ubox like zinc-binding domain;; RNA recognition motif. (a.k.a. RRM, RBD, or RNP domain)	--	MOT2 transcription factor OS=Handroanthus impetiginosus OX=429701 GN=CDL12_05494 PE=4 SV=1	A	RNA processing and modification	uncharacterized protein LOC111395157, partial [Olea europaea var. sylvestris]
c47072.graph_c0	[G]	Carbohydrate transport and metabolism	Molecular Function: sucrose alpha-glucosidase activity (GO:0004575);; Biological Process: sucrose catabolic process (GO:0005987);; Molecular Function: glycopeptide alpha-N-acetylgalactosaminidase activity (GO:0033926);;	K02986|1.5e-29|nta:107819247|K02986 small subunit ribosomal protein S4 | (RefSeq) ribosomal protein S4, mitochondrial	--	--	Alkaline and neutral invertase	Alkaline/neutral invertase CINV2 OS=Arabidopsis thaliana OX=3702 GN=CINV2 PE=1 SV=1	Alkaline/neutral invertase OS=Handroanthus impetiginosus OX=429701 GN=CDL12_02732 PE=3 SV=1	S	Function unknown	probable alkaline/neutral invertase F [Olea europaea var. sylvestris]
c53245.graph_c0	--	--	--	--	--	--	--	--	uncharacterized protein LOC107805062 isoform X1 OS=Nicotiana tabacum OX=4097 GN=LOC107805062 PE=4 SV=1	--	--	uncharacterized protein LOC105169683 [Sesamum indicum]
c77790.graph_c3	--	--	--	--	--	--	--	--	--	--	--	uncharacterized protein LOC111378408 [Olea europaea var. sylvestris]
c53540.graph_c0	--	--	Cellular Component: nucleus (GO:0005634);; Cellular Component: cytoplasm (GO:0005737);; Molecular Function: hydrolase activity (GO:0016787);;	K07766|9.9e-21|oeu:111365227|K07766 diphosphoinositol-polyphosphate diphosphatase [EC:3.6.1.52] | (RefSeq) nudix hydrolase 17, mitochondrial-like	[T]	Signal transduction mechanisms	--	Nudix hydrolase 4 OS=Arabidopsis thaliana OX=3702 GN=NUDT4 PE=1 SV=1	Nudix hydrolase domain-containing protein OS=Erythranthe guttata OX=4155 GN=MIMGU_mgv1a013711mg PE=4 SV=1	T	Signal transduction mechanisms	nudix hydrolase 17, mitochondrial-like [Olea europaea var. sylvestris]
c82240.graph_c2	--	--	--	--	--	--	--	--	Transposon, En/Spm-like protein OS=Corchorus capsularis OX=210143 GN=CCACVL1_25690 PE=4 SV=1	--	--	Transposon, En/Spm-like protein [Corchorus capsularis]
c79598.graph_c0	--	--	Molecular Function: molecular_function (GO:0003674);; Molecular Function: GTPase activator activity (GO:0005096);; Molecular Function: binding (GO:0005488);; Molecular Function: protein binding (GO:0005515);; Cellular Component: cellular_component (GO:0005575);; Cellular Component: intracellular (GO:0005622);; Cellular Component: obsolete cell (GO:0005623);; Cellular Component: cytoplasm (GO:0005…	K20360|8.3e-215|oeu:111378921|K20360 TBC1 domain family member 2 | (RefSeq) GTPase-activating protein GYP1-like	[U]	Intracellular trafficking, secretion, and vesicular transport	Rab-GTPase-TBC domain	--	Ypt/Rab-specific GTPase-activating protein GYP1 OS=Handroanthus impetiginosus OX=429701 GN=CDL12_00820 PE=4 SV=1	U	Intracellular trafficking, secretion, and vesicular transport	GTPase-activating protein GYP1-like [Olea europaea var. sylvestris]
c83773.graph_c2	--	--	--	--	--	--	Plant protein of unknown function (DUF936)	--	Uncharacterized protein OS=Salvia splendens OX=180675 GN=Saspl_002660 PE=4 SV=1	S	Function unknown	uncharacterized protein LOC111367348 [Olea europaea var. sylvestris]
c61468.graph_c0	--	--	Cellular Component: integral component of membrane (GO:0016021);;	--	--	--	F-box domain;; F-box-like	Putative F-box protein At1g32420 OS=Arabidopsis thaliana OX=3702 GN=At1g32420 PE=4 SV=1	F-box domain-containing protein OS=Handroanthus impetiginosus OX=429701 GN=CDL12_15317 PE=4 SV=1	S	Function unknown	F-box/kelch-repeat protein At3g23880-like [Olea europaea var. sylvestris]
c66343.graph_c0	--	--	Biological Process: carbohydrate metabolic process (GO:0005975);; Molecular Function: sterol 3-beta-glucosyltransferase activity (GO:0016906);; Biological Process: lipid glycosylation (GO:0030259);; Molecular Function: soladodine glucosyltransferase activity (GO:0102202);; Molecular Function: brassicasterol glucosyltransferase activity (GO:0102203);; Molecular Function: cholesterol alpha-glucosyl…	K05841|6.8e-49|oeu:111403636|K05841 sterol 3beta-glucosyltransferase [EC:2.4.1.173] | (RefSeq) sterol 3-beta-glucosyltransferase UGT80A2-like isoform X1	[GC]	--	--	Sterol 3-beta-glucosyltransferase UGT80A2 OS=Arabidopsis thaliana OX=3702 GN=UGT80A2 PE=1 SV=1	Putative sterol 3-O-glucosyltransferase OS=Davidia involucrata OX=16924 GN=Din_003134 PE=4 SV=1	--	--	sterol 3-beta-glucosyltransferase UGT80A2-like isoform X2 [Olea europaea var. sylvestris]
c83887.graph_c2	[J]	Translation, ribosomal structure and biogenesis	Cellular Component: cellular_component (GO:0005575);; Cellular Component: intracellular (GO:0005622);; Cellular Component: obsolete cell (GO:0005623);; Cellular Component: nucleus (GO:0005634);; Biological Process: nucleobase-containing compound metabolic process (GO:0006139);; Biological Process: RNA processing (GO:0006396);; Biological Process: cellular aromatic compound metabolic process (GO:0…	K14403|0.0e+00|oeu:111384213|K14403 cleavage and polyadenylation specificity factor subunit 3 [EC:3.1.27.-] | (RefSeq) cleavage and polyadenylation specificity factor subunit 3-I-like	[A]	RNA processing and modification	Pre-mRNA 3'-end-processing endonuclease polyadenylation factor C-term;; Beta-Casp domain;; Metallo-beta-lactamase superfamily;; Metallo-beta-lactamase superfamily domain;; Zn-dependent metallo-hydrolase RNA specificity domain;; Beta-lactamase superfamily domain	Cleavage and polyadenylation specificity factor subunit 3-I OS=Arabidopsis thaliana OX=3702 GN=CPSF73-I PE=1 SV=1	Cleavage and polyadenylation specificity factor subunit 3-I OS=Dorcoceras hygrometricum OX=472368 GN=F511_23537 PE=4 SV=1	A	RNA processing and modification	cleavage and polyadenylation specificity factor subunit 3-I-like [Olea europaea var. sylvestris]
c81390.graph_c0	--	--	Molecular Function: ATP transmembrane transporter activity (GO:0005347);; Cellular Component: integral component of membrane (GO:0016021);;	K14684|8.9e-29|mus:103969392|K14684 solute carrier family 25 (mitochondrial phosphate transporter), member 23/24/25/41 | (RefSeq) probable mitochondrial adenine nucleotide transporter BTL3	[C]	Energy production and conversion	Mitochondrial carrier protein	Probable mitochondrial adenine nucleotide transporter BTL3 OS=Arabidopsis thaliana OX=3702 GN=At5g64970 PE=2 SV=1	Mitochondrial solute carrier protein OS=Handroanthus impetiginosus OX=429701 GN=CDL12_15512 PE=3 SV=1	C	Energy production and conversion	probable mitochondrial adenine nucleotide transporter BTL3 isoform X2 [Olea europaea var. sylvestris]
c73989.graph_c0	--	--	Molecular Function: ATP binding (GO:0005524);; Molecular Function: transferase activity, transferring acyl groups (GO:0016746);; Molecular Function: ubiquitin conjugating enzyme activity (GO:0061631);;	K10580|2.1e-21|tcc:18594172|K10580 ubiquitin-conjugating enzyme E2 N [EC:2.3.2.23] | (RefSeq) ubiquitin-conjugating enzyme E2 36	[O]	Posttranslational modification, protein turnover, chaperones	Ubiquitin-conjugating enzyme	Ubiquitin-conjugating enzyme E2 36 OS=Arabidopsis thaliana OX=3702 GN=UBC36 PE=1 SV=1	Putative Ubiquitin-conjugating enzyme 36 isoform 1 (Fragment) OS=Davidia involucrata OX=16924 GN=Din_014523 PE=3 SV=1	O	Posttranslational modification, protein turnover, chaperones	ubiquitin-conjugating enzyme E2 36-like isoform X7 [Camellia sinensis]
c95346.graph_c0	--	--	Biological Process: response to reactive oxygen species (GO:0000302);; Molecular Function: molecular_function (GO:0003674);; Molecular Function: binding (GO:0005488);; Molecular Function: protein binding (GO:0005515);; Cellular Component: cellular_component (GO:0005575);; Cellular Component: intracellular (GO:0005622);; Cellular Component: obsolete cell (GO:0005623);; Cellular Component: nucleus …	K09553|3.0e-28|vvi:100854305|K09553 stress-induced-phosphoprotein 1 | (RefSeq) hsp70-Hsp90 organizing protein 3-like	[O]	Posttranslational modification, protein turnover, chaperones	Tetratricopeptide repeat;; TPR repeat	Hsp70-Hsp90 organizing protein 1 OS=Glycine max OX=3847 GN=HOP1 PE=1 SV=2	Hsp70-Hsp90 organizing protein 3 OS=Vitis vinifera OX=29760 GN=HOP3 PE=4 SV=1	O	Posttranslational modification, protein turnover, chaperones	Hsp70-Hsp90 organizing protein 1 [Vitis vinifera]
c59688.graph_c0	--	--	Cellular Component: nucleus (GO:0005634);; Biological Process: regulation of transcription, DNA-templated (GO:0006355);; Molecular Function: sequence-specific DNA binding (GO:0043565);;	K09338|8.2e-63|oeu:111400900|K09338 homeobox-leucine zipper protein | (RefSeq) homeobox-leucine zipper protein ATHB-20-like	[K]	Transcription	Homeodomain;; Homeobox KN domain	Homeobox-leucine zipper protein ATHB-13 OS=Arabidopsis thaliana OX=3702 GN=ATHB-13 PE=2 SV=2	Homeobox domain-containing protein OS=Handroanthus impetiginosus OX=429701 GN=CDL12_28598 PE=4 SV=1	K	Transcription	homeobox-leucine zipper protein ATHB-13-like isoform X2 [Olea europaea var. sylvestris]
c72152.graph_c0	--	--	--	--	--	--	--	--	Uncharacterized protein OS=Handroanthus impetiginosus OX=429701 GN=CDL12_21388 PE=4 SV=1	S	Function unknown	selenoprotein H-like [Olea europaea var. sylvestris]
c75579.graph_c0	--	--	Molecular Function: molecular_function (GO:0003674);; Molecular Function: nucleic acid binding (GO:0003676);; Molecular Function: RNA binding (GO:0003723);; Molecular Function: catalytic activity (GO:0003824);; Molecular Function: nuclease activity (GO:0004518);; Molecular Function: endonuclease activity (GO:0004519);; Molecular Function: binding (GO:0005488);; Cellular Component: cellular_compon…	K22733|1.2e-88|cit:102612526|K22733 magnesium transporter | (RefSeq) uncharacterized protein LOC102612526	[R]	General function prediction only	PPR repeat;; PPR repeat family;; PPR repeat;; Pentatricopeptide repeat domain;; Pentacotripeptide-repeat region of PRORP	Pentatricopeptide repeat-containing protein At2g37310 OS=Arabidopsis thaliana OX=3702 GN=PCMP-E49 PE=2 SV=1	Pentatricopeptide repeat protein OS=Salvia miltiorrhiza OX=226208 PE=2 SV=1	S	Function unknown	pentatricopeptide repeat-containing protein At2g37310 [Olea europaea var. sylvestris]
c100355.graph_c0	[C]	Energy production and conversion	Molecular Function: citrate (Si)-synthase activity (GO:0004108);; Biological Process: tricarboxylic acid cycle (GO:0006099);; Biological Process: citrate metabolic process (GO:0006101);;	K01647|8.5e-18|dcr:108203007|K01647 citrate synthase [EC:2.3.3.1] | (RefSeq) citrate synthase, mitochondrial	[C]	Energy production and conversion	Citrate synthase, C-terminal domain	Citrate synthase, mitochondrial OS=Daucus carota OX=4039 GN=CS PE=2 SV=1	Citrate synthase OS=Noccaea caerulescens OX=107243 GN=LC_TR2704_c2_g1_i1_g.10885 PE=3 SV=1	C	Energy production and conversion	probable citrate synthase 2, mitochondrial [Rhodamnia argentea]
c61737.graph_c1	--	--	Molecular Function: phosphorelay sensor kinase activity (GO:0000155);; Biological Process: regulation of transcription, DNA-templated (GO:0006355);; Biological Process: detection of visible light (GO:0009584);; Biological Process: red, far-red light phototransduction (GO:0009585);; Molecular Function: photoreceptor activity (GO:0009881);; Biological Process: protein-tetrapyrrole linkage (GO:00170…	K12123|1.9e-19|sot:102588382|K12123 phytochrome E | (RefSeq) phytochrome E	--	--	--	Phytochrome E OS=Ipomoea nil OX=35883 GN=PHYE PE=2 SV=1	Phytochrome OS=Solanum tuberosum OX=4113 GN=102588382 PE=3 SV=1	H	Coenzyme transport and metabolism	PREDICTED: phytochrome E isoform X2 [Solanum tuberosum]
c35957.graph_c0	--	--	--	--	--	--	--	--	Uncharacterized protein OS=Dorcoceras hygrometricum OX=472368 GN=F511_21591 PE=4 SV=1	--	--	uncharacterized protein LOC111397444 [Olea europaea var. sylvestris]
c97268.graph_c0	--	--	--	--	--	--	--	--	--	--	--	UPF0187-domain-containing protein [Trametes coccinea BRFM310]
c71980.graph_c2	--	--	Cellular Component: integral component of membrane (GO:0016021);;	K15029|1.5e-43|rcu:8271203|K15029 translation initiation factor 3 subunit L | (RefSeq) eukaryotic translation initiation factor 3 subunit L	--	--	--	--	Uncharacterized protein OS=Davidia involucrata OX=16924 GN=Din_030869 PE=4 SV=1	--	--	uncharacterized protein LOC116021660 [Ipomoea triloba]
c62802.graph_c0	--	--	Molecular Function: nucleic acid binding (GO:0003676);; Biological Process: DNA integration (GO:0015074);; Molecular Function: transferase activity (GO:0016740);;	--	--	--	--	--	Endonuclease OS=Papaver somniferum OX=3469 PE=4 SV=1	L	Replication, recombination and repair	uncharacterized protein LOC112099639 [Citrus clementina]
c60394.graph_c0	--	--	--	--	--	--	--	--	--	--	--	uncharacterized protein LOC111371737 isoform X1 [Olea europaea var. sylvestris]
c83880.graph_c1	--	--	Cellular Component: nucleus (GO:0005634);; Molecular Function: protein heterodimerization activity (GO:0046982);;	K08066|4.1e-60|oeu:111397224|K08066 nuclear transcription factor Y, gamma | (RefSeq) nuclear transcription factor Y subunit gamma-like isoform X1	[K]	Transcription	Histone-like transcription factor (CBF/NF-Y) and archaeal histone;; Core histone H2A/H2B/H3/H4	Nuclear transcription factor Y subunit C-4 OS=Oryza sativa subsp. japonica OX=39947 GN=NFYC4 PE=1 SV=1	CBFD_NFYB_HMF domain-containing protein OS=Nyssa sinensis OX=561372 GN=F0562_005311 PE=4 SV=1	K	Transcription	uncharacterized protein LOC111397224 isoform X8 [Olea europaea var. sylvestris]
c76579.graph_c0	[HR]	--	Biological Process: sucrose metabolic process (GO:0005985);; Molecular Function: sucrose synthase activity (GO:0016157);; Molecular Function: sucrose-phosphate synthase activity (GO:0046524);;	K00696|0.0e+00|oeu:111399373|K00696 sucrose-phosphate synthase [EC:2.4.1.14] | (RefSeq) probable sucrose-phosphate synthase 1	[M]	Cell wall/membrane/envelope biogenesis	Glycosyl transferases group 1;; Glycosyl transferases group 1;; Sucrose-6F-phosphate phosphohydrolase;; Sucrose synthase	Probable sucrose-phosphate synthase 1 OS=Craterostigma plantagineum OX=4153 GN=SPS1 PE=2 SV=1	Sucrose-phosphate synthase OS=Handroanthus impetiginosus OX=429701 GN=CDL12_24789 PE=3 SV=1	M	Cell wall/membrane/envelope biogenesis	probable sucrose-phosphate synthase 1 [Olea europaea var. sylvestris]
c35122.graph_c0	[EH]	--	Molecular Function: transaminase activity (GO:0008483);;	K22696|2.5e-303|oeu:111408062|K22696 protein-lysine N-methyltransferase EEF2KMT [EC:2.1.1.-] | (RefSeq) branched-chain-amino-acid aminotransferase-like protein 1	[E]	Amino acid transport and metabolism	Amino-transferase class IV	Branched-chain-amino-acid aminotransferase-like protein 1 OS=Arabidopsis thaliana OX=3702 GN=At3g05190 PE=2 SV=1	branched-chain-amino-acid aminotransferase-like protein 1 OS=Nicotiana sylvestris OX=4096 GN=LOC104240766 PE=4 SV=1	E	Amino acid transport and metabolism	branched-chain-amino-acid aminotransferase-like protein 1 [Olea europaea var. sylvestris]
c33560.graph_c1	--	--	Molecular Function: iron ion binding (GO:0005506);; Molecular Function: oxidoreductase activity, acting on paired donors, with incorporation or reduction of molecular oxygen (GO:0016705);; Molecular Function: heme binding (GO:0020037);;	--	--	--	--	--	Retrotrans_gag domain-containing protein OS=Nyssa sinensis OX=561372 GN=F0562_014520 PE=4 SV=1	--	--	hypothetical protein F0562_014520 [Nyssa sinensis]
c73130.graph_c0	--	--	--	--	--	--	--	--	Glycos_transf_1 domain-containing protein (Fragment) OS=Dorcoceras hygrometricum OX=472368 GN=F511_06546 PE=4 SV=1	S	Function unknown	hypothetical protein F511_06546, partial [Dorcoceras hygrometricum]
c75094.graph_c0	[G]	Carbohydrate transport and metabolism	Molecular Function: cellulase activity (GO:0008810);; Cellular Component: integral component of membrane (GO:0016021);; Biological Process: cellulose catabolic process (GO:0030245);;	K01179|3.9e-235|jre:108982352|K01179 endoglucanase [EC:3.2.1.4] | (RefSeq) endoglucanase 2-like	--	--	Glycosyl hydrolase family 9	Endoglucanase 24 OS=Oryza sativa subsp. japonica OX=39947 GN=Os09g0533900 PE=2 SV=1	Endoglucanase OS=Davidia involucrata OX=16924 GN=Din_034396 PE=3 SV=1	G	Carbohydrate transport and metabolism	endoglucanase 24-like [Olea europaea var. sylvestris]
c72870.graph_c0	--	--	Cellular Component: 1,3-beta-D-glucan synthase complex (GO:0000148);; Molecular Function: 1,3-beta-D-glucan synthase activity (GO:0003843);; Biological Process: (1->3)-beta-D-glucan biosynthetic process (GO:0006075);; Cellular Component: integral component of membrane (GO:0016021);;	K11000|0.0e+00|oeu:111369905|K11000 callose synthase [EC:2.4.1.-] | (RefSeq) callose synthase 3-like	[M]	Cell wall/membrane/envelope biogenesis	1,3-beta-glucan synthase component;; 1,3-beta-glucan synthase subunit FKS1, domain-1	Callose synthase 3 OS=Arabidopsis thaliana OX=3702 GN=CALS3 PE=3 SV=3	1,3-beta-glucan synthase OS=Handroanthus impetiginosus OX=429701 GN=CDL12_08377 PE=3 SV=1	M	Cell wall/membrane/envelope biogenesis	callose synthase 3-like [Olea europaea var. sylvestris]
c78505.graph_c0	--	--	--	--	[U]	Intracellular trafficking, secretion, and vesicular transport	VID27 C-terminal WD40-like domain	Protein CYPRO4 OS=Cynara cardunculus OX=4265 GN=CYPRO4 PE=2 SV=1	Protein involved in vacuole import and degradation OS=Handroanthus impetiginosus OX=429701 GN=CDL12_17013 PE=4 SV=1	U	Intracellular trafficking, secretion, and vesicular transport	protein CYPRO4-like isoform X1 [Olea europaea var. sylvestris]
c88704.graph_c0	--	--	--	--	--	--	--	--	uncharacterized protein LOC107819426 OS=Nicotiana tabacum OX=4097 GN=LOC107819426 PE=4 SV=1	--	--	--
c31585.graph_c1	[C]	Energy production and conversion	Cellular Component: chloroplast (GO:0009507);;	K05572|3.8e-29|zju:27963918|K05572 NAD(P)H-quinone oxidoreductase subunit 1 [EC:7.1.1.2] | (RefSeq) ndhA, A9277_gp011; NADH-plastoquinone oxidoreductase subunit 1	[C]	Energy production and conversion	NADH dehydrogenase	NAD(P)H-quinone oxidoreductase subunit 1, chloroplastic OS=Jasminum nudiflorum OX=126431 GN=ndhA PE=3 SV=1	NADH-plastoquinone oxidoreductase subunit 4 OS=Torilis scabra OX=79188 GN=ndhD PE=4 SV=1	C	Energy production and conversion	NADH-plastoquinone oxidoreductase subunit 4 [Torilis scabra]
c65164.graph_c1	--	--	Molecular Function: DNA binding (GO:0003677);; Cellular Component: nucleus (GO:0005634);; Biological Process: regulation of transcription, DNA-templated (GO:0006355);; Cellular Component: integral component of membrane (GO:0016021);;	--	--	--	No apical meristem (NAM) protein	NAC domain-containing protein 53 OS=Arabidopsis thaliana OX=3702 GN=NAC053 PE=2 SV=1	NAC domain-containing protein OS=Handroanthus impetiginosus OX=429701 GN=CDL12_02824 PE=4 SV=1	P	Inorganic ion transport and metabolism	NAC domain-containing protein 53-like isoform X1 [Olea europaea var. sylvestris]
c74039.graph_c1	--	--	--	--	--	--	--	--	C2H2-type domain-containing protein OS=Salvia splendens OX=180675 GN=Saspl_027212 PE=4 SV=1	S	Function unknown	uncharacterized protein LOC111396678 isoform X1 [Olea europaea var. sylvestris]
c84739.graph_c0	--	--	Molecular Function: nucleic acid binding (GO:0003676);; Biological Process: DNA integration (GO:0015074);;	K19199|1.8e-38|jre:108998805|K19199 protein-histidine N-methyltransferase [EC:2.1.1.85] | (RefSeq) uncharacterized protein LOC108998805 isoform X1	[R]	General function prediction only	RNase H-like domain found in reverse transcriptase;; RNase H-like domain found in reverse transcriptase;; Aspartyl protease;; Retroviral aspartyl protease	Uncharacterized mitochondrial protein AtMg00860 OS=Arabidopsis thaliana OX=3702 GN=AtMg00860 PE=4 SV=1	Integrase catalytic domain-containing protein OS=Mikania micrantha OX=192012 GN=E3N88_18244 PE=4 SV=1	L	Replication, recombination and repair	uncharacterized protein LOC113735978 [Coffea arabica]
c94611.graph_c0	--	--	Molecular Function: nucleic acid binding (GO:0003676);; Biological Process: DNA integration (GO:0015074);;	K11593|4.6e-10|dct:110097550|K11593 eukaryotic translation initiation factor 2C | (RefSeq) protein argonaute 1A-like	[R]	General function prediction only	--	--	Integrase catalytic domain-containing protein OS=Fagus sylvatica OX=28930 GN=FSB_LOCUS45132 PE=4 SV=1	O	Posttranslational modification, protein turnover, chaperones	Retrovirus-related Pol polyprotein from transposon RE1 [Vitis vinifera]
c92316.graph_c0	--	--	--	--	[TR]	--	--	Probable serine/threonine protein kinase IRE3 OS=Arabidopsis thaliana OX=3702 GN=IRE3 PE=2 SV=1	--	--	--	--
c67680.graph_c0	--	--	Molecular Function: transferase activity, transferring acyl groups other than amino-acyl groups (GO:0016747);;	K13065|3.2e-103|oeu:111403373|K13065 shikimate O-hydroxycinnamoyltransferase [EC:2.3.1.133] | (RefSeq) vinorine synthase	--	--	Transferase family	Stemmadenine O-acetyltransferase OS=Catharanthus roseus OX=4058 GN=SAT PE=1 SV=1	Uncharacterized protein OS=Nyssa sinensis OX=561372 GN=F0562_034188 PE=3 SV=1	S	Function unknown	vinorine synthase [Olea europaea var. sylvestris]
c85150.graph_c1	--	--	Cellular Component: cellular_component (GO:0005575);; Cellular Component: obsolete cell (GO:0005623);; Cellular Component: plasma membrane (GO:0005886);; Cellular Component: membrane (GO:0016020);; Cellular Component: obsolete cell part (GO:0044464);; Cellular Component: cell periphery (GO:0071944);;	--	--	--	NPH3 family	BTB/POZ domain-containing protein At1g67900 OS=Arabidopsis thaliana OX=3702 GN=At1g67900 PE=1 SV=1	NPH3 domain-containing protein OS=Coffea canephora OX=49390 GN=GSCOC_T00038100001 PE=3 SV=1	S	Function unknown	BTB/POZ domain-containing protein At1g67900-like [Olea europaea var. sylvestris]
c78430.graph_c1	--	--	--	--	--	--	--	--	--	--	--	serine/threonine-protein kinase EDR1-like [Olea europaea var. sylvestris]
c73377.graph_c0	[H]	Coenzyme transport and metabolism	Molecular Function: pyridoxal phosphatase activity (GO:0033883);;	K07025|3.6e-145|sind:105174459|K07025 putative hydrolase of the HAD superfamily | (RefSeq) uncharacterized protein LOC105174459 isoform X1	[R]	General function prediction only	Haloacid dehalogenase-like hydrolase;; haloacid dehalogenase-like hydrolase;; HAD-hyrolase-like	--	Haloacid dehalogenase-like hydrolase OS=Handroanthus impetiginosus OX=429701 GN=CDL12_22704 PE=4 SV=1	S	Function unknown	uncharacterized protein LOC105174459 isoform X1 [Sesamum indicum]
c65539.graph_c1	--	--	Molecular Function: DNA-binding transcription factor activity (GO:0003700);; Cellular Component: nucleus (GO:0005634);; Molecular Function: sequence-specific DNA binding (GO:0043565);;	K13424|1.7e-64|oeu:111399313|K13424 WRKY transcription factor 33 | (RefSeq) probable WRKY transcription factor 33	--	--	WRKY DNA -binding domain	Probable WRKY transcription factor 33 OS=Arabidopsis thaliana OX=3702 GN=WRKY33 PE=1 SV=2	Putative WRKY transcription factor 26 OS=Dorcoceras hygrometricum OX=472368 GN=F511_03382 PE=4 SV=1	K	Transcription	probable WRKY transcription factor 33 [Olea europaea var. sylvestris]
c29077.graph_c0	--	--	Molecular Function: calcium ion binding (GO:0005509);; Cellular Component: photosystem II oxygen evolving complex (GO:0009654);; Biological Process: photosynthesis (GO:0015979);; Cellular Component: extrinsic component of membrane (GO:0019898);;	K02717|1.8e-36|egu:105033747|K02717 photosystem II oxygen-evolving enhancer protein 2 | (RefSeq) oxygen-evolving enhancer protein 2, chloroplastic	--	--	PsbP	Oxygen-evolving enhancer protein 2, chloroplastic OS=Pisum sativum OX=3888 GN=PSBP PE=1 SV=1	Oxygen-evolving enhancer protein 2, chloroplastic OS=Ananas comosus OX=4615 GN=ACMD2_00710 PE=4 SV=1	S	Function unknown	oxygen-evolving enhancer protein 2, chloroplastic [Elaeis guineensis]
c85288.graph_c0	--	--	Cellular Component: endoplasmic reticulum membrane (GO:0005789);; Biological Process: protein glycosylation (GO:0006486);; Biological Process: oligosaccharide-lipid intermediate biosynthetic process (GO:0006490);; Cellular Component: integral component of membrane (GO:0016021);; Molecular Function: dolichyl pyrophosphate Glc1Man9GlcNAc2 alpha-1,3-glucosyltransferase activity (GO:0042283);;	K03849|2.8e-281|oeu:111386997|K03849 alpha-1,3-glucosyltransferase [EC:2.4.1.265] | (RefSeq) probable dolichyl pyrophosphate Glc1Man9GlcNAc2 alpha-1,3-glucosyltransferase	[K]	Transcription	ALG6, ALG8 glycosyltransferase family	Probable dolichyl pyrophosphate Glc1Man9GlcNAc2 alpha-1,3-glucosyltransferase OS=Arabidopsis thaliana OX=3702 GN=At2g44660 PE=2 SV=3	Alpha-1,3-glucosyltransferase OS=Handroanthus impetiginosus OX=429701 GN=CDL12_11241 PE=3 SV=1	K	Transcription	probable dolichyl pyrophosphate Glc1Man9GlcNAc2 alpha-1,3-glucosyltransferase [Olea europaea var. sylvestris]
c65639.graph_c1	[H]	Coenzyme transport and metabolism	Molecular Function: phosphopantothenoylcysteine decarboxylase activity (GO:0004633);;	K01598|4.1e-82|sind:105176139|K01598 phosphopantothenoylcysteine decarboxylase [EC:4.1.1.36] | (RefSeq) probable phosphopantothenoylcysteine decarboxylase isoform X3	[PD]	--	Flavoprotein	Phosphopantothenoylcysteine decarboxylase OS=Arabidopsis thaliana OX=3702 GN=HAL3A PE=1 SV=1	Putative phosphopantothenoylcysteine decarboxylase OS=Davidia involucrata OX=16924 GN=Din_042944 PE=4 SV=1	--	--	hypothetical protein HYC85_004572 [Camellia sinensis]
c67699.graph_c0	--	--	Cellular Component: integral component of membrane (GO:0016021);;	--	--	--	PRA1 family protein	PRA1 family protein H OS=Arabidopsis thaliana OX=3702 GN=PRA1H PE=2 SV=1	PRA1 family protein OS=Handroanthus impetiginosus OX=429701 GN=CDL12_11631 PE=3 SV=1	P	Inorganic ion transport and metabolism	PRA1 family protein H-like isoform X1 [Olea europaea var. sylvestris]
c75125.graph_c1	--	--	--	K12447|1.3e-102|thj:104808371|K12447 UDP-sugar pyrophosphorylase [EC:2.7.7.64] | (RefSeq) uncharacterized protein LOC104808371	[R]	General function prediction only	Reverse transcriptase (RNA-dependent DNA polymerase)	Retrovirus-related Pol polyprotein from transposon RE2 OS=Arabidopsis thaliana OX=3702 GN=RE2 PE=4 SV=1	Reverse transcriptase Ty1/copia-type domain-containing protein OS=Artemisia annua OX=35608 GN=CTI12_AA091260 PE=4 SV=1	L	Replication, recombination and repair	uncharacterized protein LOC110666060 [Hevea brasiliensis]
c74891.graph_c0	[O]	Posttranslational modification, protein turnover, chaperones	Molecular Function: ATP binding (GO:0005524);;	K09489|2.2e-103|oeu:111382999|K09489 heat shock 70kDa protein 4 | (RefSeq) heat shock 70 kDa protein 8	[O]	Posttranslational modification, protein turnover, chaperones	Hsp70 protein	Heat shock 70 kDa protein 8 OS=Arabidopsis thaliana OX=3702 GN=HSP70-8 PE=1 SV=1	Molecular chaperones HSP70/HSC70, HSP70 superfamily OS=Handroanthus impetiginosus OX=429701 GN=CDL12_10229 PE=3 SV=1	O	Posttranslational modification, protein turnover, chaperones	heat shock 70 kDa protein 8 [Olea europaea var. sylvestris]
c79988.graph_c0	--	--	Molecular Function: protein kinase activity (GO:0004672);; Molecular Function: ATP binding (GO:0005524);; Cellular Component: integral component of membrane (GO:0016021);;	K13429|3.0e-150|sly:100736485|K13429 chitin elicitor receptor kinase 1 | (RefSeq) SlLYK12; LysM receptor-like kinase LYK12 precursor	--	--	LysM domain;; Protein tyrosine and serine/threonine kinase;; Protein kinase domain	Chitin elicitor receptor kinase 1 OS=Arabidopsis thaliana OX=3702 GN=CERK1 PE=1 SV=1	Receptor protein kinase OS=Solanum tuberosum OX=4113 GN=102580181 PE=4 SV=1	T	Signal transduction mechanisms	lysM domain receptor-like kinase 3 [Olea europaea var. sylvestris]
c77909.graph_c5	--	--	Biological Process: response to acid chemical (GO:0001101);; Molecular Function: molecular_function (GO:0003674);; Molecular Function: catalytic activity (GO:0003824);; Molecular Function: ubiquitin-protein transferase activity (GO:0004842);; Cellular Component: cellular_component (GO:0005575);; Cellular Component: intracellular (GO:0005622);; Cellular Component: obsolete cell (GO:0005623);; Cell…	K16277|2.9e-17|oeu:111378076|K16277 E3 ubiquitin-protein ligase DRIP [EC:2.3.2.27] | (RefSeq) E3 ubiquitin protein ligase DRIP2-like isoform X1	[S]	Function unknown	--	E3 ubiquitin protein ligase DRIP2 OS=Arabidopsis thaliana OX=3702 GN=DRIP2 PE=1 SV=1	RING-type domain-containing protein OS=Erythranthe guttata OX=4155 GN=MIMGU_mgv1a006955mg PE=4 SV=1	O	Posttranslational modification, protein turnover, chaperones	PREDICTED: E3 ubiquitin protein ligase DRIP2 [Erythranthe guttata]
[truncated: 31,746 more rows]

## Sheet: Function_anno.stat
#Anno_Database	Annotated_Number	300<=length<1000	length>=1000
COG_Annotation	7202	1484	5039
GO_Annotation	25296	8164	13290
KEGG_Annotation	20193	6127	11184
KOG_Annotation	16213	4661	9247
Pfam_Annotation	19865	5428	12494
Swissprot_Annotation	19944	6073	11489
TrEMBL_Annotation	30872	10376	15687
[truncated: 3 more rows]

## Sheet: GO.list
c0.graph_c0	GO:0016021
[truncated: 25,295 more rows]
[truncated: 206 more columns]

[truncated: 3 more sheets: GO_tree.stat, Kegg.pathway, Kegg.ko]
