# Supplementary material for: Transcriptomic and Lipidomic Analysis of Lipids in Forsythia suspensa
Source: Front Genet. 2021 Oct 26;12:758326. doi: 10.3389/fgene.2021.758326 (PMC8575889; doi:10.3389/fgene.2021.758326)
Supplement: Supplementary file 1 [file DataSheet1.ZIP › ╘¡╩╝╩2╛▌╔╧┤1⁄2/transcriptomics-All_gene_expression.xls]

#ID	A1_count	A1_FPKM	A2_count	A2_FPKM	B1_count	B1_FPKM	B2_count	B2_FPKM
c0.graph_c0	0	0.00	0	0.00	0	0.00	0	0.00
c1.graph_c0	0	0.00	0	0.00	0	0.00	0	0.00
c10.graph_c0	0	0.00	0	0.00	0	0.00	0	0.00
c100000.graph_c0	0	0.00	2	7.47	0	0.00	0	0.00
c100001.graph_c0	0	0.00	0	0.00	0	0.00	2	5.33
c100002.graph_c0	0	0.00	0	0.00	0	0.00	0	0.00
c100003.graph_c0	0	0.00	0	0.00	0	0.00	0	0.00
c100004.graph_c0	0	0.00	0	0.00	0	0.00	0	0.00
c100005.graph_c0	0	0.00	0	0.00	0	0.00	2	5.33
c100006.graph_c0	0	0.00	2	8.37	0	0.00	0	0.00
c100007.graph_c0	0	0.00	2	4.62	0	0.00	0	0.00
c100008.graph_c0	0	0.00	0	0.00	0	0.00	2	0.97
c100009.graph_c0	2	3.46	0	0.00	0	0.00	0	0.00
c100010.graph_c0	0	0.00	2	0.86	2	0.75	0	0.00
c100011.graph_c0	0	0.00	0	0.00	0	0.00	2	8.68
c100012.graph_c0	0	0.00	0	0.00	2	2.48	0	0.00
c100013.graph_c0	0	0.00	2	6.02	0	0.00	0	0.00
c100014.graph_c0	0	0.00	0	0.00	2	7.15	0	0.00
c100015.graph_c0	0	0.00	0	0.00	0	0.00	0	0.00
c100016.graph_c0	0	0.00	0	0.00	0	0.00	0	0.00
c100017.graph_c0	0	0.00	0	0.00	0	0.00	2	9.22
c100018.graph_c0	2	2.66	0	0.00	0	0.00	0	0.00
c100019.graph_c0	0	0.00	0	0.00	0	0.00	0	0.00
c10002.graph_c0	1	0.61	0	0.00	0	0.00	0	0.00
c100020.graph_c0	0	0.00	0	0.00	0	0.00	0	0.00
c100021.graph_c0	2	3.16	0	0.00	0	0.00	0	0.00
c100022.graph_c0	1	2.60	0	0.00	0	0.00	0	0.00
c100023.graph_c0	0	0.00	0	0.00	0	0.00	0	0.00
c100024.graph_c0	0	0.00	1	1.20	0	0.00	0	0.00
c100025.graph_c0	0	0.00	0	0.00	0	0.00	0	0.00
c100026.graph_c0	0	0.00	0	0.00	0	0.00	0	0.00
c100027.graph_c0	0	0.00	0	0.00	2	3.76	0	0.00
c100028.graph_c0	0	0.00	0	0.00	0	0.00	0	0.00
c100029.graph_c0	0	0.00	0	0.00	1	1.07	0	0.00
c100030.graph_c0	0	0.00	0	0.00	0	0.00	0	0.00
c100031.graph_c0	0	0.00	0	0.00	0	0.00	2	6.26
c100032.graph_c0	0	0.00	0	0.00	2	4.00	0	0.00
c100033.graph_c0	0	0.00	0	0.00	2	3.06	0	0.00
c100034.graph_c0	0	0.00	0	0.00	0	0.00	1	1.73
c100035.graph_c0	0	0.00	0	0.00	2	4.95	0	0.00
c100036.graph_c0	0	0.00	0	0.00	0	0.00	2	2.47
c100037.graph_c0	0	0.00	0	0.00	0	0.00	0	0.00
c100038.graph_c0	0	0.00	0	0.00	2	4.71	0	0.00
c100039.graph_c0	0	0.00	0	0.00	0	0.00	0	0.00
c100040.graph_c0	0	0.00	2	3.59	0	0.00	0	0.00
c100041.graph_c0	2	1.91	0	0.00	0	0.00	0	0.00
c100042.graph_c0	0	0.00	0	0.00	2	3.38	0	0.00
c100043.graph_c0	0	0.00	0	0.00	0	0.00	0	0.00
c100044.graph_c0	0	0.00	0	0.00	0	0.00	1	1.00
c100045.graph_c0	0	0.00	0	0.00	2	4.06	0	0.00
c100046.graph_c0	0	0.00	0	0.00	0	0.00	0	0.00
c100047.graph_c0	2	2.00	0	0.00	0	0.00	0	0.00
c100048.graph_c0	0	0.00	0	0.00	0	0.00	1	1.92
c100049.graph_c0	0	0.00	0	0.00	0	0.00	2	0.69
c10005.graph_c0	0	0.00	0	0.00	3	1.16	3	1.24
c100050.graph_c0	0	0.00	0	0.00	0	0.00	0	0.00
c100052.graph_c0	0	0.00	0	0.00	0	0.00	0	0.00
c100053.graph_c0	2	1.45	0	0.00	0	0.00	0	0.00
c100054.graph_c0	2	3.63	0	0.00	0	0.00	0	0.00
c100055.graph_c0	0	0.00	0	0.00	0	0.00	0	0.00
c100056.graph_c0	0	0.00	0	0.00	0	0.00	0	0.00
c100057.graph_c0	0	0.00	0	0.00	0	0.00	2	1.47
c100058.graph_c0	0	0.00	0	0.00	0	0.00	0	0.00
c100059.graph_c0	0	0.00	0	0.00	0	0.00	0	0.00
c100060.graph_c0	0	0.00	0	0.00	2	2.98	0	0.00
c100061.graph_c0	0	0.00	0	0.00	0	0.00	0	0.00
c100062.graph_c0	2	3.30	0	0.00	0	0.00	0	0.00
c100063.graph_c0	0	0.00	0	0.00	0	0.00	0	0.00
c100064.graph_c0	0	0.00	0	0.00	0	0.00	2	5.62
c100065.graph_c0	0	0.00	0	0.00	0	0.00	2	6.14
c100066.graph_c0	0	0.00	0	0.00	0	0.00	0	0.00
c100067.graph_c0	0	0.00	0	0.00	0	0.00	2	4.36
c100068.graph_c0	0	0.00	0	0.00	0	0.00	0	0.00
c100069.graph_c0	0	0.00	0	0.00	0	0.00	2	4.16
c10007.graph_c0	0	0.00	0	0.00	0	0.00	0	0.00
c100070.graph_c0	0	0.00	0	0.00	0	0.00	0	0.00
c100071.graph_c0	2	3.74	0	0.00	0	0.00	0	0.00
c100072.graph_c0	0	0.00	0	0.00	2	5.31	0	0.00
c100073.graph_c0	0	0.00	0	0.00	2	3.24	0	0.00
c100074.graph_c0	0	0.00	0	0.00	0	0.00	0	0.00
c100075.graph_c0	2	3.25	0	0.00	0	0.00	0	0.00
c100076.graph_c0	0	0.00	0	0.00	0	0.00	0	0.00
c100077.graph_c0	0	0.00	2	7.61	0	0.00	0	0.00
c100078.graph_c0	0	0.00	3	5.38	0	0.00	0	0.00
c100079.graph_c0	0	0.00	0	0.00	2	3.06	0	0.00
c10008.graph_c0	0	0.00	0	0.00	0	0.00	1	0.32
c100080.graph_c0	0	0.00	0	0.00	0	0.00	0	0.00
c100081.graph_c0	0	0.00	1	1.07	0	0.00	0	0.00
c100082.graph_c0	0	0.00	0	0.00	2	3.54	0	0.00
c100083.graph_c0	0	0.00	2	5.62	0	0.00	0	0.00
c100084.graph_c0	1	0.83	0	0.00	0	0.00	0	0.00
c100085.graph_c0	0	0.00	0	0.00	0	0.00	0	0.00
c100086.graph_c0	0	0.00	2	2.83	0	0.00	0	0.00
c100087.graph_c0	0	0.00	0	0.00	0	0.00	0	0.00
c100088.graph_c0	0	0.00	0	0.00	0	0.00	0	0.00
c100089.graph_c0	0	0.00	0	0.00	0	0.00	0	0.00
c100090.graph_c0	0	0.00	0	0.00	0	0.00	2	3.67
c100091.graph_c0	2	2.30	0	0.00	0	0.00	0	0.00
c100092.graph_c0	2	3.30	0	0.00	0	0.00	0	0.00
c100093.graph_c0	0	0.00	0	0.00	0	0.00	0	0.00
c100094.graph_c0	2	2.36	0	0.00	0	0.00	0	0.00
c100095.graph_c0	0	0.00	0	0.00	2	4.40	0	0.00
c100096.graph_c0	0	0.00	1	1.33	0	0.00	0	0.00
c100097.graph_c0	2	2.77	0	0.00	0	0.00	0	0.00
c100098.graph_c0	0	0.00	2	7.47	0	0.00	0	0.00
c100099.graph_c0	0	0.00	0	0.00	0	0.00	0	0.00
c1001.graph_c0	0	0.00	0	0.00	0	0.00	0	0.00
c10010.graph_c0	0	0.00	0	0.00	0	0.00	2	1.41
c100100.graph_c0	0	0.00	0	0.00	0	0.00	0	0.00
c100101.graph_c0	2	0.83	0	0.00	0	0.00	0	0.00
c100102.graph_c0	0	0.00	0	0.00	0	0.00	2	5.33
c100103.graph_c0	0	0.00	2	6.34	0	0.00	0	0.00
c100104.graph_c0	0	0.00	0	0.00	0	0.00	0	0.00
c100105.graph_c0	0	0.00	0	0.00	2	3.76	0	0.00
c100106.graph_c0	2	4.13	0	0.00	0	0.00	0	0.00
c100107.graph_c0	2	3.35	0	0.00	0	0.00	0	0.00
c100108.graph_c0	0	0.00	2	3.26	0	0.00	0	0.00
c100109.graph_c0	0	0.00	2	4.55	0	0.00	0	0.00
c10011.graph_c0	0	0.00	1	1.04	1	0.89	0	0.00
c100110.graph_c0	0	0.00	0	0.00	2	3.65	0	0.00
c100111.graph_c0	0	0.00	0	0.00	2	6.62	0	0.00
c100112.graph_c0	1	0.54	1	0.73	0	0.00	1	0.70
c100113.graph_c0	0	0.00	0	0.00	0	0.00	0	0.00
c100114.graph_c0	0	0.00	2	4.41	0	0.00	0	0.00
c100115.graph_c0	0	0.00	0	0.00	0	0.00	0	0.00
c100116.graph_c0	0	0.00	0	0.00	0	0.00	0	0.00
c100117.graph_c0	0	0.00	0	0.00	0	0.00	2	8.85
c100118.graph_c0	0	0.00	0	0.00	0	0.00	0	0.00
c100119.graph_c0	0	0.00	0	0.00	0	0.00	0	0.00
c10012.graph_c0	0	0.00	0	0.00	0	0.00	0	0.00
c100120.graph_c0	0	0.00	0	0.00	2	4.71	0	0.00
c100121.graph_c0	0	0.00	2	6.02	0	0.00	0	0.00
c100122.graph_c0	0	0.00	2	4.03	0	0.00	0	0.00
c100123.graph_c0	2	5.40	0	0.00	0	0.00	0	0.00
c100124.graph_c0	0	0.00	2	7.47	0	0.00	0	0.00
c100125.graph_c0	0	0.00	0	0.00	0	0.00	2	10.23
c100126.graph_c0	0	0.00	0	0.00	0	0.00	0	0.00
c100127.graph_c0	0	0.00	2	3.30	0	0.00	0	0.00
c100128.graph_c0	2	4.75	0	0.00	0	0.00	0	0.00
c100129.graph_c0	0	0.00	0	0.00	0	0.00	0	0.00
c10013.graph_c0	0	0.00	0	0.00	0	0.00	0	0.00
c100130.graph_c0	0	0.00	0	0.00	2	4.79	0	0.00
c100131.graph_c0	0	0.00	0	0.00	0	0.00	2	5.42
c100132.graph_c0	0	0.00	0	0.00	2	3.59	0	0.00
c100133.graph_c0	0	0.00	0	0.00	0	0.00	1	1.16
c100134.graph_c0	0	0.00	0	0.00	0	0.00	2	4.03
c100135.graph_c0	0	0.00	0	0.00	0	0.00	0	0.00
c100136.graph_c0	0	0.00	0	0.00	0	0.00	0	0.00
c100137.graph_c0	0	0.00	0	0.00	0	0.00	0	0.00
c100138.graph_c0	0	0.00	0	0.00	0	0.00	0	0.00
c100139.graph_c0	0	0.00	0	0.00	0	0.00	0	0.00
c100140.graph_c0	0	0.00	0	0.00	2	2.94	0	0.00
c100142.graph_c0	0	0.00	0	0.00	0	0.00	0	0.00
c100143.graph_c0	0	0.00	1	2.04	0	0.00	0	0.00
c100144.graph_c0	0	0.00	0	0.00	0	0.00	2	4.58
c100145.graph_c0	0	0.00	0	0.00	0	0.00	0	0.00
c100146.graph_c0	0	0.00	0	0.00	2	3.54	0	0.00
c100147.graph_c0	2	2.17	0	0.00	0	0.00	0	0.00
c100148.graph_c0	0	0.00	0	0.00	2	6.14	0	0.00
c100149.graph_c0	0	0.00	0	0.00	0	0.00	0	0.00
c10015.graph_c0	0	0.00	0	0.00	0	0.00	0	0.00
c100150.graph_c0	0	0.00	0	0.00	0	0.00	0	0.00
c100151.graph_c0	0	0.00	2	5.52	0	0.00	0	0.00
c100152.graph_c0	2	4.75	0	0.00	0	0.00	0	0.00
c100153.graph_c0	0	0.00	0	0.00	0	0.00	1	0.72
c100154.graph_c0	0	0.00	0	0.00	0	0.00	0	0.00
c100155.graph_c0	0	0.00	0	0.00	2	7.73	0	0.00
c100156.graph_c0	0	0.00	0	0.00	0	0.00	0	0.00
c100157.graph_c0	0	0.00	0	0.00	0	0.00	2	5.24
c100158.graph_c0	0	0.00	0	0.00	0	0.00	0	0.00
c100159.graph_c0	1	0.76	0	0.00	0	0.00	0	0.00
c10016.graph_c0	3	0.61	4	0.99	3	0.65	0	0.00
c100160.graph_c0	0	0.00	0	0.00	0	0.00	0	0.00
c100161.graph_c0	0	0.00	0	0.00	0	0.00	0	0.00
c100162.graph_c0	0	0.00	0	0.00	0	0.00	0	0.00
c100163.graph_c0	0	0.00	1	0.92	0	0.00	0	0.00
c100164.graph_c0	0	0.00	0	0.00	0	0.00	0	0.00
c100165.graph_c0	0	0.00	2	6.81	0	0.00	0	0.00
c100166.graph_c0	0	0.00	0	0.00	0	0.00	0	0.00
c100167.graph_c0	0	0.00	2	5.34	0	0.00	0	0.00
c100168.graph_c0	0	0.00	0	0.00	0	0.00	2	3.79
c100169.graph_c0	0	0.00	0	0.00	0	0.00	0	0.00
c10017.graph_c0	0	0.00	0	0.00	3	1.01	1	0.36
c100170.graph_c0	0	0.00	0	0.00	0	0.00	0	0.00
c100171.graph_c0	2	2.63	0	0.00	0	0.00	0	0.00
c100172.graph_c0	0	0.00	2	3.17	0	0.00	0	0.00
c100173.graph_c0	0	0.00	2	3.39	0	0.00	0	0.00
c100174.graph_c0	0	0.00	0	0.00	0	0.00	0	0.00
c100175.graph_c0	0	0.00	0	0.00	0	0.00	0	0.00
c100176.graph_c0	0	0.00	0	0.00	0	0.00	0	0.00
c100177.graph_c0	0	0.00	0	0.00	0	0.00	0	0.00
c100178.graph_c0	1	0.84	0	0.00	0	0.00	0	0.00
c100179.graph_c0	0	0.00	0	0.00	0	0.00	0	0.00
c10018.graph_c0	0	0.00	0	0.00	0	0.00	0	0.00
c100180.graph_c0	0	0.00	0	0.00	0	0.00	0	0.00
c100181.graph_c0	0	0.00	0	0.00	0	0.00	0	0.00
c100183.graph_c0	0	0.00	0	0.00	0	0.00	0	0.00
c100184.graph_c0	1	1.12	0	0.00	1	1.37	0	0.00
c100185.graph_c0	0	0.00	2	4.48	0	0.00	0	0.00
c100186.graph_c0	0	0.00	0	0.00	0	0.00	0	0.00
c100187.graph_c0	0	0.00	0	0.00	2	6.14	0	0.00
c100188.graph_c0	0	0.00	0	0.00	2	3.15	0	0.00
c100189.graph_c0	0	0.00	0	0.00	0	0.00	0	0.00
c100190.graph_c0	1	0.64	0	0.00	0	0.00	0	0.00
c100191.graph_c0	0	0.00	0	0.00	2	5.50	0	0.00
c100192.graph_c0	0	0.00	0	0.00	0	0.00	0	0.00
c100193.graph_c0	0	0.00	0	0.00	0	0.00	0	0.00
c100194.graph_c0	0	0.00	0	0.00	0	0.00	0	0.00
c100195.graph_c0	0	0.00	2	3.35	0	0.00	0	0.00
c100196.graph_c0	2	2.85	0	0.00	0	0.00	0	0.00
c100197.graph_c0	0	0.00	0	0.00	0	0.00	0	0.00
c100198.graph_c0	2	2.49	0	0.00	0	0.00	0	0.00
c100199.graph_c0	0	0.00	0	0.00	0	0.00	0	0.00
c100200.graph_c0	0	0.00	0	0.00	0	0.00	0	0.00
c100201.graph_c0	0	0.00	2	5.81	0	0.00	0	0.00
c100202.graph_c0	0	0.00	0	0.00	0	0.00	0	0.00
c100203.graph_c0	0	0.00	2	8.88	0	0.00	0	0.00
c100204.graph_c0	0	0.00	0	0.00	0	0.00	0	0.00
c100205.graph_c0	0	0.00	0	0.00	0	0.00	0	0.00
c100206.graph_c0	0	0.00	0	0.00	0	0.00	0	0.00
c100207.graph_c0	0	0.00	0	0.00	0	0.00	2	4.22
c100208.graph_c0	0	0.00	2	2.37	0	0.00	1	1.18
c100209.graph_c0	0	0.00	0	0.00	2	1.94	0	0.00
c10021.graph_c0	0	0.00	1	0.30	1	0.26	2	0.55
c100210.graph_c0	0	0.00	0	0.00	0	0.00	0	0.00
c100211.graph_c0	0	0.00	2	7.47	0	0.00	0	0.00
c100212.graph_c0	2	5.02	0	0.00	0	0.00	0	0.00
c100213.graph_c0	0	0.00	0	0.00	0	0.00	0	0.00
c100214.graph_c0	0	0.00	0	0.00	0	0.00	0	0.00
c100215.graph_c0	0	0.00	0	0.00	0	0.00	0	0.00
c100216.graph_c0	2	2.93	0	0.00	0	0.00	0	0.00
c100218.graph_c0	0	0.00	0	0.00	0	0.00	0	0.00
c100219.graph_c0	0	0.00	0	0.00	0	0.00	0	0.00
c10022.graph_c0	0	0.00	0	0.00	0	0.00	0	0.00
c100220.graph_c0	0	0.00	0	0.00	0	0.00	0	0.00
c100221.graph_c0	0	0.00	0	0.00	0	0.00	2	4.58
c100222.graph_c0	0	0.00	0	0.00	0	0.00	0	0.00
c100223.graph_c0	0	0.00	2	7.20	0	0.00	0	0.00
c100224.graph_c0	0	0.00	2	4.34	0	0.00	0	0.00
c100225.graph_c0	0	0.00	0	0.00	0	0.00	0	0.00
c100226.graph_c0	0	0.00	0	0.00	0	0.00	2	4.50
c100227.graph_c0	0	0.00	0	0.00	0	0.00	0	0.00
c100228.graph_c0	0	0.00	2	4.62	0	0.00	0	0.00
c100229.graph_c0	0	0.00	1	2.72	0	0.00	0	0.00
c100230.graph_c0	0	0.00	0	0.00	0	0.00	1	2.76
c100231.graph_c0	0	0.00	0	0.00	0	0.00	0	0.00
c100232.graph_c0	0	0.00	2	7.75	0	0.00	0	0.00
c100233.graph_c0	2	2.59	0	0.00	0	0.00	0	0.00
c100234.graph_c0	0	0.00	0	0.00	0	0.00	0	0.00
c100235.graph_c0	0	0.00	0	0.00	2	2.78	0	0.00
c100236.graph_c0	0	0.00	0	0.00	2	5.70	0	0.00
c100237.graph_c0	0	0.00	2	5.34	0	0.00	0	0.00
c100239.graph_c0	0	0.00	0	0.00	0	0.00	0	0.00
c100240.graph_c0	0	0.00	0	0.00	2	2.75	0	0.00
c100241.graph_c0	0	0.00	0	0.00	0	0.00	0	0.00
c100242.graph_c0	2	3.16	0	0.00	0	0.00	0	0.00
c100243.graph_c0	0	0.00	2	7.61	0	0.00	0	0.00
c100244.graph_c0	2	4.43	0	0.00	0	0.00	0	0.00
c100245.graph_c0	0	0.00	0	0.00	0	0.00	0	0.00
c100246.graph_c0	0	0.00	0	0.00	1	1.41	0	0.00
c100247.graph_c0	0	0.00	0	0.00	0	0.00	0	0.00
c100248.graph_c0	0	0.00	0	0.00	0	0.00	2	6.37
c100249.graph_c0	0	0.00	0	0.00	0	0.00	2	6.61
c100250.graph_c0	2	3.25	0	0.00	0	0.00	0	0.00
c100251.graph_c0	0	0.00	2	7.07	0	0.00	0	0.00
c100252.graph_c0	0	0.00	0	0.00	2	7.15	0	0.00
c100253.graph_c0	0	0.00	1	0.58	1	0.50	1	0.54
c100254.graph_c0	0	0.00	0	0.00	0	0.00	0	0.00
c100255.graph_c0	0	0.00	0	0.00	0	0.00	0	0.00
c100256.graph_c0	0	0.00	0	0.00	0	0.00	2	8.68
c100257.graph_c0	0	0.00	0	0.00	0	0.00	0	0.00
c100258.graph_c0	0	0.00	0	0.00	0	0.00	0	0.00
c100259.graph_c0	0	0.00	0	0.00	0	0.00	0	0.00
c10026.graph_c0	0	0.00	0	0.00	0	0.00	0	0.00
c100260.graph_c0	0	0.00	0	0.00	0	0.00	0	0.00
c100261.graph_c0	2	2.52	0	0.00	0	0.00	0	0.00
c100262.graph_c0	0	0.00	0	0.00	2	3.49	0	0.00
c100263.graph_c0	0	0.00	0	0.00	1	1.21	0	0.00
c100264.graph_c0	0	0.00	0	0.00	0	0.00	0	0.00
c100265.graph_c0	0	0.00	2	1.51	0	0.00	0	0.00
c100266.graph_c0	0	0.00	0	0.00	0	0.00	2	4.98
c100267.graph_c0	0	0.00	0	0.00	0	0.00	0	0.00
c100268.graph_c0	0	0.00	0	0.00	0	0.00	0	0.00
c100269.graph_c0	0	0.00	0	0.00	0	0.00	0	0.00
c10027.graph_c0	0	0.00	0	0.00	0	0.00	4	5.85
c100270.graph_c0	1	0.58	1	0.79	0	0.00	0	0.00
c100271.graph_c0	1	0.99	0	0.00	0	0.00	0	0.00
c100272.graph_c0	0	0.00	0	0.00	2	2.54	0	0.00
c100273.graph_c0	0	0.00	0	0.00	0	0.00	0	0.00
c100274.graph_c0	0	0.00	0	0.00	0	0.00	0	0.00
c100275.graph_c0	0	0.00	0	0.00	0	0.00	2	5.33
c100276.graph_c0	0	0.00	0	0.00	0	0.00	2	4.29
c100277.graph_c0	0	0.00	2	4.69	0	0.00	0	0.00
c100278.graph_c0	0	0.00	0	0.00	0	0.00	0	0.00
c100279.graph_c0	0	0.00	0	0.00	0	0.00	1	2.05
c10028.graph_c0	1	0.37	4	1.88	3	1.22	0	0.00
c100280.graph_c0	0	0.00	0	0.00	0	0.00	0	0.00
c100281.graph_c0	0	0.00	1	1.45	0	0.00	0	0.00
c100282.graph_c0	0	0.00	2	3.69	0	0.00	0	0.00
c100283.graph_c0	2	2.22	0	0.00	0	0.00	0	0.00
c100284.graph_c0	2	2.49	0	0.00	0	0.00	0	0.00
c100285.graph_c0	0	0.00	0	0.00	0	0.00	0	0.00
c100286.graph_c0	2	5.51	0	0.00	0	0.00	0	0.00
c100287.graph_c0	0	0.00	0	0.00	0	0.00	2	4.36
c100288.graph_c0	2	4.51	0	0.00	0	0.00	0	0.00
c100289.graph_c0	0	0.00	0	0.00	0	0.00	2	1.90
c100290.graph_c0	0	0.00	0	0.00	0	0.00	0	0.00
c100292.graph_c0	0	0.00	0	0.00	0	0.00	0	0.00
c100293.graph_c0	0	0.00	0	0.00	0	0.00	0	0.00
c100294.graph_c0	0	0.00	2	5.71	0	0.00	0	0.00
c100295.graph_c0	0	0.00	0	0.00	0	0.00	0	0.00
c100296.graph_c0	2	3.51	0	0.00	0	0.00	0	0.00
c100297.graph_c0	0	0.00	0	0.00	0	0.00	0	0.00
c100298.graph_c0	0	0.00	0	0.00	0	0.00	0	0.00
c100299.graph_c0	0	0.00	0	0.00	0	0.00	0	0.00
c1003.graph_c0	0	0.00	0	0.00	0	0.00	0	0.00
c10030.graph_c0	0	0.00	0	0.00	0	0.00	0	0.00
c100301.graph_c0	0	0.00	0	0.00	2	2.98	0	0.00
c100302.graph_c0	0	0.00	2	3.74	0	0.00	0	0.00
c100303.graph_c0	0	0.00	2	4.77	0	0.00	0	0.00
c100304.graph_c0	0	0.00	0	0.00	0	0.00	0	0.00
c100305.graph_c0	0	0.00	0	0.00	0	0.00	0	0.00
c100306.graph_c0	0	0.00	0	0.00	0	0.00	0	0.00
c100307.graph_c0	0	0.00	2	3.69	0	0.00	0	0.00
c100308.graph_c0	0	0.00	0	0.00	0	0.00	0	0.00
c100309.graph_c0	2	2.39	0	0.00	0	0.00	0	0.00
c10031.graph_c0	0	0.00	0	0.00	0	0.00	0	0.00
c100310.graph_c0	0	0.00	2	5.62	0	0.00	0	0.00
c100311.graph_c0	0	0.00	0	0.00	0	0.00	0	0.00
c100313.graph_c0	0	0.00	0	0.00	0	0.00	0	0.00
c100314.graph_c0	0	0.00	0	0.00	0	0.00	1	0.94
c100315.graph_c0	2	3.68	0	0.00	0	0.00	0	0.00
c100316.graph_c0	0	0.00	0	0.00	0	0.00	0	0.00
c100317.graph_c0	0	0.00	0	0.00	0	0.00	0	0.00
c100319.graph_c0	0	0.00	2	6.45	0	0.00	0	0.00
c100320.graph_c0	2	5.95	0	0.00	0	0.00	0	0.00
c100321.graph_c0	0	0.00	0	0.00	2	6.74	0	0.00
c100322.graph_c0	0	0.00	0	0.00	2	5.22	0	0.00
c100324.graph_c0	0	0.00	0	0.00	0	0.00	2	5.15
c100325.graph_c0	0	0.00	0	0.00	0	0.00	2	4.50
c100326.graph_c0	0	0.00	0	0.00	0	0.00	0	0.00
c100327.graph_c0	0	0.00	0	0.00	0	0.00	0	0.00
c100328.graph_c0	0	0.00	2	3.85	0	0.00	0	0.00
c100329.graph_c0	0	0.00	0	0.00	0	0.00	0	0.00
c10033.graph_c0	0	0.00	0	0.00	0	0.00	0	0.00
c100330.graph_c0	0	0.00	2	5.71	0	0.00	0	0.00
c100331.graph_c0	0	0.00	0	0.00	0	0.00	0	0.00
c100332.graph_c0	2	2.39	0	0.00	0	0.00	0	0.00
c100333.graph_c0	0	0.00	2	6.45	0	0.00	0	0.00
c100334.graph_c0	0	0.00	2	3.80	0	0.00	0	0.00
c100335.graph_c0	0	0.00	0	0.00	0	0.00	0	0.00
c100336.graph_c0	0	0.00	2	6.69	0	0.00	0	0.00
c100337.graph_c0	0	0.00	0	0.00	2	4.26	0	0.00
c100338.graph_c0	0	0.00	2	5.52	0	0.00	0	0.00
c100339.graph_c0	2	4.00	0	0.00	0	0.00	0	0.00
c10034.graph_c0	0	0.00	0	0.00	0	0.00	0	0.00
c100340.graph_c0	0	0.00	0	0.00	0	0.00	0	0.00
c100341.graph_c0	0	0.00	0	0.00	0	0.00	0	0.00
c100342.graph_c0	1	1.43	0	0.00	0	0.00	0	0.00
c100343.graph_c0	0	0.00	0	0.00	1	1.82	0	0.00
c100344.graph_c0	0	0.00	0	0.00	0	0.00	0	0.00
c100345.graph_c0	0	0.00	0	0.00	0	0.00	0	0.00
c100346.graph_c0	0	0.00	0	0.00	0	0.00	2	1.59
c100347.graph_c0	0	0.00	0	0.00	0	0.00	0	0.00
c100348.graph_c0	0	0.00	0	0.00	0	0.00	2	4.50
c100349.graph_c0	0	0.00	0	0.00	0	0.00	0	0.00
c10035.graph_c0	0	0.00	0	0.00	0	0.00	0	0.00
c100350.graph_c0	0	0.00	2	3.59	0	0.00	0	0.00
c100351.graph_c0	0	0.00	0	0.00	0	0.00	0	0.00
c100352.graph_c0	0	0.00	0	0.00	0	0.00	0	0.00
c100353.graph_c0	0	0.00	0	0.00	0	0.00	0	0.00
c100354.graph_c0	0	0.00	0	0.00	1	2.61	0	0.00
c100355.graph_c0	0	0.00	2	7.61	0	0.00	0	0.00
c100356.graph_c0	0	0.00	0	0.00	0	0.00	0	0.00
c100357.graph_c0	2	1.97	0	0.00	0	0.00	0	0.00
c100358.graph_c0	0	0.00	0	0.00	2	4.79	0	0.00
c100359.graph_c0	0	0.00	0	0.00	0	0.00	0	0.00
c10036.graph_c0	0	0.00	0	0.00	0	0.00	0	0.00
c100360.graph_c0	0	0.00	2	6.34	0	0.00	0	0.00
c100361.graph_c0	0	0.00	0	0.00	0	0.00	0	0.00
c100362.graph_c0	0	0.00	0	0.00	0	0.00	0	0.00
c100363.graph_c0	0	0.00	0	0.00	0	0.00	0	0.00
c100364.graph_c0	0	0.00	2	3.64	0	0.00	0	0.00
c100365.graph_c0	0	0.00	0	0.00	0	0.00	0	0.00
c100366.graph_c0	2	2.43	0	0.00	0	0.00	0	0.00
c100367.graph_c0	0	0.00	2	4.84	0	0.00	0	0.00
c100368.graph_c0	2	4.51	0	0.00	0	0.00	0	0.00
c100369.graph_c0	0	0.00	2	4.03	0	0.00	0	0.00
c100370.graph_c0	0	0.00	0	0.00	0	0.00	0	0.00
c100371.graph_c0	0	0.00	0	0.00	0	0.00	2	5.93
c100372.graph_c0	0	0.00	0	0.00	2	3.49	0	0.00
c100373.graph_c0	0	0.00	0	0.00	0	0.00	0	0.00
c100374.graph_c0	0	0.00	0	0.00	0	0.00	0	0.00
c100375.graph_c0	0	0.00	0	0.00	2	4.79	0	0.00
c100376.graph_c0	1	1.28	0	0.00	0	0.00	0	0.00
c100377.graph_c0	0	0.00	0	0.00	0	0.00	0	0.00
c100378.graph_c0	0	0.00	0	0.00	0	0.00	2	4.50
c100379.graph_c0	0	0.00	2	4.21	0	0.00	0	0.00
c10038.graph_c0	4	3.95	0	0.00	0	0.00	0	0.00
c100380.graph_c0	0	0.00	0	0.00	2	2.82	0	0.00
c100381.graph_c0	0	0.00	0	0.00	0	0.00	1	1.25
c100382.graph_c0	0	0.00	2	6.12	0	0.00	0	0.00
c100383.graph_c0	0	0.00	0	0.00	2	3.94	0	0.00
c100384.graph_c0	0	0.00	2	4.21	0	0.00	0	0.00
c100385.graph_c0	0	0.00	0	0.00	2	3.70	0	0.00
c100386.graph_c0	2	3.25	0	0.00	0	0.00	0	0.00
c100387.graph_c0	0	0.00	0	0.00	0	0.00	0	0.00
c100388.graph_c0	2	2.89	0	0.00	0	0.00	0	0.00
c100389.graph_c0	0	0.00	0	0.00	0	0.00	0	0.00
c100390.graph_c0	2	4.07	0	0.00	0	0.00	0	0.00
c100391.graph_c0	0	0.00	0	0.00	0	0.00	0	0.00
c100392.graph_c0	0	0.00	2	4.55	0	0.00	0	0.00
c100394.graph_c0	0	0.00	2	6.02	0	0.00	0	0.00
c100395.graph_c0	0	0.00	0	0.00	0	0.00	0	0.00
c100397.graph_c0	0	0.00	0	0.00	0	0.00	0	0.00
c100398.graph_c0	0	0.00	0	0.00	0	0.00	2	3.90
c100399.graph_c0	0	0.00	0	0.00	0	0.00	0	0.00
c1004.graph_c0	0	0.00	0	0.00	0	0.00	0	0.00
c10040.graph_c0	0	0.00	0	0.00	1	0.79	0	0.00
c100400.graph_c0	2	5.95	0	0.00	0	0.00	0	0.00
c100401.graph_c0	0	0.00	0	0.00	2	3.11	0	0.00
c100402.graph_c0	0	0.00	0	0.00	1	0.62	0	0.00
c100403.graph_c0	0	0.00	0	0.00	0	0.00	0	0.00
c100404.graph_c0	0	0.00	2	4.69	0	0.00	0	0.00
c100405.graph_c0	0	0.00	0	0.00	0	0.00	0	0.00
c100406.graph_c0	0	0.00	0	0.00	0	0.00	2	7.13
c100407.graph_c0	0	0.00	1	3.88	0	0.00	0	0.00
c100408.graph_c0	0	0.00	2	4.92	0	0.00	0	0.00
c100409.graph_c0	0	0.00	0	0.00	0	0.00	0	0.00
c10041.graph_c0	2	0.75	1	0.48	0	0.00	0	0.00
c100410.graph_c0	0	0.00	0	0.00	0	0.00	0	0.00
c100412.graph_c0	0	0.00	2	2.76	0	0.00	0	0.00
c100413.graph_c0	2	4.84	0	0.00	0	0.00	0	0.00
c100414.graph_c0	0	0.00	0	0.00	0	0.00	0	0.00
c100415.graph_c0	0	0.00	0	0.00	2	1.70	0	0.00
c100416.graph_c0	0	0.00	0	0.00	0	0.00	0	0.00
c100417.graph_c0	0	0.00	0	0.00	0	0.00	2	6.87
c100418.graph_c0	0	0.00	0	0.00	0	0.00	2	3.73
c100419.graph_c0	0	0.00	2	6.69	0	0.00	0	0.00
c100420.graph_c0	0	0.00	0	0.00	0	0.00	0	0.00
c100421.graph_c0	0	0.00	0	0.00	0	0.00	0	0.00
c100422.graph_c0	0	0.00	0	0.00	2	6.74	0	0.00
c100423.graph_c0	0	0.00	0	0.00	2	4.63	0	0.00
c100424.graph_c0	0	0.00	0	0.00	0	0.00	0	0.00
c100425.graph_c0	0	0.00	0	0.00	0	0.00	0	0.00
c100426.graph_c0	0	0.00	0	0.00	0	0.00	0	0.00
c100427.graph_c0	2	2.12	0	0.00	0	0.00	0	0.00
c100428.graph_c0	2	2.25	0	0.00	0	0.00	0	0.00
c100429.graph_c0	0	0.00	0	0.00	0	0.00	0	0.00
c10043.graph_c0	0	0.00	0	0.00	0	0.00	0	0.00
c100430.graph_c0	2	2.93	0	0.00	0	0.00	0	0.00
c100431.graph_c0	0	0.00	2	8.06	0	0.00	0	0.00
c100432.graph_c0	0	0.00	0	0.00	0	0.00	2	2.67
c100433.graph_c0	0	0.00	0	0.00	0	0.00	0	0.00
c100434.graph_c0	0	0.00	0	0.00	2	3.49	0	0.00
c100435.graph_c0	0	0.00	0	0.00	0	0.00	0	0.00
c100436.graph_c0	0	0.00	0	0.00	4	1.00	0	0.00
c100437.graph_c0	2	2.46	0	0.00	0	0.00	0	0.00
c100438.graph_c0	0	0.00	0	0.00	0	0.00	1	0.81
c100439.graph_c0	0	0.00	0	0.00	0	0.00	0	0.00
c100440.graph_c0	0	0.00	2	2.17	0	0.00	0	0.00
c100441.graph_c0	2	3.20	0	0.00	0	0.00	0	0.00
c100442.graph_c0	0	0.00	0	0.00	0	0.00	0	0.00
c100443.graph_c0	0	0.00	0	0.00	0	0.00	0	0.00
c100444.graph_c0	0	0.00	0	0.00	0	0.00	0	0.00
c100445.graph_c0	0	0.00	0	0.00	0	0.00	0	0.00
c100447.graph_c0	0	0.00	0	0.00	0	0.00	0	0.00
c100448.graph_c0	2	2.66	0	0.00	0	0.00	0	0.00
c100449.graph_c0	0	0.00	0	0.00	0	0.00	0	0.00
c10045.graph_c0	0	0.00	0	0.00	0	0.00	3	2.97
c100450.graph_c0	1	0.33	1	0.42	0	0.00	0	0.00
c100451.graph_c0	0	0.00	0	0.00	2	2.98	0	0.00
c100452.graph_c0	0	0.00	0	0.00	0	0.00	0	0.00
c100453.graph_c0	0	0.00	0	0.00	0	0.00	0	0.00
c100454.graph_c0	0	0.00	0	0.00	0	0.00	2	7.70
c100455.graph_c0	0	0.00	0	0.00	2	3.34	0	0.00
c100456.graph_c0	0	0.00	0	0.00	2	3.43	0	0.00
c100457.graph_c0	2	4.07	0	0.00	0	0.00	0	0.00
c100458.graph_c0	0	0.00	0	0.00	0	0.00	2	3.41
c100459.graph_c0	2	1.26	0	0.00	0	0.00	0	0.00
c100461.graph_c0	0	0.00	0	0.00	0	0.00	2	3.97
c100462.graph_c0	0	0.00	0	0.00	2	5.41	0	0.00
c100463.graph_c0	2	2.39	0	0.00	0	0.00	0	0.00
c100464.graph_c0	0	0.00	0	0.00	0	0.00	0	0.00
c100465.graph_c0	0	0.00	0	0.00	0	0.00	0	0.00
c100466.graph_c0	0	0.00	0	0.00	0	0.00	0	0.00
c100467.graph_c0	0	0.00	0	0.00	0	0.00	0	0.00
c100468.graph_c0	2	1.60	0	0.00	0	0.00	0	0.00
c100469.graph_c0	0	0.00	2	9.81	0	0.00	0	0.00
c10047.graph_c0	1	0.41	1	0.53	0	0.00	0	0.00
c100470.graph_c0	0	0.00	0	0.00	0	0.00	0	0.00
c100471.graph_c0	0	0.00	0	0.00	2	3.54	0	0.00
c100472.graph_c0	0	0.00	2	3.30	0	0.00	0	0.00
c100473.graph_c0	0	0.00	2	5.71	0	0.00	0	0.00
c100474.graph_c0	0	0.00	0	0.00	0	0.00	0	0.00
c100475.graph_c0	0	0.00	0	0.00	0	0.00	2	5.42
c100476.graph_c0	0	0.00	0	0.00	0	0.00	0	0.00
c100477.graph_c0	0	0.00	0	0.00	0	0.00	2	3.51
c100478.graph_c0	2	5.02	0	0.00	0	0.00	0	0.00
c100479.graph_c0	0	0.00	0	0.00	0	0.00	0	0.00
c10048.graph_c0	0	0.00	6	3.53	0	0.00	0	0.00
c100480.graph_c0	0	0.00	2	6.94	0	0.00	0	0.00
c100481.graph_c0	0	0.00	0	0.00	0	0.00	0	0.00
c100482.graph_c0	2	4.13	0	0.00	0	0.00	0	0.00
c100483.graph_c0	2	5.21	0	0.00	0	0.00	0	0.00
c100484.graph_c0	0	0.00	0	0.00	0	0.00	2	8.33
c100485.graph_c0	0	0.00	0	0.00	2	6.25	0	0.00
c100486.graph_c0	0	0.00	0	0.00	0	0.00	2	5.82
c100487.graph_c0	0	0.00	0	0.00	0	0.00	0	0.00
c100488.graph_c0	0	0.00	0	0.00	0	0.00	0	0.00
c100489.graph_c0	0	0.00	0	0.00	0	0.00	0	0.00
c10049.graph_c0	1	0.34	3	1.31	3	1.14	2	0.81
c100490.graph_c0	0	0.00	0	0.00	0	0.00	2	3.67
c100491.graph_c0	0	0.00	0	0.00	0	0.00	0	0.00
c100492.graph_c0	0	0.00	0	0.00	0	0.00	0	0.00
c100493.graph_c0	0	0.00	0	0.00	0	0.00	2	2.77
c100494.graph_c0	0	0.00	0	0.00	0	0.00	0	0.00
c100495.graph_c0	0	0.00	0	0.00	2	4.95	0	0.00
c100496.graph_c0	0	0.00	0	0.00	0	0.00	0	0.00
c100497.graph_c0	0	0.00	0	0.00	0	0.00	2	8.50
c100498.graph_c0	0	0.00	0	0.00	0	0.00	2	7.85
c100499.graph_c0	0	0.00	2	5.25	0	0.00	0	0.00
c1005.graph_c0	0	0.00	0	0.00	0	0.00	0	0.00
c10050.graph_c0	0	0.00	0	0.00	0	0.00	0	0.00
c100501.graph_c0	0	0.00	0	0.00	0	0.00	2	9.41
c100502.graph_c0	0	0.00	0	0.00	0	0.00	0	0.00
c100503.graph_c0	0	0.00	2	2.40	0	0.00	0	0.00
c100504.graph_c0	0	0.00	0	0.00	0	0.00	0	0.00
c100505.graph_c0	0	0.00	0	0.00	0	0.00	0	0.00
c100507.graph_c0	0	0.00	0	0.00	2	8.05	0	0.00
c100508.graph_c0	2	4.21	0	0.00	0	0.00	0	0.00
c100509.graph_c0	0	0.00	2	6.45	0	0.00	0	0.00
c10051.graph_c0	0	0.00	0	0.00	0	0.00	0	0.00
c100510.graph_c0	0	0.00	0	0.00	0	0.00	0	0.00
c100511.graph_c0	0	0.00	0	0.00	2	6.74	0	0.00
c100512.graph_c0	0	0.00	2	6.57	0	0.00	0	0.00
c100513.graph_c0	0	0.00	0	0.00	0	0.00	2	1.62
c100514.graph_c0	0	0.00	0	0.00	2	3.06	0	0.00
c100515.graph_c0	0	0.00	0	0.00	2	3.06	0	0.00
c100516.graph_c0	0	0.00	0	0.00	2	2.39	0	0.00
c100517.graph_c0	0	0.00	0	0.00	0	0.00	0	0.00
c100518.graph_c0	0	0.00	0	0.00	0	0.00	0	0.00
c100519.graph_c0	0	0.00	0	0.00	1	0.86	0	0.00
c10052.graph_c0	0	0.00	0	0.00	0	0.00	0	0.00
c100520.graph_c0	2	0.85	0	0.00	0	0.00	2	1.04
c100521.graph_c0	0	0.00	0	0.00	0	0.00	0	0.00
c100522.graph_c0	0	0.00	0	0.00	0	0.00	0	0.00
c100523.graph_c0	0	0.00	0	0.00	0	0.00	2	4.50
c100524.graph_c0	0	0.00	0	0.00	2	3.59	0	0.00
c100525.graph_c0	2	3.11	0	0.00	0	0.00	0	0.00
c100526.graph_c0	0	0.00	0	0.00	0	0.00	0	0.00
c100527.graph_c0	0	0.00	0	0.00	0	0.00	0	0.00
c100528.graph_c0	0	0.00	0	0.00	0	0.00	0	0.00
c100529.graph_c0	0	0.00	0	0.00	0	0.00	0	0.00
c10053.graph_c0	0	0.00	0	0.00	0	0.00	0	0.00
c100530.graph_c0	0	0.00	0	0.00	2	4.79	0	0.00
c100531.graph_c0	0	0.00	0	0.00	0	0.00	0	0.00
c100532.graph_c0	0	0.00	0	0.00	0	0.00	0	0.00
c100533.graph_c0	0	0.00	0	0.00	0	0.00	2	4.16
c100534.graph_c0	0	0.00	2	5.62	0	0.00	0	0.00
c100535.graph_c0	1	0.43	0	0.00	1	0.49	0	0.00
c100536.graph_c0	2	5.02	0	0.00	0	0.00	0	0.00
c100537.graph_c0	0	0.00	0	0.00	2	2.82	0	0.00
c100538.graph_c0	0	0.00	0	0.00	0	0.00	2	8.50
c100539.graph_c0	0	0.00	0	0.00	0	0.00	0	0.00
c100540.graph_c0	0	0.00	0	0.00	0	0.00	0	0.00
c100541.graph_c0	0	0.00	0	0.00	2	5.13	0	0.00
c100543.graph_c0	2	2.39	0	0.00	0	0.00	0	0.00
c100544.graph_c0	0	0.00	0	0.00	2	6.03	0	0.00
c100545.graph_c0	0	0.00	0	0.00	0	0.00	0	0.00
c100546.graph_c0	0	0.00	0	0.00	0	0.00	1	0.58
c100547.graph_c0	0	0.00	0	0.00	0	0.00	0	0.00
c100548.graph_c0	0	0.00	0	0.00	0	0.00	0	0.00
c100549.graph_c0	0	0.00	0	0.00	0	0.00	0	0.00
c100550.graph_c0	0	0.00	0	0.00	2	4.71	0	0.00
c100551.graph_c0	0	0.00	0	0.00	0	0.00	0	0.00
c100552.graph_c0	0	0.00	0	0.00	0	0.00	0	0.00
c100553.graph_c0	0	0.00	0	0.00	0	0.00	0	0.00
c100554.graph_c0	0	0.00	0	0.00	0	0.00	0	0.00
c100555.graph_c0	0	0.00	0	0.00	0	0.00	0	0.00
c100556.graph_c0	0	0.00	2	3.49	0	0.00	0	0.00
c100557.graph_c0	0	0.00	0	0.00	0	0.00	0	0.00
c100558.graph_c0	0	0.00	0	0.00	0	0.00	0	0.00
c100559.graph_c0	0	0.00	0	0.00	0	0.00	0	0.00
c100560.graph_c0	0	0.00	2	5.17	0	0.00	0	0.00
c100561.graph_c0	0	0.00	0	0.00	0	0.00	2	8.17
c100562.graph_c0	0	0.00	0	0.00	0	0.00	0	0.00
c100563.graph_c0	0	0.00	0	0.00	0	0.00	0	0.00
c100564.graph_c0	0	0.00	0	0.00	0	0.00	2	6.87
c100565.graph_c0	0	0.00	2	4.92	0	0.00	0	0.00
c100566.graph_c0	0	0.00	2	8.37	0	0.00	0	0.00
c100567.graph_c0	0	0.00	0	0.00	0	0.00	0	0.00
c100568.graph_c0	0	0.00	0	0.00	0	0.00	0	0.00
c100569.graph_c0	0	0.00	0	0.00	0	0.00	0	0.00
c100570.graph_c0	0	0.00	0	0.00	0	0.00	0	0.00
c100571.graph_c0	0	0.00	0	0.00	0	0.00	2	8.50
c100572.graph_c0	2	2.22	0	0.00	0	0.00	0	0.00
c100573.graph_c0	0	0.00	0	0.00	0	0.00	0	0.00
c100574.graph_c0	2	2.12	0	0.00	0	0.00	0	0.00
c100575.graph_c0	0	0.00	0	0.00	0	0.00	2	9.22
c100576.graph_c0	0	0.00	0	0.00	0	0.00	2	4.65
c100577.graph_c0	0	0.00	0	0.00	0	0.00	0	0.00
c100578.graph_c0	0	0.00	0	0.00	2	5.50	0	0.00
c100579.graph_c0	0	0.00	0	0.00	0	0.00	0	0.00
c100580.graph_c0	0	0.00	2	5.81	0	0.00	0	0.00
c100581.graph_c0	0	0.00	2	6.02	0	0.00	0	0.00
c100582.graph_c0	0	0.00	0	0.00	0	0.00	2	5.93
c100583.graph_c0	0	0.00	0	0.00	2	3.06	0	0.00
c100584.graph_c0	0	0.00	0	0.00	2	3.82	0	0.00
c100585.graph_c0	0	0.00	0	0.00	0	0.00	0	0.00
c100586.graph_c0	0	0.00	0	0.00	0	0.00	0	0.00
c100587.graph_c0	0	0.00	2	6.12	0	0.00	0	0.00
c100588.graph_c0	0	0.00	2	5.81	0	0.00	0	0.00
c100589.graph_c0	0	0.00	0	0.00	0	0.00	2	5.82
c10059.graph_c0	1	1.43	0	0.00	0	0.00	0	0.00
c100590.graph_c0	0	0.00	0	0.00	2	3.29	0	0.00
c100591.graph_c0	0	0.00	1	1.47	0	0.00	1	1.48
c100592.graph_c0	0	0.00	0	0.00	0	0.00	0	0.00
c100593.graph_c0	0	0.00	0	0.00	0	0.00	0	0.00
c100594.graph_c0	2	1.95	0	0.00	0	0.00	0	0.00
c100595.graph_c0	0	0.00	0	0.00	0	0.00	0	0.00
c100596.graph_c0	0	0.00	2	5.34	0	0.00	0	0.00
c100597.graph_c0	0	0.00	2	5.25	0	0.00	0	0.00
c100598.graph_c0	0	0.00	0	0.00	0	0.00	0	0.00
c100599.graph_c0	0	0.00	0	0.00	0	0.00	0	0.00
c10060.graph_c0	0	0.00	0	0.00	0	0.00	0	0.00
c100600.graph_c0	1	0.32	0	0.00	0	0.00	0	0.00
c100601.graph_c0	1	1.05	0	0.00	0	0.00	0	0.00
c100602.graph_c0	0	0.00	0	0.00	0	0.00	0	0.00
c100603.graph_c0	0	0.00	0	0.00	0	0.00	0	0.00
c100604.graph_c0	0	0.00	0	0.00	0	0.00	0	0.00
c100605.graph_c0	0	0.00	0	0.00	0	0.00	0	0.00
c100606.graph_c0	0	0.00	2	4.34	0	0.00	0	0.00
c100607.graph_c0	0	0.00	0	0.00	0	0.00	0	0.00
c100608.graph_c0	0	0.00	0	0.00	0	0.00	0	0.00
c100609.graph_c0	0	0.00	0	0.00	0	0.00	0	0.00
c100610.graph_c0	0	0.00	0	0.00	2	4.55	0	0.00
c100611.graph_c0	0	0.00	0	0.00	0	0.00	0	0.00
c100612.graph_c0	2	3.93	0	0.00	0	0.00	0	0.00
c100613.graph_c0	2	3.74	0	0.00	0	0.00	0	0.00
c100614.graph_c0	0	0.00	0	0.00	0	0.00	0	0.00
c100615.graph_c0	0	0.00	2	3.22	0	0.00	0	0.00
c100616.graph_c0	0	0.00	0	0.00	0	0.00	0	0.00
c100617.graph_c0	0	0.00	0	0.00	0	0.00	2	4.03
c100618.graph_c0	0	0.00	0	0.00	2	4.48	0	0.00
c100619.graph_c0	2	2.73	0	0.00	0	0.00	0	0.00
c10062.graph_c0	0	0.00	0	0.00	0	0.00	0	0.00
c100620.graph_c0	0	0.00	0	0.00	0	0.00	0	0.00
c100621.graph_c0	0	0.00	0	0.00	2	4.95	0	0.00
c100622.graph_c0	0	0.00	0	0.00	0	0.00	2	3.09
c100623.graph_c0	0	0.00	3	4.96	0	0.00	0	0.00
c100624.graph_c0	0	0.00	0	0.00	0	0.00	0	0.00
c100625.graph_c0	0	0.00	0	0.00	2	2.12	0	0.00
c100626.graph_c0	0	0.00	0	0.00	0	0.00	1	1.35
c100627.graph_c0	2	6.57	0	0.00	0	0.00	0	0.00
c100628.graph_c0	0	0.00	0	0.00	0	0.00	0	0.00
c100629.graph_c0	0	0.00	0	0.00	2	5.70	0	0.00
c10063.graph_c0	3	0.34	3	0.41	0	0.00	8	0.97
c100630.graph_c0	0	0.00	2	4.41	0	0.00	0	0.00
c100631.graph_c0	2	5.95	0	0.00	0	0.00	0	0.00
c100632.graph_c0	0	0.00	0	0.00	2	4.63	0	0.00
c100633.graph_c0	2	2.14	0	0.00	0	0.00	0	0.00
c100634.graph_c0	0	0.00	0	0.00	0	0.00	2	2.47
c100635.graph_c0	2	2.12	0	0.00	0	0.00	0	0.00
c100636.graph_c0	0	0.00	0	0.00	0	0.00	0	0.00
c100637.graph_c0	0	0.00	0	0.00	0	0.00	0	0.00
c100638.graph_c0	0	0.00	0	0.00	0	0.00	2	4.29
c100639.graph_c0	2	4.51	0	0.00	0	0.00	0	0.00
c10064.graph_c0	0	0.00	0	0.00	0	0.00	0	0.00
c100640.graph_c0	0	0.00	0	0.00	2	3.94	0	0.00
c100641.graph_c0	0	0.00	0	0.00	0	0.00	0	0.00
c100642.graph_c0	0	0.00	0	0.00	0	0.00	0	0.00
c100643.graph_c0	0	0.00	0	0.00	0	0.00	0	0.00
c100644.graph_c0	0	0.00	0	0.00	2	5.41	0	0.00
c100645.graph_c0	0	0.00	0	0.00	0	0.00	0	0.00
c100646.graph_c0	0	0.00	2	1.92	0	0.00	0	0.00
c100647.graph_c0	0	0.00	0	0.00	0	0.00	0	0.00
c100649.graph_c0	2	3.20	0	0.00	0	0.00	0	0.00
c100650.graph_c0	0	0.00	0	0.00	0	0.00	0	0.00
c100651.graph_c0	0	0.00	2	3.09	0	0.00	0	0.00
c100652.graph_c0	2	2.59	0	0.00	0	0.00	0	0.00
c100653.graph_c0	0	0.00	0	0.00	0	0.00	0	0.00
c100654.graph_c0	0	0.00	0	0.00	0	0.00	0	0.00
c100655.graph_c0	2	2.28	0	0.00	0	0.00	0	0.00
c100656.graph_c0	0	0.00	0	0.00	0	0.00	0	0.00
c100657.graph_c0	0	0.00	0	0.00	0	0.00	2	6.87
c100658.graph_c0	0	0.00	0	0.00	0	0.00	0	0.00
c100659.graph_c0	0	0.00	0	0.00	0	0.00	0	0.00
c100660.graph_c0	0	0.00	0	0.00	0	0.00	0	0.00
c100661.graph_c0	0	0.00	2	5.71	0	0.00	0	0.00
c100662.graph_c0	0	0.00	0	0.00	0	0.00	0	0.00
c100663.graph_c0	2	3.46	0	0.00	0	0.00	0	0.00
c100664.graph_c0	0	0.00	0	0.00	0	0.00	0	0.00
c100665.graph_c0	0	0.00	0	0.00	2	3.54	0	0.00
c100666.graph_c0	0	0.00	0	0.00	0	0.00	0	0.00
c100667.graph_c0	0	0.00	2	3.54	0	0.00	0	0.00
c100668.graph_c0	0	0.00	0	0.00	0	0.00	0	0.00
c100669.graph_c0	0	0.00	0	0.00	0	0.00	0	0.00
c10067.graph_c0	0	0.00	0	0.00	0	0.00	0	0.00
c100670.graph_c0	2	3.41	0	0.00	0	0.00	0	0.00
c100671.graph_c0	0	0.00	0	0.00	0	0.00	0	0.00
c100672.graph_c0	0	0.00	0	0.00	0	0.00	0	0.00
c100673.graph_c0	0	0.00	0	0.00	0	0.00	0	0.00
c100674.graph_c0	0	0.00	0	0.00	0	0.00	0	0.00
c100676.graph_c0	0	0.00	0	0.00	2	7.15	0	0.00
c100677.graph_c0	0	0.00	0	0.00	0	0.00	0	0.00
c100678.graph_c0	0	0.00	0	0.00	2	2.64	0	0.00
c100679.graph_c0	2	3.35	0	0.00	0	0.00	0	0.00
c100681.graph_c0	0	0.00	2	6.23	0	0.00	0	0.00
c100682.graph_c0	0	0.00	0	0.00	0	0.00	0	0.00
c100683.graph_c0	0	0.00	0	0.00	0	0.00	0	0.00
c100684.graph_c0	0	0.00	2	3.39	0	0.00	0	0.00
c100685.graph_c0	0	0.00	0	0.00	0	0.00	0	0.00
c100686.graph_c0	0	0.00	0	0.00	2	4.55	0	0.00
c100687.graph_c0	2	2.70	0	0.00	0	0.00	0	0.00
c100688.graph_c0	0	0.00	0	0.00	0	0.00	0	0.00
c100689.graph_c0	0	0.00	0	0.00	0	0.00	0	0.00
c10069.graph_c0	0	0.00	0	0.00	0	0.00	0	0.00
c100690.graph_c0	0	0.00	0	0.00	2	4.13	0	0.00
c100691.graph_c0	2	4.75	0	0.00	0	0.00	0	0.00
c100692.graph_c0	0	0.00	0	0.00	0	0.00	0	0.00
c100693.graph_c0	0	0.00	0	0.00	0	0.00	0	0.00
c100694.graph_c0	0	0.00	0	0.00	0	0.00	0	0.00
c100695.graph_c0	0	0.00	0	0.00	0	0.00	0	0.00
c100696.graph_c0	0	0.00	0	0.00	0	0.00	0	0.00
c100697.graph_c0	0	0.00	2	8.70	0	0.00	0	0.00
c100698.graph_c0	1	1.12	0	0.00	0	0.00	0	0.00
c100699.graph_c0	0	0.00	2	8.37	0	0.00	0	0.00
c1007.graph_c0	0	0.00	0	0.00	0	0.00	0	0.00
c10070.graph_c0	0	0.00	2	4.48	0	0.00	0	0.00
c100700.graph_c0	1	0.55	0	0.00	0	0.00	0	0.00
c100702.graph_c0	2	3.02	0	0.00	0	0.00	0	0.00
c100704.graph_c0	0	0.00	0	0.00	0	0.00	0	0.00
c100705.graph_c0	0	0.00	0	0.00	2	5.22	0	0.00
c100706.graph_c0	0	0.00	0	0.00	2	5.13	0	0.00
c100707.graph_c0	0	0.00	0	0.00	2	2.28	0	0.00
c100708.graph_c0	0	0.00	2	3.44	0	0.00	0	0.00
c100709.graph_c0	0	0.00	0	0.00	0	0.00	0	0.00
c100710.graph_c0	2	3.93	0	0.00	0	0.00	0	0.00
c100711.graph_c0	0	0.00	0	0.00	2	4.26	0	0.00
c100712.graph_c0	2	3.02	0	0.00	0	0.00	0	0.00
c100713.graph_c0	0	0.00	0	0.00	0	0.00	0	0.00
c100714.graph_c0	2	2.36	0	0.00	0	0.00	0	0.00
c100715.graph_c0	0	0.00	0	0.00	0	0.00	0	0.00
c100716.graph_c0	0	0.00	0	0.00	0	0.00	0	0.00
c100717.graph_c0	0	0.00	0	0.00	0	0.00	0	0.00
c100718.graph_c0	0	0.00	0	0.00	1	1.77	0	0.00
c100719.graph_c0	0	0.00	0	0.00	0	0.00	0	0.00
c10072.graph_c0	0	0.00	1	0.25	3	0.65	3	0.67
c100720.graph_c0	2	3.20	0	0.00	0	0.00	0	0.00
c100721.graph_c0	0	0.00	0	0.00	1	1.53	0	0.00
c100722.graph_c0	0	0.00	0	0.00	2	3.29	0	0.00
c100723.graph_c0	0	0.00	2	5.91	0	0.00	0	0.00
c100724.graph_c0	0	0.00	2	7.75	0	0.00	0	0.00
c100725.graph_c0	0	0.00	1	1.13	0	0.00	0	0.00
c100726.graph_c0	0	0.00	0	0.00	0	0.00	0	0.00
c100727.graph_c0	0	0.00	0	0.00	0	0.00	0	0.00
c100728.graph_c0	0	0.00	0	0.00	0	0.00	0	0.00
c100729.graph_c0	0	0.00	2	3.74	0	0.00	0	0.00
c10073.graph_c0	0	0.00	0	0.00	3	1.84	0	0.00
c100731.graph_c0	0	0.00	2	4.77	0	0.00	0	0.00
c100732.graph_c0	0	0.00	2	5.62	0	0.00	0	0.00
c100733.graph_c0	0	0.00	0	0.00	0	0.00	0	0.00
c100734.graph_c0	0	0.00	2	4.09	0	0.00	0	0.00
c100735.graph_c0	0	0.00	0	0.00	0	0.00	0	0.00
c100736.graph_c0	0	0.00	0	0.00	0	0.00	0	0.00
c100737.graph_c0	0	0.00	0	0.00	0	0.00	1	1.95
c100738.graph_c0	0	0.00	0	0.00	0	0.00	0	0.00
c100739.graph_c0	2	2.98	0	0.00	0	0.00	0	0.00
c100740.graph_c0	0	0.00	0	0.00	0	0.00	0	0.00
c100741.graph_c0	0	0.00	0	0.00	0	0.00	0	0.00
c100742.graph_c0	0	0.00	0	0.00	0	0.00	0	0.00
c100743.graph_c0	2	3.63	0	0.00	0	0.00	0	0.00
c100744.graph_c0	0	0.00	0	0.00	0	0.00	2	5.72
c100745.graph_c0	0	0.00	0	0.00	0	0.00	0	0.00
c100746.graph_c0	0	0.00	0	0.00	2	4.71	0	0.00
c100747.graph_c0	0	0.00	2	6.02	0	0.00	0	0.00
c100748.graph_c0	0	0.00	0	0.00	0	0.00	0	0.00
c100749.graph_c0	0	0.00	0	0.00	2	6.62	0	0.00
c10075.graph_c0	0	0.00	2	0.36	4	0.63	9	1.45
c100750.graph_c0	0	0.00	0	0.00	0	0.00	0	0.00
c100751.graph_c0	0	0.00	0	0.00	1	0.93	0	0.00
c100752.graph_c0	2	3.93	0	0.00	0	0.00	0	0.00
c100753.graph_c0	0	0.00	0	0.00	0	0.00	0	0.00
c100754.graph_c0	0	0.00	0	0.00	0	0.00	0	0.00
c100755.graph_c0	0	0.00	2	3.17	0	0.00	0	0.00
c100756.graph_c0	0	0.00	0	0.00	0	0.00	0	0.00
c100757.graph_c0	0	0.00	0	0.00	0	0.00	2	5.52
c100758.graph_c0	0	0.00	0	0.00	0	0.00	0	0.00
c100759.graph_c0	0	0.00	0	0.00	0	0.00	0	0.00
c100760.graph_c0	0	0.00	0	0.00	0	0.00	0	0.00
c100761.graph_c0	0	0.00	0	0.00	0	0.00	0	0.00
c100762.graph_c0	0	0.00	2	4.09	0	0.00	0	0.00
c100763.graph_c0	0	0.00	0	0.00	2	6.25	0	0.00
c100764.graph_c0	0	0.00	0	0.00	0	0.00	0	0.00
c100765.graph_c0	0	0.00	0	0.00	0	0.00	0	0.00
c100766.graph_c0	0	0.00	2	5.00	0	0.00	0	0.00
c100767.graph_c0	0	0.00	0	0.00	1	0.23	2	0.47
c100768.graph_c0	0	0.00	2	3.74	0	0.00	0	0.00
c100769.graph_c0	0	0.00	0	0.00	0	0.00	0	0.00
c100770.graph_c0	0	0.00	0	0.00	0	0.00	0	0.00
c100771.graph_c0	0	0.00	0	0.00	2	3.94	0	0.00
c100772.graph_c0	0	0.00	0	0.00	0	0.00	0	0.00
c100773.graph_c0	0	0.00	0	0.00	0	0.00	0	0.00
c100774.graph_c0	0	0.00	2	4.62	0	0.00	0	0.00
c100775.graph_c0	0	0.00	0	0.00	0	0.00	0	0.00
c100776.graph_c0	0	0.00	0	0.00	0	0.00	0	0.00
c100777.graph_c0	0	0.00	0	0.00	2	1.26	0	0.00
c100778.graph_c0	0	0.00	0	0.00	0	0.00	2	4.73
c100779.graph_c0	2	2.56	0	0.00	0	0.00	0	0.00
c100780.graph_c0	0	0.00	0	0.00	0	0.00	1	2.41
c100781.graph_c0	0	0.00	0	0.00	2	3.76	0	0.00
c100782.graph_c0	0	0.00	0	0.00	2	3.88	0	0.00
c100783.graph_c0	0	0.00	0	0.00	0	0.00	0	0.00
c100784.graph_c0	0	0.00	0	0.00	0	0.00	0	0.00
c100785.graph_c0	0	0.00	0	0.00	0	0.00	2	6.87
c100786.graph_c0	0	0.00	0	0.00	0	0.00	0	0.00
c100787.graph_c0	0	0.00	2	4.09	0	0.00	0	0.00
c100788.graph_c0	0	0.00	2	4.55	0	0.00	0	0.00
c100789.graph_c0	0	0.00	0	0.00	2	3.59	0	0.00
c10079.graph_c0	2	0.94	0	0.00	0	0.00	0	0.00
c100790.graph_c0	0	0.00	0	0.00	0	0.00	2	4.16
c100791.graph_c0	0	0.00	0	0.00	0	0.00	0	0.00
c100792.graph_c0	0	0.00	0	0.00	2	3.88	0	0.00
c100793.graph_c0	0	0.00	0	0.00	0	0.00	0	0.00
c100794.graph_c0	0	0.00	0	0.00	0	0.00	0	0.00
c100795.graph_c0	0	0.00	0	0.00	0	0.00	0	0.00
c100796.graph_c0	0	0.00	0	0.00	0	0.00	2	3.46
c100797.graph_c0	0	0.00	0	0.00	0	0.00	0	0.00
c100799.graph_c0	0	0.00	0	0.00	0	0.00	0	0.00
c1008.graph_c0	1	0.33	0	0.00	0	0.00	0	0.00
c1008.graph_c1	3	1.29	0	0.00	0	0.00	0	0.00
c10080.graph_c0	0	0.00	0	0.00	1	0.96	0	0.00
c100800.graph_c0	0	0.00	0	0.00	0	0.00	2	4.50
c100801.graph_c0	0	0.00	0	0.00	0	0.00	2	1.54
c100802.graph_c0	0	0.00	0	0.00	0	0.00	0	0.00
c100803.graph_c0	0	0.00	0	0.00	0	0.00	0	0.00
c100804.graph_c0	0	0.00	0	0.00	0	0.00	0	0.00
c100805.graph_c0	2	2.30	0	0.00	0	0.00	0	0.00
c100806.graph_c0	0	0.00	0	0.00	0	0.00	0	0.00
c100807.graph_c0	0	0.00	0	0.00	0	0.00	2	0.74
c100808.graph_c0	0	0.00	0	0.00	0	0.00	0	0.00
c100809.graph_c0	0	0.00	2	4.28	0	0.00	0	0.00
c100810.graph_c0	0	0.00	0	0.00	0	0.00	0	0.00
c100811.graph_c0	0	0.00	0	0.00	0	0.00	0	0.00
c100812.graph_c0	0	0.00	0	0.00	0	0.00	0	0.00
c100813.graph_c0	0	0.00	0	0.00	2	4.13	0	0.00
c100814.graph_c0	0	0.00	2	5.91	0	0.00	0	0.00
c100815.graph_c0	0	0.00	2	8.70	0	0.00	0	0.00
c100816.graph_c0	0	0.00	0	0.00	0	0.00	0	0.00
c100817.graph_c0	0	0.00	0	0.00	2	4.33	0	0.00
c100818.graph_c0	2	3.81	0	0.00	0	0.00	0	0.00
c100819.graph_c0	0	0.00	0	0.00	0	0.00	0	0.00
c100820.graph_c0	0	0.00	0	0.00	0	0.00	4	1.20
c100821.graph_c0	0	0.00	0	0.00	1	1.00	0	0.00
c100822.graph_c0	0	0.00	0	0.00	0	0.00	0	0.00
c100823.graph_c0	0	0.00	0	0.00	2	5.22	0	0.00
c100824.graph_c0	0	0.00	0	0.00	0	0.00	0	0.00
c100825.graph_c0	0	0.00	2	4.92	0	0.00	0	0.00
c100826.graph_c0	2	2.19	0	0.00	0	0.00	0	0.00
c100827.graph_c0	0	0.00	0	0.00	0	0.00	0	0.00
c100828.graph_c0	0	0.00	0	0.00	0	0.00	0	0.00
c100829.graph_c0	0	0.00	0	0.00	0	0.00	0	0.00
c100830.graph_c0	0	0.00	0	0.00	0	0.00	0	0.00
c100831.graph_c0	2	2.33	0	0.00	0	0.00	0	0.00
c100832.graph_c0	0	0.00	0	0.00	0	0.00	0	0.00
c100833.graph_c0	0	0.00	2	3.85	0	0.00	0	0.00
c100834.graph_c0	2	3.74	0	0.00	0	0.00	0	0.00
c100835.graph_c0	0	0.00	0	0.00	0	0.00	0	0.00
c100836.graph_c0	0	0.00	0	0.00	0	0.00	0	0.00
c100837.graph_c0	0	0.00	1	0.65	0	0.00	0	0.00
c100838.graph_c0	0	0.00	2	6.57	0	0.00	0	0.00
c100839.graph_c0	0	0.00	0	0.00	0	0.00	0	0.00
c100840.graph_c0	0	0.00	0	0.00	0	0.00	1	1.02
c100841.graph_c0	0	0.00	0	0.00	0	0.00	2	4.58
c100842.graph_c0	0	0.00	2	3.30	0	0.00	0	0.00
c100843.graph_c0	0	0.00	0	0.00	0	0.00	2	4.58
c100844.graph_c0	0	0.00	2	3.49	0	0.00	0	0.00
c100845.graph_c0	0	0.00	0	0.00	0	0.00	0	0.00
c100846.graph_c0	0	0.00	0	0.00	0	0.00	1	0.59
c100847.graph_c0	0	0.00	2	5.17	0	0.00	0	0.00
c100848.graph_c0	0	0.00	0	0.00	0	0.00	0	0.00
c100849.graph_c0	0	0.00	2	3.05	0	0.00	0	0.00
c10085.graph_c0	0	0.00	0	0.00	0	0.00	0	0.00
c100850.graph_c0	0	0.00	0	0.00	0	0.00	0	0.00
c100851.graph_c0	0	0.00	0	0.00	0	0.00	0	0.00
c100852.graph_c0	0	0.00	2	1.67	0	0.00	0	0.00
c100853.graph_c0	0	0.00	2	3.80	0	0.00	0	0.00
c100854.graph_c0	0	0.00	0	0.00	0	0.00	0	0.00
c100856.graph_c0	0	0.00	0	0.00	2	2.90	0	0.00
c100857.graph_c0	0	0.00	0	0.00	0	0.00	2	3.46
c100858.graph_c0	0	0.00	2	5.34	0	0.00	0	0.00
c100859.graph_c0	0	0.00	2	0.75	0	0.00	0	0.00
c100860.graph_c0	0	0.00	0	0.00	0	0.00	0	0.00
c100861.graph_c0	0	0.00	0	0.00	0	0.00	0	0.00
c100862.graph_c0	0	0.00	2	6.23	0	0.00	0	0.00
c100863.graph_c0	0	0.00	1	0.81	0	0.00	1	0.78
c100864.graph_c0	0	0.00	0	0.00	0	0.00	0	0.00
c100865.graph_c0	0	0.00	0	0.00	2	2.94	0	0.00
c100866.graph_c0	0	0.00	2	3.17	0	0.00	0	0.00
c100867.graph_c0	0	0.00	0	0.00	2	1.75	0	0.00
c100868.graph_c0	0	0.00	0	0.00	0	0.00	0	0.00
c100869.graph_c0	0	0.00	0	0.00	0	0.00	0	0.00
c10087.graph_c0	0	0.00	0	0.00	2	1.26	0	0.00
c100870.graph_c0	0	0.00	0	0.00	0	0.00	0	0.00
c100871.graph_c0	0	0.00	0	0.00	0	0.00	0	0.00
c100872.graph_c0	0	0.00	0	0.00	0	0.00	2	4.58
c100873.graph_c0	0	0.00	0	0.00	0	0.00	0	0.00
c100874.graph_c0	0	0.00	0	0.00	2	4.79	0	0.00
c100875.graph_c0	0	0.00	0	0.00	0	0.00	0	0.00
c100876.graph_c0	0	0.00	0	0.00	0	0.00	0	0.00
c100877.graph_c0	0	0.00	0	0.00	2	6.62	0	0.00
c100878.graph_c0	0	0.00	0	0.00	0	0.00	0	0.00
c100879.graph_c0	0	0.00	0	0.00	0	0.00	0	0.00
c100880.graph_c0	0	0.00	0	0.00	2	2.86	0	0.00
c100881.graph_c0	0	0.00	2	3.05	0	0.00	0	0.00
c100882.graph_c0	0	0.00	0	0.00	0	0.00	0	0.00
c100883.graph_c0	0	0.00	0	0.00	0	0.00	2	4.36
c100884.graph_c0	0	0.00	0	0.00	0	0.00	0	0.00
c100885.graph_c0	1	1.26	0	0.00	0	0.00	0	0.00
c100886.graph_c0	0	0.00	0	0.00	0	0.00	0	0.00
c100887.graph_c0	0	0.00	0	0.00	0	0.00	2	5.82
c100888.graph_c0	0	0.00	0	0.00	0	0.00	0	0.00
c100889.graph_c0	0	0.00	2	3.59	0	0.00	0	0.00
c100890.graph_c0	0	0.00	0	0.00	0	0.00	0	0.00
c100891.graph_c0	2	2.52	0	0.00	0	0.00	0	0.00
c100892.graph_c0	0	0.00	0	0.00	0	0.00	2	4.73
c100893.graph_c0	0	0.00	0	0.00	2	4.63	0	0.00
c100894.graph_c0	0	0.00	0	0.00	0	0.00	0	0.00
c100895.graph_c0	0	0.00	0	0.00	2	3.34	0	0.00
c100896.graph_c0	0	0.00	2	7.07	0	0.00	0	0.00
c100897.graph_c0	0	0.00	0	0.00	0	0.00	0	0.00
c100898.graph_c0	0	0.00	0	0.00	0	0.00	0	0.00
c100899.graph_c0	0	0.00	2	3.80	0	0.00	0	0.00
c1009.graph_c0	0	0.00	0	0.00	0	0.00	0	0.00
c100900.graph_c0	0	0.00	0	0.00	0	0.00	0	0.00
c100901.graph_c0	2	1.31	0	0.00	0	0.00	1	0.87
c100902.graph_c0	0	0.00	0	0.00	0	0.00	0	0.00
c100903.graph_c0	0	0.00	1	4.11	0	0.00	0	0.00
c100904.graph_c0	0	0.00	0	0.00	2	2.78	0	0.00
c100905.graph_c0	0	0.00	0	0.00	0	0.00	2	3.90
c100906.graph_c0	0	0.00	0	0.00	0	0.00	0	0.00
c100907.graph_c0	0	0.00	0	0.00	0	0.00	0	0.00
c100908.graph_c0	0	0.00	0	0.00	0	0.00	2	3.27
c100909.graph_c0	2	2.93	0	0.00	0	0.00	0	0.00
c10091.graph_c0	0	0.00	0	0.00	0	0.00	0	0.00
c100911.graph_c0	2	2.14	0	0.00	0	0.00	0	0.00
c100912.graph_c0	2	3.81	0	0.00	0	0.00	0	0.00
c100913.graph_c0	2	2.73	0	0.00	0	0.00	0	0.00
c100914.graph_c0	0	0.00	0	0.00	2	4.79	0	0.00
c100915.graph_c0	0	0.00	0	0.00	0	0.00	0	0.00
c100916.graph_c0	0	0.00	2	3.74	0	0.00	0	0.00
c100917.graph_c0	0	0.00	0	0.00	0	0.00	2	3.67
c100919.graph_c0	2	3.41	0	0.00	0	0.00	0	0.00
c100920.graph_c0	0	0.00	0	0.00	0	0.00	0	0.00
c100921.graph_c0	0	0.00	0	0.00	0	0.00	0	0.00
c100922.graph_c0	0	0.00	0	0.00	0	0.00	2	3.85
c100923.graph_c0	0	0.00	0	0.00	0	0.00	0	0.00
c100924.graph_c0	0	0.00	2	3.01	0	0.00	0	0.00
c100925.graph_c0	0	0.00	2	6.12	0	0.00	0	0.00
c100926.graph_c0	0	0.00	0	0.00	0	0.00	0	0.00
c100927.graph_c0	2	2.09	0	0.00	0	0.00	0	0.00
c100928.graph_c0	0	0.00	0	0.00	0	0.00	0	0.00
c100929.graph_c0	0	0.00	0	0.00	2	1.67	0	0.00
c100930.graph_c0	0	0.00	0	0.00	0	0.00	0	0.00
c100931.graph_c0	0	0.00	0	0.00	0	0.00	0	0.00
c100932.graph_c0	0	0.00	0	0.00	2	3.15	0	0.00
c100934.graph_c0	0	0.00	2	3.54	0	0.00	0	0.00
c100935.graph_c0	0	0.00	0	0.00	2	3.02	0	0.00
c100936.graph_c0	0	0.00	0	0.00	0	0.00	1	1.42
c100937.graph_c0	0	0.00	0	0.00	0	0.00	0	0.00
c100938.graph_c0	0	0.00	0	0.00	2	5.04	0	0.00
c100939.graph_c0	0	0.00	0	0.00	2	2.61	0	0.00
c100940.graph_c0	0	0.00	0	0.00	0	0.00	0	0.00
c100941.graph_c0	0	0.00	0	0.00	2	7.89	0	0.00
c100942.graph_c0	0	0.00	0	0.00	0	0.00	0	0.00
c100943.graph_c0	0	0.00	0	0.00	0	0.00	0	0.00
c100944.graph_c0	0	0.00	0	0.00	2	3.76	0	0.00
c100945.graph_c0	0	0.00	0	0.00	0	0.00	0	0.00
c100946.graph_c0	0	0.00	0	0.00	0	0.00	0	0.00
c100947.graph_c0	0	0.00	0	0.00	0	0.00	0	0.00
c100948.graph_c0	2	3.57	0	0.00	0	0.00	0	0.00
c100949.graph_c0	1	1.20	0	0.00	0	0.00	0	0.00
c100950.graph_c0	0	0.00	0	0.00	0	0.00	0	0.00
c100951.graph_c0	0	0.00	0	0.00	0	0.00	2	4.43
c100952.graph_c0	0	0.00	0	0.00	2	4.26	0	0.00
c100953.graph_c0	0	0.00	0	0.00	0	0.00	0	0.00
c100954.graph_c0	0	0.00	0	0.00	0	0.00	0	0.00
c100955.graph_c0	0	0.00	0	0.00	0	0.00	2	3.13
c100956.graph_c0	0	0.00	2	3.85	0	0.00	0	0.00
c100957.graph_c0	0	0.00	0	0.00	0	0.00	0	0.00
c100958.graph_c0	1	2.75	0	0.00	0	0.00	0	0.00
c100959.graph_c0	0	0.00	0	0.00	0	0.00	0	0.00
c100960.graph_c0	0	0.00	0	0.00	0	0.00	0	0.00
c100961.graph_c0	1	0.87	1	1.23	0	0.00	0	0.00
c100962.graph_c0	0	0.00	0	0.00	0	0.00	0	0.00
c100963.graph_c0	0	0.00	0	0.00	0	0.00	0	0.00
c100964.graph_c0	0	0.00	0	0.00	0	0.00	0	0.00
c100965.graph_c0	0	0.00	0	0.00	0	0.00	0	0.00
c100966.graph_c0	0	0.00	2	5.08	0	0.00	0	0.00
c100967.graph_c0	2	3.57	0	0.00	0	0.00	0	0.00
c100968.graph_c0	0	0.00	0	0.00	2	3.02	0	0.00
c100969.graph_c0	0	0.00	0	0.00	0	0.00	0	0.00
c10097.graph_c0	0	0.00	2	0.54	1	0.24	3	0.74
c100970.graph_c0	0	0.00	0	0.00	0	0.00	2	3.57
c100971.graph_c0	0	0.00	0	0.00	0	0.00	0	0.00
c100972.graph_c0	0	0.00	0	0.00	0	0.00	0	0.00
c100973.graph_c0	0	0.00	0	0.00	2	7.58	0	0.00
c100974.graph_c0	0	0.00	0	0.00	0	0.00	0	0.00
c100975.graph_c0	0	0.00	0	0.00	0	0.00	0	0.00
c100976.graph_c0	0	0.00	0	0.00	2	7.43	0	0.00
c100977.graph_c0	0	0.00	0	0.00	0	0.00	0	0.00
c100978.graph_c0	0	0.00	0	0.00	0	0.00	0	0.00
c100979.graph_c0	0	0.00	0	0.00	2	6.62	0	0.00
c100980.graph_c0	0	0.00	0	0.00	0	0.00	0	0.00
c100981.graph_c0	0	0.00	0	0.00	0	0.00	0	0.00
c100982.graph_c0	0	0.00	0	0.00	0	0.00	0	0.00
c100983.graph_c0	0	0.00	0	0.00	0	0.00	0	0.00
c100984.graph_c0	0	0.00	0	0.00	2	4.33	0	0.00
c100985.graph_c0	0	0.00	0	0.00	0	0.00	0	0.00
c100986.graph_c0	0	0.00	0	0.00	0	0.00	0	0.00
c100987.graph_c0	0	0.00	0	0.00	0	0.00	0	0.00
c100988.graph_c0	0	0.00	0	0.00	0	0.00	0	0.00
c100989.graph_c0	0	0.00	0	0.00	0	0.00	1	0.97
c100990.graph_c0	0	0.00	0	0.00	0	0.00	0	0.00
c100991.graph_c0	0	0.00	0	0.00	2	3.38	0	0.00
c100992.graph_c0	0	0.00	0	0.00	0	0.00	2	3.22
c100993.graph_c0	0	0.00	0	0.00	0	0.00	0	0.00
c100994.graph_c0	0	0.00	0	0.00	0	0.00	0	0.00
c100995.graph_c0	0	0.00	0	0.00	0	0.00	0	0.00
c100996.graph_c0	0	0.00	0	0.00	2	0.84	0	0.00
c100997.graph_c0	0	0.00	0	0.00	0	0.00	2	4.36
c100998.graph_c0	0	0.00	2	4.84	0	0.00	0	0.00
c100999.graph_c0	0	0.00	0	0.00	0	0.00	2	4.29
c101.graph_c0	0	0.00	0	0.00	0	0.00	0	0.00
c1010.graph_c0	0	0.00	0	0.00	0	0.00	0	0.00
c101000.graph_c0	0	0.00	2	5.08	0	0.00	0	0.00
c101001.graph_c0	0	0.00	0	0.00	0	0.00	0	0.00
c101002.graph_c0	0	0.00	0	0.00	0	0.00	0	0.00
c101003.graph_c0	0	0.00	0	0.00	2	3.38	0	0.00
c101004.graph_c0	0	0.00	0	0.00	0	0.00	0	0.00
c101005.graph_c0	0	0.00	0	0.00	0	0.00	0	0.00
c101006.graph_c0	0	0.00	0	0.00	0	0.00	0	0.00
c101007.graph_c0	0	0.00	0	0.00	0	0.00	0	0.00
c101008.graph_c0	1	0.88	0	0.00	0	0.00	0	0.00
c101009.graph_c0	0	0.00	0	0.00	0	0.00	2	4.29
c101010.graph_c0	0	0.00	0	0.00	0	0.00	2	3.01
c101011.graph_c0	0	0.00	0	0.00	2	2.78	0	0.00
c101012.graph_c0	0	0.00	0	0.00	0	0.00	0	0.00
c101013.graph_c0	0	0.00	0	0.00	0	0.00	0	0.00
c101014.graph_c0	0	0.00	0	0.00	0	0.00	2	4.29
c101015.graph_c0	0	0.00	0	0.00	0	0.00	0	0.00
c101016.graph_c0	0	0.00	0	0.00	0	0.00	0	0.00
c101017.graph_c0	0	0.00	0	0.00	0	0.00	0	0.00
c101018.graph_c0	0	0.00	0	0.00	0	0.00	0	0.00
c101019.graph_c0	0	0.00	2	3.85	0	0.00	0	0.00
c10102.graph_c0	5	0.85	2	0.41	2	0.36	5	0.92
c101020.graph_c0	0	0.00	0	0.00	0	0.00	2	3.18
c101021.graph_c0	0	0.00	2	8.21	0	0.00	0	0.00
c101022.graph_c0	0	0.00	0	0.00	2	2.82	0	0.00
c101023.graph_c0	0	0.00	0	0.00	0	0.00	0	0.00
c101024.graph_c0	0	0.00	0	0.00	0	0.00	0	0.00
c101025.graph_c0	0	0.00	0	0.00	0	0.00	0	0.00
c101026.graph_c0	1	0.39	1	0.50	1	0.44	0	0.00
c101027.graph_c0	0	0.00	2	3.69	0	0.00	0	0.00
c101028.graph_c0	0	0.00	0	0.00	2	6.03	0	0.00
c101029.graph_c0	0	0.00	0	0.00	0	0.00	0	0.00
c101030.graph_c0	0	0.00	2	3.09	0	0.00	0	0.00
c101031.graph_c0	1	0.50	1	0.66	0	0.00	0	0.00
c101032.graph_c0	0	0.00	0	0.00	0	0.00	0	0.00
c101033.graph_c0	0	0.00	0	0.00	0	0.00	0	0.00
c101035.graph_c0	0	0.00	0	0.00	2	6.74	0	0.00
c101036.graph_c0	0	0.00	0	0.00	0	0.00	0	0.00
c101037.graph_c0	0	0.00	0	0.00	0	0.00	2	3.32
c101038.graph_c0	0	0.00	0	0.00	2	4.13	0	0.00
c101039.graph_c0	0	0.00	0	0.00	0	0.00	0	0.00
c101040.graph_c0	2	4.43	0	0.00	0	0.00	0	0.00
c101041.graph_c0	0	0.00	0	0.00	0	0.00	0	0.00
c101042.graph_c0	0	0.00	0	0.00	0	0.00	0	0.00
c101043.graph_c0	0	0.00	2	3.01	0	0.00	0	0.00
c101044.graph_c0	0	0.00	0	0.00	0	0.00	0	0.00
c101045.graph_c0	0	0.00	0	0.00	0	0.00	0	0.00
c101046.graph_c0	0	0.00	0	0.00	0	0.00	0	0.00
c101047.graph_c0	0	0.00	2	4.48	0	0.00	0	0.00
c101048.graph_c0	0	0.00	0	0.00	0	0.00	0	0.00
c101049.graph_c0	0	0.00	0	0.00	0	0.00	0	0.00
c101050.graph_c0	0	0.00	0	0.00	0	0.00	0	0.00
c101051.graph_c0	0	0.00	0	0.00	0	0.00	0	0.00
c101052.graph_c0	0	0.00	2	3.30	0	0.00	0	0.00
c101053.graph_c0	0	0.00	0	0.00	0	0.00	0	0.00
c101054.graph_c0	0	0.00	2	6.45	0	0.00	0	0.00
c101055.graph_c0	0	0.00	0	0.00	0	0.00	2	3.85
c101056.graph_c0	0	0.00	0	0.00	0	0.00	0	0.00
c101057.graph_c0	0	0.00	0	0.00	0	0.00	2	6.49
c101058.graph_c0	0	0.00	2	3.26	0	0.00	0	0.00
c101059.graph_c0	2	2.22	0	0.00	0	0.00	0	0.00
c10106.graph_c0	0	0.00	0	0.00	0	0.00	0	0.00
c101060.graph_c0	0	0.00	0	0.00	2	3.11	0	0.00
c101061.graph_c0	0	0.00	0	0.00	1	1.62	0	0.00
c101062.graph_c0	0	0.00	0	0.00	0	0.00	0	0.00
c101063.graph_c0	0	0.00	1	1.82	0	0.00	0	0.00
c101064.graph_c0	0	0.00	0	0.00	0	0.00	0	0.00
c101065.graph_c0	0	0.00	0	0.00	0	0.00	0	0.00
c101066.graph_c0	0	0.00	0	0.00	0	0.00	0	0.00
c101067.graph_c0	0	0.00	0	0.00	0	0.00	0	0.00
c101068.graph_c0	0	0.00	0	0.00	0	0.00	0	0.00
c101069.graph_c0	2	2.70	0	0.00	0	0.00	0	0.00
c101070.graph_c0	0	0.00	0	0.00	0	0.00	2	4.09
c101071.graph_c0	0	0.00	0	0.00	0	0.00	2	3.85
c101072.graph_c0	0	0.00	0	0.00	0	0.00	0	0.00
c101074.graph_c0	2	2.98	0	0.00	0	0.00	0	0.00
c101075.graph_c0	0	0.00	0	0.00	0	0.00	0	0.00
c101076.graph_c0	0	0.00	0	0.00	0	0.00	1	1.48
c101077.graph_c0	0	0.00	0	0.00	0	0.00	0	0.00
c101078.graph_c0	2	2.56	0	0.00	0	0.00	0	0.00
c101079.graph_c0	0	0.00	0	0.00	0	0.00	0	0.00
c101080.graph_c0	0	0.00	0	0.00	0	0.00	0	0.00
c101081.graph_c0	2	2.30	0	0.00	0	0.00	0	0.00
c101082.graph_c0	0	0.00	0	0.00	0	0.00	0	0.00
c101083.graph_c0	0	0.00	0	0.00	0	0.00	0	0.00
c101084.graph_c0	1	1.90	0	0.00	0	0.00	0	0.00
c101085.graph_c0	0	0.00	0	0.00	0	0.00	0	0.00
c101086.graph_c0	0	0.00	0	0.00	0	0.00	0	0.00
c101087.graph_c0	0	0.00	0	0.00	0	0.00	0	0.00
c101088.graph_c0	0	0.00	0	0.00	0	0.00	0	0.00
c101089.graph_c0	0	0.00	0	0.00	0	0.00	0	0.00
c10109.graph_c0	3	0.98	0	0.00	0	0.00	0	0.00
c101090.graph_c0	0	0.00	0	0.00	0	0.00	2	3.41
c101091.graph_c0	0	0.00	0	0.00	0	0.00	2	5.42
c101092.graph_c0	2	2.39	0	0.00	0	0.00	0	0.00
c101093.graph_c0	0	0.00	0	0.00	2	3.59	0	0.00
c101094.graph_c0	2	2.49	0	0.00	0	0.00	0	0.00
c101095.graph_c0	2	3.25	0	0.00	0	0.00	0	0.00
c101096.graph_c0	0	0.00	0	0.00	2	3.29	0	0.00
c101097.graph_c0	0	0.00	0	0.00	2	2.61	0	0.00
c101098.graph_c0	0	0.00	0	0.00	1	1.55	0	0.00
c101099.graph_c0	0	0.00	0	0.00	0	0.00	0	0.00
c1011.graph_c0	0	0.00	0	0.00	0	0.00	0	0.00
c1011.graph_c1	0	0.00	0	0.00	0	0.00	0	0.00
c101100.graph_c0	2	3.57	0	0.00	0	0.00	0	0.00
c101101.graph_c0	0	0.00	0	0.00	0	0.00	2	7.41
c101102.graph_c0	0	0.00	0	0.00	2	5.60	0	0.00
c101103.graph_c0	0	0.00	0	0.00	0	0.00	0	0.00
c101104.graph_c0	0	0.00	2	4.41	0	0.00	0	0.00
c101105.graph_c0	0	0.00	0	0.00	2	1.29	0	0.00
c101106.graph_c0	0	0.00	0	0.00	0	0.00	0	0.00
c101107.graph_c0	0	0.00	0	0.00	0	0.00	4	1.18
c101108.graph_c0	0	0.00	0	0.00	0	0.00	2	4.50
c101109.graph_c0	2	2.56	0	0.00	0	0.00	0	0.00
c10111.graph_c0	2	1.07	0	0.00	0	0.00	0	0.00
c101110.graph_c0	1	2.86	0	0.00	0	0.00	0	0.00
c101111.graph_c0	0	0.00	0	0.00	0	0.00	0	0.00
c101112.graph_c0	0	0.00	0	0.00	0	0.00	0	0.00
c101113.graph_c0	0	0.00	2	6.81	0	0.00	0	0.00
c101115.graph_c0	0	0.00	0	0.00	0	0.00	0	0.00
c101116.graph_c0	0	0.00	2	4.03	0	0.00	0	0.00
c101117.graph_c0	0	0.00	0	0.00	0	0.00	0	0.00
c101118.graph_c0	0	0.00	0	0.00	0	0.00	0	0.00
c101119.graph_c0	0	0.00	0	0.00	0	0.00	0	0.00
c101120.graph_c0	0	0.00	0	0.00	0	0.00	0	0.00
c101121.graph_c0	0	0.00	0	0.00	2	3.15	0	0.00
c101122.graph_c0	2	2.33	0	0.00	0	0.00	0	0.00
c101123.graph_c0	0	0.00	0	0.00	1	1.26	0	0.00
c101124.graph_c0	0	0.00	0	0.00	0	0.00	2	5.33
c101125.graph_c0	2	4.00	0	0.00	0	0.00	0	0.00
c101126.graph_c0	0	0.00	2	4.41	0	0.00	0	0.00
c101127.graph_c0	0	0.00	0	0.00	0	0.00	2	4.98
c101128.graph_c0	0	0.00	0	0.00	0	0.00	2	3.41
c101129.graph_c0	0	0.00	0	0.00	0	0.00	0	0.00
c10113.graph_c0	0	0.00	0	0.00	0	0.00	0	0.00
c101130.graph_c0	0	0.00	0	0.00	2	4.00	0	0.00
c101132.graph_c0	0	0.00	2	5.81	0	0.00	0	0.00
c101133.graph_c0	0	0.00	0	0.00	0	0.00	0	0.00
c101134.graph_c0	0	0.00	2	3.80	0	0.00	0	0.00
c101135.graph_c0	0	0.00	0	0.00	2	2.94	0	0.00
c101136.graph_c0	0	0.00	2	3.17	0	0.00	0	0.00
c101137.graph_c0	0	0.00	0	0.00	0	0.00	2	4.22
c101138.graph_c0	0	0.00	1	2.50	1	2.13	0	0.00
c101139.graph_c0	0	0.00	0	0.00	2	2.54	0	0.00
c101140.graph_c0	0	0.00	0	0.00	0	0.00	0	0.00
c101141.graph_c0	0	0.00	0	0.00	2	3.38	0	0.00
c101142.graph_c0	0	0.00	0	0.00	0	0.00	0	0.00
c101143.graph_c0	0	0.00	0	0.00	0	0.00	2	3.09
c101144.graph_c0	0	0.00	0	0.00	0	0.00	0	0.00
c101145.graph_c0	0	0.00	0	0.00	0	0.00	2	3.01
c101146.graph_c0	2	2.49	0	0.00	0	0.00	0	0.00
c101147.graph_c0	2	2.46	0	0.00	0	0.00	0	0.00
c101148.graph_c0	0	0.00	0	0.00	0	0.00	0	0.00
c101149.graph_c0	0	0.00	0	0.00	0	0.00	0	0.00
c10115.graph_c0	0	0.00	0	0.00	0	0.00	0	0.00
c101150.graph_c0	0	0.00	0	0.00	0	0.00	2	3.18
c101151.graph_c0	0	0.00	2	3.85	0	0.00	0	0.00
c101152.graph_c0	0	0.00	1	1.10	0	0.00	0	0.00
c101153.graph_c0	0	0.00	0	0.00	0	0.00	0	0.00
c101154.graph_c0	0	0.00	0	0.00	0	0.00	0	0.00
c101155.graph_c0	0	0.00	0	0.00	0	0.00	0	0.00
c101156.graph_c0	0	0.00	2	3.17	0	0.00	0	0.00
c101157.graph_c0	2	2.73	0	0.00	0	0.00	0	0.00
c101158.graph_c0	0	0.00	0	0.00	0	0.00	0	0.00
c101159.graph_c0	0	0.00	0	0.00	0	0.00	0	0.00
c101160.graph_c0	0	0.00	0	0.00	0	0.00	0	0.00
c101161.graph_c0	2	2.63	0	0.00	0	0.00	0	0.00
c101162.graph_c0	0	0.00	2	4.62	0	0.00	0	0.00
c101163.graph_c0	0	0.00	2	5.08	0	0.00	0	0.00
c101164.graph_c0	0	0.00	0	0.00	0	0.00	2	4.09
c101165.graph_c0	0	0.00	0	0.00	0	0.00	0	0.00
c101166.graph_c0	2	3.06	0	0.00	0	0.00	0	0.00
c101167.graph_c0	0	0.00	0	0.00	1	4.19	0	0.00
c101168.graph_c0	1	1.31	0	0.00	0	0.00	0	0.00
c101169.graph_c0	0	0.00	0	0.00	0	0.00	0	0.00
c10117.graph_c0	0	0.00	0	0.00	0	0.00	0	0.00
c101170.graph_c0	0	0.00	2	3.22	0	0.00	0	0.00
c101171.graph_c0	0	0.00	0	0.00	0	0.00	0	0.00
c101172.graph_c0	0	0.00	0	0.00	2	4.48	0	0.00
c101173.graph_c0	0	0.00	2	3.17	0	0.00	0	0.00
c101174.graph_c0	0	0.00	0	0.00	2	4.00	0	0.00
c101175.graph_c0	0	0.00	0	0.00	0	0.00	0	0.00
c101176.graph_c0	0	0.00	0	0.00	0	0.00	0	0.00
c101177.graph_c0	0	0.00	0	0.00	0	0.00	0	0.00
c101178.graph_c0	0	0.00	0	0.00	0	0.00	0	0.00
c101179.graph_c0	2	2.52	0	0.00	0	0.00	0	0.00
c101180.graph_c0	2	2.46	0	0.00	0	0.00	0	0.00
c101181.graph_c0	0	0.00	0	0.00	0	0.00	0	0.00
c101182.graph_c0	0	0.00	0	0.00	0	0.00	0	0.00
c101183.graph_c0	0	0.00	0	0.00	0	0.00	0	0.00
c101184.graph_c0	0	0.00	0	0.00	0	0.00	0	0.00
c101185.graph_c0	2	1.35	0	0.00	0	0.00	0	0.00
c101186.graph_c0	0	0.00	0	0.00	2	3.24	0	0.00
c101187.graph_c0	0	0.00	0	0.00	0	0.00	2	3.51
c101188.graph_c0	0	0.00	0	0.00	0	0.00	0	0.00
c101189.graph_c0	0	0.00	0	0.00	0	0.00	0	0.00
c101190.graph_c0	2	3.35	0	0.00	0	0.00	0	0.00
c101191.graph_c0	0	0.00	0	0.00	0	0.00	0	0.00
c101192.graph_c0	2	2.46	0	0.00	0	0.00	0	0.00
c101193.graph_c0	0	0.00	0	0.00	0	0.00	0	0.00
c101194.graph_c0	0	0.00	0	0.00	0	0.00	0	0.00
c101195.graph_c0	0	0.00	2	6.34	0	0.00	0	0.00
c101196.graph_c0	0	0.00	0	0.00	0	0.00	0	0.00
c101197.graph_c0	0	0.00	0	0.00	0	0.00	0	0.00
c101198.graph_c0	2	2.17	0	0.00	0	0.00	0	0.00
c101199.graph_c0	0	0.00	0	0.00	1	1.19	0	0.00
c1012.graph_c0	0	0.00	0	0.00	0	0.00	0	0.00
c101200.graph_c0	0	0.00	2	4.09	0	0.00	0	0.00
c101201.graph_c0	2	2.22	0	0.00	0	0.00	0	0.00
c101202.graph_c0	0	0.00	0	0.00	2	3.38	0	0.00
c101203.graph_c0	0	0.00	0	0.00	0	0.00	0	0.00
c101204.graph_c0	0	0.00	0	0.00	0	0.00	2	1.65
c101205.graph_c0	0	0.00	2	3.05	0	0.00	0	0.00
c101206.graph_c0	0	0.00	2	3.97	0	0.00	0	0.00
c101207.graph_c0	0	0.00	2	3.13	0	0.00	0	0.00
c101208.graph_c0	0	0.00	0	0.00	0	0.00	2	4.65
c101209.graph_c0	0	0.00	0	0.00	2	3.34	0	0.00
c101210.graph_c0	0	0.00	0	0.00	0	0.00	0	0.00
c101211.graph_c0	0	0.00	0	0.00	0	0.00	2	3.46
c101212.graph_c0	0	0.00	0	0.00	0	0.00	0	0.00
c101213.graph_c0	0	0.00	0	0.00	0	0.00	0	0.00
c101215.graph_c0	2	2.73	0	0.00	0	0.00	0	0.00
c101216.graph_c0	1	0.74	0	0.00	0	0.00	0	0.00
c101217.graph_c0	0	0.00	0	0.00	0	0.00	0	0.00
c101218.graph_c0	0	0.00	0	0.00	0	0.00	0	0.00
c101219.graph_c0	0	0.00	0	0.00	0	0.00	0	0.00
c101220.graph_c0	0	0.00	0	0.00	0	0.00	0	0.00
c101221.graph_c0	0	0.00	2	4.15	0	0.00	0	0.00
c101222.graph_c0	0	0.00	0	0.00	0	0.00	0	0.00
c101223.graph_c0	0	0.00	2	8.37	0	0.00	0	0.00
c101224.graph_c0	0	0.00	0	0.00	0	0.00	0	0.00
c101225.graph_c0	0	0.00	0	0.00	0	0.00	0	0.00
c101226.graph_c0	2	2.59	0	0.00	0	0.00	0	0.00
c101227.graph_c0	0	0.00	0	0.00	0	0.00	0	0.00
c101228.graph_c0	0	0.00	0	0.00	0	0.00	0	0.00
c101229.graph_c0	0	0.00	0	0.00	0	0.00	0	0.00
c10123.graph_c0	4	0.72	3	0.66	2	0.38	0	0.00
c101230.graph_c0	0	0.00	0	0.00	2	2.64	0	0.00
c101231.graph_c0	2	2.43	0	0.00	0	0.00	0	0.00
c101232.graph_c0	0	0.00	0	0.00	0	0.00	2	4.22
c101233.graph_c0	0	0.00	0	0.00	0	0.00	0	0.00
c101234.graph_c0	0	0.00	0	0.00	0	0.00	2	3.97
c101235.graph_c0	0	0.00	0	0.00	0	0.00	0	0.00
c101236.graph_c0	0	0.00	0	0.00	0	0.00	0	0.00
c101237.graph_c0	0	0.00	0	0.00	0	0.00	2	3.90
c101238.graph_c0	0	0.00	0	0.00	0	0.00	0	0.00
c101239.graph_c0	0	0.00	0	0.00	0	0.00	0	0.00
c101240.graph_c0	0	0.00	0	0.00	0	0.00	2	2.97
c101241.graph_c0	0	0.00	0	0.00	0	0.00	0	0.00
c101242.graph_c0	0	0.00	0	0.00	0	0.00	0	0.00
c101243.graph_c0	0	0.00	0	0.00	0	0.00	0	0.00
c101244.graph_c0	0	0.00	0	0.00	2	3.88	0	0.00
c101245.graph_c0	0	0.00	0	0.00	2	3.15	0	0.00
c101246.graph_c0	0	0.00	1	2.35	0	0.00	0	0.00
c101247.graph_c0	0	0.00	0	0.00	0	0.00	2	3.41
c101248.graph_c0	0	0.00	0	0.00	0	0.00	0	0.00
c101249.graph_c0	0	0.00	0	0.00	0	0.00	0	0.00
c101250.graph_c0	0	0.00	0	0.00	0	0.00	0	0.00
c101251.graph_c0	0	0.00	2	3.09	0	0.00	0	0.00
c101252.graph_c0	0	0.00	0	0.00	0	0.00	0	0.00
c101253.graph_c0	0	0.00	0	0.00	0	0.00	2	4.43
c101254.graph_c0	0	0.00	2	4.55	0	0.00	0	0.00
c101255.graph_c0	0	0.00	0	0.00	0	0.00	0	0.00
c101256.graph_c0	0	0.00	0	0.00	0	0.00	2	4.43
c101257.graph_c0	0	0.00	2	8.88	0	0.00	0	0.00
c101258.graph_c0	0	0.00	0	0.00	2	4.48	0	0.00
c101259.graph_c0	0	0.00	0	0.00	0	0.00	0	0.00
c101260.graph_c0	0	0.00	2	3.09	0	0.00	0	0.00
c101261.graph_c0	0	0.00	0	0.00	0	0.00	0	0.00
c101262.graph_c0	0	0.00	0	0.00	0	0.00	0	0.00
c101263.graph_c0	0	0.00	2	3.85	0	0.00	0	0.00
c101264.graph_c0	2	2.70	0	0.00	0	0.00	0	0.00
c101265.graph_c0	0	0.00	0	0.00	0	0.00	0	0.00
c101266.graph_c0	0	0.00	0	0.00	2	2.86	0	0.00
c101267.graph_c0	0	0.00	0	0.00	0	0.00	0	0.00
c101268.graph_c0	0	0.00	2	3.26	0	0.00	0	0.00
c101269.graph_c0	0	0.00	0	0.00	0	0.00	0	0.00
c101270.graph_c0	3	3.55	0	0.00	0	0.00	0	0.00
c101271.graph_c0	2	2.39	0	0.00	0	0.00	0	0.00
c101272.graph_c0	0	0.00	0	0.00	0	0.00	0	0.00
c101273.graph_c0	0	0.00	0	0.00	0	0.00	0	0.00
c101274.graph_c0	0	0.00	0	0.00	2	2.90	0	0.00
c101275.graph_c0	0	0.00	0	0.00	0	0.00	2	2.33
c101276.graph_c0	0	0.00	0	0.00	0	0.00	1	2.22
c101277.graph_c0	2	4.21	0	0.00	0	0.00	0	0.00
c101278.graph_c0	2	5.95	0	0.00	0	0.00	0	0.00
c101279.graph_c0	0	0.00	0	0.00	1	0.90	0	0.00
c10128.graph_c0	0	0.00	0	0.00	0	0.00	0	0.00
c101280.graph_c0	0	0.00	0	0.00	2	2.82	0	0.00
c101281.graph_c0	0	0.00	0	0.00	0	0.00	0	0.00
c101282.graph_c0	0	0.00	0	0.00	2	2.51	0	0.00
c101283.graph_c0	0	0.00	2	2.37	0	0.00	0	0.00
c101284.graph_c0	0	0.00	2	4.34	0	0.00	0	0.00
c101285.graph_c0	0	0.00	2	3.91	0	0.00	0	0.00
c101286.graph_c0	0	0.00	0	0.00	0	0.00	0	0.00
c101287.graph_c0	0	0.00	0	0.00	2	5.50	0	0.00
c101288.graph_c0	0	0.00	0	0.00	0	0.00	0	0.00
c101289.graph_c0	0	0.00	0	0.00	0	0.00	2	4.43
c101290.graph_c0	0	0.00	0	0.00	2	2.94	0	0.00
c101291.graph_c0	0	0.00	0	0.00	0	0.00	2	3.79
c101292.graph_c0	0	0.00	0	0.00	0	0.00	0	0.00
c101293.graph_c0	0	0.00	2	4.84	0	0.00	0	0.00
c101294.graph_c0	0	0.00	0	0.00	0	0.00	0	0.00
c101295.graph_c0	0	0.00	0	0.00	0	0.00	0	0.00
c101296.graph_c0	2	2.70	0	0.00	0	0.00	0	0.00
c101297.graph_c0	0	0.00	0	0.00	0	0.00	0	0.00
c101298.graph_c0	0	0.00	0	0.00	0	0.00	0	0.00
c101299.graph_c0	0	0.00	0	0.00	0	0.00	0	0.00
c10130.graph_c0	0	0.00	3	1.17	0	0.00	0	0.00
c101300.graph_c0	0	0.00	0	0.00	0	0.00	0	0.00
c101301.graph_c0	0	0.00	0	0.00	0	0.00	0	0.00
c101302.graph_c0	0	0.00	0	0.00	2	3.24	0	0.00
c101303.graph_c0	0	0.00	0	0.00	0	0.00	0	0.00
c101304.graph_c0	2	1.32	0	0.00	0	0.00	0	0.00
c101305.graph_c0	0	0.00	0	0.00	0	0.00	0	0.00
c101306.graph_c0	0	0.00	2	6.34	0	0.00	0	0.00
c101307.graph_c0	0	0.00	0	0.00	0	0.00	0	0.00
c101308.graph_c0	0	0.00	2	3.05	0	0.00	0	0.00
c101309.graph_c0	0	0.00	0	0.00	0	0.00	0	0.00
c101310.graph_c0	2	2.33	0	0.00	0	0.00	0	0.00
c101311.graph_c0	0	0.00	0	0.00	0	0.00	0	0.00
c101312.graph_c0	0	0.00	0	0.00	0	0.00	0	0.00
c101313.graph_c0	0	0.00	0	0.00	0	0.00	0	0.00
c101314.graph_c0	0	0.00	0	0.00	0	0.00	0	0.00
c101315.graph_c0	0	0.00	2	3.54	0	0.00	0	0.00
c101316.graph_c0	0	0.00	0	0.00	0	0.00	0	0.00
c101317.graph_c0	0	0.00	0	0.00	0	0.00	0	0.00
c101318.graph_c0	0	0.00	0	0.00	0	0.00	0	0.00
c101319.graph_c0	0	0.00	0	0.00	0	0.00	0	0.00
c101320.graph_c0	0	0.00	0	0.00	0	0.00	0	0.00
c101321.graph_c0	0	0.00	0	0.00	2	7.15	0	0.00
c101322.graph_c0	0	0.00	0	0.00	0	0.00	1	1.10
c101323.graph_c0	0	0.00	0	0.00	2	3.19	0	0.00
c101324.graph_c0	0	0.00	0	0.00	0	0.00	2	4.03
c101325.graph_c0	2	2.36	0	0.00	0	0.00	0	0.00
c101326.graph_c0	0	0.00	0	0.00	0	0.00	0	0.00
c101327.graph_c0	0	0.00	0	0.00	0	0.00	2	4.81
c101328.graph_c0	0	0.00	2	4.15	0	0.00	0	0.00
c101329.graph_c0	0	0.00	0	0.00	0	0.00	0	0.00
c101330.graph_c0	0	0.00	2	2.98	0	0.00	0	0.00
c101331.graph_c0	0	0.00	1	1.63	0	0.00	0	0.00
c101332.graph_c0	0	0.00	0	0.00	0	0.00	0	0.00
c101333.graph_c0	0	0.00	0	0.00	0	0.00	0	0.00
c101334.graph_c0	0	0.00	0	0.00	0	0.00	0	0.00
c101335.graph_c0	0	0.00	0	0.00	0	0.00	2	3.36
c101336.graph_c0	0	0.00	0	0.00	0	0.00	0	0.00
c101337.graph_c0	0	0.00	0	0.00	2	3.76	0	0.00
c101338.graph_c0	0	0.00	0	0.00	0	0.00	0	0.00
c101339.graph_c0	0	0.00	0	0.00	0	0.00	0	0.00
c101340.graph_c0	0	0.00	0	0.00	2	3.15	0	0.00
c101341.graph_c0	0	0.00	0	0.00	0	0.00	0	0.00
c101342.graph_c0	0	0.00	0	0.00	0	0.00	0	0.00
c101343.graph_c0	0	0.00	0	0.00	0	0.00	2	4.73
c101344.graph_c0	0	0.00	0	0.00	0	0.00	0	0.00
c101345.graph_c0	0	0.00	0	0.00	0	0.00	0	0.00
c101346.graph_c0	0	0.00	0	0.00	0	0.00	0	0.00
c101347.graph_c0	0	0.00	0	0.00	0	0.00	0	0.00
c101348.graph_c0	0	0.00	1	0.83	0	0.00	0	0.00
c101349.graph_c0	0	0.00	2	3.64	0	0.00	0	0.00
c101350.graph_c0	0	0.00	0	0.00	2	2.71	0	0.00
c101352.graph_c0	0	0.00	0	0.00	0	0.00	0	0.00
c101353.graph_c0	0	0.00	0	0.00	0	0.00	0	0.00
c101354.graph_c0	0	0.00	0	0.00	0	0.00	0	0.00
c101355.graph_c0	0	0.00	0	0.00	0	0.00	0	0.00
c101356.graph_c0	0	0.00	0	0.00	1	1.39	0	0.00
c101357.graph_c0	0	0.00	0	0.00	0	0.00	0	0.00
c101358.graph_c0	0	0.00	0	0.00	0	0.00	0	0.00
c101359.graph_c0	0	0.00	0	0.00	0	0.00	0	0.00
c101360.graph_c0	0	0.00	0	0.00	2	2.68	0	0.00
c101361.graph_c0	0	0.00	0	0.00	0	0.00	0	0.00
c101362.graph_c0	0	0.00	2	4.55	0	0.00	0	0.00
c101363.graph_c0	2	2.33	0	0.00	0	0.00	0	0.00
c101364.graph_c0	0	0.00	0	0.00	0	0.00	0	0.00
c101365.graph_c0	0	0.00	2	3.54	0	0.00	0	0.00
c101366.graph_c0	0	0.00	0	0.00	0	0.00	0	0.00
c101367.graph_c0	0	0.00	0	0.00	0	0.00	0	0.00
c101368.graph_c0	0	0.00	0	0.00	0	0.00	0	0.00
c101369.graph_c0	0	0.00	0	0.00	0	0.00	0	0.00
c101370.graph_c0	0	0.00	2	3.17	0	0.00	0	0.00
c101371.graph_c0	0	0.00	0	0.00	0	0.00	2	3.32
c101372.graph_c0	0	0.00	0	0.00	0	0.00	2	3.27
c101373.graph_c0	2	2.63	0	0.00	0	0.00	0	0.00
c101374.graph_c0	0	0.00	0	0.00	0	0.00	0	0.00
c101375.graph_c0	0	0.00	2	4.62	0	0.00	0	0.00
c101376.graph_c0	0	0.00	0	0.00	0	0.00	0	0.00
c101377.graph_c0	0	0.00	0	0.00	0	0.00	0	0.00
c101378.graph_c0	0	0.00	0	0.00	0	0.00	2	3.18
c101379.graph_c0	0	0.00	0	0.00	2	2.68	0	0.00
c101380.graph_c0	0	0.00	0	0.00	2	2.42	0	0.00
c101381.graph_c0	0	0.00	0	0.00	0	0.00	0	0.00
c101382.graph_c0	0	0.00	0	0.00	0	0.00	0	0.00
c101383.graph_c0	0	0.00	0	0.00	0	0.00	0	0.00
c101384.graph_c0	0	0.00	0	0.00	0	0.00	0	0.00
c101385.graph_c0	0	0.00	0	0.00	0	0.00	0	0.00
c101386.graph_c0	0	0.00	1	2.63	0	0.00	0	0.00
c101387.graph_c0	0	0.00	0	0.00	0	0.00	0	0.00
c101388.graph_c0	0	0.00	0	0.00	0	0.00	0	0.00
c101389.graph_c0	0	0.00	0	0.00	2	2.71	0	0.00
c10139.graph_c0	3	1.93	0	0.00	0	0.00	0	0.00
c101390.graph_c0	0	0.00	0	0.00	2	4.33	0	0.00
c101391.graph_c0	0	0.00	0	0.00	0	0.00	0	0.00
c101392.graph_c0	0	0.00	0	0.00	0	0.00	0	0.00
c101393.graph_c0	0	0.00	0	0.00	0	0.00	0	0.00
c101394.graph_c0	0	0.00	0	0.00	0	0.00	0	0.00
c101395.graph_c0	0	0.00	0	0.00	0	0.00	0	0.00
c101396.graph_c0	0	0.00	0	0.00	0	0.00	0	0.00
c101397.graph_c0	0	0.00	2	4.62	0	0.00	0	0.00
c101398.graph_c0	0	0.00	0	0.00	0	0.00	0	0.00
c101399.graph_c0	0	0.00	2	4.48	0	0.00	0	0.00
c101400.graph_c0	0	0.00	0	0.00	0	0.00	0	0.00
c101401.graph_c0	1	1.08	0	0.00	0	0.00	0	0.00
c101402.graph_c0	0	0.00	0	0.00	2	4.63	0	0.00
c101403.graph_c0	0	0.00	2	3.26	0	0.00	0	0.00
c101404.graph_c0	0	0.00	2	3.09	0	0.00	0	0.00
c101405.graph_c0	0	0.00	2	3.39	0	0.00	0	0.00
c101406.graph_c0	0	0.00	0	0.00	0	0.00	2	3.32
c101407.graph_c0	0	0.00	0	0.00	0	0.00	0	0.00
c101408.graph_c0	0	0.00	0	0.00	0	0.00	0	0.00
c101409.graph_c0	0	0.00	0	0.00	2	3.49	0	0.00
c101410.graph_c0	0	0.00	0	0.00	0	0.00	0	0.00
c101411.graph_c0	0	0.00	0	0.00	0	0.00	0	0.00
c101412.graph_c0	0	0.00	2	3.64	0	0.00	0	0.00
c101413.graph_c0	0	0.00	2	3.13	0	0.00	0	0.00
c101414.graph_c0	0	0.00	0	0.00	0	0.00	0	0.00
c101415.graph_c0	0	0.00	2	3.80	0	0.00	0	0.00
c101416.graph_c0	0	0.00	0	0.00	0	0.00	0	0.00
c101417.graph_c0	0	0.00	0	0.00	2	4.40	0	0.00
c101418.graph_c0	0	0.00	0	0.00	0	0.00	0	0.00
c101419.graph_c0	2	2.28	0	0.00	0	0.00	0	0.00
c10142.graph_c0	0	0.00	0	0.00	0	0.00	0	0.00
c101420.graph_c0	2	2.25	0	0.00	0	0.00	0	0.00
c101421.graph_c0	0	0.00	0	0.00	0	0.00	0	0.00
c101422.graph_c0	0	0.00	2	4.15	0	0.00	0	0.00
c101423.graph_c0	0	0.00	0	0.00	0	0.00	2	5.33
c101424.graph_c0	0	0.00	0	0.00	0	0.00	2	4.03
c101425.graph_c0	1	0.59	0	0.00	0	0.00	0	0.00
c101427.graph_c0	2	2.28	0	0.00	0	0.00	0	0.00
c101428.graph_c0	0	0.00	0	0.00	0	0.00	0	0.00
c101429.graph_c0	0	0.00	0	0.00	0	0.00	0	0.00
c101430.graph_c0	0	0.00	0	0.00	0	0.00	0	0.00
c101431.graph_c0	0	0.00	0	0.00	0	0.00	0	0.00
c101432.graph_c0	0	0.00	2	3.74	0	0.00	0	0.00
c101433.graph_c0	0	0.00	2	3.13	0	0.00	0	0.00
c101434.graph_c0	0	0.00	0	0.00	2	2.90	0	0.00
c101435.graph_c0	0	0.00	0	0.00	0	0.00	0	0.00
c101436.graph_c0	0	0.00	0	0.00	0	0.00	0	0.00
c101437.graph_c0	0	0.00	2	3.17	0	0.00	0	0.00
c101438.graph_c0	0	0.00	0	0.00	2	2.71	0	0.00
c101439.graph_c0	0	0.00	0	0.00	0	0.00	0	0.00
c101440.graph_c0	0	0.00	2	3.26	0	0.00	0	0.00
c101441.graph_c0	0	0.00	0	0.00	0	0.00	0	0.00
c101442.graph_c0	0	0.00	0	0.00	2	3.49	0	0.00
c101443.graph_c0	0	0.00	2	3.22	0	0.00	0	0.00
c101444.graph_c0	0	0.00	2	4.09	0	0.00	0	0.00
c101445.graph_c0	0	0.00	0	0.00	0	0.00	0	0.00
c101446.graph_c0	0	0.00	0	0.00	0	0.00	0	0.00
c101447.graph_c0	0	0.00	0	0.00	0	0.00	0	0.00
c101448.graph_c0	0	0.00	0	0.00	0	0.00	0	0.00
c101449.graph_c0	0	0.00	0	0.00	0	0.00	0	0.00
c101450.graph_c0	2	3.35	0	0.00	0	0.00	0	0.00
c101451.graph_c0	2	2.39	0	0.00	0	0.00	0	0.00
c101452.graph_c0	0	0.00	0	0.00	0	0.00	0	0.00
c101454.graph_c0	0	0.00	0	0.00	0	0.00	2	3.41
c101455.graph_c0	0	0.00	0	0.00	0	0.00	0	0.00
c101456.graph_c0	0	0.00	2	3.49	0	0.00	0	0.00
c101457.graph_c0	0	0.00	0	0.00	0	0.00	0	0.00
c101458.graph_c0	0	0.00	0	0.00	0	0.00	0	0.00
c101459.graph_c0	2	2.33	0	0.00	0	0.00	0	0.00
c101460.graph_c0	0	0.00	0	0.00	0	0.00	0	0.00
c101461.graph_c0	0	0.00	0	0.00	0	0.00	0	0.00
c101462.graph_c0	0	0.00	0	0.00	2	3.82	0	0.00
c101463.graph_c0	0	0.00	0	0.00	0	0.00	0	0.00
c101464.graph_c0	1	1.17	0	0.00	0	0.00	0	0.00
c101465.graph_c0	0	0.00	2	3.26	0	0.00	0	0.00
c101466.graph_c0	2	2.39	0	0.00	0	0.00	0	0.00
c101467.graph_c0	0	0.00	0	0.00	0	0.00	0	0.00
c101468.graph_c0	0	0.00	0	0.00	0	0.00	0	0.00
c101469.graph_c0	0	0.00	0	0.00	1	1.55	0	0.00
c101470.graph_c0	0	0.00	0	0.00	0	0.00	1	4.61
c101471.graph_c0	0	0.00	0	0.00	0	0.00	2	3.13
c101473.graph_c0	0	0.00	0	0.00	0	0.00	2	4.73
c101474.graph_c0	0	0.00	0	0.00	2	2.75	0	0.00
c101475.graph_c0	2	2.28	0	0.00	0	0.00	0	0.00
c101476.graph_c0	0	0.00	0	0.00	0	0.00	0	0.00
c101477.graph_c0	2	2.77	0	0.00	0	0.00	0	0.00
c101478.graph_c0	0	0.00	0	0.00	2	2.64	0	0.00
c101479.graph_c0	0	0.00	0	0.00	0	0.00	0	0.00
c10148.graph_c0	0	0.00	0	0.00	0	0.00	0	0.00
c101480.graph_c0	0	0.00	0	0.00	0	0.00	2	3.62
c101481.graph_c0	0	0.00	0	0.00	2	3.15	0	0.00
c101482.graph_c0	0	0.00	0	0.00	0	0.00	2	3.27
c101483.graph_c0	0	0.00	0	0.00	0	0.00	0	0.00
c101484.graph_c0	2	2.89	0	0.00	0	0.00	0	0.00
c101485.graph_c0	2	2.43	0	0.00	0	0.00	0	0.00
c101486.graph_c0	0	0.00	0	0.00	0	0.00	0	0.00
c101487.graph_c0	0	0.00	0	0.00	0	0.00	0	0.00
c101488.graph_c0	0	0.00	2	3.09	0	0.00	0	0.00
c101489.graph_c0	0	0.00	0	0.00	0	0.00	1	3.93
c101490.graph_c0	0	0.00	0	0.00	0	0.00	0	0.00
c101491.graph_c0	0	0.00	0	0.00	0	0.00	2	3.36
c101492.graph_c0	0	0.00	2	5.71	0	0.00	0	0.00
c101493.graph_c0	2	2.52	0	0.00	0	0.00	0	0.00
c101494.graph_c0	0	0.00	0	0.00	0	0.00	0	0.00
c101495.graph_c0	0	0.00	1	2.27	0	0.00	0	0.00
c101496.graph_c0	0	0.00	0	0.00	0	0.00	0	0.00
c101497.graph_c0	0	0.00	0	0.00	0	0.00	0	0.00
c101498.graph_c0	0	0.00	0	0.00	0	0.00	1	3.50
c101499.graph_c0	0	0.00	0	0.00	0	0.00	0	0.00
c101500.graph_c0	0	0.00	0	0.00	0	0.00	2	5.93
c101501.graph_c0	0	0.00	0	0.00	0	0.00	2	3.62
c101502.graph_c0	2	2.09	0	0.00	0	0.00	0	0.00
c101503.graph_c0	0	0.00	2	3.22	0	0.00	0	0.00
c101504.graph_c0	0	0.00	0	0.00	0	0.00	0	0.00
c101505.graph_c0	2	2.30	0	0.00	0	0.00	0	0.00
c101506.graph_c0	0	0.00	0	0.00	0	0.00	0	0.00
c101507.graph_c0	0	0.00	0	0.00	0	0.00	2	3.22
c101508.graph_c0	0	0.00	0	0.00	0	0.00	0	0.00
c101509.graph_c0	0	0.00	0	0.00	0	0.00	0	0.00
c101510.graph_c0	0	0.00	0	0.00	0	0.00	0	0.00
c101511.graph_c0	0	0.00	0	0.00	0	0.00	0	0.00
c101512.graph_c0	0	0.00	0	0.00	2	4.26	0	0.00
c101513.graph_c0	0	0.00	0	0.00	0	0.00	0	0.00
c101514.graph_c0	2	2.49	0	0.00	0	0.00	0	0.00
c101515.graph_c0	2	2.70	0	0.00	0	0.00	0	0.00
c101516.graph_c0	0	0.00	2	4.21	0	0.00	0	0.00
c101517.graph_c0	0	0.00	0	0.00	2	2.78	0	0.00
c101518.graph_c0	2	2.30	0	0.00	0	0.00	0	0.00
c101519.graph_c0	2	2.43	0	0.00	0	0.00	0	0.00
c101520.graph_c0	0	0.00	0	0.00	0	0.00	2	3.36
c101521.graph_c0	0	0.00	0	0.00	0	0.00	0	0.00
c101522.graph_c0	0	0.00	0	0.00	0	0.00	0	0.00
c101523.graph_c0	0	0.00	0	0.00	0	0.00	0	0.00
c101524.graph_c0	0	0.00	0	0.00	0	0.00	0	0.00
c101525.graph_c0	0	0.00	0	0.00	2	2.58	0	0.00
c101526.graph_c0	0	0.00	0	0.00	0	0.00	0	0.00
c101527.graph_c0	2	3.51	0	0.00	0	0.00	0	0.00
c101528.graph_c0	0	0.00	0	0.00	0	0.00	0	0.00
c101529.graph_c0	0	0.00	0	0.00	0	0.00	0	0.00
c101530.graph_c0	0	0.00	2	3.17	0	0.00	0	0.00
c101531.graph_c0	0	0.00	0	0.00	2	2.61	0	0.00
c101532.graph_c0	0	0.00	0	0.00	0	0.00	2	3.27
c101533.graph_c0	0	0.00	0	0.00	2	3.70	0	0.00
c101534.graph_c0	0	0.00	0	0.00	0	0.00	0	0.00
c101535.graph_c0	0	0.00	0	0.00	0	0.00	0	0.00
c101536.graph_c0	0	0.00	0	0.00	2	2.78	0	0.00
c101537.graph_c0	0	0.00	0	0.00	0	0.00	0	0.00
c101538.graph_c0	0	0.00	0	0.00	2	2.82	0	0.00
c101539.graph_c0	0	0.00	2	3.35	0	0.00	0	0.00
c101540.graph_c0	0	0.00	0	0.00	0	0.00	0	0.00
c101541.graph_c0	0	0.00	0	0.00	0	0.00	0	0.00
c101542.graph_c0	0	0.00	0	0.00	0	0.00	0	0.00
c101543.graph_c0	0	0.00	0	0.00	0	0.00	0	0.00
c101544.graph_c0	0	0.00	0	0.00	0	0.00	0	0.00
c101545.graph_c0	0	0.00	2	3.49	0	0.00	0	0.00
c101546.graph_c0	0	0.00	0	0.00	0	0.00	0	0.00
c101547.graph_c0	0	0.00	2	3.44	0	0.00	0	0.00
c101548.graph_c0	0	0.00	0	0.00	0	0.00	0	0.00
c101549.graph_c0	0	0.00	2	2.98	0	0.00	0	0.00
c101550.graph_c0	0	0.00	0	0.00	1	1.43	0	0.00
c101551.graph_c0	1	1.21	0	0.00	0	0.00	0	0.00
c101552.graph_c0	2	2.14	0	0.00	0	0.00	0	0.00
c101553.graph_c0	0	0.00	0	0.00	0	0.00	0	0.00
c101554.graph_c0	2	2.98	0	0.00	0	0.00	0	0.00
c101555.graph_c0	0	0.00	1	2.35	0	0.00	0	0.00
c101556.graph_c0	0	0.00	0	0.00	0	0.00	0	0.00
c101557.graph_c0	0	0.00	0	0.00	0	0.00	0	0.00
c101558.graph_c0	2	2.07	0	0.00	0	0.00	0	0.00
c101559.graph_c0	0	0.00	0	0.00	0	0.00	0	0.00
c101560.graph_c0	0	0.00	0	0.00	0	0.00	0	0.00
c101561.graph_c0	0	0.00	0	0.00	0	0.00	0	0.00
c101562.graph_c0	0	0.00	2	3.26	0	0.00	0	0.00
c101563.graph_c0	0	0.00	0	0.00	0	0.00	0	0.00
c101564.graph_c0	0	0.00	0	0.00	0	0.00	2	3.32
c101565.graph_c0	0	0.00	0	0.00	0	0.00	0	0.00
c101566.graph_c0	0	0.00	2	3.97	0	0.00	0	0.00
c101567.graph_c0	0	0.00	0	0.00	0	0.00	2	9.61
c101568.graph_c0	0	0.00	0	0.00	2	2.90	0	0.00
c101569.graph_c0	2	2.17	0	0.00	0	0.00	0	0.00
c101570.graph_c0	0	0.00	0	0.00	0	0.00	2	3.09
c101571.graph_c0	0	0.00	0	0.00	0	0.00	2	4.29
c101572.graph_c0	0	0.00	0	0.00	2	2.94	0	0.00
c101573.graph_c0	0	0.00	2	3.35	0	0.00	0	0.00
c101574.graph_c0	0	0.00	0	0.00	0	0.00	0	0.00
c101575.graph_c0	0	0.00	0	0.00	0	0.00	0	0.00
c101576.graph_c0	0	0.00	0	0.00	0	0.00	0	0.00
c101577.graph_c0	0	0.00	0	0.00	2	3.19	0	0.00
c101578.graph_c0	0	0.00	3	6.51	0	0.00	0	0.00
c101579.graph_c0	0	0.00	2	3.09	0	0.00	0	0.00
c10158.graph_c0	2	0.54	1	0.34	0	0.00	3	0.92
c101580.graph_c0	0	0.00	2	3.17	0	0.00	0	0.00
c101581.graph_c0	0	0.00	0	0.00	0	0.00	0	0.00
c101582.graph_c0	0	0.00	0	0.00	0	0.00	0	0.00
c101583.graph_c0	0	0.00	2	3.22	0	0.00	0	0.00
c101584.graph_c0	0	0.00	0	0.00	0	0.00	0	0.00
c101585.graph_c0	0	0.00	2	3.22	0	0.00	0	0.00
c101586.graph_c0	0	0.00	0	0.00	0	0.00	0	0.00
c101587.graph_c0	0	0.00	0	0.00	2	2.68	0	0.00
c101588.graph_c0	0	0.00	2	3.44	0	0.00	0	0.00
c101589.graph_c0	0	0.00	2	3.30	0	0.00	0	0.00
c101590.graph_c0	0	0.00	0	0.00	0	0.00	0	0.00
c101591.graph_c0	0	0.00	1	3.12	0	0.00	0	0.00
c101592.graph_c0	0	0.00	0	0.00	2	2.64	0	0.00
c101593.graph_c0	0	0.00	2	3.17	0	0.00	0	0.00
c101594.graph_c0	0	0.00	0	0.00	2	2.82	0	0.00
c101595.graph_c0	2	2.36	0	0.00	0	0.00	0	0.00
c101596.graph_c0	0	0.00	2	3.05	0	0.00	0	0.00
c101597.graph_c0	2	2.33	0	0.00	0	0.00	0	0.00
c101598.graph_c0	0	0.00	0	0.00	2	2.51	0	0.00
c101599.graph_c0	0	0.00	1	2.24	0	0.00	0	0.00
c1016.graph_c0	0	0.00	0	0.00	0	0.00	2	1.27
c10160.graph_c0	0	0.00	0	0.00	0	0.00	0	0.00
c101600.graph_c0	2	2.17	0	0.00	0	0.00	0	0.00
c101601.graph_c0	0	0.00	0	0.00	0	0.00	0	0.00
c101602.graph_c0	2	2.46	0	0.00	0	0.00	0	0.00
c101603.graph_c0	0	0.00	2	3.85	0	0.00	0	0.00
c101604.graph_c0	0	0.00	0	0.00	0	0.00	2	3.18
c101605.graph_c0	0	0.00	0	0.00	2	2.82	0	0.00
c101606.graph_c0	0	0.00	2	2.94	0	0.00	0	0.00
c101607.graph_c0	0	0.00	0	0.00	0	0.00	0	0.00
c101608.graph_c0	0	0.00	0	0.00	0	0.00	0	0.00
c101609.graph_c0	0	0.00	0	0.00	0	0.00	2	3.27
c101610.graph_c0	0	0.00	0	0.00	0	0.00	0	0.00
c101611.graph_c0	1	0.49	1	0.65	0	0.00	1	0.62
c101612.graph_c0	2	2.17	0	0.00	0	0.00	0	0.00
c101613.graph_c0	0	0.00	0	0.00	2	2.78	0	0.00
c101614.graph_c0	0	0.00	2	4.92	0	0.00	0	0.00
c101615.graph_c0	0	0.00	0	0.00	0	0.00	0	0.00
c101616.graph_c0	0	0.00	0	0.00	2	3.11	0	0.00
c101617.graph_c0	2	2.07	0	0.00	0	0.00	0	0.00
c101618.graph_c0	0	0.00	0	0.00	0	0.00	0	0.00
c101619.graph_c0	0	0.00	1	1.85	0	0.00	0	0.00
c101620.graph_c0	0	0.00	0	0.00	0	0.00	0	0.00
c101621.graph_c0	0	0.00	2	3.30	0	0.00	0	0.00
c101622.graph_c0	0	0.00	0	0.00	0	0.00	0	0.00
c101624.graph_c0	0	0.00	0	0.00	0	0.00	0	0.00
c101626.graph_c0	0	0.00	0	0.00	0	0.00	0	0.00
c101627.graph_c0	0	0.00	0	0.00	0	0.00	2	3.22
c101628.graph_c0	0	0.00	0	0.00	0	0.00	0	0.00
c101629.graph_c0	0	0.00	0	0.00	0	0.00	0	0.00
c101630.graph_c0	2	2.30	0	0.00	0	0.00	0	0.00
c101631.graph_c0	0	0.00	0	0.00	0	0.00	0	0.00
c101632.graph_c0	0	0.00	0	0.00	0	0.00	0	0.00
c101633.graph_c0	0	0.00	0	0.00	0	0.00	0	0.00
c101634.graph_c0	0	0.00	0	0.00	0	0.00	0	0.00
c101635.graph_c0	0	0.00	2	3.05	0	0.00	0	0.00
c101636.graph_c0	0	0.00	0	0.00	0	0.00	0	0.00
c101637.graph_c0	0	0.00	0	0.00	0	0.00	0	0.00
c101638.graph_c0	0	0.00	0	0.00	0	0.00	0	0.00
c101639.graph_c0	0	0.00	0	0.00	0	0.00	2	3.01
c101640.graph_c0	0	0.00	0	0.00	2	2.64	0	0.00
c101641.graph_c0	0	0.00	0	0.00	0	0.00	2	3.01
c101642.graph_c0	0	0.00	0	0.00	0	0.00	2	3.41
c101643.graph_c0	0	0.00	0	0.00	0	0.00	0	0.00
c101644.graph_c0	0	0.00	0	0.00	0	0.00	0	0.00
c101645.graph_c0	0	0.00	2	5.00	0	0.00	0	0.00
c101646.graph_c0	0	0.00	0	0.00	0	0.00	0	0.00
c101647.graph_c0	0	0.00	2	3.05	0	0.00	0	0.00
c101648.graph_c0	0	0.00	0	0.00	0	0.00	0	0.00
c101649.graph_c0	0	0.00	0	0.00	0	0.00	0	0.00
c101650.graph_c0	2	2.39	0	0.00	0	0.00	0	0.00
c101651.graph_c0	2	2.22	0	0.00	0	0.00	0	0.00
c101652.graph_c0	0	0.00	0	0.00	0	0.00	2	1.18
c101653.graph_c0	2	2.22	0	0.00	0	0.00	0	0.00
c101654.graph_c0	0	0.00	0	0.00	0	0.00	0	0.00
c101655.graph_c0	0	0.00	0	0.00	0	0.00	2	3.36
c101656.graph_c0	0	0.00	2	3.54	0	0.00	0	0.00
c101657.graph_c0	1	0.66	0	0.00	0	0.00	0	0.00
c101658.graph_c0	0	0.00	0	0.00	0	0.00	0	0.00
c101659.graph_c0	0	0.00	0	0.00	0	0.00	2	7.13
c101660.graph_c0	2	2.46	0	0.00	0	0.00	0	0.00
c101661.graph_c0	2	2.09	0	0.00	0	0.00	0	0.00
c101662.graph_c0	0	0.00	0	0.00	0	0.00	0	0.00
c101663.graph_c0	0	0.00	0	0.00	0	0.00	2	3.51
c101664.graph_c0	0	0.00	0	0.00	0	0.00	0	0.00
c101665.graph_c0	0	0.00	0	0.00	0	0.00	0	0.00
c101666.graph_c0	0	0.00	0	0.00	0	0.00	0	0.00
c101667.graph_c0	0	0.00	0	0.00	0	0.00	0	0.00
c101668.graph_c0	0	0.00	0	0.00	0	0.00	0	0.00
c101669.graph_c0	0	0.00	0	0.00	0	0.00	0	0.00
c10167.graph_c0	0	0.00	0	0.00	0	0.00	0	0.00
c101670.graph_c0	0	0.00	0	0.00	2	2.94	0	0.00
c101671.graph_c0	0	0.00	0	0.00	0	0.00	2	6.61
c101672.graph_c0	0	0.00	0	0.00	0	0.00	2	3.62
c101673.graph_c0	1	1.00	0	0.00	0	0.00	0	0.00
c101674.graph_c0	0	0.00	0	0.00	2	2.61	0	0.00
c101675.graph_c0	0	0.00	0	0.00	0	0.00	0	0.00
c101676.graph_c0	0	0.00	0	0.00	0	0.00	0	0.00
c101677.graph_c0	0	0.00	0	0.00	2	2.86	0	0.00
c101678.graph_c0	0	0.00	0	0.00	0	0.00	2	3.18
c101679.graph_c0	0	0.00	2	3.35	0	0.00	0	0.00
c10168.graph_c0	0	0.00	2	2.08	0	0.00	0	0.00
c101680.graph_c0	0	0.00	2	2.98	0	0.00	0	0.00
c101681.graph_c0	0	0.00	2	2.94	0	0.00	0	0.00
c101682.graph_c0	0	0.00	0	0.00	0	0.00	0	0.00
c101683.graph_c0	2	2.19	0	0.00	0	0.00	0	0.00
c101684.graph_c0	0	0.00	0	0.00	0	0.00	0	0.00
c101685.graph_c0	2	1.17	0	0.00	0	0.00	0	0.00
c101686.graph_c0	2	2.22	0	0.00	0	0.00	0	0.00
c101687.graph_c0	2	2.19	0	0.00	0	0.00	0	0.00
c101688.graph_c0	0	0.00	0	0.00	2	2.94	0	0.00
c101689.graph_c0	0	0.00	0	0.00	0	0.00	0	0.00
c101690.graph_c0	0	0.00	0	0.00	0	0.00	0	0.00
c101691.graph_c0	0	0.00	0	0.00	0	0.00	0	0.00
c101692.graph_c0	0	0.00	0	0.00	0	0.00	0	0.00
c101693.graph_c0	0	0.00	0	0.00	0	0.00	0	0.00
c101694.graph_c0	2	2.09	0	0.00	0	0.00	0	0.00
c101695.graph_c0	0	0.00	0	0.00	0	0.00	0	0.00
c101696.graph_c0	0	0.00	0	0.00	0	0.00	0	0.00
c101697.graph_c0	0	0.00	0	0.00	0	0.00	0	0.00
c101698.graph_c0	0	0.00	0	0.00	0	0.00	0	0.00
c101699.graph_c0	2	2.17	0	0.00	0	0.00	0	0.00
c1017.graph_c0	0	0.00	0	0.00	0	0.00	0	0.00
c101700.graph_c0	0	0.00	2	2.98	0	0.00	0	0.00
c101701.graph_c0	0	0.00	0	0.00	0	0.00	0	0.00
c101702.graph_c0	0	0.00	0	0.00	1	0.59	0	0.00
c101703.graph_c0	0	0.00	0	0.00	0	0.00	0	0.00
c101704.graph_c0	0	0.00	0	0.00	2	2.98	0	0.00
c101705.graph_c0	0	0.00	0	0.00	0	0.00	0	0.00
c101706.graph_c0	0	0.00	0	0.00	0	0.00	2	3.09
c101707.graph_c0	0	0.00	0	0.00	0	0.00	2	3.32
c101708.graph_c0	0	0.00	0	0.00	0	0.00	0	0.00
c101709.graph_c0	0	0.00	0	0.00	0	0.00	0	0.00
c10171.graph_c0	0	0.00	0	0.00	0	0.00	0	0.00
c101710.graph_c0	0	0.00	0	0.00	0	0.00	0	0.00
c101711.graph_c0	0	0.00	0	0.00	2	2.68	0	0.00
c101713.graph_c0	0	0.00	0	0.00	2	2.64	0	0.00
c101714.graph_c0	0	0.00	0	0.00	0	0.00	0	0.00
c101715.graph_c0	0	0.00	0	0.00	0	0.00	0	0.00
c101716.graph_c0	0	0.00	0	0.00	2	2.61	0	0.00
c101717.graph_c0	0	0.00	2	3.09	0	0.00	0	0.00
c101718.graph_c0	0	0.00	0	0.00	0	0.00	0	0.00
c101719.graph_c0	0	0.00	0	0.00	2	2.61	0	0.00
c101720.graph_c0	0	0.00	0	0.00	2	2.51	0	0.00
c101721.graph_c0	0	0.00	0	0.00	0	0.00	0	0.00
c101722.graph_c0	0	0.00	0	0.00	2	2.51	0	0.00
c101723.graph_c0	0	0.00	0	0.00	2	5.22	0	0.00
c101724.graph_c0	0	0.00	0	0.00	0	0.00	0	0.00
c101725.graph_c0	0	0.00	0	0.00	0	0.00	0	0.00
c101726.graph_c0	0	0.00	0	0.00	2	3.43	0	0.00
c101727.graph_c0	0	0.00	0	0.00	0	0.00	0	0.00
c101728.graph_c0	0	0.00	2	3.22	0	0.00	0	0.00
c101729.graph_c0	0	0.00	0	0.00	1	1.69	0	0.00
c10173.graph_c0	0	0.00	0	0.00	0	0.00	0	0.00
c101730.graph_c0	0	0.00	2	3.26	0	0.00	0	0.00
c101731.graph_c0	0	0.00	0	0.00	2	3.82	0	0.00
c101732.graph_c0	0	0.00	0	0.00	0	0.00	0	0.00
c101733.graph_c0	0	0.00	0	0.00	0	0.00	2	3.05
c101734.graph_c0	0	0.00	0	0.00	0	0.00	2	3.36
c101735.graph_c0	0	0.00	0	0.00	2	2.86	0	0.00
c101736.graph_c0	0	0.00	0	0.00	0	0.00	0	0.00
c101737.graph_c0	0	0.00	2	4.28	0	0.00	0	0.00
c101738.graph_c0	1	1.06	0	0.00	0	0.00	0	0.00
c101739.graph_c0	0	0.00	2	3.26	0	0.00	0	0.00
c10174.graph_c0	0	0.00	0	0.00	0	0.00	0	0.00
c101740.graph_c0	0	0.00	0	0.00	0	0.00	2	3.67
c101741.graph_c0	0	0.00	0	0.00	0	0.00	0	0.00
c101742.graph_c0	0	0.00	0	0.00	2	2.82	0	0.00
c101743.graph_c0	0	0.00	0	0.00	0	0.00	0	0.00
c101744.graph_c0	0	0.00	0	0.00	0	0.00	0	0.00
c101745.graph_c0	0	0.00	0	0.00	0	0.00	0	0.00
c101746.graph_c0	0	0.00	0	0.00	0	0.00	0	0.00
c101747.graph_c0	0	0.00	0	0.00	0	0.00	0	0.00
c101748.graph_c0	0	0.00	0	0.00	2	2.71	0	0.00
c101749.graph_c0	0	0.00	0	0.00	2	2.75	0	0.00
c10175.graph_c0	0	0.00	3	0.83	5	1.20	0	0.00
c101750.graph_c0	0	0.00	0	0.00	2	2.51	0	0.00
c101751.graph_c0	0	0.00	0	0.00	0	0.00	0	0.00
c101752.graph_c0	0	0.00	0	0.00	1	3.94	0	0.00
c101753.graph_c0	0	0.00	0	0.00	2	2.51	0	0.00
c101754.graph_c0	0	0.00	2	3.09	0	0.00	0	0.00
c101755.graph_c0	0	0.00	0	0.00	0	0.00	0	0.00
c101756.graph_c0	0	0.00	0	0.00	0	0.00	0	0.00
c101757.graph_c0	0	0.00	2	3.09	0	0.00	0	0.00
c101758.graph_c0	2	2.33	0	0.00	0	0.00	0	0.00
c101759.graph_c0	0	0.00	2	3.05	0	0.00	0	0.00
c101760.graph_c0	1	1.78	0	0.00	0	0.00	0	0.00
c101761.graph_c0	2	2.28	0	0.00	0	0.00	0	0.00
c101762.graph_c0	2	2.28	0	0.00	0	0.00	0	0.00
c101763.graph_c0	2	2.17	0	0.00	0	0.00	0	0.00
c101764.graph_c0	0	0.00	0	0.00	0	0.00	0	0.00
c101765.graph_c0	0	0.00	0	0.00	0	0.00	0	0.00
c101766.graph_c0	0	0.00	0	0.00	0	0.00	0	0.00
c101767.graph_c0	0	0.00	0	0.00	0	0.00	0	0.00
c101768.graph_c0	0	0.00	0	0.00	0	0.00	0	0.00
c101769.graph_c0	0	0.00	0	0.00	0	0.00	0	0.00
c101770.graph_c0	0	0.00	0	0.00	0	0.00	0	0.00
c101771.graph_c0	2	2.19	0	0.00	0	0.00	0	0.00
c101772.graph_c0	0	0.00	0	0.00	0	0.00	0	0.00
c101773.graph_c0	0	0.00	0	0.00	0	0.00	0	0.00
c101774.graph_c0	0	0.00	0	0.00	2	2.54	0	0.00
c101775.graph_c0	0	0.00	0	0.00	0	0.00	0	0.00
c101776.graph_c0	0	0.00	0	0.00	2	2.64	0	0.00
c101777.graph_c0	0	0.00	2	5.17	0	0.00	0	0.00
c101778.graph_c0	0	0.00	0	0.00	0	0.00	2	3.22
c101779.graph_c0	0	0.00	2	3.13	0	0.00	0	0.00
c101780.graph_c0	0	0.00	0	0.00	0	0.00	0	0.00
c101782.graph_c0	0	0.00	0	0.00	0	0.00	2	2.97
c101783.graph_c0	0	0.00	0	0.00	0	0.00	0	0.00
c101784.graph_c0	0	0.00	2	6.57	0	0.00	0	0.00
c101785.graph_c0	2	2.36	0	0.00	0	0.00	0	0.00
c101786.graph_c0	0	0.00	0	0.00	0	0.00	0	0.00
c101787.graph_c0	0	0.00	0	0.00	2	2.54	0	0.00
c101788.graph_c0	0	0.00	0	0.00	0	0.00	0	0.00
c101789.graph_c0	0	0.00	0	0.00	2	2.54	0	0.00
c101790.graph_c0	0	0.00	2	3.35	0	0.00	0	0.00
c101791.graph_c0	1	1.68	0	0.00	0	0.00	0	0.00
c101792.graph_c0	2	2.09	0	0.00	0	0.00	0	0.00
c101793.graph_c0	2	2.17	0	0.00	0	0.00	0	0.00
c101794.graph_c0	0	0.00	0	0.00	0	0.00	0	0.00
c101795.graph_c0	0	0.00	0	0.00	0	0.00	0	0.00
c101796.graph_c0	0	0.00	0	0.00	0	0.00	2	3.18
c101797.graph_c0	0	0.00	0	0.00	0	0.00	0	0.00
c101798.graph_c0	0	0.00	0	0.00	2	2.61	0	0.00
c101799.graph_c0	0	0.00	2	3.26	0	0.00	0	0.00
c10180.graph_c0	0	0.00	0	0.00	0	0.00	2	1.42
c101800.graph_c0	0	0.00	0	0.00	2	2.51	0	0.00
c101801.graph_c0	0	0.00	0	0.00	0	0.00	0	0.00
c101802.graph_c0	0	0.00	0	0.00	2	2.54	0	0.00
c101803.graph_c0	0	0.00	2	2.94	0	0.00	0	0.00
c101804.graph_c0	0	0.00	0	0.00	2	3.59	0	0.00
c101805.graph_c0	0	0.00	0	0.00	0	0.00	0	0.00
c101806.graph_c0	0	0.00	0	0.00	0	0.00	0	0.00
c101807.graph_c0	0	0.00	0	0.00	0	0.00	0	0.00
c101808.graph_c0	0	0.00	0	0.00	0	0.00	0	0.00
c101809.graph_c0	0	0.00	0	0.00	2	2.54	0	0.00
c10181.graph_c0	1	0.74	0	0.00	0	0.00	0	0.00
c101810.graph_c0	0	0.00	0	0.00	2	2.61	0	0.00
c101811.graph_c0	0	0.00	0	0.00	0	0.00	0	0.00
c101812.graph_c0	0	0.00	0	0.00	2	2.51	0	0.00
c101813.graph_c0	0	0.00	0	0.00	0	0.00	2	3.27
c101814.graph_c0	0	0.00	2	4.15	0	0.00	0	0.00
c101815.graph_c0	0	0.00	0	0.00	2	2.51	0	0.00
c101816.graph_c0	0	0.00	0	0.00	2	2.51	0	0.00
c101817.graph_c0	0	0.00	2	3.05	0	0.00	0	0.00
c101818.graph_c0	0	0.00	0	0.00	0	0.00	0	0.00
c101819.graph_c0	2	2.07	0	0.00	0	0.00	0	0.00
c101820.graph_c0	1	0.45	0	0.00	0	0.00	0	0.00
c101821.graph_c0	0	0.00	0	0.00	2	2.54	0	0.00
c101822.graph_c0	2	2.12	0	0.00	0	0.00	0	0.00
c101823.graph_c0	0	0.00	2	2.94	0	0.00	0	0.00
c101824.graph_c0	0	0.00	0	0.00	0	0.00	0	0.00
c101825.graph_c0	0	0.00	0	0.00	0	0.00	0	0.00
c101826.graph_c0	0	0.00	0	0.00	0	0.00	0	0.00
c101827.graph_c0	0	0.00	0	0.00	2	2.54	0	0.00
c101829.graph_c0	0	0.00	0	0.00	0	0.00	2	3.09
c10183.graph_c0	0	0.00	0	0.00	3	2.14	2	1.60
c101830.graph_c0	0	0.00	2	3.09	0	0.00	0	0.00
c101831.graph_c0	0	0.00	0	0.00	0	0.00	0	0.00
c101832.graph_c0	0	0.00	0	0.00	0	0.00	0	0.00
c101833.graph_c0	0	0.00	0	0.00	0	0.00	2	2.97
c101834.graph_c0	0	0.00	0	0.00	0	0.00	0	0.00
c101835.graph_c0	0	0.00	0	0.00	0	0.00	0	0.00
c101836.graph_c0	0	0.00	0	0.00	0	0.00	2	2.97
c101837.graph_c0	0	0.00	0	0.00	0	0.00	0	0.00
c101838.graph_c0	0	0.00	0	0.00	0	0.00	0	0.00
c101839.graph_c0	0	0.00	0	0.00	0	0.00	0	0.00
c10184.graph_c0	8	0.72	1	0.11	5	0.47	3	0.28
c101840.graph_c0	0	0.00	0	0.00	0	0.00	0	0.00
c101841.graph_c0	0	0.00	0	0.00	0	0.00	0	0.00
c101842.graph_c0	0	0.00	0	0.00	0	0.00	2	3.05
c101843.graph_c0	0	0.00	2	2.98	0	0.00	0	0.00
c101844.graph_c0	0	0.00	0	0.00	0	0.00	0	0.00
c101845.graph_c0	0	0.00	2	3.09	0	0.00	0	0.00
c101846.graph_c0	0	0.00	0	0.00	0	0.00	0	0.00
c101847.graph_c0	0	0.00	0	0.00	0	0.00	0	0.00
c101848.graph_c0	0	0.00	2	2.94	0	0.00	0	0.00
c101849.graph_c0	0	0.00	0	0.00	2	2.54	0	0.00
c101850.graph_c0	0	0.00	0	0.00	0	0.00	0	0.00
c101851.graph_c0	0	0.00	2	2.98	0	0.00	0	0.00
c101852.graph_c0	0	0.00	0	0.00	2	2.51	0	0.00
c101853.graph_c0	0	0.00	0	0.00	0	0.00	0	0.00
c101854.graph_c0	0	0.00	0	0.00	0	0.00	0	0.00
c101855.graph_c0	0	0.00	0	0.00	0	0.00	0	0.00
c101856.graph_c0	0	0.00	0	0.00	0	0.00	0	0.00
c101857.graph_c0	2	2.07	0	0.00	0	0.00	0	0.00
c101858.graph_c0	0	0.00	0	0.00	0	0.00	0	0.00
c101859.graph_c0	0	0.00	0	0.00	0	0.00	0	0.00
c101860.graph_c0	0	0.00	0	0.00	0	0.00	0	0.00
c101861.graph_c0	0	0.00	0	0.00	2	2.51	0	0.00
c101862.graph_c0	0	0.00	0	0.00	0	0.00	0	0.00
c101863.graph_c0	2	2.12	0	0.00	0	0.00	0	0.00
c101864.graph_c0	0	0.00	0	0.00	2	1.81	0	0.00
c101865.graph_c0	0	0.00	0	0.00	0	0.00	2	2.97
c101866.graph_c0	0	0.00	0	0.00	0	0.00	0	0.00
c101867.graph_c0	0	0.00	0	0.00	3	3.72	0	0.00
c101868.graph_c0	0	0.00	0	0.00	0	0.00	0	0.00
c101869.graph_c0	0	0.00	0	0.00	0	0.00	0	0.00
c101870.graph_c0	0	0.00	0	0.00	2	2.51	0	0.00
c101871.graph_c0	2	2.07	0	0.00	0	0.00	0	0.00
c101872.graph_c0	0	0.00	0	0.00	0	0.00	0	0.00
c101873.graph_c0	0	0.00	1	1.98	0	0.00	0	0.00
c101874.graph_c0	0	0.00	0	0.00	0	0.00	2	2.97
c101875.graph_c0	0	0.00	0	0.00	0	0.00	0	0.00
c101876.graph_c0	0	0.00	0	0.00	0	0.00	2	2.93
c101877.graph_c0	0	0.00	0	0.00	0	0.00	0	0.00
c101878.graph_c0	0	0.00	0	0.00	0	0.00	0	0.00
c101879.graph_c0	0	0.00	0	0.00	0	0.00	0	0.00
c101880.graph_c0	0	0.00	0	0.00	0	0.00	0	0.00
c101881.graph_c0	0	0.00	0	0.00	0	0.00	0	0.00
c101882.graph_c0	1	2.21	0	0.00	0	0.00	0	0.00
c101883.graph_c0	0	0.00	0	0.00	0	0.00	0	0.00
c101884.graph_c0	0	0.00	0	0.00	3	3.72	0	0.00
c101885.graph_c0	0	0.00	0	0.00	0	0.00	0	0.00
c101886.graph_c0	0	0.00	0	0.00	0	0.00	0	0.00
c101887.graph_c0	0	0.00	0	0.00	0	0.00	0	0.00
c101888.graph_c0	0	0.00	0	0.00	0	0.00	2	2.93
c101889.graph_c0	0	0.00	0	0.00	0	0.00	0	0.00
c101890.graph_c0	0	0.00	0	0.00	0	0.00	0	0.00
c101891.graph_c0	0	0.00	0	0.00	0	0.00	0	0.00
c101892.graph_c0	1	1.12	0	0.00	0	0.00	0	0.00
c101893.graph_c0	0	0.00	0	0.00	0	0.00	0	0.00
c101894.graph_c0	0	0.00	0	0.00	1	1.49	0	0.00
c101895.graph_c0	0	0.00	0	0.00	3	3.72	0	0.00
c101896.graph_c0	0	0.00	0	0.00	0	0.00	0	0.00
c101897.graph_c0	0	0.00	0	0.00	0	0.00	0	0.00
c101898.graph_c0	0	0.00	0	0.00	0	0.00	0	0.00
c101899.graph_c0	0	0.00	0	0.00	0	0.00	0	0.00
c101902.graph_c0	0	0.00	0	0.00	1	1.91	0	0.00
c101903.graph_c0	0	0.00	0	0.00	0	0.00	0	0.00
c101904.graph_c0	0	0.00	0	0.00	0	0.00	0	0.00
c101905.graph_c0	0	0.00	0	0.00	0	0.00	0	0.00
c101906.graph_c0	0	0.00	0	0.00	0	0.00	0	0.00
c101908.graph_c0	2	2.04	0	0.00	0	0.00	0	0.00
c101909.graph_c0	0	0.00	0	0.00	0	0.00	0	0.00
c10191.graph_c0	0	0.00	3	14.42	0	0.00	0	0.00
c101910.graph_c0	0	0.00	0	0.00	0	0.00	0	0.00
c101911.graph_c0	0	0.00	0	0.00	0	0.00	0	0.00
c101912.graph_c0	0	0.00	0	0.00	0	0.00	0	0.00
c101913.graph_c0	0	0.00	0	0.00	0	0.00	0	0.00
c101914.graph_c0	0	0.00	0	0.00	0	0.00	0	0.00
c101915.graph_c0	0	0.00	0	0.00	0	0.00	0	0.00
c101916.graph_c0	0	0.00	0	0.00	0	0.00	0	0.00
c101917.graph_c0	0	0.00	0	0.00	0	0.00	0	0.00
c101918.graph_c0	0	0.00	0	0.00	0	0.00	0	0.00
c101919.graph_c0	1	1.15	0	0.00	0	0.00	0	0.00
c101920.graph_c0	0	0.00	0	0.00	0	0.00	0	0.00
c101921.graph_c0	0	0.00	0	0.00	0	0.00	0	0.00
c101922.graph_c0	0	0.00	0	0.00	0	0.00	0	0.00
c101923.graph_c0	0	0.00	0	0.00	2	2.48	0	0.00
c101924.graph_c0	0	0.00	0	0.00	0	0.00	0	0.00
c101925.graph_c0	0	0.00	0	0.00	0	0.00	0	0.00
c101926.graph_c0	0	0.00	0	0.00	0	0.00	0	0.00
c101927.graph_c0	0	0.00	0	0.00	0	0.00	0	0.00
c101928.graph_c0	0	0.00	0	0.00	0	0.00	0	0.00
c101929.graph_c0	0	0.00	0	0.00	0	0.00	0	0.00
c10193.graph_c0	0	0.00	0	0.00	0	0.00	0	0.00
c101930.graph_c0	0	0.00	1	1.33	0	0.00	0	0.00
c101931.graph_c0	0	0.00	0	0.00	0	0.00	0	0.00
c101932.graph_c0	1	2.97	0	0.00	0	0.00	0	0.00
c101933.graph_c0	0	0.00	0	0.00	0	0.00	0	0.00
c101934.graph_c0	0	0.00	0	0.00	0	0.00	0	0.00
c101935.graph_c0	0	0.00	0	0.00	0	0.00	0	0.00
c101936.graph_c0	0	0.00	0	0.00	1	0.86	0	0.00
c101937.graph_c0	0	0.00	0	0.00	0	0.00	0	0.00
c101938.graph_c0	0	0.00	0	0.00	1	1.19	0	0.00
c101939.graph_c0	2	2.14	0	0.00	0	0.00	0	0.00
c10194.graph_c0	0	0.00	0	0.00	0	0.00	0	0.00
c101940.graph_c0	0	0.00	0	0.00	0	0.00	0	0.00
c101941.graph_c0	0	0.00	0	0.00	0	0.00	0	0.00
c101942.graph_c0	0	0.00	0	0.00	0	0.00	0	0.00
c101943.graph_c0	1	0.92	0	0.00	0	0.00	0	0.00
c101944.graph_c0	0	0.00	0	0.00	2	2.48	0	0.00
c101945.graph_c0	0	0.00	0	0.00	0	0.00	0	0.00
c101946.graph_c0	0	0.00	0	0.00	0	0.00	0	0.00
[truncated: 90,295 more rows]
